# Supplementary material for: Insights from multi-omics integration into seed germination of Taxus chinensis var mairei
Source: Commun Biol. 2023 Sep 11;6:931. doi: 10.1038/s42003-023-05307-x (PMC10495361; doi:10.1038/s42003-023-05307-x)
Supplement: Supplementary file 4 — Supplementary Data 2-7 [file 42003_2023_5307_MOESM4_ESM.xlsx]

## Sheet: Supplementary Data 2
Supplementary Data 2-Transcripts annotation of dormancy seed
gene_id	gene_id_alias	gene_transcript_id	gene_type	gene_transcript_num	unigene_length	average_fpkm_CK	desc_tf	desc_prg	desc_kegg	desc_nt	desc_nr	desc_pfam	desc_kog	desc_swissprot	desc_go
CL2017.Contig3_All	CL2017.Contig3_All	CL2017.Contig3_All	Novel_gene	1	3372	0.003	NA	pleiotropic drug resistance 12 (best arabidopsis hit)	K14571//ribosome biogenesis ATPase+ko03008//Ribosome biogenesis in eukaryotes;K14571//ribosome biogenesis ATPase+ko03008//Ribosome biogenesis in eukaryotes;K14571//ribosome biogenesis ATPase+ko03008//Ribosome biogenesis in eukaryotes;K14571//ribosome biogenesis ATPase+ko03008//Ribosome biogenesis in eukaryotes;K14571//ribosome biogenesis ATPase+ko03008//Ribosome biogenesis in eukaryotes	XM_023069250.1 PREDICTED: Cucurbita moschata cell division control protein 48 homolog C-like (LOC111432390), mRNA	cell division control protein 48 homolog C-like [Camellia sinensis]	ATPase family associated with various cellular activities (AAA)	[O] KOG0733 Nuclear AAA ATPase (VCP subfamily)	Cell division control protein 48 homolog C OS=Arabidopsis thaliana OX=3702 GN=CDC48C PE=2 SV=2	GO:0051973//positive regulation of telomerase activity;GO:1990275//preribosome binding;GO:0005524//ATP binding;GO:0051973//positive regulation of telomerase activity;GO:0051973//positive regulation of telomerase activity;GO:0051973//positive regulation of telomerase activity;GO:0005634//nucleus;GO:0042254//ribosome biogenesis;GO:0051301//cell division;GO:0051973//positive regulation of telomerase…
CL502.Contig1_All	CL502.Contig1_All	CL502.Contig1_All	Novel_gene	1	1927	0.003	NA	NA	K03575//A/G-specific adenine glycosylase [EC:3.2.2.31]+ko03410//Base excision repair;K03575//A/G-specific adenine glycosylase [EC:3.2.2.31]+ko03410//Base excision repair;K03575//A/G-specific adenine glycosylase [EC:3.2.2.31]+ko03410//Base excision repair;K03575//A/G-specific adenine glycosylase [EC:3.2.2.31]+ko03410//Base excision repair;K03575//A/G-specific adenine glycosylase [EC:3.2.2.31]+ko03…	AK414773.1 Cryptomeria japonica mRNA, clone: CSFL005_G06, expressed in reproductive shoots	PREDICTED: adenine DNA glycosylase [Nelumbo nucifera]	HhH-GPD superfamily base excision DNA repair protein	[L] KOG2457 A/G-specific adenine DNA glycosylase	Adenine DNA glycosylase OS=Arabidopsis thaliana OX=3702 GN=MYH PE=3 SV=1	GO:0006284//base-excision repair;GO:0003677//DNA binding;GO:0051539//4 iron, 4 sulfur cluster binding;GO:0016798//hydrolase activity, acting on glycosyl bonds;GO:0006284//base-excision repair;GO:0006284//base-excision repair;GO:0046872//metal ion binding
CL1215.Contig19_All	CL1215.Contig19_All	CL1215.Contig19_All	Novel_gene	1	552	0.003	NA	NA	NA	NA	uncharacterized protein LOC116265941 isoform X1 [Nymphaea colorata] >XP_031502812.1 uncharacterized protein LOC116265941 isoform X1 [Nymphaea colorata]	NA	NA	NA	NA
CL120.Contig11_All	CL120.Contig11_All	CL120.Contig11_All	Novel_gene	1	2104	0.003	NA	NA	K12177//COP9 signalosome complex subunit 3;K12177//COP9 signalosome complex subunit 3;K12177//COP9 signalosome complex subunit 3;K12177//COP9 signalosome complex subunit 3;K12177//COP9 signalosome complex subunit 3	XM_027297448.1 PREDICTED: Coffea eugenioides COP9 signalosome complex subunit 3 (LOC113753323), mRNA	COP9 signalosome complex subunit 3 [Cinnamomum micranthum f. kanehirae]	PCI domain	[OT] KOG2582 COP9 signalosome, subunit CSN3	COP9 signalosome complex subunit 3 OS=Arabidopsis thaliana OX=3702 GN=CSN3 PE=1 SV=2	GO:0008180//COP9 signalosome;GO:0005737//cytoplasm;GO:0006511//ubiquitin-dependent protein catabolic process;GO:0008180//COP9 signalosome;GO:0008180//COP9 signalosome;GO:0005737//cytoplasm;GO:0000502//proteasome complex;GO:0006511//ubiquitin-dependent protein catabolic process;GO:0000502//proteasome complex
Unigene18531_All	Unigene18531_All	Unigene18531_All	Novel_gene	1	1278	0.003	NA	NA	K03283//heat shock 70kDa protein 1/2/6/8+ko03040//Spliceosome+ko04144//Endocytosis+ko04141//Protein processing in endoplasmic reticulum;K03283//heat shock 70kDa protein 1/2/6/8+ko03040//Spliceosome+ko04144//Endocytosis+ko04141//Protein processing in endoplasmic reticulum;K03283//heat shock 70kDa protein 1/2/6/8+ko03040//Spliceosome+ko04144//Endocytosis+ko04141//Protein processing in endoplasmic r…	AY372070.1 Nicotiana tabacum heat shock protein 70-2 (HSP70-2) gene, complete cds	heat shock protein 70-2 [Nicotiana tabacum]	Hsp70 protein	[O] KOG0101 Molecular chaperones HSP70/HSC70, HSP70 superfamily	Heat shock 70 kDa protein 2 OS=Arabidopsis thaliana OX=3702 GN=HSP70-2 PE=1 SV=2	GO:0005524//ATP binding
CL1277.Contig14_All	CL1277.Contig14_All	CL1277.Contig14_All	Novel_gene	1	3123	0.003	NA	NA	K15333//tRNA guanosine-2'-O-methyltransferase [EC:2.1.1.34];K15333//tRNA guanosine-2'-O-methyltransferase [EC:2.1.1.34];K15333//tRNA guanosine-2'-O-methyltransferase [EC:2.1.1.34];K15333//tRNA guanosine-2'-O-methyltransferase [EC:2.1.1.34];K15333//tRNA guanosine-2'-O-methyltransferase [EC:2.1.1.34]	NA	uncharacterized protein LOC105043884 isoform X3 [Elaeis guineensis]	SpoU rRNA Methylase family	[A] KOG0839 RNA Methylase, SpoU family	NA	NA
CL7183.Contig1_All	CL7183.Contig1_All	CL7183.Contig1_All	Novel_gene	1	1377	0.003	NA	NA	K07901//Ras-related protein Rab-8A+ko04144//Endocytosis;K07901//Ras-related protein Rab-8A+ko04144//Endocytosis;K07901//Ras-related protein Rab-8A+ko04144//Endocytosis;K07901//Ras-related protein Rab-8A+ko04144//Endocytosis;K07901//Ras-related protein Rab-8A+ko04144//Endocytosis	AK408387.1 Cryptomeria japonica mRNA, clone: CFFL026_E06, expressed in female strobili	unknown [Picea sitchensis]	Ras family	[TU] KOG0078 GTP-binding protein SEC4, small G protein superfamily, and related Ras family GTP-binding proteins	Ras-related protein RABE1c OS=Arabidopsis thaliana OX=3702 GN=RABE1C PE=1 SV=1	GO:0003924//GTPase activity;GO:0005525//GTP binding
CL270.Contig11_All	CL270.Contig11_All	CL270.Contig11_All	Novel_gene	1	2966	0.003	NA	NA	K13172//serine/arginine repetitive matrix protein 2;K13172//serine/arginine repetitive matrix protein 2;K11294//nucleolin;K12811//ATP-dependent RNA helicase DDX46/PRP5 [EC:3.6.4.13]+ko03040//Spliceosome;K13172//serine/arginine repetitive matrix protein 2	BT106585.1 Picea glauca clone GQ03005_J06 mRNA sequence	CWF19-like protein 2 isoform X1 [Amborella trichopoda] >XP_020520205.1 CWF19-like protein 2 isoform X1 [Amborella trichopoda] >XP_020520206.1 CWF19-like protein 2 isoform X1 [Amborella trichopoda]	Protein similar to CwfJ C-terminus 1	[S] KOG2477 Uncharacterized conserved protein	CAX-interacting protein 4 OS=Arabidopsis thaliana OX=3702 GN=CXIP4 PE=1 SV=2	GO:0000398//mRNA splicing, via spliceosome;GO:0000398//mRNA splicing, via spliceosome;GO:0071014//post-mRNA release spliceosomal complex;GO:0071014//post-mRNA release spliceosomal complex;GO:0071014//post-mRNA release spliceosomal complex
Unigene20777_All	Unigene20777_All	Unigene20777_All	Novel_gene	1	2106	0.003	NA	NA	K01535//H+-transporting ATPase [EC:7.1.2.1]+ko00190//Oxidative phosphorylation;K01535//H+-transporting ATPase [EC:7.1.2.1]+ko00190//Oxidative phosphorylation;K01535//H+-transporting ATPase [EC:7.1.2.1]+ko00190//Oxidative phosphorylation;K01535//H+-transporting ATPase [EC:7.1.2.1]+ko00190//Oxidative phosphorylation	XM_016722846.1 PREDICTED: Capsicum annuum plasma membrane ATPase 2 (LOC107875939), transcript variant X2, mRNA	ATPase 11, plasma membrane-type [Nymphaea colorata]	E1-E2 ATPase	[P] KOG0205 Plasma membrane H+-transporting ATPase	ATPase 4, plasma membrane-type OS=Arabidopsis thaliana OX=3702 GN=AHA4 PE=2 SV=2	GO:1902600//proton transmembrane transport;GO:0051453//regulation of intracellular pH;GO:0120029//proton export across plasma membrane;GO:0008553//proton-exporting ATPase activity, phosphorylative mechanism;GO:0051453//regulation of intracellular pH;GO:0005524//ATP binding;GO:1902600//proton transmembrane transport;GO:0120029//proton export across plasma membrane;GO:0016021//integral component of…
CL9092.Contig5_All	CL9092.Contig5_All	CL9092.Contig5_All	Novel_gene	1	5191	0.003	NA	NA	K05747//Wiskott-Aldrich syndrome protein+ko04144//Endocytosis	NA	hypothetical protein 0_6449_01, partial [Pinus taeda] >AFG59974.1 hypothetical protein 0_6449_01, partial [Pinus taeda] >AFG59975.1 hypothetical protein 0_6449_01, partial [Pinus taeda] >AFG59976.1 hypothetical protein 0_6449_01, partial [Pinus taeda]	Tify domain binding domain	NA	Protein NINJA homolog 1 OS=Oryza sativa subsp. japonica OX=39947 GN=NINJA1 PE=1 SV=1	GO:0007165//signal transduction;GO:0007165//signal transduction;GO:0007165//signal transduction;GO:0007165//signal transduction;GO:0007165//signal transduction
CL2089.Contig1_All	CL2089.Contig1_All	CL2089.Contig1_All	Novel_gene	1	1069	0.003	NA	NA	NA	AK416200.1 Cryptomeria japonica mRNA, clone: CSFL019_L18, expressed in reproductive shoots	uncharacterized protein LOC102624335 isoform X2 [Citrus sinensis]	Beta-lactamase superfamily domain	NA	NA	NA
CL3004.Contig5_All	CL3004.Contig5_All	CL3004.Contig5_All	Novel_gene	1	1470	0.003	NA	NA	K01719//uroporphyrinogen-III synthase [EC:4.2.1.75]+ko00860//Porphyrin and chlorophyll metabolism+ko01100//Metabolic pathways+ko01110//Biosynthesis of secondary metabolites;K01719//uroporphyrinogen-III synthase [EC:4.2.1.75]+ko00860//Porphyrin and chlorophyll metabolism+ko01100//Metabolic pathways+ko01110//Biosynthesis of secondary metabolites;K01719//uroporphyrinogen-III synthase [EC:4.2.1.75]+k…	AK414055.1 Cryptomeria japonica mRNA, clone: CMFL044_P07, expressed in male strobili	uroporphyrinogen-III synthase, chloroplastic-like [Cucurbita maxima]	Uroporphyrinogen-III synthase HemD	NA	Uroporphyrinogen-III synthase, chloroplastic OS=Oryza sativa subsp. japonica OX=39947 GN=UROS PE=2 SV=1	GO:0006782//protoporphyrinogen IX biosynthetic process;GO:0004852//uroporphyrinogen-III synthase activity;GO:0006782//protoporphyrinogen IX biosynthetic process;GO:0006780//uroporphyrinogen III biosynthetic process;GO:0006780//uroporphyrinogen III biosynthetic process
CL6643.Contig2_All	CL6643.Contig2_All	CL6643.Contig2_All	Novel_gene	1	698	0.003	NA	NA	K22848//diacylglycerol O-acyltransferase 2, plant [EC:2.3.1.20]+ko01100//Metabolic pathways+ko00561//Glycerolipid metabolism	BT105688.1 Picea glauca clone GQ02826_C23 mRNA sequence	Plant specific mitochondrial import receptor subunit TOM20 [Macleaya cordata]	NA	[I] KOG0831 Acyl-CoA:diacylglycerol acyltransferase (DGAT)	Protein HLB1 OS=Arabidopsis thaliana OX=3702 GN=HLB1 PE=1 SV=1	GO:0048768//root hair cell tip growth;GO:0005802//trans-Golgi network;GO:0006887//exocytosis;GO:0048768//root hair cell tip growth;GO:0005829//cytosol;GO:0005769//early endosome;GO:0005802//trans-Golgi network;GO:0006887//exocytosis;GO:0005769//early endosome;GO:0048768//root hair cell tip growth;GO:0005829//cytosol;GO:0048768//root hair cell tip growth
CL3405.Contig2_All	CL3405.Contig2_All	CL3405.Contig2_All	Novel_gene	1	654	0.003	NA	NA	K13128//zinc finger CCHC domain-containing protein 8	NA	protein GLUTAMINE DUMPER 2 [Amborella trichopoda] >ERN07243.1 hypothetical protein AMTR_s00019p00190490 [Amborella trichopoda]	NA	NA	Protein GLUTAMINE DUMPER 4 OS=Arabidopsis thaliana OX=3702 GN=GDU4 PE=2 SV=1	GO:0080143//regulation of amino acid export;GO:0016021//integral component of membrane;GO:0080143//regulation of amino acid export;GO:0080143//regulation of amino acid export;GO:0080143//regulation of amino acid export
Unigene26256_All	Unigene26256_All	Unigene26256_All	Novel_gene	1	4984	0.003	NA	NA	K03260//translation initiation factor 4G+ko03013//RNA transport;K03260//translation initiation factor 4G+ko03013//RNA transport;K03260//translation initiation factor 4G+ko03013//RNA transport;K03260//translation initiation factor 4G+ko03013//RNA transport;K03260//translation initiation factor 4G+ko03013//RNA transport	NA	eukaryotic translation initiation factor 4G [Klebsormidium nitens]	MIF4G domain	[J] KOG0401 Translation initiation factor 4F, ribosome/mRNA-bridging subunit (eIF-4G)	Eukaryotic translation initiation factor 4G OS=Arabidopsis thaliana OX=3702 GN=EIF4G PE=1 SV=2	GO:0003743//translation initiation factor activity;GO:0003723//RNA binding;GO:0003743//translation initiation factor activity
CL3269.Contig3_All	CL3269.Contig3_All	CL3269.Contig3_All	Novel_gene	1	395	0.003	NA	NA	NA	NA	hypothetical protein DY000_02055411 [Brassica cretica]	Ste50p, sterile alpha motif	[VT] LSE0039 A Disease resistance protein (TIR-NBS-LRR class)	NA	GO:0007165//signal transduction;GO:0007165//signal transduction;GO:0007165//signal transduction;GO:0007165//signal transduction;GO:0043531//ADP binding;GO:0007165//signal transduction
CL2200.Contig4_All	CL2200.Contig4_All	CL2200.Contig4_All	Novel_gene	1	1305	0.003	NA	NA	NA	NA	hypothetical protein AQUCO_02500279v1 [Aquilegia coerulea]	Protein of unknown function (DUF751)	NA	NA	GO:0016021//integral component of membrane
CL10917.Contig1_All	CL10917.Contig1_All	CL10917.Contig1_All	Novel_gene	1	863	0.003	NA	NA	K07937//ADP-ribosylation factor 1+ko04144//Endocytosis;K07937//ADP-ribosylation factor 1+ko04144//Endocytosis;K07937//ADP-ribosylation factor 1+ko04144//Endocytosis;K07937//ADP-ribosylation factor 1+ko04144//Endocytosis;K07937//ADP-ribosylation factor 1+ko04144//Endocytosis	XM_024047235.1 PREDICTED: Quercus suber ADP-ribosylation factor (LOC112014845), mRNA	ADP-ribosylation factor [Morella rubra]	ADP-ribosylation factor family	[U] KOG0070 GTP-binding ADP-ribosylation factor Arf1	ADP-ribosylation factor OS=Vigna unguiculata OX=3917 GN=ARF PE=2 SV=3	GO:0005525//GTP binding;GO:0016021//integral component of membrane
CL5527.Contig1_All	CL5527.Contig1_All	CL5527.Contig1_All	Novel_gene	1	738	0.003	NA	NA	K20889//probable glucuronoxylan glucuronosyltransferase IRX7 [EC2.4.1.-];K20889//probable glucuronoxylan glucuronosyltransferase IRX7 [EC2.4.1.-];K20889//probable glucuronoxylan glucuronosyltransferase IRX7 [EC2.4.1.-];K20889//probable glucuronoxylan glucuronosyltransferase IRX7 [EC2.4.1.-];K20889//probable glucuronoxylan glucuronosyltransferase IRX7 [EC2.4.1.-]	NA	putative glucuronoxylan glucuronosyltransferase IRX7 [Pinus taeda]	Exostosin family	[GMW] KOG1021 Acetylglucosaminyltransferase EXT1/exostosin 1	Probable glucuronoxylan glucuronosyltransferase IRX7 OS=Arabidopsis thaliana OX=3702 GN=IRX7 PE=2 SV=1	GO:0006486//protein glycosylation;GO:0006486//protein glycosylation;GO:0016021//integral component of membrane;GO:0102983//xylogalacturonan beta-1,3-xylosyltransferase activity;GO:0016757//transferase activity, transferring glycosyl groups
CL374.Contig19_All	CL374.Contig19_All	CL374.Contig19_All	Novel_gene	1	2898	0.003	NA	NA	K13094//RNA-binding protein 5/10;K13094//RNA-binding protein 5/10;K13094//RNA-binding protein 5/10;K13094//RNA-binding protein 5/10;K13094//RNA-binding protein 5/10	XM_017047487.1 PREDICTED: Cucumis melo SUPPRESSOR OF ABI3-5 (LOC103501399), mRNA	SUPPRESSOR OF ABI3-5 isoform X1 [Cucurbita maxima] >XP_022989880.1 SUPPRESSOR OF ABI3-5 isoform X1 [Cucurbita maxima] >XP_022989881.1 SUPPRESSOR OF ABI3-5 isoform X1 [Cucurbita maxima] >XP_022989882.1 SUPPRESSOR OF ABI3-5 isoform X1 [Cucurbita maxima] >XP_022989883.1 SUPPRESSOR OF ABI3-5 isoform X1 [Cucurbita maxima]	G-patch domain	[R] KOG0154 RNA-binding protein RBM5 and related proteins, contain G-patch and RRM domains	SUPPRESSOR OF ABI3-5 OS=Arabidopsis thaliana OX=3702 GN=SUA PE=1 SV=2	NA
Unigene5187_All	Unigene5187_All	Unigene5187_All	Novel_gene	1	462	0.003	NA	NA	NA	NA	NA	NA	NA	Ananain OS=Ananas comosus OX=4615 GN=AN1 PE=1 SV=2	NA
CL3281.Contig9_All	CL3281.Contig9_All	CL3281.Contig9_All	Novel_gene	1	2009	0.003	NA	NA	K14759//isochorismate synthase / 2-succinyl-5-enolpyruvyl-6-hydroxy-3-cyclohexene-1-carboxylate synthase / 2-succinyl-6-hydroxy-2,4-cyclohexadiene-1-carboxylate synthase / O-succinylbenzoate synthase [EC:5.4.4.2 2.2.1.9 4.2.99.20 4.2.1.113]+ko00130//Ubiquinone and other terpenoid-quinone biosynthesis+ko01100//Metabolic pathways+ko01110//Biosynthesis of secondary metabolites	CP025655.1 Ipomoea trifida cultivar NCNSP0306 chromosome 12	L-Ala-D/L-amino acid epimerase isoform X2 [Phoenix dactylifera] >XP_026665772.1 L-Ala-D/L-amino acid epimerase isoform X2 [Phoenix dactylifera]	Enolase C-terminal domain-like	NA	L-Ala-D/L-amino acid epimerase OS=Populus trichocarpa OX=3694 GN=POPTR_0012s05040g PE=3 SV=2	GO:0016855//racemase and epimerase activity, acting on amino acids and derivatives;GO:0046872//metal ion binding
CL8549.Contig4_All	CL8549.Contig4_All	CL8549.Contig4_All	Novel_gene	1	437	0.003	NA	NA	K02882//large subunit ribosomal protein L18Ae+ko03010//Ribosome;K02882//large subunit ribosomal protein L18Ae+ko03010//Ribosome;K02882//large subunit ribosomal protein L18Ae+ko03010//Ribosome;K02882//large subunit ribosomal protein L18Ae+ko03010//Ribosome	NA	unknown [Picea sitchensis]	NA	NA	NA	GO:0016021//integral component of membrane
Unigene18570_All	Unigene18570_All	Unigene18570_All	Novel_gene	1	2419	0.006	NA	Glycine max cDNA, clone: GMFL01-41-C06	K03235//elongation factor 3;K03235//elongation factor 3	NA	NU+ prion formation protein 1-like [Quercus suber]	ABC transporter	[EJ] KOG0062 ATPase component of ABC transporters with duplicated ATPase domains/Translation elongation factor EF-3b	ABC transporter F family member 5 OS=Arabidopsis thaliana OX=3702 GN=ABCF5 PE=2 SV=1	GO:0003746//translation elongation factor activity;GO:0005634//nucleus;GO:0005634//nucleus;GO:0003746//translation elongation factor activity;GO:0005524//ATP binding;GO:0016887//ATPase activity
CL8129.Contig5_All	CL8129.Contig5_All	CL8129.Contig5_All	Novel_gene	1	1115	0.006	NA	NA	NA	EF087531.1 Picea sitchensis clone WS02748_A15 unknown mRNA	unknown [Picea sitchensis]	Protein of unknown function (DUF1499)	NA	NA	NA
CL944.Contig1_All	CL944.Contig1_All	CL944.Contig1_All	Novel_gene	1	905	0.006	NA	NA	K14489//arabidopsis histidine kinase 2/3/4 (cytokinin receptor) [EC:2.7.13.3]+ko04075//Plant hormone signal transduction;K14489//arabidopsis histidine kinase 2/3/4 (cytokinin receptor) [EC:2.7.13.3]+ko04075//Plant hormone signal transduction;K14489//arabidopsis histidine kinase 2/3/4 (cytokinin receptor) [EC:2.7.13.3]+ko04075//Plant hormone signal transduction;K14489//arabidopsis histidine kinase…	BT101009.1 Picea glauca clone GQ0063_I14 mRNA sequence	histidine kinase 2-like [Nymphaea colorata]	Response regulator receiver domain	[T] KOG0519 Sensory transduction histidine kinase	Histidine kinase 4 OS=Arabidopsis thaliana OX=3702 GN=AHK4 PE=1 SV=1	GO:0009909//regulation of flower development;GO:0048509//regulation of meristem development;GO:0048509//regulation of meristem development;GO:0009414//response to water deprivation;GO:0010029//regulation of seed germination;GO:0000155//phosphorelay sensor kinase activity;GO:0010029//regulation of seed germination;GO:0000155//phosphorelay sensor kinase activity;GO:0071215//cellular response to abs…
CL1052.Contig2_All	CL1052.Contig2_All	CL1052.Contig2_All	Novel_gene	1	2130	0.006	NA	NA	K03217//YidC/Oxa1 family membrane protein insertase+ko03060//Protein export;K03217//YidC/Oxa1 family membrane protein insertase+ko03060//Protein export;K03217//YidC/Oxa1 family membrane protein insertase+ko03060//Protein export;K03217//YidC/Oxa1 family membrane protein insertase+ko03060//Protein export;K03217//YidC/Oxa1 family membrane protein insertase+ko03060//Protein export	NA	ALBINO3-like protein 2, chloroplastic isoform X1 [Elaeis guineensis]	60Kd inner membrane protein	[OU] KOG1239 Inner membrane protein translocase involved in respiratory chain assembly	ALBINO3-like protein 2, chloroplastic OS=Arabidopsis thaliana OX=3702 GN=ALB3L2 PE=2 SV=2	GO:0032977//membrane insertase activity;GO:0032979//protein insertion into mitochondrial inner membrane from matrix;GO:0031305//integral component of mitochondrial inner membrane;GO:0051205//protein insertion into membrane;GO:0032979//protein insertion into mitochondrial inner membrane from matrix;GO:0031305//integral component of mitochondrial inner membrane;GO:0051205//protein insertion into me…
CL475.Contig6_All	CL475.Contig6_All	CL475.Contig6_All	Novel_gene	1	1508	0.006	NA	NA	NA	EF678591.1 Picea sitchensis clone WS02928_O16 unknown mRNA	unknown [Picea sitchensis]	alpha/beta hydrolase fold	[R] LSE0292 A Predicted hydrolase	Probable esterase D14L OS=Oryza sativa subsp. japonica OX=39947 GN=D14L PE=1 SV=1	GO:0080167//response to karrikin
CL174.Contig10_All	CL174.Contig10_All	CL174.Contig10_All	Novel_gene	1	4117	0.006	NA	pleiotropic drug resistance 11 (best arabidopsis hit)	K08241//jasmonate O-methyltransferase [EC:2.1.1.141]+ko00592//alpha-Linolenic acid metabolism+ko01110//Biosynthesis of secondary metabolites;K21483//salicylate 1-O-methyltransferase [EC:2.1.1.274];K21483//salicylate 1-O-methyltransferase [EC:2.1.1.274];K18848//indole-3-acetate O-methyltransferase [EC:2.1.1.278];K18848//indole-3-acetate O-methyltransferase [EC:2.1.1.278]	XM_016833463.1 PREDICTED: Gossypium hirsutum pleiotropic drug resistance protein 1-like (LOC107906469), mRNA	hypothetical protein JCGZ_26981 [Jatropha curcas]	SAM dependent carboxyl methyltransferase	[Q] KOG0065 Pleiotropic drug resistance proteins (PDR1-15), ABC superfamily	ABC transporter G family member 39 OS=Arabidopsis thaliana OX=3702 GN=ABCG39 PE=3 SV=1	GO:0016887//ATPase activity;GO:0016021//integral component of membrane;GO:0005524//ATP binding
CL1634.Contig3_All	CL1634.Contig3_All	CL1634.Contig3_All	Novel_gene	1	2942	0.006	G2-like	NA	K14491//two-component response regulator ARR-B family+ko04075//Plant hormone signal transduction;K14491//two-component response regulator ARR-B family+ko04075//Plant hormone signal transduction	BT107884.1 Picea glauca clone GQ03113_O04 mRNA sequence	PREDICTED: two-component response regulator-like APRR2 isoform X3 [Nelumbo nucifera] >XP_019054847.1 PREDICTED: two-component response regulator-like APRR2 isoform X3 [Nelumbo nucifera]	Myb-like DNA-binding domain	[K] KOG1601 GATA-4/5/6 transcription factors	Transcription activator GLK2 OS=Arabidopsis thaliana OX=3702 GN=GLK2 PE=1 SV=1	GO:0000160//phosphorelay signal transduction system;GO:0003677//DNA binding;GO:0000160//phosphorelay signal transduction system;GO:0005634//nucleus;GO:0000160//phosphorelay signal transduction system;GO:0005634//nucleus;GO:0000160//phosphorelay signal transduction system;GO:0000160//phosphorelay signal transduction system
CL1200.Contig3_All	CL1200.Contig3_All	CL1200.Contig3_All	Novel_gene	1	2640	0.006	NA	NA	K20628//expansin;K20628//expansin;K20628//expansin;K20628//expansin	NC_041505.1 Taxus floridana isolate 06 chloroplast, complete genome	PREDICTED: expansin-like B1 isoform X1 [Nelumbo nucifera]	Expansin C-terminal domain	[M] LSE0349 A Expansin	Expansin-like B1 OS=Oryza sativa subsp. japonica OX=39947 GN=EXLB1 PE=2 SV=2	GO:0005576//extracellular region;GO:0019953//sexual reproduction;GO:0019953//sexual reproduction;GO:0019953//sexual reproduction
CL183.Contig5_All	CL183.Contig5_All	CL183.Contig5_All	Novel_gene	1	1842	0.006	NA	NA	K04733//interleukin-1 receptor-associated kinase 4 [EC:2.7.11.1]	NA	PREDICTED: cysteine-rich receptor-like protein kinase 10 [Nelumbo nucifera]	NA	NA	NA	GO:0016301//kinase activity;GO:0016021//integral component of membrane
CL1673.Contig4_All	CL1673.Contig4_All	CL1673.Contig4_All	Novel_gene	1	2693	0.006	NA	NA	K00820//glucosamine---fructose-6-phosphate aminotransferase (isomerizing) [EC:2.6.1.16]+ko00250//Alanine, aspartate and glutamate metabolism+ko00520//Amino sugar and nucleotide sugar metabolism+ko01100//Metabolic pathways;K00820//glucosamine---fructose-6-phosphate aminotransferase (isomerizing) [EC:2.6.1.16]+ko00250//Alanine, aspartate and glutamate metabolism+ko00520//Amino sugar and nucleotide …	XM_007139653.1 Phaseolus vulgaris hypothetical protein (PHAVU_008G053200g) mRNA, complete cds	glutamine--fructose-6-phosphate aminotransferase [isomerizing] 2 isoform X1 [Amborella trichopoda] >XP_011620419.1 glutamine--fructose-6-phosphate aminotransferase [isomerizing] 2 isoform X1 [Amborella trichopoda] >XP_020518023.1 glutamine--fructose-6-phosphate aminotransferase [isomerizing] 2 isoform X1 [Amborella trichopoda] >XP_020518024.1 glutamine--fructose-6-phosphate aminotransferase [isom…	SIS domain	[M] KOG1268 Glucosamine 6-phosphate synthetases, contain amidotransferase and phosphosugar isomerase domains	Glutamine--fructose-6-phosphate aminotransferase [isomerizing] OS=Cyanidium caldarium OX=2771 GN=glmS PE=3 SV=3	GO:0006487//protein N-linked glycosylation;GO:1901135//carbohydrate derivative metabolic process;GO:0005829//cytosol;GO:0005829//cytosol;GO:0006541//glutamine metabolic process;GO:0004360//glutamine-fructose-6-phosphate transaminase (isomerizing) activity;GO:0097367//carbohydrate derivative binding;GO:0006002//fructose 6-phosphate metabolic process;GO:0006047//UDP-N-acetylglucosamine metabolic pr…
CL6296.Contig8_All	CL6296.Contig8_All	CL6296.Contig8_All	Novel_gene	1	792	0.006	NA	NA	K05894//12-oxophytodienoic acid reductase [EC:1.3.1.42]+ko00592//alpha-Linolenic acid metabolism+ko01100//Metabolic pathways+ko01110//Biosynthesis of secondary metabolites	XM_010247222.2 PREDICTED: Nelumbo nucifera putative 12-oxophytodienoate reductase 11 (LOC104589042), mRNA	unknown [Picea sitchensis]	NADH:flavin oxidoreductase / NADH oxidase family	[CR] KOG0134 NADH:flavin oxidoreductase/12-oxophytodienoate reductase	12-oxophytodienoate reductase 1 OS=Solanum lycopersicum OX=4081 GN=OPR1 PE=1 SV=1	GO:0016491//oxidoreductase activity;GO:0010181//FMN binding
Unigene5389_All	Unigene5389_All	Unigene5389_All	Novel_gene	1	2096	0.006	NA	NA	K04710//ceramide synthetase [EC:2.3.1.24]+ko00600//Sphingolipid metabolism+ko01100//Metabolic pathways;K04710//ceramide synthetase [EC:2.3.1.24]+ko00600//Sphingolipid metabolism+ko01100//Metabolic pathways;K04710//ceramide synthetase [EC:2.3.1.24]+ko00600//Sphingolipid metabolism+ko01100//Metabolic pathways;K04710//ceramide synthetase [EC:2.3.1.24]+ko00600//Sphingolipid metabolism+ko01100//Metabo…	AK407210.1 Cryptomeria japonica mRNA, clone: CFFL009_A02, expressed in female strobili	unknown [Picea sitchensis]	TLC domain	[U] KOG1607 Protein transporter of the TRAM (translocating chain-associating membrane) superfamily	ASC1-like protein 3 OS=Oryza sativa subsp. japonica OX=39947 GN=Os03g0264000 PE=2 SV=1	GO:0016021//integral component of membrane
CL1376.Contig7_All	CL1376.Contig7_All	CL1376.Contig7_All	Novel_gene	1	2264	0.006	NA	NA	K04733//interleukin-1 receptor-associated kinase 4 [EC:2.7.11.1];K04733//interleukin-1 receptor-associated kinase 4 [EC:2.7.11.1];K04733//interleukin-1 receptor-associated kinase 4 [EC:2.7.11.1];K04733//interleukin-1 receptor-associated kinase 4 [EC:2.7.11.1];K04733//interleukin-1 receptor-associated kinase 4 [EC:2.7.11.1]	XM_027485806.1 PREDICTED: Abrus precatorius calcium/calmodulin-regulated receptor-like kinase 1 (LOC113854664), transcript variant X2, mRNA	unknown [Picea sitchensis]	Protein tyrosine and serine/threonine kinase	[T] KOG1187 Serine/threonine protein kinase	Calcium/calmodulin-regulated receptor-like kinase 1 OS=Arabidopsis thaliana OX=3702 GN=CRLK1 PE=1 SV=1	GO:0006468//protein phosphorylation;GO:0005524//ATP binding;GO:0004675//transmembrane receptor protein serine/threonine kinase activity;GO:0005886//plasma membrane;GO:0004672//protein kinase activity;GO:0016021//integral component of membrane;GO:0004675//transmembrane receptor protein serine/threonine kinase activity;GO:0006468//protein phosphorylation
CL2393.Contig10_All	CL2393.Contig10_All	CL2393.Contig10_All	Novel_gene	1	964	0.006	NA	NA	NA	BT071772.1 Picea sitchensis clone WS0453_N23 unknown mRNA	secondary thiamine-phosphate synthase enzyme [Raphidocelis subcapitata]	Phage integrase SAM-like domain	[S] KOG3267 Uncharacterized conserved protein	NA	NA
CL1025.Contig16_All	CL1025.Contig16_All	CL1025.Contig16_All	Novel_gene	1	1031	0.006	NA	NA	K08235//xyloglucan:xyloglucosyl transferase [EC:2.4.1.207];K08235//xyloglucan:xyloglucosyl transferase [EC:2.4.1.207];K08235//xyloglucan:xyloglucosyl transferase [EC:2.4.1.207];K08235//xyloglucan:xyloglucosyl transferase [EC:2.4.1.207];K08235//xyloglucan:xyloglucosyl transferase [EC:2.4.1.207]	AK407156.1 Cryptomeria japonica mRNA, clone: CFFL008_F09, expressed in female strobili	unknown [Picea sitchensis]	Xyloglucan endo-transglycosylase (XET) C-terminus	[M] TWOG0096 Xyloglucan endotransglycosylase	Probable xyloglucan endotransglucosylase/hydrolase protein 32 OS=Arabidopsis thaliana OX=3702 GN=XTH32 PE=2 SV=1	GO:0006073//cellular glucan metabolic process;GO:0010411//xyloglucan metabolic process;GO:0004553//hydrolase activity, hydrolyzing O-glycosyl compounds;GO:0010411//xyloglucan metabolic process;GO:0006073//cellular glucan metabolic process;GO:0005618//cell wall;GO:0042546//cell wall biogenesis;GO:0016762//xyloglucan:xyloglucosyl transferase activity;GO:0048046//apoplast;GO:0071555//cell wall organ…
CL174.Contig9_All	CL174.Contig9_All	CL174.Contig9_All	Novel_gene	1	3732	0.006	NA	pleiotropic drug resistance 4 (best arabidopsis hit)	K08241//jasmonate O-methyltransferase [EC:2.1.1.141]+ko00592//alpha-Linolenic acid metabolism+ko01110//Biosynthesis of secondary metabolites;K18848//indole-3-acetate O-methyltransferase [EC:2.1.1.278];K18848//indole-3-acetate O-methyltransferase [EC:2.1.1.278];K21483//salicylate 1-O-methyltransferase [EC:2.1.1.274];K21483//salicylate 1-O-methyltransferase [EC:2.1.1.274]	XM_009628107.3 PREDICTED: Nicotiana tomentosiformis pleiotropic drug resistance protein 2 (LOC104117116), mRNA	ABC transporter G family member 32 [Vitis vinifera]	SAM dependent carboxyl methyltransferase	[Q] KOG0065 Pleiotropic drug resistance proteins (PDR1-15), ABC superfamily	ABC transporter G family member 44 OS=Oryza sativa subsp. japonica OX=39947 GN=ABCG44 PE=2 SV=2	GO:0055085//transmembrane transport;GO:0042626//ATPase-coupled transmembrane transporter activity;GO:0005524//ATP binding;GO:0005886//plasma membrane;GO:0016021//integral component of membrane;GO:0016887//ATPase activity;GO:0055085//transmembrane transport
Unigene5374_All	Unigene5374_All	Unigene5374_All	Novel_gene	1	3512	0.006	NA	NA	NA	NA	Kelch repeat-containing protein [Mucuna pruriens]	NA	[R] KOG1072 FOG: Kelch repeat	Kelch repeat-containing protein At3g27220 OS=Arabidopsis thaliana OX=3702 GN=At3g27220 PE=2 SV=1	GO:0016021//integral component of membrane;GO:0005802//trans-Golgi network;GO:0005768//endosome;GO:0005802//trans-Golgi network;GO:0005768//endosome
CL6812.Contig2_All	CL6812.Contig2_All	CL6812.Contig2_All	Novel_gene	1	2578	0.006	NA	NA	NA	NA	uncharacterized protein LOC112018736 [Quercus suber]	XFP N-terminal domain	NA	NA	GO:0016832//aldehyde-lyase activity;GO:0005975//carbohydrate metabolic process
CL2083.Contig5_All	CL2083.Contig5_All	CL2083.Contig5_All	Novel_gene	1	2342	0.006	NA	NA	K13210//far upstream element-binding protein	NA	C2H2 finger domain transcription factor CON7-like [Quercus suber]	Zinc finger, C2H2 type	NA	NA	GO:0003676//nucleic acid binding;GO:0006355//regulation of transcription, DNA-templated;GO:0006355//regulation of transcription, DNA-templated;GO:0006355//regulation of transcription, DNA-templated;GO:0006355//regulation of transcription, DNA-templated
CL789.Contig4_All	CL789.Contig4_All	CL789.Contig4_All	Novel_gene	1	505	0.006	NA	NA	NA	NA	uncharacterized protein LOC114271106 [Camellia sinensis]	NA	NA	NA	GO:0016021//integral component of membrane
CL1634.Contig1_All	CL1634.Contig1_All	CL1634.Contig1_All	Novel_gene	1	2680	0.006	G2-like	NA	K14491//two-component response regulator ARR-B family+ko04075//Plant hormone signal transduction;K14491//two-component response regulator ARR-B family+ko04075//Plant hormone signal transduction	BT107884.1 Picea glauca clone GQ03113_O04 mRNA sequence	hypothetical protein AXG93_4259s1030 [Marchantia polymorpha subsp. ruderalis] >PTQ28706.1 hypothetical protein MARPO_0156s0007 [Marchantia polymorpha]	Myb-like DNA-binding domain	[K] KOG1601 GATA-4/5/6 transcription factors	Transcription activator GLK2 OS=Arabidopsis thaliana OX=3702 GN=GLK2 PE=1 SV=1	GO:0000160//phosphorelay signal transduction system;GO:0005634//nucleus;GO:0003677//DNA binding;GO:0000160//phosphorelay signal transduction system;GO:0000160//phosphorelay signal transduction system;GO:0000160//phosphorelay signal transduction system;GO:0000160//phosphorelay signal transduction system;GO:0005634//nucleus
CL1439.Contig3_All	CL1439.Contig3_All	CL1439.Contig3_All	Novel_gene	1	767	0.006	NA	NA	NA	NA	NA	Domain of unknown function (DUF4520)	NA	NA	NA
CL181.Contig61_All	CL181.Contig61_All	CL181.Contig61_All	Novel_gene	1	3239	0.006	NA	NA	K08287//dual-specificity kinase [EC:2.7.12.1];K08287//dual-specificity kinase [EC:2.7.12.1];K08287//dual-specificity kinase [EC:2.7.12.1];K08287//dual-specificity kinase [EC:2.7.12.1];K08287//dual-specificity kinase [EC:2.7.12.1]	XM_033275057.1 PREDICTED: Brassica rapa serine/threonine-protein kinase AFC1 (LOC103829941), transcript variant X3, mRNA	hypothetical protein E3N88_39435 [Mikania micrantha]	Protein kinase domain	[T] KOG0671 LAMMER dual specificity kinases	Serine/threonine-protein kinase AFC3 OS=Arabidopsis thaliana OX=3702 GN=AFC3 PE=2 SV=2	GO:0046777//protein autophosphorylation;GO:0006397//mRNA processing;GO:0006397//mRNA processing;GO:0046777//protein autophosphorylation;GO:0004672//protein kinase activity;GO:0005524//ATP binding;GO:0004674//protein serine/threonine kinase activity
CL409.Contig24_All	CL409.Contig24_All	CL409.Contig24_All	Novel_gene	1	2406	0.006	NA	NA	K08287//dual-specificity kinase [EC:2.7.12.1];K08287//dual-specificity kinase [EC:2.7.12.1];K08287//dual-specificity kinase [EC:2.7.12.1];K08287//dual-specificity kinase [EC:2.7.12.1];K08287//dual-specificity kinase [EC:2.7.12.1]	BT114724.1 Picea glauca clone GQ03519_O21 mRNA sequence	hypothetical protein AQUCO_01100447v1 [Aquilegia coerulea]	Protein kinase domain	[T] KOG0671 LAMMER dual specificity kinases	Serine/threonine-protein kinase AFC2 OS=Arabidopsis thaliana OX=3702 GN=AFC2 PE=1 SV=1	GO:0004672//protein kinase activity;GO:0005524//ATP binding
Unigene16063_All	Unigene16063_All	Unigene16063_All	Novel_gene	1	2412	0.006	NA	NA	NA	NA	nitrogen metabolite repression protein nmrA-like, partial [Quercus suber]	NmrA-like family	NA	NA	NA
CL3171.Contig4_All	CL3171.Contig4_All	CL3171.Contig4_All	Novel_gene	1	3720	0.006	NA	NA	K05929//phosphoethanolamine N-methyltransferase [EC:2.1.1.103]+ko00564//Glycerophospholipid metabolism;K05929//phosphoethanolamine N-methyltransferase [EC:2.1.1.103]+ko00564//Glycerophospholipid metabolism;K05929//phosphoethanolamine N-methyltransferase [EC:2.1.1.103]+ko00564//Glycerophospholipid metabolism;K05929//phosphoethanolamine N-methyltransferase [EC:2.1.1.103]+ko00564//Glycerophospholipi…	BT117163.1 Picea glauca clone GQ03814_A15 mRNA sequence	unknown [Picea sitchensis]	Methyltransferase domain	[IR] KOG1269 SAM-dependent methyltransferases	Phosphoethanolamine N-methyltransferase OS=Spinacia oleracea OX=3562 GN=PEAMT PE=1 SV=1	GO:0006656//phosphatidylcholine biosynthetic process;GO:0006656//phosphatidylcholine biosynthetic process;GO:0000234//phosphoethanolamine N-methyltransferase activity
CL7930.Contig1_All	CL7930.Contig1_All	CL7930.Contig1_All	Novel_gene	1	2490	0.006	NA	NA	K12761//carbon catabolite-derepressing protein kinase [EC:2.7.11.1];K13412//calcium-dependent protein kinase [EC:2.7.11.1]+ko04626//Plant-pathogen interaction;K12761//carbon catabolite-derepressing protein kinase [EC:2.7.11.1];K13412//calcium-dependent protein kinase [EC:2.7.11.1]+ko04626//Plant-pathogen interaction	NA	calcium-dependent protein kinase 23-like [Quercus suber]	Protein kinase domain	[T] KOG0583 Serine/threonine protein kinase	Calcium-dependent protein kinase OS=Daucus carota OX=4039 PE=2 SV=2	GO:0005524//ATP binding;GO:0004672//protein kinase activity
CL2463.Contig7_All	CL2463.Contig7_All	CL2463.Contig7_All	Novel_gene	1	2652	0.006	NA	NA	K05933//aminocyclopropanecarboxylate oxidase [EC:1.14.17.4]+ko01100//Metabolic pathways+ko01110//Biosynthesis of secondary metabolites+ko00270//Cysteine and methionine metabolism;K05933//aminocyclopropanecarboxylate oxidase [EC:1.14.17.4]+ko01100//Metabolic pathways+ko01110//Biosynthesis of secondary metabolites+ko00270//Cysteine and methionine metabolism;K05933//aminocyclopropanecarboxylate oxid…	XM_027315164.1 PREDICTED: Coffea eugenioides 1-aminocyclopropane-1-carboxylate oxidase 1 (LOC113770641), mRNA	unknown [Picea sitchensis]	2OG-Fe(II) oxygenase superfamily	[QR] KOG0143 Iron/ascorbate family oxidoreductases	1-aminocyclopropane-1-carboxylate oxidase 2 OS=Malus domestica OX=3750 GN=ACO2 PE=2 SV=1	GO:0009815//1-aminocyclopropane-1-carboxylate oxidase activity;GO:0016491//oxidoreductase activity;GO:0046872//metal ion binding
CL3683.Contig4_All	CL3683.Contig4_All	CL3683.Contig4_All	Novel_gene	1	4200	0.006	NA	NA	NA	NA	uncharacterized protein LOC18432550 [Amborella trichopoda] >XP_020521851.1 uncharacterized protein LOC18432550 [Amborella trichopoda] >ERN04390.1 hypothetical protein AMTR_s00147p00098270 [Amborella trichopoda]	NA	NA	NA	GO:0016021//integral component of membrane
Unigene24051_All	Unigene24051_All	Unigene24051_All	Novel_gene	1	2580	0.006	NA	NA	NA	NA	predicted protein [Hordeum vulgare subsp. vulgare]	Carbohydrate/starch-binding module (family 21)	[OT] KOG3986 Protein phosphatase, regulatory subunit PPP1R3C/D	NA	NA
CL542.Contig8_All	CL542.Contig8_All	CL542.Contig8_All	Novel_gene	1	2421	0.006	NA	NA	K19791//iron transport multicopper oxidase;K19791//iron transport multicopper oxidase;K19791//iron transport multicopper oxidase;K19791//iron transport multicopper oxidase;K19791//iron transport multicopper oxidase	BT106153.1 Picea glauca clone GQ02904_A09 mRNA sequence	unknown [Picea sitchensis]	Multicopper oxidase	[Q] KOG1263 Multicopper oxidases	L-ascorbate oxidase homolog OS=Brassica napus OX=3708 GN=Bp10 PE=2 SV=1	GO:0005507//copper ion binding;GO:0016491//oxidoreductase activity
CL10569.Contig3_All	CL10569.Contig3_All	CL10569.Contig3_All	Novel_gene	1	3103	0.006	C2H2	NA	NA	NA	hypothetical protein FH972_023471 [Carpinus fangiana]	Zinc finger, C2H2 type	NA	NA	GO:0003676//nucleic acid binding
CL10307.Contig4_All	CL10307.Contig4_All	CL10307.Contig4_All	Novel_gene	1	1487	0.006	NA	NA	NA	XM_024321109.1 PREDICTED: Rosa chinensis metal tolerance protein 11 (LOC112182606), transcript variant X1, mRNA	unknown [Picea sitchensis]	Signal-peptide peptidase, presenilin aspartyl protease	[P] KOG1485 Mitochondrial Fe2+ transporter MMT1 and related transporters (cation diffusion facilitator superfamily)	Metal tolerance protein 5 OS=Oryza sativa subsp. japonica OX=39947 GN=MTP5 PE=2 SV=1	GO:0008324//cation transmembrane transporter activity;GO:0016021//integral component of membrane
CL4429.Contig5_All	CL4429.Contig5_All	CL4429.Contig5_All	Novel_gene	1	2726	0.006	NA	NA	K20718//LRR receptor-like serine/threonine-protein kinase ERECTA [EC:2.7.11.1]+ko04016//MAPK signaling pathway - plant;K20718//LRR receptor-like serine/threonine-protein kinase ERECTA [EC:2.7.11.1]+ko04016//MAPK signaling pathway - plant;K20718//LRR receptor-like serine/threonine-protein kinase ERECTA [EC:2.7.11.1]+ko04016//MAPK signaling pathway - plant;K20718//LRR receptor-like serine/threonine…	XM_019578532.1 PREDICTED: Lupinus angustifolius LRR receptor-like serine/threonine-protein kinase ERECTA (LOC109340790), transcript variant X3, mRNA	LRR receptor-like serine/threonine-protein kinase ERL1 isoform X1 [Sesamum indicum]	Leucine rich repeat	[T] LSE0002 A Receptor protein kinase containing LRR repeats	LRR receptor-like serine/threonine-protein kinase SIK1 OS=Oryza sativa subsp. japonica OX=39947 GN=SIK1 PE=1 SV=1	GO:0004674//protein serine/threonine kinase activity;GO:0005524//ATP binding;GO:0016021//integral component of membrane
CL9600.Contig2_All	CL9600.Contig2_All	CL9600.Contig2_All	Novel_gene	1	3238	0.006	NA	NA	K19525//vacuolar protein sorting-associated protein 13A/C	NA	putative mitochondrial protein [Dendrobium catenatum]	NA	[R] KOG0017 FOG: Transposon-encoded proteins with TYA, reverse transcriptase, integrase domains in various combinations	NA	NA
CL2675.Contig5_All	CL2675.Contig5_All	CL2675.Contig5_All	Novel_gene	1	2428	0.006	NA	NA	NA	NA	unknown [Picea sitchensis]	Lipase (class 3)	[I] KOG4569 Predicted lipase	NA	GO:0006629//lipid metabolic process
CL887.Contig24_All	CL887.Contig24_All	CL887.Contig24_All	Novel_gene	1	3478	0.006	NA	NA	K10523//speckle-type POZ protein;K10523//speckle-type POZ protein;K10523//speckle-type POZ protein;K10523//speckle-type POZ protein;K10523//speckle-type POZ protein	BT119665.1 Picea glauca clone GQ04108_H23 mRNA sequence	hypothetical protein CMV_001726 [Castanea mollissima]	BTB/POZ domain	[TR] KOG4441 Proteins containing BTB/POZ and Kelch domains, involved in regulatory/signal transduction processes	BTB/POZ domain-containing protein At2g30600 OS=Arabidopsis thaliana OX=3702 GN=At2g30600/At2g30610 PE=2 SV=1	NA
CL9741.Contig3_All	CL9741.Contig3_All	CL9741.Contig3_All	Novel_gene	1	678	0.006	NA	NA	K17911//beta-carotene isomerase [EC:5.2.1.14]+ko00906//Carotenoid biosynthesis+ko01110//Biosynthesis of secondary metabolites;K17911//beta-carotene isomerase [EC:5.2.1.14]+ko00906//Carotenoid biosynthesis+ko01110//Biosynthesis of secondary metabolites;K17911//beta-carotene isomerase [EC:5.2.1.14]+ko00906//Carotenoid biosynthesis+ko01110//Biosynthesis of secondary metabolites;K17911//beta-carotene…	NA	beta-carotene isomerase D27, chloroplastic [Ricinus communis]	Domain of unknown function (DUF4033)	NA	Beta-carotene isomerase D27, chloroplastic OS=Oryza sativa subsp. japonica OX=39947 GN=D27 PE=1 SV=1	GO:0016853//isomerase activity
CL4002.Contig2_All	CL4002.Contig2_All	CL4002.Contig2_All	Novel_gene	1	652	0.006	NA	NA	K15033//peptidyl-tRNA hydrolase ICT1 [EC:3.1.1.29];K08150//MFS transporter, SP family, solute carrier family 2 (myo-inositol transporter), member 13;K08150//MFS transporter, SP family, solute carrier family 2 (myo-inositol transporter), member 13	BT115739.1 Picea glauca clone GQ03705_G05 mRNA sequence	sugar transport protein MST6-like [Nymphaea colorata]	Sugar (and other) transporter	[R] KOG0254 Predicted transporter (major facilitator superfamily)	Sugar transport protein MST6 OS=Oryza sativa subsp. japonica OX=39947 GN=MST6 PE=1 SV=1	GO:0016021//integral component of membrane;GO:0022857//transmembrane transporter activity
CL3870.Contig2_All	CL3870.Contig2_All	CL3870.Contig2_All	Novel_gene	1	1994	0.006	NA	NA	NA	NA	dehydrin 9 protein, partial [Pinus sylvestris]	Dehydrin	NA	Dehydrin ERD14 OS=Arabidopsis thaliana OX=3702 GN=ERD14 PE=1 SV=1	GO:0009415//response to water
CL63.Contig12_All	CL63.Contig12_All	CL63.Contig12_All	Novel_gene	1	1907	0.01	NA	NA	K17609//nucleoredoxin [EC:1.8.1.8];K17609//nucleoredoxin [EC:1.8.1.8];K17609//nucleoredoxin [EC:1.8.1.8];K17609//nucleoredoxin [EC:1.8.1.8]	EF085793.1 Picea sitchensis clone WS02726_M02 unknown mRNA	unknown [Picea sitchensis]	Thioredoxin-like	[R] KOG2501 Thioredoxin, nucleoredoxin and related proteins	Probable nucleoredoxin 1 OS=Arabidopsis thaliana OX=3702 GN=At1g60420 PE=1 SV=1	GO:0045454//cell redox homeostasis;GO:0045454//cell redox homeostasis;GO:0045454//cell redox homeostasis
Unigene11446_All	Unigene11446_All	Unigene11446_All	Novel_gene	1	1970	0.01	NA	NA	K12823//ATP-dependent RNA helicase DDX5/DBP2 [EC:3.6.4.13]+ko03040//Spliceosome;K12823//ATP-dependent RNA helicase DDX5/DBP2 [EC:3.6.4.13]+ko03040//Spliceosome;K12823//ATP-dependent RNA helicase DDX5/DBP2 [EC:3.6.4.13]+ko03040//Spliceosome;K12823//ATP-dependent RNA helicase DDX5/DBP2 [EC:3.6.4.13]+ko03040//Spliceosome	XM_008898959.1 Phytophthora parasitica INRA-310 hypothetical protein mRNA	ATP-dependent RNA helicase DBP2-like [Quercus suber]	DEAD/DEAH box helicase	[A] KOG0331 ATP-dependent RNA helicase	DEAD-box ATP-dependent RNA helicase 20 OS=Oryza sativa subsp. japonica OX=39947 GN=Os01g0197200 PE=3 SV=2	GO:0004386//helicase activity;GO:0003676//nucleic acid binding;GO:0005524//ATP binding
Unigene16038_All	Unigene16038_All	Unigene16038_All	Novel_gene	1	1746	0.01	NA	NA	K20562//biphenyl-4-hydroxylase;K20562//biphenyl-4-hydroxylase;K20562//biphenyl-4-hydroxylase;K20562//biphenyl-4-hydroxylase	NA	CYP750C23 [Taxus chinensis]	Cytochrome P450	[Q] KOG0156 Cytochrome P450 CYP2 subfamily	Cytochrome P450 750A1 OS=Pinus taeda OX=3352 GN=CYP750A1 PE=2 SV=1	GO:0016705//oxidoreductase activity, acting on paired donors, with incorporation or reduction of molecular oxygen;GO:0016021//integral component of membrane;GO:0020037//heme binding;GO:0005506//iron ion binding;GO:0004497//monooxygenase activity
CL5484.Contig4_All	CL5484.Contig4_All	CL5484.Contig4_All	Novel_gene	1	2320	0.01	NA	NA	K08794//calcium/calmodulin-dependent protein kinase I [EC:2.7.11.17];K07198//5'-AMP-activated protein kinase, catalytic alpha subunit [EC:2.7.11.11];K08794//calcium/calmodulin-dependent protein kinase I [EC:2.7.11.17]	NA	hypothetical protein FH972_026244 [Carpinus fangiana]	Protein kinase domain	[T] KOG0032 Ca2+/calmodulin-dependent protein kinase, EF-Hand protein superfamily	CBL-interacting serine/threonine-protein kinase 11 OS=Arabidopsis thaliana OX=3702 GN=CIPK11 PE=1 SV=1	GO:0005524//ATP binding;GO:0004672//protein kinase activity
Unigene16414_All	Unigene16414_All	Unigene16414_All	Novel_gene	1	2278	0.01	NA	NA	K18626//trichohyalin;K18626//trichohyalin;K18626//trichohyalin;K10406//kinesin family member C2/C3	XM_020732429.1 PREDICTED: Phalaenopsis equestris uncharacterized LOC110029930 (LOC110029930), mRNA	titin homolog [Papaver somniferum] >RZC64016.1 hypothetical protein C5167_025751 [Papaver somniferum]	HNH endonuclease	NA	NA	NA
CL1378.Contig4_All	CL1378.Contig4_All	CL1378.Contig4_All	Novel_gene	1	2090	0.01	NA	NA	NA	NA	PREDICTED: cyclin-dependent kinase inhibitor 5 [Nelumbo nucifera]	Protein of unknown function (DUF3613)	[T] LSE1270 A Cyclin-dependent kinase inhibitor	Cyclin-dependent kinase inhibitor 4 OS=Oryza sativa subsp. japonica OX=39947 GN=KRP4 PE=2 SV=2	GO:0005634//nucleus;GO:0007050//cell cycle arrest;GO:0007050//cell cycle arrest;GO:0004861//cyclin-dependent protein serine/threonine kinase inhibitor activity;GO:0005634//nucleus;GO:0007050//cell cycle arrest;GO:0016301//kinase activity;GO:0007050//cell cycle arrest
CL134.Contig39_All	CL134.Contig39_All	CL134.Contig39_All	Novel_gene	1	2225	0.01	NA	NA	K20667//beta-amyrin 28-monooxygenase [EC:1.14.14.126];K20667//beta-amyrin 28-monooxygenase [EC:1.14.14.126];K20667//beta-amyrin 28-monooxygenase [EC:1.14.14.126];K20667//beta-amyrin 28-monooxygenase [EC:1.14.14.126];K20667//beta-amyrin 28-monooxygenase [EC:1.14.14.126]	MF448616.1 Taxus wallichiana var. chinensis CYP725A14 mRNA, complete cds	CYP725A13 [Taxus chinensis]	Cytochrome P450	[QI] KOG0157 Cytochrome P450 CYP4/CYP19/CYP26 subfamilies	Taxane 10-beta-hydroxylase OS=Taxus cuspidata OX=99806 GN=CYP725A1 PE=1 SV=1	GO:0050597//taxane 10-beta-hydroxylase activity;GO:0016705//oxidoreductase activity, acting on paired donors, with incorporation or reduction of molecular oxygen;GO:0042617//paclitaxel biosynthetic process;GO:0042617//paclitaxel biosynthetic process;GO:0005506//iron ion binding;GO:0020037//heme binding;GO:0016021//integral component of membrane;GO:0004497//monooxygenase activity
Unigene24404_All	Unigene24404_All	Unigene24404_All	Novel_gene	1	1854	0.01	NA	NA	K03257//translation initiation factor 4A+ko03013//RNA transport;K03257//translation initiation factor 4A+ko03013//RNA transport;K03257//translation initiation factor 4A+ko03013//RNA transport	XM_024045729.1 PREDICTED: Quercus suber ATP-dependent RNA helicase eIF4A (LOC112013334), mRNA	eukaryotic translation initiation factor 4A isoform 1B [Capsaspora owczarzaki ATCC 30864] >KJE89638.1 eukaryotic translation initiation factor 4A isoform 1B [Capsaspora owczarzaki ATCC 30864]	DEAD/DEAH box helicase	[J] KOG0327 Translation initiation factor 4F, helicase subunit (eIF-4A) and related helicases	Eukaryotic initiation factor 4A-2 OS=Arabidopsis thaliana OX=3702 GN=TIF4A-2 PE=1 SV=1	GO:0003743//translation initiation factor activity;GO:0004386//helicase activity;GO:0003676//nucleic acid binding;GO:0005524//ATP binding;GO:0003743//translation initiation factor activity
CL8744.Contig3_All	CL8744.Contig3_All	CL8744.Contig3_All	Novel_gene	1	2221	0.01	NA	NA	NA	XM_024022455.1 PREDICTED: Quercus suber fatty acid synthase subunit beta-like (LOC111990671), mRNA	fatty acid synthase subunit beta-like, partial [Quercus suber]	Acyl transferase domain	NA	NA	GO:0005835//fatty acid synthase complex;GO:0008897//holo-[acyl-carrier-protein] synthase activity;GO:0006633//fatty acid biosynthetic process;GO:0005835//fatty acid synthase complex;GO:0005835//fatty acid synthase complex;GO:0004318//enoyl-[acyl-carrier-protein] reductase (NADH) activity;GO:0006633//fatty acid biosynthetic process;GO:0000287//magnesium ion binding
CL1623.Contig4_All	CL1623.Contig4_All	CL1623.Contig4_All	Novel_gene	1	1692	0.01	NA	NA	NA	NA	uncharacterized protein LOC116026262 [Ipomoea triloba]	Erg28 like protein	NA	NA	GO:0000149//SNARE binding;GO:0035493//SNARE complex assembly;GO:0005768//endosome;GO:0000323//lytic vacuole;GO:0000323//lytic vacuole;GO:0035493//SNARE complex assembly;GO:0003899//DNA-directed 5'-3' RNA polymerase activity;GO:0005768//endosome
CL5266.Contig1_All	CL5266.Contig1_All	CL5266.Contig1_All	Novel_gene	1	1934	0.01	NA	NA	K16944//septin 7;K16939//septin 6/8/11;K16944//septin 7	NA	hypothetical protein FH972_021352 [Carpinus fangiana]	Septin	[DZU] KOG2655 Septin family protein (P-loop GTPase)	Vicilin-like seed storage protein At2g18540 OS=Arabidopsis thaliana OX=3702 GN=At2g18540 PE=3 SV=1	GO:0005525//GTP binding
Unigene25629_All	Unigene25629_All	Unigene25629_All	Novel_gene	1	627	0.01	NA	NA	K15115//solute carrier family 25 (mitochondrial folate transporter), member 32;K15115//solute carrier family 25 (mitochondrial folate transporter), member 32;K15115//solute carrier family 25 (mitochondrial folate transporter), member 32;K15115//solute carrier family 25 (mitochondrial folate transporter), member 32;K15115//solute carrier family 25 (mitochondrial folate transporter), member 32	NA	hypothetical protein B296_00047084 [Ensete ventricosum]	NA	[C] KOG0757 Mitochondrial carrier protein - Rim2p/Mrs12p	Nicotinamide adenine dinucleotide transporter 2, mitochondrial OS=Arabidopsis thaliana OX=3702 GN=NDT2 PE=1 SV=1	GO:0005347//ATP transmembrane transporter activity;GO:0016021//integral component of membrane
CL11704.Contig4_All	CL11704.Contig4_All	CL11704.Contig4_All	Novel_gene	1	1032	0.01	NA	NA	K14493//gibberellin receptor GID1 [EC:3.-.-.-]+ko04075//Plant hormone signal transduction	XM_031541387.1 PREDICTED: Punica granatum leucine-rich repeat extensin-like protein 3 (LOC116208132), mRNA	unknown [Picea sitchensis]	alpha/beta hydrolase fold	[V] KOG1515 Arylacetamide deacetylase	Probable carboxylesterase 15 OS=Arabidopsis thaliana OX=3702 GN=CXE15 PE=2 SV=1	GO:0016787//hydrolase activity;GO:0009056//catabolic process
Unigene1105_All	Unigene1105_All	Unigene1105_All	Novel_gene	1	1925	0.01	NA	NA	NA	NA	hypothetical protein FH972_023116 [Carpinus fangiana]	Baculovirus polyhedron envelope protein, PEP, C terminus	NA	NA	GO:0016021//integral component of membrane;GO:0043332//mating projection tip
CL3985.Contig1_All	CL3985.Contig1_All	CL3985.Contig1_All	Novel_gene	1	3396	0.01	NA	NA	K13291//terminal uridylyltransferase [EC:2.7.7.52];K13291//terminal uridylyltransferase [EC:2.7.7.52];K13291//terminal uridylyltransferase [EC:2.7.7.52];K13291//terminal uridylyltransferase [EC:2.7.7.52]	XM_031411882.1 PREDICTED: Pistacia vera UTP:RNA uridylyltransferase 1-like (LOC116126178), mRNA	hypothetical protein AXG93_1633s1070 [Marchantia polymorpha subsp. ruderalis] >PTQ34554.1 hypothetical protein MARPO_0079s0057 [Marchantia polymorpha]	TUTase nucleotidyltransferase domain	[D] KOG2277 S-M checkpoint control protein CID1 and related nucleotidyltransferases	UTP:RNA uridylyltransferase 1 OS=Arabidopsis thaliana OX=3702 GN=URT1 PE=1 SV=2	GO:0016779//nucleotidyltransferase activity
Unigene6647_All	Unigene6647_All	Unigene6647_All	Novel_gene	1	2140	0.01	NA	NA	K22464//fatty acid photodecarboxylase [EC:4.1.1.106];K08248//(R)-mandelonitrile lyase [EC:4.1.2.10]+ko01110//Biosynthesis of secondary metabolites+ko00460//Cyanoamino acid metabolism	NA	choline dehydrogenase [Phytophthora parasitica]	GMC oxidoreductase	[R] KOG1238 Glucose dehydrogenase/choline dehydrogenase/mandelonitrile lyase (GMC oxidoreductase family)	(R)-mandelonitrile lyase 2 OS=Prunus serotina OX=23207 GN=MDL2 PE=2 SV=1	GO:0016614//oxidoreductase activity, acting on CH-OH group of donors;GO:0050660//flavin adenine dinucleotide binding
CL12330.Contig2_All	CL12330.Contig2_All	CL12330.Contig2_All	Novel_gene	1	1926	0.01	NA	NA	K20667//beta-amyrin 28-monooxygenase [EC:1.14.14.126];K20667//beta-amyrin 28-monooxygenase [EC:1.14.14.126];K20667//beta-amyrin 28-monooxygenase [EC:1.14.14.126];K20667//beta-amyrin 28-monooxygenase [EC:1.14.14.126];K20667//beta-amyrin 28-monooxygenase [EC:1.14.14.126]	AF318211.1 Taxus cuspidata 5-alpha-taxadienol-10-beta-hydroxylase mRNA, complete cds	CYP725A13 [Taxus chinensis]	Cytochrome P450	[QI] KOG0157 Cytochrome P450 CYP4/CYP19/CYP26 subfamilies	Taxane 10-beta-hydroxylase OS=Taxus cuspidata OX=99806 GN=CYP725A1 PE=1 SV=1	GO:0050597//taxane 10-beta-hydroxylase activity;GO:0016021//integral component of membrane;GO:0004497//monooxygenase activity;GO:0042617//paclitaxel biosynthetic process;GO:0042617//paclitaxel biosynthetic process;GO:0005506//iron ion binding;GO:0020037//heme binding;GO:0016705//oxidoreductase activity, acting on paired donors, with incorporation or reduction of molecular oxygen
CL7995.Contig2_All	CL7995.Contig2_All	CL7995.Contig2_All	Novel_gene	1	1950	0.01	NA	NA	K04733//interleukin-1 receptor-associated kinase 4 [EC:2.7.11.1];K14306//nuclear pore complex protein Nup62+ko03013//RNA transport;K14306//nuclear pore complex protein Nup62+ko03013//RNA transport;K14306//nuclear pore complex protein Nup62+ko03013//RNA transport	NA	flocculation protein FLO11-like [Spinacia oleracea]	Transmembrane alpha-helix domain	[GO] KOG4157 beta-1,6-N-acetylglucosaminyltransferase, contains WSC domain	Protein TIC 214 OS=Cucumis sativus OX=3659 GN=TIC214 PE=3 SV=2	NA
Unigene13833_All	Unigene13833_All	Unigene13833_All	Novel_gene	1	1880	0.01	NA	NA	K15502//serine/threonine-protein phosphatase 6 regulatory ankyrin repeat subunit A;K15503//serine/threonine-protein phosphatase 6 regulatory ankyrin repeat subunit B;K21440//ankyrin repeat domain-containing protein 50;K15503//serine/threonine-protein phosphatase 6 regulatory ankyrin repeat subunit B;K21440//ankyrin repeat domain-containing protein 50	BT104193.1 Picea glauca clone GQ02807_H11 mRNA sequence	hypothetical protein MARPO_0012s0013 [Marchantia polymorpha]	Ankyrin repeats (3 copies)	[M] KOG4177 Ankyrin	Potassium channel AKT1 OS=Oryza sativa subsp. japonica OX=39947 GN=AKT1 PE=2 SV=1	NA
CL4371.Contig1_All	CL4371.Contig1_All	CL4371.Contig1_All	Novel_gene	1	1047	0.01	NA	NA	K01047//secretory phospholipase A2 [EC:3.1.1.4]+ko00591//Linoleic acid metabolism+ko00590//Arachidonic acid metabolism+ko00592//alpha-Linolenic acid metabolism+ko01100//Metabolic pathways+ko01110//Biosynthesis of secondary metabolites+ko00564//Glycerophospholipid metabolism+ko00565//Ether lipid metabolism;K01047//secretory phospholipase A2 [EC:3.1.1.4]+ko00591//Linoleic acid metabolism+ko00590//A…	AK411093.1 Cryptomeria japonica mRNA, clone: CLFL025_P13, expressed in needles	hypothetical protein GW17_00050197 [Ensete ventricosum] >RZR78779.1 hypothetical protein BHM03_00004285 [Ensete ventricosum]	NA	NA	Probable phospholipase A2 homolog 2 OS=Oryza sativa subsp. japonica OX=39947 GN=PLA2-II PE=1 SV=1	GO:0006644//phospholipid metabolic process;GO:0006644//phospholipid metabolic process;GO:0005509//calcium ion binding;GO:0005576//extracellular region;GO:0004623//phospholipase A2 activity;GO:0050482//arachidonic acid secretion;GO:0008289//lipid binding;GO:0005794//Golgi apparatus;GO:0016042//lipid catabolic process;GO:0005794//Golgi apparatus
Unigene23942_All	Unigene23942_All	Unigene23942_All	Novel_gene	1	2216	0.01	NA	NA	K08202//MFS transporter, OCT family, solute carrier family 22 (organic cation transporter), member 4/5;K08202//MFS transporter, OCT family, solute carrier family 22 (organic cation transporter), member 4/5;K08202//MFS transporter, OCT family, solute carrier family 22 (organic cation transporter), member 4/5;K08202//MFS transporter, OCT family, solute carrier family 22 (organic cation transporter)…	NA	hypothetical protein FH972_025209 [Carpinus fangiana]	Major Facilitator Superfamily	[R] KOG0253 Synaptic vesicle transporter SV2 (major facilitator superfamily)	Organic cation/carnitine transporter 7 OS=Arabidopsis thaliana OX=3702 GN=OCT7 PE=2 SV=1	GO:0022857//transmembrane transporter activity;GO:0016021//integral component of membrane
CL1556.Contig18_All	CL1556.Contig18_All	CL1556.Contig18_All	Novel_gene	1	1833	0.01	NA	NA	K03046//DNA-directed RNA polymerase subunit beta' [EC:2.7.7.6]+ko03020//RNA polymerase;K02948//small subunit ribosomal protein S11+ko03010//Ribosome	CP044582.1 Nannochloropsis oceanica strain KB1 plastid	hypothetical protein Lal_00044194 [Lupinus albus]	NA	NA	NA	NA
Unigene26429_All	Unigene26429_All	Unigene26429_All	Novel_gene	1	3761	0.01	NA	NA	K05768//gelsolin;K05768//gelsolin;K05768//gelsolin;K05768//gelsolin;K05768//gelsolin	XM_024504944.1 PREDICTED: Physcomitrella patens villin-2-like (LOC112275021), transcript variant X4, mRNA	villin-3 isoform X1 [Amborella trichopoda] >XP_020526833.1 villin-3 isoform X1 [Amborella trichopoda] >XP_020526834.1 villin-3 isoform X1 [Amborella trichopoda]	Gelsolin repeat	[Z] KOG0443 Actin regulatory proteins (gelsolin/villin family)	Villin-2 OS=Oryza sativa subsp. japonica OX=39947 GN=VLN2 PE=2 SV=1	GO:0051015//actin filament binding;GO:0007010//cytoskeleton organization;GO:0051017//actin filament bundle assembly
CL8853.Contig1_All	CL8853.Contig1_All	CL8853.Contig1_All	Novel_gene	1	1107	0.01	NA	NA	NA	NA	unknown [Picea sitchensis]	VWA / Hh protein intein-like	NA	Probable E3 ubiquitin-protein ligase WAVH2 OS=Arabidopsis thaliana OX=3702 GN=WAVH2 PE=2 SV=1	NA
Unigene3375_All	Unigene3375_All	Unigene3375_All	Novel_gene	1	2230	0.01	NA	NA	K00873//pyruvate kinase [EC:2.7.1.40]+ko00010//Glycolysis / Gluconeogenesis+ko00230//Purine metabolism+ko01230//Biosynthesis of amino acids+ko01100//Metabolic pathways+ko01110//Biosynthesis of secondary metabolites+ko00620//Pyruvate metabolism+ko01200//Carbon metabolism;K00873//pyruvate kinase [EC:2.7.1.40]+ko00010//Glycolysis / Gluconeogenesis+ko00230//Purine metabolism+ko01230//Biosynthesis of …	AM489282.2 Vitis vinifera contig VV78X048581.4, whole genome shotgun sequence	pyruvate kinase 1, cytosolic [Cinnamomum micranthum f. kanehirae]	NA	[G] KOG2323 Pyruvate kinase	Pyruvate kinase 2, cytosolic OS=Oryza sativa subsp. indica OX=39946 GN=OsI_37456 PE=3 SV=1	GO:0004743//pyruvate kinase activity;GO:0000287//magnesium ion binding;GO:0016301//kinase activity;GO:0030955//potassium ion binding
Unigene19361_All	Unigene19361_All	Unigene19361_All	Novel_gene	1	3351	0.01	NA	NA	K01535//H+-transporting ATPase [EC:7.1.2.1]+ko00190//Oxidative phosphorylation;K01535//H+-transporting ATPase [EC:7.1.2.1]+ko00190//Oxidative phosphorylation	XM_024041783.1 PREDICTED: Quercus suber plasma membrane ATPase-like (LOC112009449), mRNA	hypothetical protein FH972_024589 [Carpinus fangiana]	E1-E2 ATPase	[P] KOG0205 Plasma membrane H+-transporting ATPase	Plasma membrane ATPase OS=Dunaliella bioculata OX=13790 GN=PMA1 PE=2 SV=1	GO:0005886//plasma membrane;GO:0008553//proton-exporting ATPase activity, phosphorylative mechanism;GO:0016021//integral component of membrane;GO:0120029//proton export across plasma membrane;GO:0120029//proton export across plasma membrane;GO:0005524//ATP binding
CL12305.Contig10_All	CL12305.Contig10_All	CL12305.Contig10_All	Novel_gene	1	4639	0.01	NA	NA	K01610//phosphoenolpyruvate carboxykinase (ATP) [EC:4.1.1.49]+ko00010//Glycolysis / Gluconeogenesis+ko00020//Citrate cycle (TCA cycle)+ko01100//Metabolic pathways+ko01110//Biosynthesis of secondary metabolites+ko00710//Carbon fixation in photosynthetic organisms+ko00620//Pyruvate metabolism+ko01200//Carbon metabolism;K01610//phosphoenolpyruvate carboxykinase (ATP) [EC:4.1.1.49]+ko00010//Glycolysi…	BT106893.1 Picea glauca clone GQ03013_A07 mRNA sequence	phosphoenolpyruvate carboxykinase (ATP) [Manihot esculenta] >OAY35667.1 hypothetical protein MANES_12G120100 [Manihot esculenta]	Phosphoenolpyruvate carboxykinase	[C] TWOG0797 Phosphoenolpyruvate carboxykinase (ATP)	Phosphoenolpyruvate carboxykinase (ATP) 2 OS=Urochloa panicoides OX=37563 GN=PCK2 PE=2 SV=1	GO:0005524//ATP binding;GO:0004612//phosphoenolpyruvate carboxykinase (ATP) activity;GO:0006094//gluconeogenesis
CL431.Contig10_All	CL431.Contig10_All	CL431.Contig10_All	Novel_gene	1	1865	0.01	NA	NA	K01913//acetate---CoA ligase [EC:6.2.1.1]+ko00010//Glycolysis / Gluconeogenesis+ko01100//Metabolic pathways+ko01110//Biosynthesis of secondary metabolites+ko00620//Pyruvate metabolism+ko01200//Carbon metabolism+ko00630//Glyoxylate and dicarboxylate metabolism;K01913//acetate---CoA ligase [EC:6.2.1.1]+ko00010//Glycolysis / Gluconeogenesis+ko01100//Metabolic pathways+ko01110//Biosynthesis of second…	MN961508.1 Taxus x media acyl activating enzyme 5 mRNA, partial cds	acyl activating enzyme 5, partial [Taxus x media]	AMP-binding enzyme	[I] KOG1176 Acyl-CoA synthetase	Probable acyl-activating enzyme 5, peroxisomal OS=Arabidopsis thaliana OX=3702 GN=AAE5 PE=1 SV=1	GO:0003824//catalytic activity
Unigene1111_All	Unigene1111_All	Unigene1111_All	Novel_gene	1	1831	0.01	NA	NA	K01868//threonyl-tRNA synthetase [EC:6.1.1.3]+ko00970//Aminoacyl-tRNA biosynthesis;K01868//threonyl-tRNA synthetase [EC:6.1.1.3]+ko00970//Aminoacyl-tRNA biosynthesis;K01868//threonyl-tRNA synthetase [EC:6.1.1.3]+ko00970//Aminoacyl-tRNA biosynthesis;K01868//threonyl-tRNA synthetase [EC:6.1.1.3]+ko00970//Aminoacyl-tRNA biosynthesis;K01868//threonyl-tRNA synthetase [EC:6.1.1.3]+ko00970//Aminoacyl-tR…	JQ062405.1 Vaucheria litorea clone VL10014540 threonyl-tRNA synthetase (ThrRS) gene, complete cds	threonine--tRNA ligase, cytoplasmic-like [Quercus suber]	tRNA synthetase class II core domain (G, H, P, S and T)	[J] KOG1637 Threonyl-tRNA synthetase	Threonine--tRNA ligase, mitochondrial 1 OS=Arabidopsis thaliana OX=3702 GN=THRRS PE=1 SV=3	GO:0006435//threonyl-tRNA aminoacylation;GO:0004829//threonine-tRNA ligase activity;GO:0006435//threonyl-tRNA aminoacylation;GO:0005737//cytoplasm;GO:0005524//ATP binding;GO:0005737//cytoplasm
Unigene21932_All	Unigene21932_All	Unigene21932_All	Novel_gene	1	1963	0.01	NA	NA	K08150//MFS transporter, SP family, solute carrier family 2 (myo-inositol transporter), member 13;K08150//MFS transporter, SP family, solute carrier family 2 (myo-inositol transporter), member 13;K08150//MFS transporter, SP family, solute carrier family 2 (myo-inositol transporter), member 13;K08150//MFS transporter, SP family, solute carrier family 2 (myo-inositol transporter), member 13	NA	hypothetical protein FH972_022497 [Carpinus fangiana]	Sugar (and other) transporter	[R] KOG0254 Predicted transporter (major facilitator superfamily)	Sugar transport protein MST6 OS=Oryza sativa subsp. japonica OX=39947 GN=MST6 PE=1 SV=1	GO:0016021//integral component of membrane;GO:0022857//transmembrane transporter activity
CL4179.Contig3_All	CL4179.Contig3_All	CL4179.Contig3_All	Novel_gene	1	1034	0.01	NA	NA	K19202//histone deacetylase complex subunit SAP30;K19202//histone deacetylase complex subunit SAP30;K19202//histone deacetylase complex subunit SAP30;K19202//histone deacetylase complex subunit SAP30;K19202//histone deacetylase complex subunit SAP30	AK410268.1 Cryptomeria japonica mRNA, clone: CLFL001_E06, expressed in needles	unknown [Picea sitchensis]	NA	NA	NA	GO:0000118//histone deacetylase complex;GO:0006355//regulation of transcription, DNA-templated;GO:0006355//regulation of transcription, DNA-templated;GO:0003712//transcription coregulator activity;GO:0004407//histone deacetylase activity;GO:0000118//histone deacetylase complex;GO:0000118//histone deacetylase complex;GO:0006355//regulation of transcription, DNA-templated;GO:0006355//regulation of …
CL526.Contig18_All	CL526.Contig18_All	CL526.Contig18_All	Novel_gene	1	1760	0.01	NA	NA	K22706//(R)-mandelonitrile beta-glucosyltransferase [EC:2.4.1.354]+ko00460//Cyanoamino acid metabolism;K22706//(R)-mandelonitrile beta-glucosyltransferase [EC:2.4.1.354]+ko00460//Cyanoamino acid metabolism;K13030//cyanohydrin beta-glucosyltransferase [EC:2.4.1.85]+ko01110//Biosynthesis of secondary metabolites+ko00460//Cyanoamino acid metabolism;K13691//pathogen-inducible salicylic acid glucosylt…	NA	unknown [Picea sitchensis]	UDP-glucoronosyl and UDP-glucosyl transferase	[GC] KOG1192 UDP-glucuronosyl and UDP-glucosyl transferase	7-deoxyloganetin glucosyltransferase OS=Gardenia jasminoides OX=114476 GN=UGT85A24 PE=1 SV=1	GO:0016758//transferase activity, transferring hexosyl groups
CL5767.Contig1_All	CL5767.Contig1_All	CL5767.Contig1_All	Novel_gene	1	814	0.01	NA	NA	K04733//interleukin-1 receptor-associated kinase 4 [EC:2.7.11.1]	AK410866.1 Cryptomeria japonica mRNA, clone: CLFL018_G24, expressed in needles	hypothetical protein EJ110_NYTH20685 [Nymphaea thermarum]	NA	NA	NA	NA
Unigene24255_All	Unigene24255_All	Unigene24255_All	Novel_gene	1	2118	0.01	NA	NA	K00700//1,4-alpha-glucan branching enzyme [EC:2.4.1.18]+ko01100//Metabolic pathways+ko00500//Starch and sucrose metabolism+ko01110//Biosynthesis of secondary metabolites;K00700//1,4-alpha-glucan branching enzyme [EC:2.4.1.18]+ko01100//Metabolic pathways+ko00500//Starch and sucrose metabolism+ko01110//Biosynthesis of secondary metabolites;K00700//1,4-alpha-glucan branching enzyme [EC:2.4.1.18]+ko0…	NA	1,4-alpha-glucan-branching enzyme-like [Quercus suber]	Alpha amylase, C-terminal all-beta domain	[G] KOG0470 1,4-alpha-glucan branching enzyme/starch branching enzyme II	1,4-alpha-glucan-branching enzyme 2-2, chloroplastic/amyloplastic OS=Arabidopsis thaliana OX=3702 GN=SBE2.2 PE=1 SV=1	GO:0005978//glycogen biosynthetic process;GO:0005978//glycogen biosynthetic process;GO:0004553//hydrolase activity, hydrolyzing O-glycosyl compounds;GO:0003844//1,4-alpha-glucan branching enzyme activity;GO:0043169//cation binding
CL6070.Contig9_All	CL6070.Contig9_All	CL6070.Contig9_All	Novel_gene	1	1708	0.01	NA	NA	K00128//aldehyde dehydrogenase (NAD+) [EC:1.2.1.3]+ko00410//beta-Alanine metabolism+ko00310//Lysine degradation+ko00010//Glycolysis / Gluconeogenesis+ko00903//Limonene and pinene degradation+ko00380//Tryptophan metabolism+ko00330//Arginine and proline metabolism+ko00280//Valine, leucine and isoleucine degradation+ko01100//Metabolic pathways+ko00053//Ascorbate and aldarate metabolism+ko00340//Hist…	FP092885.1 Phyllostachys edulis cDNA clone: bphylf056a20, full insert sequence	aldehyde dehydrogenase [Quercus suber]	Aldehyde dehydrogenase family	[C] KOG2450 Aldehyde dehydrogenase	Aldehyde dehydrogenase family 2 member B7, mitochondrial OS=Arabidopsis thaliana OX=3702 GN=ALDH2B7 PE=1 SV=2	GO:0016620//oxidoreductase activity, acting on the aldehyde or oxo group of donors, NAD or NADP as acceptor
Unigene26510_All	Unigene26510_All	Unigene26510_All	Novel_gene	1	2068	0.01	NA	NA	NA	NA	hypothetical protein FH972_023717 [Carpinus fangiana]	NA	[G] KOG2806 Chitinase	NA	NA
Unigene11019_All	Unigene11019_All	Unigene11019_All	Novel_gene	1	2035	0.01	NA	NA	K14944//RNA-binding protein Nova;K14944//RNA-binding protein Nova;K14944//RNA-binding protein Nova;K14944//RNA-binding protein Nova	BT114381.1 Picea glauca clone GQ03513_J15 mRNA sequence	hypothetical protein FH972_022842 [Carpinus fangiana]	KH domain	[AR] KOG2190 PolyC-binding proteins alphaCP-1 and related KH domain proteins	Protein BTR1 OS=Arabidopsis thaliana OX=3702 GN=BTR1 PE=1 SV=1	GO:0003723//RNA binding
Unigene19143_All	Unigene19143_All	Unigene19143_All	Novel_gene	1	1854	0.01	NA	NA	K13303//serum/glucocorticoid-regulated kinase 2 [EC:2.7.11.1];K04688//ribosomal protein S6 kinase beta [EC:2.7.11.1];K04688//ribosomal protein S6 kinase beta [EC:2.7.11.1];K04688//ribosomal protein S6 kinase beta [EC:2.7.11.1]	NA	serine/threonine-protein kinase SCH9-like [Quercus suber]	Protein kinase domain	[RT] KOG0598 Ribosomal protein S6 kinase and related proteins	Serine/threonine-protein kinase AtPK2/AtPK19 OS=Arabidopsis thaliana OX=3702 GN=ATPK2 PE=1 SV=2	GO:0004674//protein serine/threonine kinase activity;GO:0005524//ATP binding
CL12217.Contig1_All	CL12217.Contig1_All	CL12217.Contig1_All	Novel_gene	1	1733	0.01	NA	NA	NA	CP044582.1 Nannochloropsis oceanica strain KB1 plastid	hypothetical protein Lal_00046484 [Lupinus albus]	NA	NA	NA	NA
Unigene4704_All	Unigene4704_All	Unigene4704_All	Novel_gene	1	1794	0.01	NA	NA	K13254//spastin [EC:5.6.1.1];K13254//spastin [EC:5.6.1.1];K13254//spastin [EC:5.6.1.1];K22530//ATPase family AAA domain-containing protein 1 [EC:3.6.1.-];K03231//elongation factor 1-alpha+ko03013//RNA transport	BT111135.1 Picea glauca clone GQ03233_B24 mRNA sequence	hypothetical protein AQUCO_01300183v1 [Aquilegia coerulea]	ATPase family associated with various cellular activities (AAA)	[O] KOG0737 AAA+-type ATPase	ATPase family AAA domain-containing protein FIGL1 OS=Arabidopsis thaliana OX=3702 GN=FIGL1 PE=2 SV=2	GO:0005524//ATP binding
CL4680.Contig1_All	CL4680.Contig1_All	CL4680.Contig1_All	Novel_gene	1	3654	0.01	NA	NA	K09489//heat shock 70kDa protein 4;K09489//heat shock 70kDa protein 4;K09489//heat shock 70kDa protein 4;K09489//heat shock 70kDa protein 4;K09489//heat shock 70kDa protein 4	CP032576.1 Gossypium turneri isolate D10-2 chromosome D10_06	PREDICTED: heat shock 70 kDa protein 14-like [Gossypium hirsutum]	Hsp70 protein	[O] KOG0103 Molecular chaperones HSP105/HSP110/SSE1, HSP70 superfamily	Heat shock 70 kDa protein OS=Achlya klebsiana OX=4767 GN=HSP70 PE=2 SV=1	GO:0005829//cytosol;GO:0005634//nucleus;GO:0005634//nucleus;GO:0005829//cytosol
Unigene16355_All	Unigene16355_All	Unigene16355_All	Novel_gene	1	1846	0.01	NA	NA	K01679//fumarate hydratase, class II [EC:4.2.1.2]+ko00020//Citrate cycle (TCA cycle)+ko01100//Metabolic pathways+ko01110//Biosynthesis of secondary metabolites+ko00620//Pyruvate metabolism+ko01200//Carbon metabolism;K01679//fumarate hydratase, class II [EC:4.2.1.2]+ko00020//Citrate cycle (TCA cycle)+ko01100//Metabolic pathways+ko01110//Biosynthesis of secondary metabolites+ko00620//Pyruvate metab…	NA	fumarate hydratase, mitochondrial-like [Quercus suber]	Lyase	[C] KOG1317 Fumarase	Fumarate hydratase 1, mitochondrial OS=Arabidopsis thaliana OX=3702 GN=FUM1 PE=1 SV=2	GO:0045239//tricarboxylic acid cycle enzyme complex;GO:0004333//fumarate hydratase activity;GO:0045239//tricarboxylic acid cycle enzyme complex;GO:0006099//tricarboxylic acid cycle;GO:0006106//fumarate metabolic process;GO:0006106//fumarate metabolic process;GO:0006099//tricarboxylic acid cycle;GO:0045239//tricarboxylic acid cycle enzyme complex
CL5165.Contig1_All	CL5165.Contig1_All	CL5165.Contig1_All	Novel_gene	1	1737	0.01	NA	Hordeum vulgare mRNA for NBS-LRR disease resistance protein homologue (rga S-9201 gene)	K19613//leucine-rich repeat protein SHOC2;K19613//leucine-rich repeat protein SHOC2	NA	PREDICTED: disease resistance protein TAO1-like isoform X1 [Eucalyptus grandis] >XP_018724115.1 PREDICTED: disease resistance protein TAO1-like isoform X1 [Eucalyptus grandis] >XP_018724116.1 PREDICTED: disease resistance protein TAO1-like isoform X1 [Eucalyptus grandis]	Leucine Rich repeats (2 copies)	[VT] LSE0039 A Disease resistance protein (TIR-NBS-LRR class)	Probable disease resistance protein At5g66910 OS=Arabidopsis thaliana OX=3702 GN=At5g66910 PE=2 SV=1	GO:0043531//ADP binding
Unigene21329_All	Unigene21329_All	Unigene21329_All	Novel_gene	1	2126	0.01	G2-like	NA	K14491//two-component response regulator ARR-B family+ko04075//Plant hormone signal transduction	XM_016888608.1 PREDICTED: Gossypium hirsutum transcription repressor KAN1-like (LOC107953326), transcript variant X4, mRNA	transcription repressor KAN1 [Eutrema salsugineum] >ESQ41648.1 hypothetical protein EUTSA_v10013675mg [Eutrema salsugineum]	Myb-like DNA-binding domain	[RK] LSE0452 A MYB transcription factor	Transcription repressor KAN1 OS=Arabidopsis thaliana OX=3702 GN=KAN1 PE=1 SV=1	GO:0003677//DNA binding;GO:0005634//nucleus;GO:0005634//nucleus
Unigene27067_All	Unigene27067_All	Unigene27067_All	Novel_gene	1	1752	0.01	NA	NA	NA	NA	maltose fermentation regulatory protein MAL13-like [Quercus suber]	Fungal specific transcription factor domain	NA	NA	NA
Unigene1097_All	Unigene1097_All	Unigene1097_All	Novel_gene	1	1828	0.01	NA	NA	K08150//MFS transporter, SP family, solute carrier family 2 (myo-inositol transporter), member 13;K08150//MFS transporter, SP family, solute carrier family 2 (myo-inositol transporter), member 13;K08150//MFS transporter, SP family, solute carrier family 2 (myo-inositol transporter), member 13;K08150//MFS transporter, SP family, solute carrier family 2 (myo-inositol transporter), member 13;K08150/…	NA	high-affinity glucose transporter ght2-like [Quercus suber]	Sugar (and other) transporter	[R] KOG0254 Predicted transporter (major facilitator superfamily)	Sugar transport protein 11 OS=Arabidopsis thaliana OX=3702 GN=STP11 PE=1 SV=1	NA
Unigene24036_All	Unigene24036_All	Unigene24036_All	Novel_gene	1	1974	0.01	NA	NA	K20667//beta-amyrin 28-monooxygenase [EC:1.14.14.126];K20667//beta-amyrin 28-monooxygenase [EC:1.14.14.126]	MF448621.1 Taxus wallichiana var. chinensis CYP725A19 mRNA, complete cds	CYP725A19 [Taxus chinensis]	Cytochrome P450	[QI] KOG0157 Cytochrome P450 CYP4/CYP19/CYP26 subfamilies	Taxadiene 5-alpha hydroxylase OS=Taxus cuspidata OX=99806 PE=1 SV=2	GO:0016705//oxidoreductase activity, acting on paired donors, with incorporation or reduction of molecular oxygen;GO:0042617//paclitaxel biosynthetic process;GO:0050604//taxadiene 5-alpha-hydroxylase activity;GO:0020037//heme binding;GO:0016021//integral component of membrane;GO:0005506//iron ion binding;GO:0004497//monooxygenase activity;GO:0042617//paclitaxel biosynthetic process
Unigene23740_All	Unigene23740_All	Unigene23740_All	Novel_gene	1	934	0.01	NA	NA	K13692//UDP-glucose:(indol-3-yl)acetate beta-D-glucosyltransferase [EC:2.4.1.121];K13692//UDP-glucose:(indol-3-yl)acetate beta-D-glucosyltransferase [EC:2.4.1.121];K13692//UDP-glucose:(indol-3-yl)acetate beta-D-glucosyltransferase [EC:2.4.1.121];K13692//UDP-glucose:(indol-3-yl)acetate beta-D-glucosyltransferase [EC:2.4.1.121];K13691//pathogen-inducible salicylic acid glucosyltransferase [EC:2.4.1…	NA	unknown [Picea sitchensis] >ADE76673.1 unknown [Picea sitchensis]	UDP-glucoronosyl and UDP-glucosyl transferase	[GC] KOG1192 UDP-glucuronosyl and UDP-glucosyl transferase	7-deoxyloganetin glucosyltransferase OS=Gardenia jasminoides OX=114476 GN=UGT85A24 PE=1 SV=1	GO:0043231//intracellular membrane-bounded organelle;GO:0043231//intracellular membrane-bounded organelle;GO:0008194//UDP-glycosyltransferase activity;GO:0016758//transferase activity, transferring hexosyl groups
CL12012.Contig7_All	CL12012.Contig7_All	CL12012.Contig7_All	Novel_gene	1	1959	0.01	NA	NA	K14638//solute carrier family 15 (peptide/histidine transporter), member 3/4;K14638//solute carrier family 15 (peptide/histidine transporter), member 3/4;K14638//solute carrier family 15 (peptide/histidine transporter), member 3/4;K14638//solute carrier family 15 (peptide/histidine transporter), member 3/4;K14638//solute carrier family 15 (peptide/histidine transporter), member 3/4	NA	unknown [Picea sitchensis]	POT family	[E] KOG1237 H+/oligopeptide symporter	Protein NRT1/ PTR FAMILY 2.13 OS=Arabidopsis thaliana OX=3702 GN=NPF2.13 PE=1 SV=1	GO:0022857//transmembrane transporter activity;GO:0016021//integral component of membrane
Unigene4411_All	Unigene4411_All	Unigene4411_All	Novel_gene	1	1778	0.01	NA	NA	K20667//beta-amyrin 28-monooxygenase [EC:1.14.14.126];K20667//beta-amyrin 28-monooxygenase [EC:1.14.14.126];K20667//beta-amyrin 28-monooxygenase [EC:1.14.14.126];K20667//beta-amyrin 28-monooxygenase [EC:1.14.14.126]	AY307951.1 Taxus cuspidata taxoid 7-beta-hydroxylase mRNA, complete cds	taxoid 7-beta-hydroxylase [Taxus mairei]	Cytochrome P450	[QI] KOG0157 Cytochrome P450 CYP4/CYP19/CYP26 subfamilies	Taxoid 7-beta-hydroxylase OS=Taxus cuspidata OX=99806 PE=1 SV=1	GO:0043231//intracellular membrane-bounded organelle;GO:0042616//paclitaxel metabolic process;GO:0005506//iron ion binding;GO:0005783//endoplasmic reticulum;GO:0004497//monooxygenase activity;GO:0031090//organelle membrane;GO:0005783//endoplasmic reticulum;GO:0042617//paclitaxel biosynthetic process;GO:0036239//taxoid 7beta-hydroxylase activity;GO:0016021//integral component of membrane;GO:004261…
CL10910.Contig2_All	CL10910.Contig2_All	CL10910.Contig2_All	Novel_gene	1	1820	0.01	NA	NA	NA	NA	uncharacterized protein LOC112020446 [Quercus suber]	bZIP transcription factor	NA	NA	GO:0003700//DNA-binding transcription factor activity
CL4340.Contig1_All	CL4340.Contig1_All	CL4340.Contig1_All	Novel_gene	1	1860	0.01	NA	NA	NA	NA	protein LDB19-like [Quercus suber]	Arrestin_N terminal like	NA	NA	NA
CL4087.Contig4_All	CL4087.Contig4_All	CL4087.Contig4_All	Novel_gene	1	1800	0.01	NA	TSA: Lactuca sativa CLC_LTR_V1A_17001 mRNA sequence	K08332//vacuolar protein 8;K08332//vacuolar protein 8;K08332//vacuolar protein 8	NA	U-box domain-containing protein 13-like [Cucurbita pepo subsp. pepo]	Armadillo/beta-catenin-like repeat	[S] KOG0167 FOG: Armadillo/beta-catenin-like repeats	U-box domain-containing protein 14 OS=Arabidopsis thaliana OX=3702 GN=PUB14 PE=1 SV=1	GO:0004842//ubiquitin-protein transferase activity
CL542.Contig2_All	CL542.Contig2_All	CL542.Contig2_All	Novel_gene	1	2186	0.01	NA	NA	K19791//iron transport multicopper oxidase;K19791//iron transport multicopper oxidase;K19791//iron transport multicopper oxidase;K19791//iron transport multicopper oxidase	BT106153.1 Picea glauca clone GQ02904_A09 mRNA sequence	unknown [Picea sitchensis]	Multicopper oxidase	[Q] KOG1263 Multicopper oxidases	L-ascorbate oxidase homolog OS=Brassica napus OX=3708 GN=Bp10 PE=2 SV=1	GO:0032447//protein urmylation;GO:0005737//cytoplasm;GO:0016779//nucleotidyltransferase activity;GO:0005737//cytoplasm;GO:0000049//tRNA binding;GO:0002098//tRNA wobble uridine modification;GO:0002098//tRNA wobble uridine modification;GO:0032447//protein urmylation;GO:0034227//tRNA thio-modification;GO:0005507//copper ion binding;GO:0034227//tRNA thio-modification;GO:0016491//oxidoreductase activi…
Unigene624_All	Unigene624_All	Unigene624_All	Novel_gene	1	2023	0.01	NA	NA	K04077//chaperonin GroEL+ko03018//RNA degradation;K04077//chaperonin GroEL+ko03018//RNA degradation;K04077//chaperonin GroEL+ko03018//RNA degradation;K04077//chaperonin GroEL+ko03018//RNA degradation;K04077//chaperonin GroEL+ko03018//RNA degradation	NA	heat shock protein 60 [Quercus suber]	TCP-1/cpn60 chaperonin family	[O] KOG0356 Mitochondrial chaperonin, Cpn60/Hsp60p	Chaperonin CPN60, mitochondrial OS=Arabidopsis thaliana OX=3702 GN=CPN60 PE=1 SV=2	GO:0005524//ATP binding;GO:0042026//protein refolding
CL12246.Contig3_All	CL12246.Contig3_All	CL12246.Contig3_All	Novel_gene	1	1721	0.01	NA	NA	K05387//glutamate receptor, ionotropic, plant;K05387//glutamate receptor, ionotropic, plant;K05387//glutamate receptor, ionotropic, plant;K05387//glutamate receptor, ionotropic, plant;K05387//glutamate receptor, ionotropic, plant	NA	Glutamate receptor 3.3 [Vitis vinifera]	Ligand-gated ion channel	[PET] KOG1052 Glutamate-gated kainate-type ion channel receptor subunit GluR5 and related subunits	Glutamate receptor 3.3 OS=Arabidopsis thaliana OX=3702 GN=GLR3.3 PE=1 SV=1	GO:0015276//ligand-gated ion channel activity;GO:0009864//induced systemic resistance, jasmonic acid mediated signaling pathway;GO:0050832//defense response to fungus;GO:0007267//cell-cell signaling;GO:0071230//cellular response to amino acid stimulus;GO:0038023//signaling receptor activity;GO:0005886//plasma membrane;GO:0009864//induced systemic resistance, jasmonic acid mediated signaling pathw…
CL542.Contig9_All	CL542.Contig9_All	CL542.Contig9_All	Novel_gene	1	2174	0.01	NA	NA	K19791//iron transport multicopper oxidase;K19791//iron transport multicopper oxidase;K19791//iron transport multicopper oxidase;K19791//iron transport multicopper oxidase;K19791//iron transport multicopper oxidase	BT106153.1 Picea glauca clone GQ02904_A09 mRNA sequence	unknown [Picea sitchensis]	Multicopper oxidase	[Q] KOG1263 Multicopper oxidases	L-ascorbate oxidase homolog OS=Brassica napus OX=3708 GN=Bp10 PE=2 SV=1	GO:0004322//ferroxidase activity;GO:0006826//iron ion transport;GO:0005886//plasma membrane;GO:0009506//plasmodesma;GO:0005507//copper ion binding;GO:0055072//iron ion homeostasis;GO:0016491//oxidoreductase activity
CL988.Contig6_All	CL988.Contig6_All	CL988.Contig6_All	Novel_gene	1	2022	0.01	NA	NA	K14209//solute carrier family 36 (proton-coupled amino acid transporter);K14209//solute carrier family 36 (proton-coupled amino acid transporter);K14209//solute carrier family 36 (proton-coupled amino acid transporter);K14209//solute carrier family 36 (proton-coupled amino acid transporter);K14209//solute carrier family 36 (proton-coupled amino acid transporter)	NA	unknown [Picea sitchensis]	Transmembrane amino acid transporter protein	[E] KOG1303 Amino acid transporters	Amino acid permease 3 OS=Arabidopsis thaliana OX=3702 GN=AAP3 PE=1 SV=2	GO:0016021//integral component of membrane
CL12012.Contig3_All	CL12012.Contig3_All	CL12012.Contig3_All	Novel_gene	1	2024	0.01	NA	NA	K14638//solute carrier family 15 (peptide/histidine transporter), member 3/4;K14638//solute carrier family 15 (peptide/histidine transporter), member 3/4;K14638//solute carrier family 15 (peptide/histidine transporter), member 3/4;K14638//solute carrier family 15 (peptide/histidine transporter), member 3/4;K14638//solute carrier family 15 (peptide/histidine transporter), member 3/4	NA	NPF family transporter [Pinus pinaster]	POT family	[E] KOG1237 H+/oligopeptide symporter	Protein NRT1/ PTR FAMILY 2.13 OS=Arabidopsis thaliana OX=3702 GN=NPF2.13 PE=1 SV=1	GO:0016021//integral component of membrane;GO:0022857//transmembrane transporter activity
CL9064.Contig1_All	CL9064.Contig1_All	CL9064.Contig1_All	Novel_gene	1	1894	0.01	bHLH	NA	K18485//myogenic factor 6;K20558//transcription factor SPEECHLESS+ko04016//MAPK signaling pathway - plant;K20558//transcription factor SPEECHLESS+ko04016//MAPK signaling pathway - plant;K20558//transcription factor SPEECHLESS+ko04016//MAPK signaling pathway - plant;K20558//transcription factor SPEECHLESS+ko04016//MAPK signaling pathway - plant	EF676659.1 Picea sitchensis clone WS02746_J09 unknown mRNA	unknown [Picea sitchensis]	Helix-loop-helix DNA-binding domain	[KT] LSE0107 A bHLH transcription factor	Transcription factor FAMA OS=Arabidopsis thaliana OX=3702 GN=FAMA PE=1 SV=1	GO:0046983//protein dimerization activity
CL6313.Contig3_All	CL6313.Contig3_All	CL6313.Contig3_All	Novel_gene	1	5997	0.01	NA	NA	K00232//acyl-CoA oxidase [EC:1.3.3.6]+ko04146//Peroxisome+ko00592//alpha-Linolenic acid metabolism+ko01100//Metabolic pathways+ko01110//Biosynthesis of secondary metabolites+ko01212//Fatty acid metabolism+ko01040//Biosynthesis of unsaturated fatty acids+ko00071//Fatty acid degradation;K08343//ubiquitin-like-conjugating enzyme ATG3+ko04136//Autophagy - other;K14306//nuclear pore complex protein Nu…	AK414109.1 Cryptomeria japonica mRNA, clone: CMFL046_C04, expressed in male strobili	zinc finger protein [Macleaya cordata]	Tify domain binding domain	[R] LSE0132 A PHD Zn-finger protein	Zinc finger CCCH domain-containing protein 44 OS=Arabidopsis thaliana OX=3702 GN=At3g51120 PE=2 SV=3	GO:0008080//N-acetyltransferase activity;GO:0046872//metal ion binding
CL2651.Contig1_All	CL2651.Contig1_All	CL2651.Contig1_All	Novel_gene	1	1906	0.01	NA	NA	K08150//MFS transporter, SP family, solute carrier family 2 (myo-inositol transporter), member 13;K08150//MFS transporter, SP family, solute carrier family 2 (myo-inositol transporter), member 13;K08145//MFS transporter, SP family, solute carrier family 2 (facilitated glucose transporter), member 8;K08145//MFS transporter, SP family, solute carrier family 2 (facilitated glucose transporter), memb…	NA	lactose permease-like [Quercus suber]	Sugar (and other) transporter	[G] KOG0569 Permease of the major facilitator superfamily	Probable plastidic glucose transporter 1 OS=Arabidopsis thaliana OX=3702 GN=At1g05030 PE=2 SV=2	GO:0022857//transmembrane transporter activity;GO:0016021//integral component of membrane
CL10675.Contig1_All	CL10675.Contig1_All	CL10675.Contig1_All	Novel_gene	1	1969	0.01	NA	NA	K00278//L-aspartate oxidase [EC:1.4.3.16]+ko00250//Alanine, aspartate and glutamate metabolism+ko01100//Metabolic pathways+ko00760//Nicotinate and nicotinamide metabolism;K00234//succinate dehydrogenase (ubiquinone) flavoprotein subunit [EC:1.3.5.1]+ko00020//Citrate cycle (TCA cycle)+ko01100//Metabolic pathways+ko00190//Oxidative phosphorylation+ko01110//Biosynthesis of secondary metabolites+ko01…	NA	hypothetical protein FH972_025951 [Carpinus fangiana]	FAD binding domain	[C] KOG2404 Fumarate reductase, flavoprotein subunit	Nitrate reductase [NADH] (Fragment) OS=Hordeum vulgare OX=4513 PE=2 SV=1	GO:0046872//metal ion binding;GO:0020037//heme binding;GO:0000104//succinate dehydrogenase activity
Unigene23994_All	Unigene23994_All	Unigene23994_All	Novel_gene	1	1765	0.01	NA	NA	K10246//fatty acid elongase 3 [EC:2.3.1.199]+ko01100//Metabolic pathways+ko01110//Biosynthesis of secondary metabolites+ko00062//Fatty acid elongation+ko01212//Fatty acid metabolism+ko01040//Biosynthesis of unsaturated fatty acids;K10246//fatty acid elongase 3 [EC:2.3.1.199]+ko01100//Metabolic pathways+ko01110//Biosynthesis of secondary metabolites+ko00062//Fatty acid elongation+ko01212//Fatty ac…	NA	fatty acid elongase [Chondrus crispus] >CDF33357.1 fatty acid elongase [Chondrus crispus]	GNS1/SUR4 family	[I] KOG3072 Long chain fatty acid elongase	NA	GO:0006633//fatty acid biosynthetic process;GO:0102756//very-long-chain 3-ketoacyl-CoA synthase activity;GO:0016021//integral component of membrane;GO:0102338//3-oxo-lignoceronyl-CoA synthase activity;GO:0102337//3-oxo-cerotoyl-CoA synthase activity;GO:0006633//fatty acid biosynthetic process;GO:0102336//3-oxo-arachidoyl-CoA synthase activity
CL1975.Contig10_All	CL1975.Contig10_All	CL1975.Contig10_All	Novel_gene	1	1813	0.01	NA	NA	K19613//leucine-rich repeat protein SHOC2	NA	disease resistance-like protein DSC1 [Malus domestica]	Leucine Rich repeats (2 copies)	[VT] LSE0039 A Disease resistance protein (TIR-NBS-LRR class)	Probable WRKY transcription factor 19 OS=Arabidopsis thaliana OX=3702 GN=WRKY19 PE=3 SV=1	GO:0043531//ADP binding;GO:0016787//hydrolase activity
CL6195.Contig1_All	CL6195.Contig1_All	CL6195.Contig1_All	Novel_gene	1	1897	0.01	NA	NA	K10206//LL-diaminopimelate aminotransferase [EC:2.6.1.83]+ko00300//Lysine biosynthesis+ko01230//Biosynthesis of amino acids+ko01100//Metabolic pathways+ko01110//Biosynthesis of secondary metabolites;K10206//LL-diaminopimelate aminotransferase [EC:2.6.1.83]+ko00300//Lysine biosynthesis+ko01230//Biosynthesis of amino acids+ko01100//Metabolic pathways+ko01110//Biosynthesis of secondary metabolites;K…	NA	unknown [Picea sitchensis]	NA	[E] KOG0257 Kynurenine aminotransferase, glutamine transaminase K	Probable LL-diaminopimelate aminotransferase, chloroplastic OS=Oryza sativa subsp. japonica OX=39947 GN=AGD2 PE=2 SV=1	GO:0030170//pyridoxal phosphate binding;GO:0009058//biosynthetic process;GO:0008483//transaminase activity
CL1623.Contig6_All	CL1623.Contig6_All	CL1623.Contig6_All	Novel_gene	1	2509	0.01	NA	NA	NA	NA	hypothetical protein AQUCO_04100038v1 [Aquilegia coerulea] >PIA33340.1 hypothetical protein AQUCO_04100038v1 [Aquilegia coerulea] >PIA33341.1 hypothetical protein AQUCO_04100038v1 [Aquilegia coerulea]	Erg28 like protein	NA	NA	NA
CL249.Contig4_All	CL249.Contig4_All	CL249.Contig4_All	Novel_gene	1	2992	0.01	NA	NA	K19001//ATP-dependent DNA helicase;K19001//ATP-dependent DNA helicase;K19001//ATP-dependent DNA helicase;K19001//ATP-dependent DNA helicase;K19001//ATP-dependent DNA helicase	BT124223.1 Picea sitchensis clone WS04720_P06 unknown mRNA	hypothetical protein C3L33_01131, partial [Rhododendron williamsianum]	NA	[K] KOG0385 Chromatin remodeling complex WSTF-ISWI, small subunit	ATP-dependent DNA helicase DDM1 OS=Arabidopsis thaliana OX=3702 GN=DDM1 PE=1 SV=1	GO:0005524//ATP binding
Unigene10886_All	Unigene10886_All	Unigene10886_All	Novel_gene	1	1972	0.01	C2H2	NA	NA	NA	hypothetical protein SARC_00120 [Sphaeroforma arctica JP610] >KNC87863.1 hypothetical protein SARC_00120 [Sphaeroforma arctica JP610]	Zinc finger, C2H2 type	[R] KOG1721 FOG: Zn-finger	NA	GO:0003676//nucleic acid binding
Unigene695_All	Unigene695_All	Unigene695_All	Novel_gene	1	1930	0.01	NA	NA	K03124//transcription initiation factor TFIIB+ko03022//Basal transcription factors;K03124//transcription initiation factor TFIIB+ko03022//Basal transcription factors;K03124//transcription initiation factor TFIIB+ko03022//Basal transcription factors;K03124//transcription initiation factor TFIIB+ko03022//Basal transcription factors	NA	transcription initiation factor IIB-like [Quercus suber]	Transcription factor TFIIB repeat	[K] KOG1597 Transcription initiation factor TFIIB	Transcription initiation factor IIB-2 OS=Arabidopsis thaliana OX=3702 GN=TFIIB2 PE=2 SV=1	GO:0017025//TBP-class protein binding;GO:0046872//metal ion binding;GO:0043565//sequence-specific DNA binding;GO:0006355//regulation of transcription, DNA-templated;GO:0006355//regulation of transcription, DNA-templated;GO:0008270//zinc ion binding;GO:0006355//regulation of transcription, DNA-templated;GO:0003743//translation initiation factor activity;GO:0070897//transcription preinitiation comp…
Unigene8218_All	Unigene8218_All	Unigene8218_All	Novel_gene	1	2091	0.01	NA	NA	NA	NA	cycloheximide resistance protein-like [Quercus suber]	Major Facilitator Superfamily	[R] KOG0255 Synaptic vesicle transporter SVOP and related transporters (major facilitator superfamily)	NA	GO:0016021//integral component of membrane;GO:0022857//transmembrane transporter activity
Unigene23984_All	Unigene23984_All	Unigene23984_All	Novel_gene	1	1951	0.01	NA	NA	NA	NA	carnitine O-acetyltransferase, mitochondrial-like [Quercus suber]	Choline/Carnitine o-acyltransferase	[I] KOG3717 Carnitine O-acyltransferase CRAT	NA	GO:0016746//transferase activity, transferring acyl groups
Unigene958_All	Unigene958_All	Unigene958_All	Novel_gene	1	1810	0.01	NA	NA	K20667//beta-amyrin 28-monooxygenase [EC:1.14.14.126];K20667//beta-amyrin 28-monooxygenase [EC:1.14.14.126];K20667//beta-amyrin 28-monooxygenase [EC:1.14.14.126]	NA	taxadiene 5nalpha hydroxylase, partial [Taxus baccata]	Cytochrome P450	[QI] KOG0157 Cytochrome P450 CYP4/CYP19/CYP26 subfamilies	Taxadiene 5-alpha hydroxylase OS=Taxus cuspidata OX=99806 PE=1 SV=2	GO:0042617//paclitaxel biosynthetic process;GO:0042617//paclitaxel biosynthetic process;GO:0016705//oxidoreductase activity, acting on paired donors, with incorporation or reduction of molecular oxygen;GO:0004497//monooxygenase activity;GO:0005506//iron ion binding;GO:0016021//integral component of membrane;GO:0050604//taxadiene 5-alpha-hydroxylase activity;GO:0020037//heme binding
Unigene17866_All	Unigene17866_All	Unigene17866_All	Novel_gene	1	1963	0.01	NA	NA	K01466//allantoinase [EC:3.5.2.5]+ko00230//Purine metabolism+ko01100//Metabolic pathways;K01466//allantoinase [EC:3.5.2.5]+ko00230//Purine metabolism+ko01100//Metabolic pathways;K01466//allantoinase [EC:3.5.2.5]+ko00230//Purine metabolism+ko01100//Metabolic pathways;K01466//allantoinase [EC:3.5.2.5]+ko00230//Purine metabolism+ko01100//Metabolic pathways;K01466//allantoinase [EC:3.5.2.5]+ko00230//…	NA	allantoinase-like [Quercus suber]	Amidohydrolase family	[F] KOG2584 Dihydroorotase and related enzymes	Probable allantoinase OS=Oryza sativa subsp. japonica OX=39947 GN=ALN PE=2 SV=1	GO:0004038//allantoinase activity;GO:0008270//zinc ion binding;GO:0016888//endodeoxyribonuclease activity, producing 5'-phosphomonoesters;GO:0050897//cobalt ion binding;GO:0000256//allantoin catabolic process;GO:0000256//allantoin catabolic process
CL7144.Contig4_All	CL7144.Contig4_All	CL7144.Contig4_All	Novel_gene	1	1873	0.01	NA	NA	NA	XM_024341743.1 PREDICTED: Rosa chinensis protein RICE SALT SENSITIVE 3-like (LOC112200739), transcript variant X2, mRNA	hypothetical protein MARPO_0123s0025 [Marchantia polymorpha]	bHLH-MYC and R2R3-MYB transcription factors N-terminal	[RK] LSE0476 A Predicted bHLH transcription factor	Protein RICE SALT SENSITIVE 3 OS=Oryza sativa subsp. japonica OX=39947 GN=RSS3 PE=1 SV=1	NA
CL4270.Contig1_All	CL4270.Contig1_All	CL4270.Contig1_All	Novel_gene	1	2832	0.01	NA	U-box domain-containing protein kinase family protein (best arabidopsis hit)	K08332//vacuolar protein 8;K08332//vacuolar protein 8;K09553//stress-induced-phosphoprotein 1	NA	U-box domain-containing protein 44 [Selaginella moellendorffii]	U-box domain	[T] TWOG0129 Protein kinase, contains U-box domains	U-box domain-containing protein 44 OS=Arabidopsis thaliana OX=3702 GN=PUB44 PE=1 SV=1	GO:0004842//ubiquitin-protein transferase activity
CL1649.Contig13_All	CL1649.Contig13_All	CL1649.Contig13_All	Novel_gene	1	1885	0.01	NA	NA	K13691//pathogen-inducible salicylic acid glucosyltransferase [EC:2.4.1.-];K13691//pathogen-inducible salicylic acid glucosyltransferase [EC:2.4.1.-];K13691//pathogen-inducible salicylic acid glucosyltransferase [EC:2.4.1.-];K13691//pathogen-inducible salicylic acid glucosyltransferase [EC:2.4.1.-];K13691//pathogen-inducible salicylic acid glucosyltransferase [EC:2.4.1.-]	NA	unknown [Picea sitchensis]	UDP-glucoronosyl and UDP-glucosyl transferase	[GC] KOG1192 UDP-glucuronosyl and UDP-glucosyl transferase	UDP-glycosyltransferase 74E1 OS=Arabidopsis thaliana OX=3702 GN=UGT74E1 PE=3 SV=1	GO:0016758//transferase activity, transferring hexosyl groups
Unigene3452_All	Unigene3452_All	Unigene3452_All	Novel_gene	1	2627	0.01	NA	NA	K13680//beta-mannan synthase [EC:2.4.1.32];K13680//beta-mannan synthase [EC:2.4.1.32];K13680//beta-mannan synthase [EC:2.4.1.32];K13680//beta-mannan synthase [EC:2.4.1.32];K13680//beta-mannan synthase [EC:2.4.1.32]	NA	hypothetical protein [Populus tomentosa]	Multivesicular body subunit 12	[G] LSE0130 A Glucosyltransferase	Glucomannan 4-beta-mannosyltransferase 9 OS=Arabidopsis thaliana OX=3702 GN=CSLA9 PE=1 SV=1	GO:0009294//DNA mediated transformation;GO:0016021//integral component of membrane;GO:0005794//Golgi apparatus;GO:0009617//response to bacterium;GO:0051753//mannan synthase activity;GO:0009294//DNA mediated transformation;GO:0005794//Golgi apparatus;GO:0016757//transferase activity, transferring glycosyl groups;GO:0009617//response to bacterium
CL403.Contig14_All	CL403.Contig14_All	CL403.Contig14_All	Novel_gene	1	2468	0.01	NA	NA	K13171//serine/arginine repetitive matrix protein 1+ko03015//mRNA surveillance pathway+ko03013//RNA transport;K13171//serine/arginine repetitive matrix protein 1+ko03015//mRNA surveillance pathway+ko03013//RNA transport;K13171//serine/arginine repetitive matrix protein 1+ko03015//mRNA surveillance pathway+ko03013//RNA transport;K13171//serine/arginine repetitive matrix protein 1+ko03015//mRNA sur…	KY011016.1 Chamaecyparis hodginsii clone c4595_g1_i2 microsatellite sequence	serine/arginine repetitive matrix protein 1-like protein [Cinnamomum micranthum f. kanehirae]	Membrane-anchored junction protein	[K] LSE0096 H SON DNA-binding protein/negative regulatory element-binding protein	Early nodulin-20 OS=Medicago truncatula OX=3880 GN=ENOD20 PE=3 SV=1	GO:0006397//mRNA processing;GO:0006397//mRNA processing
Unigene58559_All	Unigene58559_All	Unigene58559_All	Novel_gene	1	2160	0.01	Trihelix	NA	K09422//transcription factor MYB, plant;K09422//transcription factor MYB, plant;K09422//transcription factor MYB, plant;K09422//transcription factor MYB, plant;K09422//transcription factor MYB, plant	NA	hypothetical protein PHYSODRAFT_496502, partial [Phytophthora sojae] >EGZ20312.1 hypothetical protein PHYSODRAFT_496502, partial [Phytophthora sojae]	Myb-like DNA-binding domain	[K] KOG0048 Transcription factor, Myb superfamily	Transcription factor MYB3R-5 OS=Arabidopsis thaliana OX=3702 GN=MYB3R5 PE=2 SV=1	GO:0005634//nucleus;GO:0003677//DNA binding;GO:0005634//nucleus
CL352.Contig1_All	CL352.Contig1_All	CL352.Contig1_All	Novel_gene	1	1933	0.01	NA	NA	K06627//cyclin-A;K06627//cyclin-A;K06627//cyclin-A;K06627//cyclin-A;K06627//cyclin-A	XM_008374858.3 PREDICTED: Malus domestica cyclin-A3-1-like (LOC103436427), transcript variant X2, mRNA	cyclin-A1-4-like [Physcomitrella patens] >PNR59617.1 hypothetical protein PHYPA_002409 [Physcomitrella patens]	Cyclin, N-terminal domain	[D] KOG0654 G2/Mitotic-specific cyclin A	Cyclin-A1-1 OS=Arabidopsis thaliana OX=3702 GN=CYCA1-1 PE=1 SV=1	GO:0000079//regulation of cyclin-dependent protein serine/threonine kinase activity;GO:0042025//host cell nucleus;GO:0000307//cyclin-dependent protein kinase holoenzyme complex;GO:0005737//cytoplasm;GO:0000079//regulation of cyclin-dependent protein serine/threonine kinase activity;GO:0000079//regulation of cyclin-dependent protein serine/threonine kinase activity;GO:0016538//cyclin-dependent pro…
CL11189.Contig2_All	CL11189.Contig2_All	CL11189.Contig2_All	Novel_gene	1	1849	0.01	NA	NA	K13692//UDP-glucose:(indol-3-yl)acetate beta-D-glucosyltransferase [EC:2.4.1.121];K13691//pathogen-inducible salicylic acid glucosyltransferase [EC:2.4.1.-];K11820//N-hydroxythioamide S-beta-glucosyltransferase [EC:2.4.1.195]+ko00380//Tryptophan metabolism+ko00966//Glucosinolate biosynthesis+ko01110//Biosynthesis of secondary metabolites+ko01210//2-Oxocarboxylic acid metabolism;K13691//pathogen-i…	NA	unknown [Picea sitchensis]	UDP-glucoronosyl and UDP-glucosyl transferase	[GC] KOG1192 UDP-glucuronosyl and UDP-glucosyl transferase	UDP-glycosyltransferase 86A2 OS=Arabidopsis thaliana OX=3702 GN=UGT86A2 PE=2 SV=1	GO:0016758//transferase activity, transferring hexosyl groups
Unigene13881_All	Unigene13881_All	Unigene13881_All	Novel_gene	1	1878	0.01	NA	Medicago truncatula NB-LRR type disease resistance protein (MTR_7g089080) mRNA, complete cds	K18810//cyclin D1/2/4, plant;K18810//cyclin D1/2/4, plant;K18810//cyclin D1/2/4, plant;K18810//cyclin D1/2/4, plant;K18810//cyclin D1/2/4, plant	NA	unknown [Picea sitchensis]	Cyclin, N-terminal domain	[D] KOG0656 G1/S-specific cyclin D	Cyclin-D4-1 OS=Oryza sativa subsp. japonica OX=39947 GN=CYCD4-1 PE=2 SV=2	GO:0005634//nucleus;GO:0006468//protein phosphorylation;GO:0000079//regulation of cyclin-dependent protein serine/threonine kinase activity;GO:0005737//cytoplasm;GO:0005634//nucleus;GO:0000079//regulation of cyclin-dependent protein serine/threonine kinase activity;GO:0019901//protein kinase binding;GO:0000079//regulation of cyclin-dependent protein serine/threonine kinase activity;GO:0000307//cy…
Unigene11123_All	Unigene11123_All	Unigene11123_All	Novel_gene	1	1774	0.01	NA	NA	K09503//DnaJ homolog subfamily A member 2+ko04141//Protein processing in endoplasmic reticulum;K09503//DnaJ homolog subfamily A member 2+ko04141//Protein processing in endoplasmic reticulum;K09503//DnaJ homolog subfamily A member 2+ko04141//Protein processing in endoplasmic reticulum;K09503//DnaJ homolog subfamily A member 2+ko04141//Protein processing in endoplasmic reticulum	NA	mitochondrial protein import protein mas5-like [Quercus suber]	DnaJ C terminal domain	[O] KOG0712 Molecular chaperone (DnaJ superfamily)	DnaJ protein homolog 2 OS=Allium porrum OX=4681 GN=LDJ2 PE=2 SV=1	GO:0006457//protein folding;GO:0031072//heat shock protein binding;GO:0005524//ATP binding;GO:0009408//response to heat;GO:0051082//unfolded protein binding;GO:0046872//metal ion binding
Unigene8532_All	Unigene8532_All	Unigene8532_All	Novel_gene	1	2308	0.01	NA	NA	K00667//fatty acid synthase subunit alpha, fungi type [EC:2.3.1.86]+ko01100//Metabolic pathways+ko00061//Fatty acid biosynthesis+ko01212//Fatty acid metabolism	NA	hypothetical protein FH972_022150 [Carpinus fangiana]	Beta-ketoacyl synthase, N-terminal domain	[I] TWOG0154 Fatty acid synthase, alpha subunit	NA	GO:0005835//fatty acid synthase complex;GO:0008897//holo-[acyl-carrier-protein] synthase activity;GO:0000287//magnesium ion binding;GO:0005835//fatty acid synthase complex;GO:0005835//fatty acid synthase complex;GO:0009116//nucleoside metabolic process;GO:0006633//fatty acid biosynthetic process;GO:0004318//enoyl-[acyl-carrier-protein] reductase (NADH) activity;GO:0006633//fatty acid biosynthetic…
CL10845.Contig1_All	CL10845.Contig1_All	CL10845.Contig1_All	Novel_gene	1	2178	0.01	NA	NA	K09273//upstream-binding transcription factor;K09273//upstream-binding transcription factor;K09273//upstream-binding transcription factor;K09273//upstream-binding transcription factor;K09273//upstream-binding transcription factor	BT123874.1 Picea sitchensis clone WS04718_E10 unknown mRNA	unknown [Picea sitchensis]	HMG (high mobility group) box	[R] KOG0381 HMG box-containing protein	High mobility group B protein 6 OS=Arabidopsis thaliana OX=3702 GN=HMGB6 PE=2 SV=1	GO:0005634//nucleus;GO:0003677//DNA binding;GO:0005634//nucleus
CL2170.Contig2_All	CL2170.Contig2_All	CL2170.Contig2_All	Novel_gene	1	803	0.013	NA	NA	K17506//protein phosphatase 1L [EC:3.1.3.16];K17506//protein phosphatase 1L [EC:3.1.3.16];K17506//protein phosphatase 1L [EC:3.1.3.16];K17500//integrin-linked kinase-associated serine/threonine phosphatase 2C [EC:3.1.3.16]	BT111118.1 Picea glauca clone GQ03232_N22 mRNA sequence	PREDICTED: probable protein phosphatase 2C 52 [Nelumbo nucifera]	NA	[T] KOG0698 Serine/threonine protein phosphatase	Probable protein phosphatase 2C 66 OS=Oryza sativa subsp. japonica OX=39947 GN=Os08g0500300 PE=2 SV=1	GO:0004722//protein serine/threonine phosphatase activity
Unigene26866_All	Unigene26866_All	Unigene26866_All	Novel_gene	1	1468	0.013	NA	NA	K17732//mitochondrial-processing peptidase subunit beta [EC:3.4.24.64];K17732//mitochondrial-processing peptidase subunit beta [EC:3.4.24.64];K17732//mitochondrial-processing peptidase subunit beta [EC:3.4.24.64];K17732//mitochondrial-processing peptidase subunit beta [EC:3.4.24.64];K17732//mitochondrial-processing peptidase subunit beta [EC:3.4.24.64]	XR_002055544.1 PREDICTED: Ipomoea nil probable mitochondrial-processing peptidase subunit beta, mitochondrial (LOC109189140), transcript variant X2, misc_RNA	hypothetical protein FH972_025147 [Carpinus fangiana]	Insulinase (Peptidase family M16)	[O] KOG0960 Mitochondrial processing peptidase, beta subunit, and related enzymes (insulinase superfamily)	Probable mitochondrial-processing peptidase subunit beta, mitochondrial OS=Arabidopsis thaliana OX=3702 GN=MPPbeta PE=1 SV=2	GO:0006627//protein processing involved in protein targeting to mitochondrion;GO:0006627//protein processing involved in protein targeting to mitochondrion;GO:0004222//metalloendopeptidase activity;GO:0017087//mitochondrial processing peptidase complex;GO:0017087//mitochondrial processing peptidase complex;GO:0017087//mitochondrial processing peptidase complex;GO:0046872//metal ion binding;GO:000…
CL4055.Contig5_All	CL4055.Contig5_All	CL4055.Contig5_All	Novel_gene	1	1442	0.013	NA	NA	K01381//saccharopepsin [EC:3.4.23.25];K22683//aspartyl protease family protein [EC:3.4.23.-];K01379//cathepsin D [EC:3.4.23.5];K22683//aspartyl protease family protein [EC:3.4.23.-];K22683//aspartyl protease family protein [EC:3.4.23.-]	NA	gamma conglutin 1-like [Syzygium oleosum]	Xylanase inhibitor C-terminal	[O] KOG1339 Aspartyl protease	Probable aspartic proteinase GIP2 OS=Nicotiana benthamiana OX=4100 GN=GIP2 PE=1 SV=1	GO:0030163//protein catabolic process;GO:0004190//aspartic-type endopeptidase activity;GO:0006508//proteolysis
Unigene977_All	Unigene977_All	Unigene977_All	Novel_gene	1	2386	0.013	NA	NA	K09191//general transcription factor IIIA;K09191//general transcription factor IIIA	NA	C2H2 finger domain transcription factor crzA-like [Quercus suber]	Zinc finger, C2H2 type	[R] KOG1721 FOG: Zn-finger	NA	GO:0003676//nucleic acid binding
CL3673.Contig1_All	CL3673.Contig1_All	CL3673.Contig1_All	Novel_gene	1	1487	0.013	NA	NA	K01051//pectinesterase [EC:3.1.1.11]+ko00040//Pentose and glucuronate interconversions+ko01100//Metabolic pathways;K01051//pectinesterase [EC:3.1.1.11]+ko00040//Pentose and glucuronate interconversions+ko01100//Metabolic pathways;K01051//pectinesterase [EC:3.1.1.11]+ko00040//Pentose and glucuronate interconversions+ko01100//Metabolic pathways;K01051//pectinesterase [EC:3.1.1.11]+ko00040//Pentose …	MK585470.1 Cunninghamia lanceolata pectin methylesterase 3 (PME3) mRNA, complete cds	pectin methylesterase 3 [Cunninghamia lanceolata]	Pectinesterase	[M] LSE0024 A Pectinesterase	Probable pectinesterase 53 OS=Arabidopsis thaliana OX=3702 GN=PME53 PE=2 SV=1	GO:0045490//pectin catabolic process;GO:0045330//aspartyl esterase activity;GO:0042545//cell wall modification;GO:0030599//pectinesterase activity
CL562.Contig4_All	CL562.Contig4_All	CL562.Contig4_All	Novel_gene	1	1837	0.013	NA	NA	K05531//mannan polymerase II complex MNN10 subunit [EC:2.4.1.-]+ko01100//Metabolic pathways;K05531//mannan polymerase II complex MNN10 subunit [EC:2.4.1.-]+ko01100//Metabolic pathways;K05531//mannan polymerase II complex MNN10 subunit [EC:2.4.1.-]+ko01100//Metabolic pathways;K05531//mannan polymerase II complex MNN10 subunit [EC:2.4.1.-]+ko01100//Metabolic pathways	AK414817.1 Cryptomeria japonica mRNA, clone: CSFL005_L03, expressed in reproductive shoots	hypothetical protein SELMODRAFT_411111 [Selaginella moellendorffii]	galactosyl transferase GMA12/MNN10 family	[TZ] KOG4203 Armadillo/beta-Catenin/plakoglobin	Inorganic pyrophosphatase TTM1 OS=Arabidopsis thaliana OX=3702 GN=TTM1 PE=1 SV=1	GO:0016021//integral component of membrane;GO:0016757//transferase activity, transferring glycosyl groups;GO:0000139//Golgi membrane;GO:0006487//protein N-linked glycosylation;GO:0006487//protein N-linked glycosylation;GO:0000139//Golgi membrane
CL1309.Contig1_All	CL1309.Contig1_All	CL1309.Contig1_All	Novel_gene	1	1223	0.013	PBF-2-like	NA	K14573//nucleolar protein 4+ko03008//Ribosome biogenesis in eukaryotes	AK410597.1 Cryptomeria japonica mRNA, clone: CLFL010_N22, expressed in needles	single-stranded DNA-binding protein WHY1, chloroplastic [Arabidopsis lyrata subsp. lyrata] >EFH69063.1 ATWHY1/PTAC1 [Arabidopsis lyrata subsp. lyrata]	Whirly transcription factor	NA	Single-stranded DNA-binding protein WHY1, chloroplastic OS=Arabidopsis thaliana OX=3702 GN=WHY1 PE=1 SV=1	GO:0006952//defense response;GO:0032211//negative regulation of telomere maintenance via telomerase;GO:0006281//DNA repair;GO:0003697//single-stranded DNA binding;GO:0003729//mRNA binding;GO:0032211//negative regulation of telomere maintenance via telomerase;GO:0042644//chloroplast nucleoid;GO:0006355//regulation of transcription, DNA-templated;GO:0006281//DNA repair;GO:0042644//chloroplast nucle…
Unigene8640_All	Unigene8640_All	Unigene8640_All	Novel_gene	1	1676	0.013	NA	NA	NA	NA	mannan endo-1,6-alpha-mannosidase DCW1-like [Quercus suber]	Glycosyl hydrolase family 76	NA	NA	GO:0008496//mannan endo-1,6-alpha-mannosidase activity;GO:0016021//integral component of membrane;GO:0016052//carbohydrate catabolic process
Unigene3504_All	Unigene3504_All	Unigene3504_All	Novel_gene	1	1597	0.013	NA	NA	K13254//spastin [EC:5.6.1.1];K13254//spastin [EC:5.6.1.1];K13254//spastin [EC:5.6.1.1]	XM_021787513.1 PREDICTED: Hevea brasiliensis nuclear valosin-containing protein-like (LOC110637425), mRNA	PREDICTED: transitional endoplasmic reticulum ATPase homolog 2-like [Nicotiana tabacum] >XP_016503834.1 PREDICTED: transitional endoplasmic reticulum ATPase homolog 2-like [Nicotiana tabacum]	NA	[O] KOG0737 AAA+-type ATPase	NA	GO:0005524//ATP binding
Unigene19035_All	Unigene19035_All	Unigene19035_All	Novel_gene	1	1693	0.013	NA	NA	K15406//wax-ester synthase / diacylglycerol O-acyltransferase [EC:2.3.1.75 2.3.1.20]+ko00073//Cutin, suberine and wax biosynthesis;K15406//wax-ester synthase / diacylglycerol O-acyltransferase [EC:2.3.1.75 2.3.1.20]+ko00073//Cutin, suberine and wax biosynthesis;K15406//wax-ester synthase / diacylglycerol O-acyltransferase [EC:2.3.1.75 2.3.1.20]+ko00073//Cutin, suberine and wax biosynthesis;K15406…	NA	unknown [Picea sitchensis]	WS/DGAT C-terminal domain	[R] LSE0421 A Uncharacterized protein, contains Condensation domain	O-acyltransferase WSD1 OS=Arabidopsis thaliana OX=3702 GN=WSD1 PE=2 SV=1	GO:0045017//glycerolipid biosynthetic process;GO:0005737//cytoplasm;GO:0043874//acireductone synthase activity;GO:0045017//glycerolipid biosynthetic process;GO:0004144//diacylglycerol O-acyltransferase activity;GO:0000287//magnesium ion binding;GO:0019509//L-methionine salvage from methylthioadenosine;GO:0019509//L-methionine salvage from methylthioadenosine;GO:0005737//cytoplasm
Unigene26846_All	Unigene26846_All	Unigene26846_All	Novel_gene	1	1412	0.013	NA	NA	K14455//aspartate aminotransferase, mitochondrial [EC:2.6.1.1]+ko00250//Alanine, aspartate and glutamate metabolism+ko00220//Arginine biosynthesis+ko00330//Arginine and proline metabolism+ko01230//Biosynthesis of amino acids+ko00960//Tropane, piperidine and pyridine alkaloid biosynthesis+ko00350//Tyrosine metabolism+ko01100//Metabolic pathways+ko00950//Isoquinoline alkaloid biosynthesis+ko01110//…	NA	hypothetical protein FH972_023290 [Carpinus fangiana]	Aminotransferase class I and II	[E] KOG1411 Aspartate aminotransferase/Glutamic oxaloacetic transaminase AAT1/GOT2	Aspartate aminotransferase, mitochondrial OS=Arabidopsis thaliana OX=3702 GN=ASP1 PE=1 SV=1	GO:0006520//cellular amino acid metabolic process;GO:0004069//L-aspartate:2-oxoglutarate aminotransferase activity;GO:0006520//cellular amino acid metabolic process;GO:0000160//phosphorelay signal transduction system;GO:0000160//phosphorelay signal transduction system;GO:0030170//pyridoxal phosphate binding;GO:0000160//phosphorelay signal transduction system;GO:0000160//phosphorelay signal transd…
CL989.Contig3_All	CL989.Contig3_All	CL989.Contig3_All	Novel_gene	1	2267	0.013	NA	NA	K05350//beta-glucosidase [EC:3.2.1.21]+ko01100//Metabolic pathways+ko00500//Starch and sucrose metabolism+ko01110//Biosynthesis of secondary metabolites+ko00460//Cyanoamino acid metabolism+ko00940//Phenylpropanoid biosynthesis;K01188//beta-glucosidase [EC:3.2.1.21]+ko01100//Metabolic pathways+ko00500//Starch and sucrose metabolism+ko01110//Biosynthesis of secondary metabolites+ko00460//Cyanoamino…	NA	RecName: Full=Coniferin beta-glucosidase; Flags: Precursor [Pinus contorta] >AAC69619.1 beta-glucosidase [Pinus contorta]	Glycosyl hydrolase family 1	[G] KOG0626 Beta-glucosidase, lactase phlorizinhydrolase, and related proteins	Coniferin beta-glucosidase OS=Pinus contorta OX=3339 PE=1 SV=1	GO:0009809//lignin biosynthetic process;GO:0102483//scopolin beta-glucosidase activity;GO:0016021//integral component of membrane;GO:0005975//carbohydrate metabolic process;GO:0009809//lignin biosynthetic process;GO:0008422//beta-glucosidase activity;GO:0042802//identical protein binding;GO:0047782//coniferin beta-glucosidase activity;GO:0004553//hydrolase activity, hydrolyzing O-glycosyl compoun…
CL4989.Contig12_All	CL4989.Contig12_All	CL4989.Contig12_All	Novel_gene	1	955	0.013	NA	NA	K21552//methyl halide transferase [EC:2.1.1.165];K21552//methyl halide transferase [EC:2.1.1.165];K21552//methyl halide transferase [EC:2.1.1.165];K21552//methyl halide transferase [EC:2.1.1.165]	AK415065.1 Cryptomeria japonica mRNA, clone: CSFL008_B09, expressed in reproductive shoots	probable thiol methyltransferase 2 [Punica granatum] >OWM84793.1 hypothetical protein CDL15_Pgr027580 [Punica granatum] >PKI74995.1 hypothetical protein CRG98_004767 [Punica granatum]	Thiopurine S-methyltransferase (TPMT)	NA	Probable thiocyanate methyltransferase 2 OS=Brassica oleracea OX=3712 GN=TMT2 PE=2 SV=1	GO:0008757//S-adenosylmethionine-dependent methyltransferase activity
CL526.Contig8_All	CL526.Contig8_All	CL526.Contig8_All	Novel_gene	1	1672	0.013	NA	NA	K22706//(R)-mandelonitrile beta-glucosyltransferase [EC:2.4.1.354]+ko00460//Cyanoamino acid metabolism;K22706//(R)-mandelonitrile beta-glucosyltransferase [EC:2.4.1.354]+ko00460//Cyanoamino acid metabolism;K13030//cyanohydrin beta-glucosyltransferase [EC:2.4.1.85]+ko01110//Biosynthesis of secondary metabolites+ko00460//Cyanoamino acid metabolism;K13692//UDP-glucose:(indol-3-yl)acetate beta-D-gluc…	NA	unknown [Picea sitchensis]	UDP-glucoronosyl and UDP-glucosyl transferase	[GC] KOG1192 UDP-glucuronosyl and UDP-glucosyl transferase	UDP-glycosyltransferase 85A1 OS=Arabidopsis thaliana OX=3702 GN=UGT85A1 PE=2 SV=1	GO:0016758//transferase activity, transferring hexosyl groups
CL5002.Contig6_All	CL5002.Contig6_All	CL5002.Contig6_All	Novel_gene	1	836	0.013	NA	NA	K19996//phosphatidylinositol transfer protein SFH5;K14306//nuclear pore complex protein Nup62+ko03013//RNA transport;K14306//nuclear pore complex protein Nup62+ko03013//RNA transport	NA	hypothetical protein CHLRE_09g387912v5 [Chlamydomonas reinhardtii]	Domain of unknown function (DUF4045)	[W] TWOG0102 Thrombospondin/Oligomeric matrix protein precursor (COMP)	Protein Ycf2 (Fragment) OS=Oenothera picensis OX=3946 GN=ycf2 PE=3 SV=1	NA
CL5220.Contig2_All	CL5220.Contig2_All	CL5220.Contig2_All	Novel_gene	1	1630	0.013	NA	NA	K01728//pectate lyase [EC:4.2.2.2]+ko00040//Pentose and glucuronate interconversions;K01728//pectate lyase [EC:4.2.2.2]+ko00040//Pentose and glucuronate interconversions;K01728//pectate lyase [EC:4.2.2.2]+ko00040//Pentose and glucuronate interconversions;K01728//pectate lyase [EC:4.2.2.2]+ko00040//Pentose and glucuronate interconversions;K01728//pectate lyase [EC:4.2.2.2]+ko00040//Pentose and glu…	AK415175.1 Cryptomeria japonica mRNA, clone: CSFL009_E22, expressed in reproductive shoots	probable pectate lyase 8 [Dendrobium catenatum] >PKU72050.1 putative pectate lyase 15 [Dendrobium catenatum]	Pectate lyase	[M] LSE0348 A Pectate lyase	Probable pectate lyase 18 OS=Arabidopsis thaliana OX=3702 GN=At4g24780 PE=2 SV=2	GO:0030570//pectate lyase activity;GO:0046872//metal ion binding;GO:0045490//pectin catabolic process
CL431.Contig2_All	CL431.Contig2_All	CL431.Contig2_All	Novel_gene	1	1747	0.013	NA	NA	K01913//acetate---CoA ligase [EC:6.2.1.1]+ko00010//Glycolysis / Gluconeogenesis+ko01100//Metabolic pathways+ko01110//Biosynthesis of secondary metabolites+ko00620//Pyruvate metabolism+ko01200//Carbon metabolism+ko00630//Glyoxylate and dicarboxylate metabolism;K01913//acetate---CoA ligase [EC:6.2.1.1]+ko00010//Glycolysis / Gluconeogenesis+ko01100//Metabolic pathways+ko01110//Biosynthesis of second…	MN961509.1 Taxus x media acyl activating enzyme 6 mRNA, partial cds	acyl activating enzyme 6, partial [Taxus x media]	AMP-binding enzyme	[I] KOG1176 Acyl-CoA synthetase	Probable acyl-activating enzyme 6 OS=Arabidopsis thaliana OX=3702 GN=AAE6 PE=2 SV=1	GO:0003824//catalytic activity
CL897.Contig7_All	CL897.Contig7_All	CL897.Contig7_All	Novel_gene	1	3075	0.013	NA	NA	K00029//malate dehydrogenase (oxaloacetate-decarboxylating)(NADP+) [EC:1.1.1.40]+ko01100//Metabolic pathways+ko00710//Carbon fixation in photosynthetic organisms+ko00620//Pyruvate metabolism+ko01200//Carbon metabolism;K00029//malate dehydrogenase (oxaloacetate-decarboxylating)(NADP+) [EC:1.1.1.40]+ko01100//Metabolic pathways+ko00710//Carbon fixation in photosynthetic organisms+ko00620//Pyruvate m…	XM_020365361.2 PREDICTED: Cajanus cajan NADP-dependent malic enzyme (LOC109803677), mRNA	hypothetical protein PHAVU_002G309600g [Phaseolus vulgaris] >ESW32289.1 hypothetical protein PHAVU_002G309600g [Phaseolus vulgaris]	Malic enzyme, N-terminal domain	[C] KOG1257 NADP+-dependent malic enzyme	NADP-dependent malic enzyme 1 OS=Arabidopsis thaliana OX=3702 GN=NADP-ME1 PE=1 SV=1	GO:0004470//malic enzyme activity;GO:0006090//pyruvate metabolic process;GO:0006090//pyruvate metabolic process;GO:0004473//malate dehydrogenase (decarboxylating) (NADP+) activity;GO:0006108//malate metabolic process;GO:0004471//malate dehydrogenase (decarboxylating) (NAD+) activity;GO:0051287//NAD binding;GO:0009507//chloroplast;GO:0046872//metal ion binding;GO:0009507//chloroplast;GO:0006108//m…
CL10523.Contig3_All	CL10523.Contig3_All	CL10523.Contig3_All	Novel_gene	1	1531	0.013	NA	NA	NA	NA	unknown [Picea sitchensis]	NA	NA	NA	GO:2000012//regulation of auxin polar transport;GO:2000012//regulation of auxin polar transport;GO:0009630//gravitropism;GO:2000012//regulation of auxin polar transport
Unigene23912_All	Unigene23912_All	Unigene23912_All	Novel_gene	1	1513	0.013	NA	NA	NA	NA	uncharacterized protein LOC112019142 [Quercus suber]	BTB/POZ domain	NA	NA	GO:0003743//translation initiation factor activity;GO:0001731//formation of translation preinitiation complex;GO:0003743//translation initiation factor activity;GO:0001731//formation of translation preinitiation complex
CL8304.Contig2_All	CL8304.Contig2_All	CL8304.Contig2_All	Novel_gene	1	601	0.013	NA	NA	K07071//uncharacterized protein;K07071//uncharacterized protein	NA	hypothetical protein SELMODRAFT_173339 [Selaginella moellendorffii]	NA	NA	NA	NA
CL255.Contig6_All	CL255.Contig6_All	CL255.Contig6_All	Novel_gene	1	1471	0.013	NA	NA	NA	NA	NA	Domain of unknown function (DUF4560)	NA	NA	NA
Unigene26872_All	Unigene26872_All	Unigene26872_All	Novel_gene	1	1542	0.013	NA	NA	K11540//carbamoyl-phosphate synthase / aspartate carbamoyltransferase / dihydroorotase [EC:6.3.5.5 2.1.3.2 3.5.2.3]+ko00250//Alanine, aspartate and glutamate metabolism+ko01100//Metabolic pathways+ko00240//Pyrimidine metabolism;K11540//carbamoyl-phosphate synthase / aspartate carbamoyltransferase / dihydroorotase [EC:6.3.5.5 2.1.3.2 3.5.2.3]+ko00250//Alanine, aspartate and glutamate metabolism+ko…	NA	protein pyrABCN-like [Quercus suber]	Aspartate/ornithine carbamoyltransferase, carbamoyl-P binding domain	[R] KOG0370 Multifunctional pyrimidine synthesis protein CAD (includes carbamoyl-phophate synthetase, aspartate transcarbamylase, and glutamine amidotransferase)	Aspartate carbamoyltransferase 2, chloroplastic OS=Pisum sativum OX=3888 GN=PYRB2 PE=2 SV=1	GO:0006284//base-excision repair;GO:0004151//dihydroorotase activity;GO:0006289//nucleotide-excision repair;GO:0006289//nucleotide-excision repair;GO:0006541//glutamine metabolic process;GO:0006207//'de novo' pyrimidine nucleobase biosynthetic process;GO:0008534//oxidized purine nucleobase lesion DNA N-glycosylase activity;GO:0046872//metal ion binding;GO:0005524//ATP binding;GO:0006207//'de novo…
Unigene16578_All	Unigene16578_All	Unigene16578_All	Novel_gene	1	1586	0.013	NA	NA	K19861//benzyl alcohol O-benzoyltransferase [EC:2.3.1.196 2.3.1.232];K19861//benzyl alcohol O-benzoyltransferase [EC:2.3.1.196 2.3.1.232];K19861//benzyl alcohol O-benzoyltransferase [EC:2.3.1.196 2.3.1.232];K19861//benzyl alcohol O-benzoyltransferase [EC:2.3.1.196 2.3.1.232];K19861//benzyl alcohol O-benzoyltransferase [EC:2.3.1.196 2.3.1.232]	EU107135.1 Taxus wallichiana var. chinensis voucher SNJ001 10-deacetylbaccatin III-10-O-acetyl transferase mRNA, complete cds	taxadien-5-alpha-ol-O-acetyltransferase [Taxus mairei]	Transferase family	[RQ] LSE0273 A Predicted N-hydroxycinnamoyl/benzoyltransferase	10-deacetylbaccatin III 10-O-acetyltransferase OS=Taxus cuspidata OX=99806 PE=1 SV=1	GO:0050638//taxadien-5-alpha-ol O-acetyltransferase activity;GO:0042617//paclitaxel biosynthetic process;GO:0016747//transferase activity, transferring acyl groups other than amino-acyl groups;GO:0042617//paclitaxel biosynthetic process
CL7794.Contig2_All	CL7794.Contig2_All	CL7794.Contig2_All	Novel_gene	1	1624	0.013	NA	NA	K00600//glycine hydroxymethyltransferase [EC:2.1.2.1]+ko00670//One carbon pool by folate+ko01230//Biosynthesis of amino acids+ko01100//Metabolic pathways+ko01110//Biosynthesis of secondary metabolites+ko00460//Cyanoamino acid metabolism+ko00260//Glycine, serine and threonine metabolism+ko01200//Carbon metabolism+ko00630//Glyoxylate and dicarboxylate metabolism;K00600//glycine hydroxymethyltransfe…	CT837913.1 Oryza sativa (indica cultivar-group) cDNA clone:OSIGCPI240F22, full insert sequence	serine hydroxymethyltransferase, cytosolic-like [Quercus suber]	Serine hydroxymethyltransferase	[E] KOG2467 Glycine/serine hydroxymethyltransferase	Serine hydroxymethyltransferase 2, mitochondrial OS=Flaveria pringlei OX=4226 PE=2 SV=1	GO:0030170//pyridoxal phosphate binding;GO:0035999//tetrahydrofolate interconversion;GO:0032259//methylation;GO:0035999//tetrahydrofolate interconversion;GO:0019264//glycine biosynthetic process from serine;GO:0008168//methyltransferase activity;GO:0019264//glycine biosynthetic process from serine;GO:0004372//glycine hydroxymethyltransferase activity
Unigene26164_All	Unigene26164_All	Unigene26164_All	Novel_gene	1	1615	0.013	NA	NA	K04733//interleukin-1 receptor-associated kinase 4 [EC:2.7.11.1];K04733//interleukin-1 receptor-associated kinase 4 [EC:2.7.11.1];K04733//interleukin-1 receptor-associated kinase 4 [EC:2.7.11.1];K04733//interleukin-1 receptor-associated kinase 4 [EC:2.7.11.1];K04733//interleukin-1 receptor-associated kinase 4 [EC:2.7.11.1]	NA	unknown [Picea sitchensis]	Protein kinase domain	[T] LSE0015 A Receptor-like protein kinase, contains lectin domains	L-type lectin-domain containing receptor kinase S.4 OS=Arabidopsis thaliana OX=3702 GN=LECRKS4 PE=2 SV=1	GO:0030246//carbohydrate binding;GO:0004672//protein kinase activity;GO:0005524//ATP binding;GO:0016021//integral component of membrane
Unigene13757_All	Unigene13757_All	Unigene13757_All	Novel_gene	1	1480	0.013	NA	NA	NA	NA	trichohyalin-like [Quercus suber]	Mating-type protein beta 1	NA	NA	NA
CL3683.Contig8_All	CL3683.Contig8_All	CL3683.Contig8_All	Novel_gene	1	4121	0.013	NA	NA	NA	NA	uncharacterized protein LOC18432550 [Amborella trichopoda] >XP_020521851.1 uncharacterized protein LOC18432550 [Amborella trichopoda] >ERN04390.1 hypothetical protein AMTR_s00147p00098270 [Amborella trichopoda]	NA	NA	NA	GO:0016021//integral component of membrane
Unigene18573_All	Unigene18573_All	Unigene18573_All	Novel_gene	1	2682	0.013	NA	NA	K20603//mitogen-activated protein kinase kinase 2 [EC:2.7.12.2]+ko04016//MAPK signaling pathway - plant;K20603//mitogen-activated protein kinase kinase 2 [EC:2.7.12.2]+ko04016//MAPK signaling pathway - plant;K20603//mitogen-activated protein kinase kinase 2 [EC:2.7.12.2]+ko04016//MAPK signaling pathway - plant;K20603//mitogen-activated protein kinase kinase 2 [EC:2.7.12.2]+ko04016//MAPK signaling…	NA	hypothetical protein FH972_025088 [Carpinus fangiana]	Protein kinase domain	[T] KOG0581 Mitogen-activated protein kinase kinase (MAP2K)	Mitogen-activated protein kinase kinase 1a OS=Physcomitrella patens subsp. patens OX=3218 GN=MKK1a PE=2 SV=1	GO:0005524//ATP binding;GO:0004672//protein kinase activity
CL4210.Contig9_All	CL4210.Contig9_All	CL4210.Contig9_All	Novel_gene	1	1587	0.013	NA	NA	K21971//methyltransferase NSUN6 [EC:2.1.1.-]	BT104999.1 Picea glauca clone GQ02817_I19 mRNA sequence	PREDICTED: uncharacterized protein LOC104231818 [Nicotiana sylvestris] >XP_016438697.1 PREDICTED: ribosomal RNA small subunit methyltransferase B-like [Nicotiana tabacum]	16S rRNA methyltransferase RsmB/F	[J] KOG2198 tRNA cytosine-5-methylases and related enzymes of the NOL1/NOP2/sun superfamily	25S rRNA (cytosine-C(5))-methyltransferase NOP2A OS=Arabidopsis thaliana OX=3702 GN=NOP2A PE=1 SV=1	GO:0008168//methyltransferase activity;GO:0032259//methylation;GO:0003723//RNA binding;GO:0001510//RNA methylation;GO:0001510//RNA methylation
CL472.Contig15_All	CL472.Contig15_All	CL472.Contig15_All	Novel_gene	1	1552	0.013	NA	NA	K03231//elongation factor 1-alpha+ko03013//RNA transport;K03231//elongation factor 1-alpha+ko03013//RNA transport;K03231//elongation factor 1-alpha+ko03013//RNA transport;K03231//elongation factor 1-alpha+ko03013//RNA transport;K03231//elongation factor 1-alpha+ko03013//RNA transport	AK108309.1 Oryza sativa Japonica Group cDNA clone:002-141-F09, full insert sequence	elongation factor 1-alpha [Quercus suber]	Elongation factor Tu GTP binding domain	[J] KOG0052 Translation elongation factor EF-1 alpha/Tu	Elongation factor 1-alpha 4 OS=Arabidopsis thaliana OX=3702 GN=A4 PE=1 SV=2	GO:0006396//RNA processing;GO:0003924//GTPase activity;GO:0003746//translation elongation factor activity;GO:0004000//adenosine deaminase activity;GO:0005525//GTP binding;GO:0006396//RNA processing;GO:0003746//translation elongation factor activity
CL20.Contig3_All	CL20.Contig3_All	CL20.Contig3_All	Novel_gene	1	1721	0.013	NA	NA	K08770//ubiquitin C;K08770//ubiquitin C;K08770//ubiquitin C;K08770//ubiquitin C;K08770//ubiquitin C	XM_020339947.1 PREDICTED: Aegilops tauschii subsp. tauschii polyubiquitin (LOC109781346), mRNA	polyubiquitin [Pyropia yezoensis] >KAA8899195.1 hypothetical protein TRICI_006364 [Trichomonascus ciferrii]	Ubiquitin family	[OR] KOG0001 Ubiquitin and ubiquitin-like proteins	Polyubiquitin 10 OS=Arabidopsis thaliana OX=3702 GN=UBQ10 PE=2 SV=2	NA
CL5831.Contig1_All	CL5831.Contig1_All	CL5831.Contig1_All	Novel_gene	1	790	0.013	NA	NA	K03006//DNA-directed RNA polymerase II subunit RPB1 [EC:2.7.7.6]+ko03020//RNA polymerase;K04733//interleukin-1 receptor-associated kinase 4 [EC:2.7.11.1];K04733//interleukin-1 receptor-associated kinase 4 [EC:2.7.11.1];K04733//interleukin-1 receptor-associated kinase 4 [EC:2.7.11.1];K04733//interleukin-1 receptor-associated kinase 4 [EC:2.7.11.1]	NA	hypothetical protein H257_01764 [Aphanomyces astaci] >ETV86637.1 hypothetical protein H257_01764 [Aphanomyces astaci]	Methylamine dehydrogenase, L chain	[GO] KOG4157 beta-1,6-N-acetylglucosaminyltransferase, contains WSC domain	Vegetative cell wall protein gp1 OS=Chlamydomonas reinhardtii OX=3055 GN=GP1 PE=1 SV=1	GO:0016021//integral component of membrane
CL2997.Contig9_All	CL2997.Contig9_All	CL2997.Contig9_All	Novel_gene	1	1696	0.013	NA	NA	K09590//brassinosteroid-6-oxidase 1 [EC:1.14.-.-]+ko00905//Brassinosteroid biosynthesis+ko01100//Metabolic pathways+ko01110//Biosynthesis of secondary metabolites;K09590//brassinosteroid-6-oxidase 1 [EC:1.14.-.-]+ko00905//Brassinosteroid biosynthesis+ko01100//Metabolic pathways+ko01110//Biosynthesis of secondary metabolites;K09590//brassinosteroid-6-oxidase 1 [EC:1.14.-.-]+ko00905//Brassinosteroi…	NA	Cytochrome P450 85A [Nymphaea thermarum]	Cytochrome P450	[QI] KOG0157 Cytochrome P450 CYP4/CYP19/CYP26 subfamilies	Cytochrome P450 85A1 OS=Oryza sativa subsp. japonica OX=39947 GN=CYP85A1 PE=1 SV=1	GO:0004497//monooxygenase activity;GO:0020037//heme binding;GO:0005506//iron ion binding;GO:0016705//oxidoreductase activity, acting on paired donors, with incorporation or reduction of molecular oxygen
Unigene952_All	Unigene952_All	Unigene952_All	Novel_gene	1	1527	0.013	NA	NA	K00058//D-3-phosphoglycerate dehydrogenase / 2-oxoglutarate reductase [EC:1.1.1.95 1.1.1.399]+ko01230//Biosynthesis of amino acids+ko01100//Metabolic pathways+ko00260//Glycine, serine and threonine metabolism+ko01200//Carbon metabolism;K00058//D-3-phosphoglycerate dehydrogenase / 2-oxoglutarate reductase [EC:1.1.1.95 1.1.1.399]+ko01230//Biosynthesis of amino acids+ko01100//Metabolic pathways+ko00…	NA	D-3-phosphoglycerate dehydrogenase 2-like [Quercus suber]	D-isomer specific 2-hydroxyacid dehydrogenase, NAD binding domain	[E] KOG0068 D-3-phosphoglycerate dehydrogenase, D-isomer-specific 2-hydroxy acid dehydrogenase superfamily	D-3-phosphoglycerate dehydrogenase 2, chloroplastic OS=Arabidopsis thaliana OX=3702 GN=PGDH2 PE=1 SV=2	GO:0006564//L-serine biosynthetic process;GO:0051287//NAD binding;GO:0004617//phosphoglycerate dehydrogenase activity;GO:0006564//L-serine biosynthetic process
Unigene18132_All	Unigene18132_All	Unigene18132_All	Novel_gene	1	1670	0.013	NA	NA	K07870//mitochondrial Rho GTPase 1 [EC:3.6.5.-]	NA	bark protein-like protein [Thuja occidentalis]	Phosphorylase superfamily	NA	Bark storage protein B OS=Populus deltoides OX=3696 GN=BSP PE=1 SV=1	GO:0009116//nucleoside metabolic process;GO:0003824//catalytic activity;GO:0009116//nucleoside metabolic process
Unigene5970_All	Unigene5970_All	Unigene5970_All	Novel_gene	1	1707	0.013	NA	NA	K01720//2-methylcitrate dehydratase [EC:4.2.1.79]+ko00640//Propanoate metabolism;K01720//2-methylcitrate dehydratase [EC:4.2.1.79]+ko00640//Propanoate metabolism	NA	uncharacterized protein LOC111989783 [Quercus suber]	MmgE/PrpD family	NA	NA	GO:0051537//2 iron, 2 sulfur cluster binding;GO:0047547//2-methylcitrate dehydratase activity;GO:0019629//propionate catabolic process, 2-methylcitrate cycle;GO:0019629//propionate catabolic process, 2-methylcitrate cycle
CL3679.Contig1_All	CL3679.Contig1_All	CL3679.Contig1_All	Novel_gene	1	1283	0.013	NA	NA	K15283//solute carrier family 35, member E1;K15283//solute carrier family 35, member E1;K15283//solute carrier family 35, member E1;K15283//solute carrier family 35, member E1;K15283//solute carrier family 35, member E1	NA	triose phosphate/phosphate translocator, chloroplastic-like [Prosopis alba]	NA	NA	NA	GO:0022857//transmembrane transporter activity;GO:0016021//integral component of membrane
Unigene8557_All	Unigene8557_All	Unigene8557_All	Novel_gene	1	1417	0.013	NA	NA	K14157//alpha-aminoadipic semialdehyde synthase [EC:1.5.1.8 1.5.1.9]+ko00310//Lysine degradation+ko01100//Metabolic pathways+ko01110//Biosynthesis of secondary metabolites;K14157//alpha-aminoadipic semialdehyde synthase [EC:1.5.1.8 1.5.1.9]+ko00310//Lysine degradation+ko01100//Metabolic pathways+ko01110//Biosynthesis of secondary metabolites;K14157//alpha-aminoadipic semialdehyde synthase [EC:1.5…	NA	saccharopine dehydrogenase [NADP(+), L-glutamate-forming]-like [Quercus suber]	Saccharopine dehydrogenase C-terminal domain	[E] KOG0172 Lysine-ketoglutarate reductase/saccharopine dehydrogenase	Alpha-aminoadipic semialdehyde synthase OS=Arabidopsis thaliana OX=3702 GN=LKR/SDH PE=1 SV=1	GO:0005524//ATP binding;GO:0005634//nucleus;GO:0005634//nucleus;GO:0016491//oxidoreductase activity
Unigene8647_All	Unigene8647_All	Unigene8647_All	Novel_gene	1	1639	0.013	NA	NA	K11323//histone arginine demethylase JMJD6 [EC:1.14.11.-]	NA	conserved unknown protein [Ectocarpus siliculosus]	Ig-like domain from next to BRCA1 gene	NA	Protein JOKA2 OS=Solanum tuberosum OX=4113 GN=JOKA2 PE=1 SV=1	GO:0008270//zinc ion binding;GO:0003824//catalytic activity
CL12211.Contig3_All	CL12211.Contig3_All	CL12211.Contig3_All	Novel_gene	1	983	0.013	NA	NA	K20667//beta-amyrin 28-monooxygenase [EC:1.14.14.126];K20667//beta-amyrin 28-monooxygenase [EC:1.14.14.126];K20667//beta-amyrin 28-monooxygenase [EC:1.14.14.126];K20667//beta-amyrin 28-monooxygenase [EC:1.14.14.126];K20667//beta-amyrin 28-monooxygenase [EC:1.14.14.126]	NA	putative hydroxylase [Taxus baccata]	Cytochrome P450	[QI] KOG0157 Cytochrome P450 CYP4/CYP19/CYP26 subfamilies	Cytochrome P450 716B2 OS=Picea sitchensis OX=3332 GN=CYP716B2 PE=2 SV=1	GO:0016021//integral component of membrane;GO:0020037//heme binding;GO:0004497//monooxygenase activity;GO:0016705//oxidoreductase activity, acting on paired donors, with incorporation or reduction of molecular oxygen;GO:0005506//iron ion binding
Unigene5714_All	Unigene5714_All	Unigene5714_All	Novel_gene	1	1440	0.013	NA	NA	K19861//benzyl alcohol O-benzoyltransferase [EC:2.3.1.196 2.3.1.232];K19861//benzyl alcohol O-benzoyltransferase [EC:2.3.1.196 2.3.1.232];K19861//benzyl alcohol O-benzoyltransferase [EC:2.3.1.196 2.3.1.232];K19861//benzyl alcohol O-benzoyltransferase [EC:2.3.1.196 2.3.1.232];K19861//benzyl alcohol O-benzoyltransferase [EC:2.3.1.196 2.3.1.232]	NA	unknown [Picea sitchensis]	Transferase family	[RQ] LSE0273 A Predicted N-hydroxycinnamoyl/benzoyltransferase	Benzyl alcohol O-benzoyltransferase OS=Nicotiana tabacum OX=4097 GN=HSR201 PE=1 SV=1	GO:0016747//transferase activity, transferring acyl groups other than amino-acyl groups
CL2563.Contig3_All	CL2563.Contig3_All	CL2563.Contig3_All	Novel_gene	1	1581	0.013	NA	NA	K04733//interleukin-1 receptor-associated kinase 4 [EC:2.7.11.1];K04733//interleukin-1 receptor-associated kinase 4 [EC:2.7.11.1];K13457//disease resistance protein RPM1+ko04626//Plant-pathogen interaction	NA	uncharacterized protein LOC113711377 [Coffea arabica]	Domain of unknown function (DUF4283)	[R] KOG1075 FOG: Reverse transcriptase	NA	NA
CL11128.Contig1_All	CL11128.Contig1_All	CL11128.Contig1_All	Novel_gene	1	1555	0.013	C2C2-CO-like	NA	K12135//zinc finger protein CONSTANS+ko04712//Circadian rhythm - plant;K12135//zinc finger protein CONSTANS+ko04712//Circadian rhythm - plant;K12135//zinc finger protein CONSTANS+ko04712//Circadian rhythm - plant;K12135//zinc finger protein CONSTANS+ko04712//Circadian rhythm - plant	AK414579.1 Cryptomeria japonica mRNA, clone: CSFL003_G10, expressed in reproductive shoots	constans-like protein [Picea abies]	CCT motif	[K] KOG1601 GATA-4/5/6 transcription factors	Zinc finger protein CONSTANS-LIKE 4 OS=Arabidopsis thaliana OX=3702 GN=COL4 PE=2 SV=2	GO:0005634//nucleus;GO:0008270//zinc ion binding;GO:0005634//nucleus
CL234.Contig1_All	CL234.Contig1_All	CL234.Contig1_All	Novel_gene	1	1452	0.013	NA	NA	K10691//E3 ubiquitin-protein ligase UBR4 [EC:2.3.2.27];K14209//solute carrier family 36 (proton-coupled amino acid transporter);K01188//beta-glucosidase [EC:3.2.1.21]+ko01100//Metabolic pathways+ko00500//Starch and sucrose metabolism+ko01110//Biosynthesis of secondary metabolites+ko00460//Cyanoamino acid metabolism+ko00940//Phenylpropanoid biosynthesis	AK408594.1 Cryptomeria japonica mRNA, clone: CFFL028_N08, expressed in female strobili	GDSL esterase/lipase At2g23540 [Selaginella moellendorffii] >EFJ26026.1 hypothetical protein SELMODRAFT_232013 [Selaginella moellendorffii]	GDSL-like Lipase/Acylhydrolase	[RI] LSE0388 A Predicted lipase	GDSL esterase/lipase At3g50400 OS=Arabidopsis thaliana OX=3702 GN=At3g50400 PE=2 SV=1	GO:0016788//hydrolase activity, acting on ester bonds
CL1083.Contig1_All	CL1083.Contig1_All	CL1083.Contig1_All	Novel_gene	1	1627	0.013	NA	NA	K01647//citrate synthase [EC:2.3.3.1]+ko00020//Citrate cycle (TCA cycle)+ko01230//Biosynthesis of amino acids+ko01100//Metabolic pathways+ko01110//Biosynthesis of secondary metabolites+ko01210//2-Oxocarboxylic acid metabolism+ko01200//Carbon metabolism+ko00630//Glyoxylate and dicarboxylate metabolism;K01647//citrate synthase [EC:2.3.3.1]+ko00020//Citrate cycle (TCA cycle)+ko01230//Biosynthesis of…	NA	hypothetical protein FH972_022086 [Carpinus fangiana]	Citrate synthase, C-terminal domain	[C] KOG2617 Citrate synthase	Citrate synthase, mitochondrial OS=Daucus carota OX=4039 GN=CS PE=2 SV=1	GO:0006099//tricarboxylic acid cycle;GO:0004108//citrate (Si)-synthase activity;GO:0006099//tricarboxylic acid cycle;GO:0006101//citrate metabolic process;GO:0006101//citrate metabolic process
Unigene15903_All	Unigene15903_All	Unigene15903_All	Novel_gene	1	1457	0.013	NA	NA	K02218//casein kinase 1 [EC:2.7.11.1];K02218//casein kinase 1 [EC:2.7.11.1];K02218//casein kinase 1 [EC:2.7.11.1];K02218//casein kinase 1 [EC:2.7.11.1]	BT034554.1 Zea mays full-length cDNA clone ZM_BFc0182M24 mRNA, complete cds	hypothetical protein GUITHDRAFT_92876 [Guillardia theta CCMP2712] >EKX50959.1 hypothetical protein GUITHDRAFT_92876 [Guillardia theta CCMP2712]	Protein kinase domain	[T] KOG1164 Casein kinase (serine/threonine/tyrosine protein kinase)	Casein kinase 1-like protein 2 OS=Arabidopsis thaliana OX=3702 GN=CKL2 PE=1 SV=1	GO:0004672//protein kinase activity;GO:0005524//ATP binding;GO:0004674//protein serine/threonine kinase activity;GO:0018105//peptidyl-serine phosphorylation;GO:0005737//cytoplasm;GO:0005634//nucleus;GO:0005634//nucleus;GO:0018105//peptidyl-serine phosphorylation;GO:0005737//cytoplasm
CL6973.Contig2_All	CL6973.Contig2_All	CL6973.Contig2_All	Novel_gene	1	1593	0.013	NA	NA	K04733//interleukin-1 receptor-associated kinase 4 [EC:2.7.11.1];K04733//interleukin-1 receptor-associated kinase 4 [EC:2.7.11.1];K04733//interleukin-1 receptor-associated kinase 4 [EC:2.7.11.1];K04733//interleukin-1 receptor-associated kinase 4 [EC:2.7.11.1];K04733//interleukin-1 receptor-associated kinase 4 [EC:2.7.11.1]	NA	unknown [Picea sitchensis]	Wall-associated receptor kinase galacturonan-binding	NA	NA	GO:0030247//polysaccharide binding;GO:0016021//integral component of membrane
Unigene6346_All	Unigene6346_All	Unigene6346_All	Novel_gene	1	1447	0.013	NA	NA	K19729//guanine nucleotide-binding protein G(t) subunit alpha 3;K19729//guanine nucleotide-binding protein G(t) subunit alpha 3;K19729//guanine nucleotide-binding protein G(t) subunit alpha 3;K19729//guanine nucleotide-binding protein G(t) subunit alpha 3;K19729//guanine nucleotide-binding protein G(t) subunit alpha 3	NA	guanine nucleotide-binding protein subunit alpha-like [Quercus suber]	G-protein alpha subunit	[DT] KOG0082 G-protein alpha subunit (small G protein superfamily)	Guanine nucleotide-binding protein alpha-1 subunit OS=Oryza sativa subsp. indica OX=39946 GN=GPA1 PE=2 SV=2	GO:0005525//GTP binding;GO:0003924//GTPase activity;GO:0007188//adenylate cyclase-modulating G protein-coupled receptor signaling pathway;GO:0007188//adenylate cyclase-modulating G protein-coupled receptor signaling pathway;GO:0007188//adenylate cyclase-modulating G protein-coupled receptor signaling pathway;GO:0031683//G-protein beta/gamma-subunit complex binding;GO:0007188//adenylate cyclase-mo…
Unigene16652_All	Unigene16652_All	Unigene16652_All	Novel_gene	1	1489	0.013	NA	NA	K01213//galacturan 1,4-alpha-galacturonidase [EC:3.2.1.67]+ko00040//Pentose and glucuronate interconversions+ko01100//Metabolic pathways;K01184//polygalacturonase [EC:3.2.1.15]+ko00040//Pentose and glucuronate interconversions+ko01100//Metabolic pathways;K01184//polygalacturonase [EC:3.2.1.15]+ko00040//Pentose and glucuronate interconversions+ko01100//Metabolic pathways;K01213//galacturan 1,4-alp…	AK407089.1 Cryptomeria japonica mRNA, clone: CFFL007_H21, expressed in female strobili	polygalacturonase 2 [Oncidium hybrid cultivar]	Glycosyl hydrolases family 28	[R] TWOG0115 Endo-polygalacturonase	Polygalacturonase OS=Cryptomeria japonica OX=3369 PE=1 SV=1	GO:0005576//extracellular region;GO:0071555//cell wall organization;GO:0005975//carbohydrate metabolic process;GO:0004650//polygalacturonase activity
Unigene24514_All	Unigene24514_All	Unigene24514_All	Novel_gene	1	1488	0.013	NA	NA	K08850//aurora kinase, other [EC:2.7.11.1];K08850//aurora kinase, other [EC:2.7.11.1];K08850//aurora kinase, other [EC:2.7.11.1];K08850//aurora kinase, other [EC:2.7.11.1];K08850//aurora kinase, other [EC:2.7.11.1]	EF083847.1 Picea sitchensis clone WS0281_O08 unknown mRNA	unknown [Picea sitchensis]	Protein kinase domain	[D] KOG0580 Serine/threonine protein kinase	Serine/threonine-protein kinase Aurora-1 OS=Arabidopsis thaliana OX=3702 GN=AUR1 PE=1 SV=1	GO:0051233//spindle midzone;GO:0032133//chromosome passenger complex;GO:0005524//ATP binding;GO:0000780//condensed nuclear chromosome, centromeric region;GO:0035174//histone serine kinase activity;GO:0032465//regulation of cytokinesis;GO:0051233//spindle midzone;GO:0032133//chromosome passenger complex;GO:0032465//regulation of cytokinesis;GO:0004674//protein serine/threonine kinase activity;GO:0…
CL8695.Contig1_All	CL8695.Contig1_All	CL8695.Contig1_All	Novel_gene	1	2534	0.013	NA	NA	K01006//pyruvate, orthophosphate dikinase [EC:2.7.9.1]+ko01100//Metabolic pathways+ko00710//Carbon fixation in photosynthetic organisms+ko00620//Pyruvate metabolism+ko01200//Carbon metabolism;K01006//pyruvate, orthophosphate dikinase [EC:2.7.9.1]+ko01100//Metabolic pathways+ko00710//Carbon fixation in photosynthetic organisms+ko00620//Pyruvate metabolism+ko01200//Carbon metabolism;K01006//pyruvat…	EF676619.1 Picea sitchensis clone WS02744_L01 unknown mRNA	unknown [Picea sitchensis]	PEP-utilising enzyme, PEP-binding domain	NA	Pyruvate, phosphate dikinase, chloroplastic OS=Mesembryanthemum crystallinum OX=3544 GN=PPD PE=2 SV=1	GO:0046872//metal ion binding;GO:0050242//pyruvate, phosphate dikinase activity;GO:0006090//pyruvate metabolic process;GO:0016301//kinase activity;GO:0005524//ATP binding;GO:0006090//pyruvate metabolic process
CL1649.Contig4_All	CL1649.Contig4_All	CL1649.Contig4_All	Novel_gene	1	1697	0.013	NA	NA	K13692//UDP-glucose:(indol-3-yl)acetate beta-D-glucosyltransferase [EC:2.4.1.121];K13692//UDP-glucose:(indol-3-yl)acetate beta-D-glucosyltransferase [EC:2.4.1.121];K13691//pathogen-inducible salicylic acid glucosyltransferase [EC:2.4.1.-];K13691//pathogen-inducible salicylic acid glucosyltransferase [EC:2.4.1.-];K13691//pathogen-inducible salicylic acid glucosyltransferase [EC:2.4.1.-]	NA	unknown [Picea sitchensis]	UDP-glucoronosyl and UDP-glucosyl transferase	[GC] KOG1192 UDP-glucuronosyl and UDP-glucosyl transferase	UDP-glycosyltransferase 74E1 OS=Arabidopsis thaliana OX=3702 GN=UGT74E1 PE=3 SV=1	GO:0016758//transferase activity, transferring hexosyl groups
Unigene16476_All	Unigene16476_All	Unigene16476_All	Novel_gene	1	1667	0.013	NA	NA	NA	NA	hypothetical protein FH972_024573 [Carpinus fangiana]	NA	NA	NA	NA
CL4142.Contig2_All	CL4142.Contig2_All	CL4142.Contig2_All	Novel_gene	1	1660	0.013	NA	NA	K12741//heterogeneous nuclear ribonucleoprotein A1/A3+ko03040//Spliceosome;K12741//heterogeneous nuclear ribonucleoprotein A1/A3+ko03040//Spliceosome;K12741//heterogeneous nuclear ribonucleoprotein A1/A3+ko03040//Spliceosome;K12741//heterogeneous nuclear ribonucleoprotein A1/A3+ko03040//Spliceosome;K12741//heterogeneous nuclear ribonucleoprotein A1/A3+ko03040//Spliceosome	NA	unknown [Picea sitchensis] >ABR18466.1 unknown [Picea sitchensis]	RNA recognition motif. (a.k.a. RRM, RBD, or RNP domain)	[R] KOG0118 FOG: RRM domain	UBP1-associated protein 2C OS=Arabidopsis thaliana OX=3702 GN=UBA2C PE=2 SV=1	GO:0003723//RNA binding
Unigene744_All	Unigene744_All	Unigene744_All	Novel_gene	1	1411	0.013	NA	NA	NA	NA	hypothetical protein AQUCO_01600102v1 [Aquilegia coerulea]	HRDC domain	NA	NA	NA
CL3955.Contig9_All	CL3955.Contig9_All	CL3955.Contig9_All	Novel_gene	1	2234	0.013	NA	NA	NA	NA	mic1 domain-containing protein DDB_G0286707 isoform X2 [Amborella trichopoda]	Colon cancer-associated protein Mic1-like	[S] KOG2377 Uncharacterized conserved protein	NA	GO:0010506//regulation of autophagy;GO:0010506//regulation of autophagy;GO:0035658//Mon1-Ccz1 complex;GO:0010506//regulation of autophagy;GO:0035658//Mon1-Ccz1 complex;GO:0010506//regulation of autophagy;GO:0035658//Mon1-Ccz1 complex
Unigene16529_All	Unigene16529_All	Unigene16529_All	Novel_gene	1	1447	0.013	NA	Populus trichocarpa linkage group II, whole genome shotgun sequence.	K01915//glutamine synthetase [EC:6.3.1.2]+ko00250//Alanine, aspartate and glutamate metabolism+ko00910//Nitrogen metabolism+ko00220//Arginine biosynthesis+ko01230//Biosynthesis of amino acids+ko01100//Metabolic pathways+ko00630//Glyoxylate and dicarboxylate metabolism;K01915//glutamine synthetase [EC:6.3.1.2]+ko00250//Alanine, aspartate and glutamate metabolism+ko00910//Nitrogen metabolism+ko0022…	AK416030.1 Cryptomeria japonica mRNA, clone: CSFL018_C06, expressed in reproductive shoots	glutamine synthetase [Cryptomeria japonica]	Glutamine synthetase, catalytic domain	[E] KOG0683 Glutamine synthetase	Glutamine synthetase cytosolic isozyme OS=Pinus sylvestris OX=3349 PE=2 SV=1	GO:0005524//ATP binding;GO:0004356//glutamate-ammonia ligase activity;GO:0005737//cytoplasm;GO:0006542//glutamine biosynthetic process;GO:0005737//cytoplasm;GO:0006542//glutamine biosynthetic process
CL526.Contig7_All	CL526.Contig7_All	CL526.Contig7_All	Novel_gene	1	1662	0.013	NA	NA	K22706//(R)-mandelonitrile beta-glucosyltransferase [EC:2.4.1.354]+ko00460//Cyanoamino acid metabolism;K22706//(R)-mandelonitrile beta-glucosyltransferase [EC:2.4.1.354]+ko00460//Cyanoamino acid metabolism;K13030//cyanohydrin beta-glucosyltransferase [EC:2.4.1.85]+ko01110//Biosynthesis of secondary metabolites+ko00460//Cyanoamino acid metabolism	NA	unknown [Picea sitchensis]	UDP-glucoronosyl and UDP-glucosyl transferase	[GC] KOG1192 UDP-glucuronosyl and UDP-glucosyl transferase	7-deoxyloganetin glucosyltransferase OS=Gardenia jasminoides OX=114476 GN=UGT85A24 PE=1 SV=1	GO:0016758//transferase activity, transferring hexosyl groups
Unigene26890_All	Unigene26890_All	Unigene26890_All	Novel_gene	1	1539	0.013	NA	NA	NA	NA	putative mitochondrial carnitine O-acetyltransferase [Quercus suber]	Choline/Carnitine o-acyltransferase	[I] KOG3719 Carnitine O-acyltransferase CPT2/YAT1	NA	GO:0016746//transferase activity, transferring acyl groups
CL4055.Contig2_All	CL4055.Contig2_All	CL4055.Contig2_All	Novel_gene	1	1647	0.013	NA	NA	K22683//aspartyl protease family protein [EC:3.4.23.-];K22683//aspartyl protease family protein [EC:3.4.23.-];K22683//aspartyl protease family protein [EC:3.4.23.-];K22683//aspartyl protease family protein [EC:3.4.23.-]	NA	PREDICTED: basic 7S globulin 2-like [Nelumbo nucifera]	Xylanase inhibitor C-terminal	[O] KOG1339 Aspartyl protease	Probable aspartic proteinase GIP2 OS=Nicotiana benthamiana OX=4100 GN=GIP2 PE=1 SV=1	GO:0006508//proteolysis;GO:0030163//protein catabolic process;GO:0004190//aspartic-type endopeptidase activity
Unigene1296_All	Unigene1296_All	Unigene1296_All	Novel_gene	1	1483	0.013	NA	NA	K10436//microtubule-associated protein, RP/EB family;K10436//microtubule-associated protein, RP/EB family;K10436//microtubule-associated protein, RP/EB family;K10436//microtubule-associated protein, RP/EB family;K10436//microtubule-associated protein, RP/EB family	XM_010549508.2 PREDICTED: Tarenaya hassleriana microtubule-associated protein RP/EB family member 1B-like (LOC104819439), mRNA	unknown [Picea sitchensis]	EB1-like C-terminal motif	[DZ] KOG3000 Microtubule-binding protein involved in cell cycle control	Microtubule-associated protein RP/EB family member 1C OS=Arabidopsis thaliana OX=3702 GN=EB1C PE=1 SV=1	GO:0051233//spindle midzone;GO:0005874//microtubule;GO:0051225//spindle assembly;GO:0005874//microtubule;GO:0008017//microtubule binding;GO:0051233//spindle midzone;GO:1904825//protein localization to microtubule plus-end;GO:0035371//microtubule plus-end;GO:0005881//cytoplasmic microtubule;GO:0051010//microtubule plus-end binding;GO:0005815//microtubule organizing center;GO:0005815//microtubule o…
CL897.Contig31_All	CL897.Contig31_All	CL897.Contig31_All	Novel_gene	1	3052	0.013	NA	NA	K00029//malate dehydrogenase (oxaloacetate-decarboxylating)(NADP+) [EC:1.1.1.40]+ko01100//Metabolic pathways+ko00710//Carbon fixation in photosynthetic organisms+ko00620//Pyruvate metabolism+ko01200//Carbon metabolism;K00029//malate dehydrogenase (oxaloacetate-decarboxylating)(NADP+) [EC:1.1.1.40]+ko01100//Metabolic pathways+ko00710//Carbon fixation in photosynthetic organisms+ko00620//Pyruvate m…	XM_007018442.2 PREDICTED: Theobroma cacao NADP-dependent malic enzyme (LOC18591982), mRNA	hypothetical protein E2562_013218 [Oryza meyeriana var. granulata]	Malic enzyme, N-terminal domain	[C] KOG1257 NADP+-dependent malic enzyme	NADP-dependent malic enzyme OS=Populus trichocarpa OX=3694 PE=2 SV=3	GO:0046872//metal ion binding;GO:0004471//malate dehydrogenase (decarboxylating) (NAD+) activity;GO:0051287//NAD binding
Unigene52938_All	Unigene52938_All	Unigene52938_All	Novel_gene	1	1444	0.013	NA	NA	K19791//iron transport multicopper oxidase;K19791//iron transport multicopper oxidase;K19791//iron transport multicopper oxidase;K19791//iron transport multicopper oxidase;K19791//iron transport multicopper oxidase	BT107602.1 Picea glauca clone GQ03110_A22 mRNA sequence	unknown [Picea sitchensis]	NA	[Q] KOG1263 Multicopper oxidases	L-ascorbate oxidase homolog OS=Brassica napus OX=3708 GN=Bp10 PE=2 SV=1	GO:0016021//integral component of membrane;GO:0005507//copper ion binding;GO:0016491//oxidoreductase activity
CL1353.Contig1_All	CL1353.Contig1_All	CL1353.Contig1_All	Novel_gene	1	1626	0.013	NA	NA	K09955//uncharacterized protein;K09955//uncharacterized protein;K09955//uncharacterized protein;K09955//uncharacterized protein	XM_030648538.1 PREDICTED: Cannabis sativa uncharacterized LOC115719476 (LOC115719476), mRNA	unnamed protein product, partial [Vitis vinifera]	Beta-L-arabinofuranosidase, GH127	NA	NA	GO:0003824//catalytic activity
Unigene16349_All	Unigene16349_All	Unigene16349_All	Novel_gene	1	1472	0.013	NA	NA	K14826//FK506-binding nuclear protein [EC:5.2.1.8];K14826//FK506-binding nuclear protein [EC:5.2.1.8];K14826//FK506-binding nuclear protein [EC:5.2.1.8];K14826//FK506-binding nuclear protein [EC:5.2.1.8];K14826//FK506-binding nuclear protein [EC:5.2.1.8]	NA	FK506-binding protein 4-like [Quercus suber]	FKBP-type peptidyl-prolyl cis-trans isomerase	[Y] KOG2992 Nucleolar GTPase/ATPase p130	Peptidyl-prolyl cis-trans isomerase FKBP15-2 OS=Arabidopsis thaliana OX=3702 GN=FKBP15-2 PE=2 SV=2	GO:0003755//peptidyl-prolyl cis-trans isomerase activity
CL9949.Contig1_All	CL9949.Contig1_All	CL9949.Contig1_All	Novel_gene	1	536	0.013	NA	NA	K22733//magnesium transporter;K22733//magnesium transporter;K06180//23S rRNA pseudouridine1911/1915/1917 synthase [EC:5.4.99.23];K01176//alpha-amylase [EC:3.2.1.1]+ko01100//Metabolic pathways+ko00500//Starch and sucrose metabolism	XM_024596818.1 PREDICTED: Populus trichocarpa pentatricopeptide repeat-containing protein At3g16610 (LOC18111160), transcript variant X12, mRNA	unknown [Picea sitchensis]	PPR repeat	[R] KOG4197 FOG: PPR repeat	Pentatricopeptide repeat-containing protein At4g02750 OS=Arabidopsis thaliana OX=3702 GN=PCMP-H24 PE=3 SV=1	GO:0008270//zinc ion binding
Unigene10445_All	Unigene10445_All	Unigene10445_All	Novel_gene	1	1594	0.013	NA	NA	K05692//actin beta/gamma 1+ko04145//Phagosome;K10355//actin, other eukaryote;K10355//actin, other eukaryote;K10355//actin, other eukaryote;K10355//actin, other eukaryote	AY582846.1 Ministeria vibrans strain ATCC 50519 actin gene, partial cds	actin, clone 403 [Rhodamnia argentea] >XP_030536205.1 actin, clone 403 [Rhodamnia argentea]	Actin	[Z] KOG0676 Actin and related proteins	Actin-1 OS=Oryza sativa subsp. indica OX=39946 GN=ACT1 PE=2 SV=1	GO:0005856//cytoskeleton;GO:0005856//cytoskeleton;GO:0005524//ATP binding;GO:0005737//cytoplasm;GO:0005737//cytoplasm
CL6308.Contig1_All	CL6308.Contig1_All	CL6308.Contig1_All	Novel_gene	1	1985	0.013	NA	NA	K18195//rhamnogalacturonan endolyase [EC:4.2.2.23];K18195//rhamnogalacturonan endolyase [EC:4.2.2.23];K18195//rhamnogalacturonan endolyase [EC:4.2.2.23];K18195//rhamnogalacturonan endolyase [EC:4.2.2.23];K18195//rhamnogalacturonan endolyase [EC:4.2.2.23]	XM_009420020.2 PREDICTED: Musa acuminata subsp. malaccensis probable rhamnogalacturonate lyase B (LOC103998532), transcript variant X1, mRNA	probable rhamnogalacturonate lyase B isoform X2 [Dendrobium catenatum]	Rhamnogalacturonate lyase family	NA	NA	GO:0005975//carbohydrate metabolic process;GO:0030246//carbohydrate binding;GO:0016829//lyase activity
CL2551.Contig2_All	CL2551.Contig2_All	CL2551.Contig2_All	Novel_gene	1	2653	0.013	NA	Hordeum vulgare mRNA for NBS-LRR disease resistance protein homologue (rga S-9201 gene)	K19613//leucine-rich repeat protein SHOC2;K19613//leucine-rich repeat protein SHOC2;K19613//leucine-rich repeat protein SHOC2;K19613//leucine-rich repeat protein SHOC2	NA	NBS-LRR disease resistance protein homologue [Hordeum vulgare]	Leucine Rich repeats (2 copies)	[VT] LSE0039 A Disease resistance protein (TIR-NBS-LRR class)	Disease resistance protein TAO1 OS=Arabidopsis thaliana OX=3702 GN=TAO1 PE=3 SV=1	GO:0043531//ADP binding;GO:0005524//ATP binding;GO:0006952//defense response
CL43.Contig2_All	CL43.Contig2_All	CL43.Contig2_All	Novel_gene	1	1375	0.013	NA	NA	K07870//mitochondrial Rho GTPase 1 [EC:3.6.5.-]	NA	bark protein-like protein [Thuja occidentalis]	Phosphorylase superfamily	NA	Bark storage protein A OS=Populus deltoides OX=3696 GN=BSPA PE=2 SV=1	GO:0003824//catalytic activity;GO:0009116//nucleoside metabolic process;GO:0016021//integral component of membrane;GO:0009116//nucleoside metabolic process
CL10738.Contig2_All	CL10738.Contig2_All	CL10738.Contig2_All	Novel_gene	1	1425	0.013	NA	NA	NA	NA	erythrocyte band 7 integral membrane protein-like [Quercus suber]	SPFH domain / Band 7 family	[C] KOG2621 Prohibitins and stomatins of the PID superfamily	Hypersensitive-induced response protein 4 OS=Arabidopsis thaliana OX=3702 GN=HIR4 PE=1 SV=1	GO:0016021//integral component of membrane;GO:0005886//plasma membrane;GO:0016020//membrane
CL3338.Contig3_All	CL3338.Contig3_All	CL3338.Contig3_All	Novel_gene	1	1654	0.013	NA	NA	K22374//3''-deamino-3''-oxonicotianamine reductase [EC:1.1.1.285];K00002//alcohol dehydrogenase (NADP+) [EC:1.1.1.2]+ko00010//Glycolysis / Gluconeogenesis+ko00040//Pentose and glucuronate interconversions+ko01100//Metabolic pathways+ko01110//Biosynthesis of secondary metabolites+ko00561//Glycerolipid metabolism;K00002//alcohol dehydrogenase (NADP+) [EC:1.1.1.2]+ko00010//Glycolysis / Gluconeogenes…	XM_017367318.1 PREDICTED: Daucus carota subsp. sativus non-functional NADPH-dependent codeinone reductase 2-like (LOC108199494), mRNA	unknown [Picea sitchensis]	Aldo/keto reductase family	[R] KOG1577 Aldo/keto reductase family proteins	Non-functional NADPH-dependent codeinone reductase 2 OS=Papaver somniferum OX=3469 GN=COR2 PE=1 SV=1	GO:0016491//oxidoreductase activity
Unigene5926_All	Unigene5926_All	Unigene5926_All	Novel_gene	1	1702	0.013	NA	Leucine-rich repeat receptor-like protein kinase family protein (best arabidopsis hit)	K17422//large subunit ribosomal protein L41;K04733//interleukin-1 receptor-associated kinase 4 [EC:2.7.11.1];K04733//interleukin-1 receptor-associated kinase 4 [EC:2.7.11.1];K04733//interleukin-1 receptor-associated kinase 4 [EC:2.7.11.1];K04733//interleukin-1 receptor-associated kinase 4 [EC:2.7.11.1]	XM_021973719.1 PREDICTED: Prunus avium LRR receptor-like serine/threonine-protein kinase RCH1 (LOC110769689), mRNA	Protein kinase domain-containing protein [Cinnamomum micranthum f. kanehirae]	Protein kinase domain	[T] LSE0002 A Receptor protein kinase containing LRR repeats	LRR receptor-like serine/threonine-protein kinase RCH1 OS=Arabidopsis thaliana OX=3702 GN=RCH1 PE=1 SV=1	GO:0016021//integral component of membrane;GO:0005524//ATP binding;GO:0004672//protein kinase activity;GO:0005886//plasma membrane
CL3004.Contig3_All	CL3004.Contig3_All	CL3004.Contig3_All	Novel_gene	1	920	0.013	NA	NA	K01719//uroporphyrinogen-III synthase [EC:4.2.1.75]+ko00860//Porphyrin and chlorophyll metabolism+ko01100//Metabolic pathways+ko01110//Biosynthesis of secondary metabolites;K01719//uroporphyrinogen-III synthase [EC:4.2.1.75]+ko00860//Porphyrin and chlorophyll metabolism+ko01100//Metabolic pathways+ko01110//Biosynthesis of secondary metabolites;K01719//uroporphyrinogen-III synthase [EC:4.2.1.75]+k…	AK414055.1 Cryptomeria japonica mRNA, clone: CMFL044_P07, expressed in male strobili	uroporphyrinogen-III synthase, chloroplastic [Cinnamomum micranthum f. kanehirae]	Uroporphyrinogen-III synthase HemD	NA	Uroporphyrinogen-III synthase, chloroplastic OS=Arabidopsis thaliana OX=3702 GN=UROS PE=2 SV=2	GO:0006780//uroporphyrinogen III biosynthetic process;GO:0006780//uroporphyrinogen III biosynthetic process;GO:0009507//chloroplast;GO:0006782//protoporphyrinogen IX biosynthetic process;GO:0004852//uroporphyrinogen-III synthase activity;GO:0006782//protoporphyrinogen IX biosynthetic process;GO:0009507//chloroplast
Unigene4165_All	Unigene4165_All	Unigene4165_All	Novel_gene	1	1108	0.013	NA	NA	K08770//ubiquitin C;K08770//ubiquitin C;K08770//ubiquitin C;K08770//ubiquitin C;K08770//ubiquitin C	XM_020309243.1 PREDICTED: Aegilops tauschii subsp. tauschii polyubiquitin (LOC109750282), mRNA	polyubiquitin 11 isoform X1 [Rosa chinensis]	Ubiquitin family	[OR] KOG0001 Ubiquitin and ubiquitin-like proteins	Polyubiquitin 11 OS=Arabidopsis thaliana OX=3702 GN=UBQ11 PE=2 SV=1	NA
CL2781.Contig5_All	CL2781.Contig5_All	CL2781.Contig5_All	Novel_gene	1	1846	0.013	NA	NA	K02212//DNA replication licensing factor MCM4 [EC:3.6.4.12]+ko03030//DNA replication;K02212//DNA replication licensing factor MCM4 [EC:3.6.4.12]+ko03030//DNA replication;K02212//DNA replication licensing factor MCM4 [EC:3.6.4.12]+ko03030//DNA replication;K02212//DNA replication licensing factor MCM4 [EC:3.6.4.12]+ko03030//DNA replication;K02212//DNA replication licensing factor MCM4 [EC:3.6.4.12]…	BT100729.1 Picea glauca clone GQ00412_L09 mRNA sequence	PREDICTED: DNA replication licensing factor MCM4 [Nelumbo nucifera]	MCM P-loop domain	[L] KOG0478 DNA replication licensing factor, MCM4 component	DNA replication licensing factor MCM4 OS=Arabidopsis thaliana OX=3702 GN=MCM4 PE=1 SV=1	GO:0003678//DNA helicase activity;GO:0003677//DNA binding;GO:0006270//DNA replication initiation;GO:0005634//nucleus;GO:0005524//ATP binding;GO:0006270//DNA replication initiation;GO:0042555//MCM complex;GO:0005634//nucleus
Unigene9433_All	Unigene9433_All	Unigene9433_All	Novel_gene	1	675	0.013	NA	NA	K11253//histone H3;K11253//histone H3;K11253//histone H3;K11253//histone H3;K11253//histone H3	XM_024061405.1 PREDICTED: Quercus suber histone H3 (LOC112028725), mRNA	unknown [Medicago truncatula] >KAA8914522.1 histone-fold-containing protein [Sphaerosporella brunnea] >RPB10981.1 histone-fold-containing protein [Morchella conica CCBAS932]	Core histone H2A/H2B/H3/H4	[B] KOG1745 Histones H3 and H4	Histone H3 OS=Marchantia polymorpha OX=3197 PE=3 SV=3	GO:0005634//nucleus;GO:0005634//nucleus;GO:0003677//DNA binding;GO:0000786//nucleosome;GO:0046982//protein heterodimerization activity;GO:0000786//nucleosome;GO:0000786//nucleosome
Unigene16385_All	Unigene16385_All	Unigene16385_All	Novel_gene	1	1505	0.013	NA	NA	K01728//pectate lyase [EC:4.2.2.2]+ko00040//Pentose and glucuronate interconversions;K01728//pectate lyase [EC:4.2.2.2]+ko00040//Pentose and glucuronate interconversions;K01728//pectate lyase [EC:4.2.2.2]+ko00040//Pentose and glucuronate interconversions;K01728//pectate lyase [EC:4.2.2.2]+ko00040//Pentose and glucuronate interconversions;K01728//pectate lyase [EC:4.2.2.2]+ko00040//Pentose and glu…	BT106026.1 Picea glauca clone GQ02901_J09 mRNA sequence	unknown [Picea sitchensis]	Pectate lyase	[M] LSE0348 A Pectate lyase	Probable pectate lyase 1 OS=Arabidopsis thaliana OX=3702 GN=At1g04680 PE=2 SV=2	GO:0045490//pectin catabolic process;GO:0046872//metal ion binding;GO:0030570//pectate lyase activity
Unigene24327_All	Unigene24327_All	Unigene24327_All	Novel_gene	1	1596	0.013	NA	NA	K03006//DNA-directed RNA polymerase II subunit RPB1 [EC:2.7.7.6]+ko03020//RNA polymerase;K04733//interleukin-1 receptor-associated kinase 4 [EC:2.7.11.1]	NA	hypothetical protein D5086_0000133030 [Populus alba]	NA	[T] KOG1187 Serine/threonine protein kinase	Proline-rich receptor-like protein kinase PERK2 OS=Arabidopsis thaliana OX=3702 GN=PERK2 PE=2 SV=3	GO:0004252//serine-type endopeptidase activity
Unigene1101_All	Unigene1101_All	Unigene1101_All	Novel_gene	1	1497	0.013	NA	NA	NA	NA	NA	Transcription factor CRF1	NA	NA	NA
CL3728.Contig7_All	CL3728.Contig7_All	CL3728.Contig7_All	Novel_gene	1	3857	0.013	NA	NA	K11855//ubiquitin carboxyl-terminal hydrolase 36/42 [EC:3.4.19.12];K11855//ubiquitin carboxyl-terminal hydrolase 36/42 [EC:3.4.19.12];K11855//ubiquitin carboxyl-terminal hydrolase 36/42 [EC:3.4.19.12];K11855//ubiquitin carboxyl-terminal hydrolase 36/42 [EC:3.4.19.12];K11855//ubiquitin carboxyl-terminal hydrolase 36/42 [EC:3.4.19.12]	BT119579.1 Picea glauca clone GQ04107_H02 mRNA sequence	ubiquitin carboxyl-terminal hydrolase 25 isoform X1 [Elaeis guineensis] >XP_010923792.1 ubiquitin carboxyl-terminal hydrolase 25 isoform X1 [Elaeis guineensis] >XP_010923793.1 ubiquitin carboxyl-terminal hydrolase 25 isoform X1 [Elaeis guineensis] >XP_029120884.1 ubiquitin carboxyl-terminal hydrolase 25 isoform X1 [Elaeis guineensis]	Ubiquitin carboxyl-terminal hydrolase	[O] KOG1865 Ubiquitin carboxyl-terminal hydrolase	Ubiquitin carboxyl-terminal hydrolase 15 OS=Arabidopsis thaliana OX=3702 GN=UBP15 PE=1 SV=2	GO:0004197//cysteine-type endopeptidase activity;GO:0004843//thiol-dependent ubiquitin-specific protease activity;GO:0036459//thiol-dependent ubiquitinyl hydrolase activity;GO:0016579//protein deubiquitination;GO:0006511//ubiquitin-dependent protein catabolic process;GO:0006511//ubiquitin-dependent protein catabolic process;GO:0016579//protein deubiquitination
Unigene6118_All	Unigene6118_All	Unigene6118_All	Novel_gene	1	1398	0.013	NA	NA	K14454//aspartate aminotransferase, cytoplasmic [EC:2.6.1.1]+ko00250//Alanine, aspartate and glutamate metabolism+ko00220//Arginine biosynthesis+ko00330//Arginine and proline metabolism+ko01230//Biosynthesis of amino acids+ko00960//Tropane, piperidine and pyridine alkaloid biosynthesis+ko00350//Tyrosine metabolism+ko01100//Metabolic pathways+ko00950//Isoquinoline alkaloid biosynthesis+ko01110//Bi…	NA	hypothetical protein FH972_023807 [Carpinus fangiana]	Aminotransferase class I and II	[E] KOG1412 Aspartate aminotransferase/Glutamic oxaloacetic transaminase AAT2/GOT1	Aspartate aminotransferase, cytoplasmic OS=Daucus carota OX=4039 PE=2 SV=1	GO:0030170//pyridoxal phosphate binding;GO:0004069//L-aspartate:2-oxoglutarate aminotransferase activity;GO:0006520//cellular amino acid metabolic process;GO:0006520//cellular amino acid metabolic process;GO:0009058//biosynthetic process
Unigene26207_All	Unigene26207_All	Unigene26207_All	Novel_gene	1	1682	0.013	NA	NA	K19747//BAHD acyltransferase [EC:2.3.1.-];K19747//BAHD acyltransferase [EC:2.3.1.-];K19747//BAHD acyltransferase [EC:2.3.1.-];K19747//BAHD acyltransferase [EC:2.3.1.-];K19747//BAHD acyltransferase [EC:2.3.1.-]	NA	unknown [Picea sitchensis]	Transferase family	[RQ] TWOG0156 Predicted anthranilate N-hydroxycinnamoyl/benzoyltransferase	BAHD acyltransferase DCR OS=Arabidopsis thaliana OX=3702 GN=DCR PE=2 SV=1	GO:0016747//transferase activity, transferring acyl groups other than amino-acyl groups
CL80.Contig4_All	CL80.Contig4_All	CL80.Contig4_All	Novel_gene	1	1800	0.013	NA	NA	K15402//fatty acid omega-hydroxylase [EC:1.14.-.-]+ko00073//Cutin, suberine and wax biosynthesis;K15402//fatty acid omega-hydroxylase [EC:1.14.-.-]+ko00073//Cutin, suberine and wax biosynthesis;K15402//fatty acid omega-hydroxylase [EC:1.14.-.-]+ko00073//Cutin, suberine and wax biosynthesis;K15402//fatty acid omega-hydroxylase [EC:1.14.-.-]+ko00073//Cutin, suberine and wax biosynthesis	NA	CYP86P14 [Taxus chinensis]	Cytochrome P450	[QI] KOG0157 Cytochrome P450 CYP4/CYP19/CYP26 subfamilies	Cytochrome P450 86B1 OS=Arabidopsis thaliana OX=3702 GN=CYP86B1 PE=2 SV=1	GO:0020037//heme binding;GO:0016021//integral component of membrane;GO:0004497//monooxygenase activity;GO:0005506//iron ion binding;GO:0016705//oxidoreductase activity, acting on paired donors, with incorporation or reduction of molecular oxygen
CL9342.Contig2_All	CL9342.Contig2_All	CL9342.Contig2_All	Novel_gene	1	1399	0.013	NA	NA	K20628//expansin;K20628//expansin;K20628//expansin;K20628//expansin;K20628//expansin	NA	expansin B1 [Pinus radiata]	Expansin C-terminal domain	[M] LSE0349 A Expansin	Expansin-B16 OS=Oryza sativa subsp. japonica OX=39947 GN=EXPB16 PE=3 SV=1	GO:0009506//plasmodesma;GO:0006949//syncytium formation;GO:0005576//extracellular region;GO:0019953//sexual reproduction;GO:0016021//integral component of membrane;GO:0019953//sexual reproduction;GO:0019953//sexual reproduction;GO:0006949//syncytium formation
CL11890.Contig4_All	CL11890.Contig4_All	CL11890.Contig4_All	Novel_gene	1	1390	0.013	NA	NA	K10355//actin, other eukaryote;K10355//actin, other eukaryote;K10355//actin, other eukaryote;K10355//actin, other eukaryote	XM_024517547.1 PREDICTED: Physcomitrella patens actin-like (LOC112281251), transcript variant X3, mRNA	PREDICTED: actin-7-like isoform X1 [Populus euphratica] >XP_011004376.1 PREDICTED: actin-7-like isoform X1 [Populus euphratica]	Actin	[Z] KOG0676 Actin and related proteins	Actin-7 OS=Arabidopsis thaliana OX=3702 GN=ACT7 PE=1 SV=1	GO:0005856//cytoskeleton;GO:0005524//ATP binding;GO:0005856//cytoskeleton;GO:0005737//cytoplasm;GO:0005737//cytoplasm
CL3408.Contig5_All	CL3408.Contig5_All	CL3408.Contig5_All	Novel_gene	1	2125	0.013	NA	NA	K03695//ATP-dependent Clp protease ATP-binding subunit ClpB	NA	PREDICTED: aluminum-activated malate transporter 12-like [Solanum tuberosum]	Aluminium activated malate transporter	[R] KOG4711 Predicted membrane protein	Aluminum-activated malate transporter 8 OS=Arabidopsis thaliana OX=3702 GN=ALMT8 PE=3 SV=1	GO:0016021//integral component of membrane;GO:0015743//malate transport
CL2268.Contig11_All	CL2268.Contig11_All	CL2268.Contig11_All	Novel_gene	1	1481	0.013	NA	NA	K20562//biphenyl-4-hydroxylase;K20562//biphenyl-4-hydroxylase;K20562//biphenyl-4-hydroxylase;K20562//biphenyl-4-hydroxylase;K20562//biphenyl-4-hydroxylase	MF448671.1 Taxus wallichiana var. chinensis CYP750C20 mRNA, complete cds	CYP750C20 [Taxus chinensis]	Cytochrome P450	[Q] KOG0156 Cytochrome P450 CYP2 subfamily	Cytochrome P450 750A1 OS=Pinus taeda OX=3352 GN=CYP750A1 PE=2 SV=1	GO:0020037//heme binding;GO:0016705//oxidoreductase activity, acting on paired donors, with incorporation or reduction of molecular oxygen;GO:0004497//monooxygenase activity;GO:0005506//iron ion binding;GO:0016021//integral component of membrane
Unigene16618_All	Unigene16618_All	Unigene16618_All	Novel_gene	1	1637	0.013	NA	NA	K01363//cathepsin B [EC:3.4.22.1];K01363//cathepsin B [EC:3.4.22.1];K01363//cathepsin B [EC:3.4.22.1];K01363//cathepsin B [EC:3.4.22.1];K01363//cathepsin B [EC:3.4.22.1]	NA	cathepsin B [Capsaspora owczarzaki ATCC 30864] >KJE90676.1 cathepsin B [Capsaspora owczarzaki ATCC 30864]	Papain family cysteine protease	[O] KOG1543 Cysteine proteinase Cathepsin L	Cathepsin B-like protease 1 OS=Arabidopsis thaliana OX=3702 GN=CATHB1 PE=2 SV=1	GO:0008234//cysteine-type peptidase activity;GO:0004197//cysteine-type endopeptidase activity;GO:0050790//regulation of catalytic activity
CL471.Contig23_All	CL471.Contig23_All	CL471.Contig23_All	Novel_gene	1	3170	0.013	NA	NA	K11093//U1 small nuclear ribonucleoprotein 70kDa+ko03040//Spliceosome;K11093//U1 small nuclear ribonucleoprotein 70kDa+ko03040//Spliceosome;K11093//U1 small nuclear ribonucleoprotein 70kDa+ko03040//Spliceosome;K11093//U1 small nuclear ribonucleoprotein 70kDa+ko03040//Spliceosome;K11093//U1 small nuclear ribonucleoprotein 70kDa+ko03040//Spliceosome	BT100791.1 Picea glauca clone GQ0044_G11 mRNA sequence	U1 small nuclear ribonucleoprotein 70 kDa [Dendrobium catenatum] >PKU59292.1 U1 small nuclear ribonucleoprotein 70 kDa [Dendrobium catenatum]	NA	[A] KOG0113 U1 small nuclear ribonucleoprotein (RRM superfamily)	U1 small nuclear ribonucleoprotein 70 kDa OS=Arabidopsis thaliana OX=3702 GN=RNU1 PE=1 SV=1	GO:0030619//U1 snRNA binding
CL301.Contig5_All	CL301.Contig5_All	CL301.Contig5_All	Novel_gene	1	1592	0.013	NA	NA	K03841//fructose-1,6-bisphosphatase I [EC:3.1.3.11]+ko00010//Glycolysis / Gluconeogenesis+ko00030//Pentose phosphate pathway+ko01100//Metabolic pathways+ko00051//Fructose and mannose metabolism+ko01110//Biosynthesis of secondary metabolites+ko00710//Carbon fixation in photosynthetic organisms+ko01200//Carbon metabolism;K03841//fructose-1,6-bisphosphatase I [EC:3.1.3.11]+ko00010//Glycolysis / Gluc…	AK407681.1 Cryptomeria japonica mRNA, clone: CFFL015_J08, expressed in female strobili	fructose-1,6-bisphosphatase, cytosolic [Olea europaea var. sylvestris]	Fructose-1-6-bisphosphatase, N-terminal domain	[G] KOG1458 Fructose-1,6-bisphosphatase	Fructose-1,6-bisphosphatase, cytosolic OS=Solanum tuberosum OX=4113 PE=2 SV=1	GO:0005983//starch catabolic process;GO:0009750//response to fructose;GO:0006002//fructose 6-phosphate metabolic process;GO:0030388//fructose 1,6-bisphosphate metabolic process;GO:0015979//photosynthesis;GO:0005986//sucrose biosynthetic process;GO:0005975//carbohydrate metabolic process;GO:0042132//fructose 1,6-bisphosphate 1-phosphatase activity;GO:0005737//cytoplasm;GO:0005986//sucrose biosynth…
CL243.Contig5_All	CL243.Contig5_All	CL243.Contig5_All	Novel_gene	1	2426	0.013	NA	NA	K12890//splicing factor, arginine/serine-rich 1+ko03040//Spliceosome;K12890//splicing factor, arginine/serine-rich 1+ko03040//Spliceosome;K12890//splicing factor, arginine/serine-rich 1+ko03040//Spliceosome;K12890//splicing factor, arginine/serine-rich 1+ko03040//Spliceosome;K12890//splicing factor, arginine/serine-rich 1+ko03040//Spliceosome	BT070746.1 Picea sitchensis clone WS02748_C24 unknown mRNA	unknown [Picea sitchensis]	RNA recognition motif. (a.k.a. RRM, RBD, or RNP domain)	[A] KOG0105 Alternative splicing factor ASF/SF2 (RRM superfamily)	Serine/arginine-rich splicing factor SR30 OS=Arabidopsis thaliana OX=3702 GN=SR30 PE=1 SV=1	GO:0003723//RNA binding
CL20.Contig11_All	CL20.Contig11_All	CL20.Contig11_All	Novel_gene	1	1399	0.013	NA	NA	K08770//ubiquitin C;K08770//ubiquitin C;K08770//ubiquitin C	XM_003061910.1 Micromonas pusilla CCMP1545 ubiquitin, mRNA	hypothetical protein BU14_0513s0009 [Porphyra umbilicalis]	Ubiquitin family	[OR] KOG0001 Ubiquitin and ubiquitin-like proteins	Polyubiquitin OS=Aglaothamnion neglectum OX=2765 PE=2 SV=2	NA
CL6912.Contig2_All	CL6912.Contig2_All	CL6912.Contig2_All	Novel_gene	1	1083	0.013	NA	disease resistance protein (TIR-NBS-LRR class), putative (best arabidopsis hit)	K19613//leucine-rich repeat protein SHOC2;K08852//serine/threonine-protein kinase/endoribonuclease IRE1 [EC:2.7.11.1 3.1.26.-]+ko04141//Protein processing in endoplasmic reticulum;K19613//leucine-rich repeat protein SHOC2;K08852//serine/threonine-protein kinase/endoribonuclease IRE1 [EC:2.7.11.1 3.1.26.-]+ko04141//Protein processing in endoplasmic reticulum	XM_016891431.1 PREDICTED: Gossypium hirsutum uncharacterized protein sll1770-like (LOC107955630), transcript variant X3, mRNA	unknown [Picea sitchensis]	Leucine Rich repeats (2 copies)	[VT] LSE0039 A Disease resistance protein (TIR-NBS-LRR class)	Plant intracellular Ras-group-related LRR protein 5 OS=Oryza sativa subsp. japonica OX=39947 GN=IRL5 PE=2 SV=1	NA
Unigene4977_All	Unigene4977_All	Unigene4977_All	Novel_gene	1	2215	0.013	NA	NA	K13025//ATP-dependent RNA helicase [EC:3.6.4.13]+ko03040//Spliceosome+ko03015//mRNA surveillance pathway+ko03013//RNA transport;K13025//ATP-dependent RNA helicase [EC:3.6.4.13]+ko03040//Spliceosome+ko03015//mRNA surveillance pathway+ko03013//RNA transport;K13025//ATP-dependent RNA helicase [EC:3.6.4.13]+ko03040//Spliceosome+ko03015//mRNA surveillance pathway+ko03013//RNA transport;K13025//ATP-dep…	AK414829.1 Cryptomeria japonica mRNA, clone: CSFL005_M14, expressed in reproductive shoots	Transcription factor [Macleaya cordata]	Spo12 family	[J] KOG0328 Predicted ATP-dependent RNA helicase FAL1, involved in rRNA maturation, DEAD-box superfamily	Eukaryotic initiation factor 4A-III homolog A OS=Oryza sativa subsp. japonica OX=39947 GN=EIF4A3A PE=1 SV=1	GO:0046872//metal ion binding;GO:0005634//nucleus;GO:0016021//integral component of membrane;GO:0003677//DNA binding;GO:0005634//nucleus
CL134.Contig38_All	CL134.Contig38_All	CL134.Contig38_All	Novel_gene	1	1621	0.013	NA	NA	K20667//beta-amyrin 28-monooxygenase [EC:1.14.14.126];K20667//beta-amyrin 28-monooxygenase [EC:1.14.14.126]	MF448646.1 Taxus wallichiana var. chinensis CYP725A22 mRNA, complete cds	CYP725A22 [Taxus chinensis]	Cytochrome P450	[QI] KOG0157 Cytochrome P450 CYP4/CYP19/CYP26 subfamilies	Taxane 10-beta-hydroxylase OS=Taxus cuspidata OX=99806 GN=CYP725A1 PE=1 SV=1	GO:0020037//heme binding;GO:0004497//monooxygenase activity;GO:0016021//integral component of membrane;GO:0042617//paclitaxel biosynthetic process;GO:0016705//oxidoreductase activity, acting on paired donors, with incorporation or reduction of molecular oxygen;GO:0005506//iron ion binding;GO:0050597//taxane 10-beta-hydroxylase activity;GO:0042617//paclitaxel biosynthetic process
CL9844.Contig1_All	CL9844.Contig1_All	CL9844.Contig1_All	Novel_gene	1	1685	0.013	NA	NA	NA	NA	uncharacterized protein LOC110603573 [Manihot esculenta] >OAY58619.1 hypothetical protein MANES_02G193200 [Manihot esculenta]	NA	NA	NA	NA
Unigene23407_All	Unigene23407_All	Unigene23407_All	Novel_gene	1	1757	0.013	NA	NA	K03231//elongation factor 1-alpha+ko03013//RNA transport;K03231//elongation factor 1-alpha+ko03013//RNA transport;K03231//elongation factor 1-alpha+ko03013//RNA transport;K03231//elongation factor 1-alpha+ko03013//RNA transport;K03231//elongation factor 1-alpha+ko03013//RNA transport	XM_024015235.1 PREDICTED: Quercus suber elongation factor 1-alpha-like (LOC111983572), mRNA	elongation factor 1-alpha-like [Quercus suber]	Elongation factor Tu GTP binding domain	[J] KOG0052 Translation elongation factor EF-1 alpha/Tu	Elongation factor 1-alpha 4 OS=Arabidopsis thaliana OX=3702 GN=A4 PE=1 SV=2	GO:0003924//GTPase activity;GO:0005525//GTP binding;GO:0004000//adenosine deaminase activity;GO:0003746//translation elongation factor activity;GO:0003746//translation elongation factor activity;GO:0006396//RNA processing;GO:0006396//RNA processing
Unigene16278_All	Unigene16278_All	Unigene16278_All	Novel_gene	1	1463	0.013	NA	NA	K01868//threonyl-tRNA synthetase [EC:6.1.1.3]+ko00970//Aminoacyl-tRNA biosynthesis;K17893//ubiquinol oxidase [EC:1.10.3.11];K17893//ubiquinol oxidase [EC:1.10.3.11];K17893//ubiquinol oxidase [EC:1.10.3.11];K17893//ubiquinol oxidase [EC:1.10.3.11]	NA	hypothetical protein FH972_023144 [Carpinus fangiana]	Alternative oxidase	NA	Ubiquinol oxidase 1c, mitochondrial OS=Oryza sativa subsp. japonica OX=39947 GN=AOX1C PE=2 SV=1	GO:0102721//ubiquinol:oxygen oxidoreductase activity;GO:0016021//integral component of membrane;GO:0004252//serine-type endopeptidase activity;GO:0046872//metal ion binding;GO:0009916//alternative oxidase activity;GO:0070469//respirasome
Unigene561_All	Unigene561_All	Unigene561_All	Novel_gene	1	1536	0.013	NA	NA	K03695//ATP-dependent Clp protease ATP-binding subunit ClpB;K03695//ATP-dependent Clp protease ATP-binding subunit ClpB;K03695//ATP-dependent Clp protease ATP-binding subunit ClpB;K03695//ATP-dependent Clp protease ATP-binding subunit ClpB;K03695//ATP-dependent Clp protease ATP-binding subunit ClpB	NA	protein SUPPRESSOR OF MAX2 1-like [Selaginella moellendorffii]	AAA domain (Cdc48 subfamily)	[O] KOG1051 Chaperone HSP104 and related ATP-dependent Clp proteases	Protein SUPPRESSOR OF MAX2 1 OS=Arabidopsis thaliana OX=3702 GN=SMAX1 PE=1 SV=1	GO:0005524//ATP binding;GO:0019538//protein metabolic process
Unigene26842_All	Unigene26842_All	Unigene26842_All	Novel_gene	1	1446	0.013	NA	NA	NA	NA	NA	ECL1/2/3 zinc binding proteins	NA	NA	NA
CL603.Contig2_All	CL603.Contig2_All	CL603.Contig2_All	Novel_gene	1	1899	0.013	NA	NA	NA	AK412333.1 Cryptomeria japonica mRNA, clone: CMFL003_F12, expressed in male strobili	unknown [Picea sitchensis]	NA	NA	NA	GO:0016021//integral component of membrane
CL1343.Contig3_All	CL1343.Contig3_All	CL1343.Contig3_All	Novel_gene	1	1604	0.013	NA	NB-ARC domain-containing disease resistance protein (best arabidopsis hit)	K17609//nucleoredoxin [EC:1.8.1.8];K17609//nucleoredoxin [EC:1.8.1.8];K17609//nucleoredoxin [EC:1.8.1.8];K17609//nucleoredoxin [EC:1.8.1.8];K17609//nucleoredoxin [EC:1.8.1.8]	NA	F12A21.8 [Arabidopsis thaliana]	VWA domain containing CoxE-like protein	NA	Protein SIEVE ELEMENT OCCLUSION C OS=Arabidopsis thaliana OX=3702 GN=SEOC PE=4 SV=2	GO:0010088//phloem development
Unigene762_All	Unigene762_All	Unigene762_All	Novel_gene	1	1470	0.013	NA	NA	K00134//glyceraldehyde 3-phosphate dehydrogenase [EC:1.2.1.12]+ko00010//Glycolysis / Gluconeogenesis+ko01230//Biosynthesis of amino acids+ko01100//Metabolic pathways+ko01110//Biosynthesis of secondary metabolites+ko00710//Carbon fixation in photosynthetic organisms+ko01200//Carbon metabolism;K08653//membrane-bound transcription factor site-1 protease [EC:3.4.21.112]+ko04141//Protein processing in…	NA	hypothetical protein FH972_026542 [Carpinus fangiana]	Subtilase family	[O] KOG1153 Subtilisin-related protease/Vacuolar protease B	Subtilisin-like protease SBT6.1 OS=Arabidopsis thaliana OX=3702 GN=SBT6.1 PE=1 SV=1	GO:0004252//serine-type endopeptidase activity;GO:0005576//extracellular region
CL6549.Contig1_All	CL6549.Contig1_All	CL6549.Contig1_All	Novel_gene	1	1473	0.013	NA	NA	NA	NA	NA	Intracellular membrane remodeller	NA	NA	NA
Unigene8656_All	Unigene8656_All	Unigene8656_All	Novel_gene	1	1424	0.013	NA	NA	K18134//EGF domain-specific O-GlcNAc transferase [EC:2.4.1.255]+ko00514//Other types of O-glycan biosynthesis;K18134//EGF domain-specific O-GlcNAc transferase [EC:2.4.1.255]+ko00514//Other types of O-glycan biosynthesis;K18134//EGF domain-specific O-GlcNAc transferase [EC:2.4.1.255]+ko00514//Other types of O-glycan biosynthesis;K18134//EGF domain-specific O-GlcNAc transferase [EC:2.4.1.255]+ko005…	XM_031618798.1 PREDICTED: Nymphaea colorata alpha-1,3-arabinosyltransferase XAT3-like (LOC116246892), transcript variant X2, mRNA	hypothetical protein FCM35_KLT04093 [Carex littledalei]	Protein of unknown function (DUF563)	[S] KOG4698 Uncharacterized conserved protein	Xylan glycosyltransferase MUCI21 OS=Arabidopsis thaliana OX=3702 GN=MUCI21 PE=1 SV=1	GO:0016021//integral component of membrane;GO:0016757//transferase activity, transferring glycosyl groups
CL309.Contig10_All	CL309.Contig10_All	CL309.Contig10_All	Novel_gene	1	1326	0.013	NA	NA	NA	NA	NA	Orf78 (ac78)	NA	NA	NA
Unigene5933_All	Unigene5933_All	Unigene5933_All	Novel_gene	1	2442	0.013	NA	NA	NA	NA	uncharacterized protein LOC112018143 [Quercus suber]	Cyclin	[R] KOG1674 Cyclin	NA	GO:0000079//regulation of cyclin-dependent protein serine/threonine kinase activity;GO:0022857//transmembrane transporter activity;GO:0016021//integral component of membrane;GO:0019901//protein kinase binding;GO:0000079//regulation of cyclin-dependent protein serine/threonine kinase activity;GO:0000079//regulation of cyclin-dependent protein serine/threonine kinase activity;GO:0000079//regulation…
CL181.Contig76_All	CL181.Contig76_All	CL181.Contig76_All	Novel_gene	1	2320	0.013	NA	NA	K08287//dual-specificity kinase [EC:2.7.12.1];K08287//dual-specificity kinase [EC:2.7.12.1];K08287//dual-specificity kinase [EC:2.7.12.1];K08287//dual-specificity kinase [EC:2.7.12.1];K08287//dual-specificity kinase [EC:2.7.12.1]	XM_002511255.3 PREDICTED: Ricinus communis serine/threonine-protein kinase AFC2 (LOC8278267), transcript variant X1, mRNA	LAMMER dual specificity kinase [Handroanthus impetiginosus]	Protein kinase domain	[T] KOG0671 LAMMER dual specificity kinases	Serine/threonine-protein kinase AFC1 OS=Arabidopsis thaliana OX=3702 GN=AFC1 PE=2 SV=2	GO:0004672//protein kinase activity;GO:0004712//protein serine/threonine/tyrosine kinase activity;GO:0005524//ATP binding
CL8219.Contig2_All	CL8219.Contig2_All	CL8219.Contig2_All	Novel_gene	1	2707	0.013	NA	PREDICTED: Vitis vinifera hypothetical protein LOC100247285 (LOC100247285), mRNA	K04733//interleukin-1 receptor-associated kinase 4 [EC:2.7.11.1];K04733//interleukin-1 receptor-associated kinase 4 [EC:2.7.11.1];K04733//interleukin-1 receptor-associated kinase 4 [EC:2.7.11.1];K04733//interleukin-1 receptor-associated kinase 4 [EC:2.7.11.1];K04733//interleukin-1 receptor-associated kinase 4 [EC:2.7.11.1]	NA	PREDICTED: probable leucine-rich repeat receptor-like protein kinase At5g63930 [Nelumbo nucifera]	Protein tyrosine and serine/threonine kinase	[T] LSE0002 A Receptor protein kinase containing LRR repeats	Leucine-rich repeat receptor protein kinase EMS1 OS=Arabidopsis thaliana OX=3702 GN=EMS1 PE=1 SV=1	GO:0004672//protein kinase activity;GO:0016021//integral component of membrane;GO:0005524//ATP binding
CL5438.Contig1_All	CL5438.Contig1_All	CL5438.Contig1_All	Novel_gene	1	1879	0.013	C2H2	NA	K09191//general transcription factor IIIA;K09191//general transcription factor IIIA;K09191//general transcription factor IIIA;K09191//general transcription factor IIIA;K09191//general transcription factor IIIA	NA	hypothetical protein AMTR_s00071p00136090 [Amborella trichopoda]	Zinc finger, C2H2 type	[R] KOG1721 FOG: Zn-finger	Transcription factor IIIA OS=Arabidopsis thaliana OX=3702 GN=TFIIIA PE=1 SV=1	GO:0003676//nucleic acid binding
Unigene12926_All	Unigene12926_All	Unigene12926_All	Novel_gene	1	2674	0.013	NA	NA	K15718//linoleate 9S-lipoxygenase [EC:1.13.11.58]+ko00591//Linoleic acid metabolism;K15718//linoleate 9S-lipoxygenase [EC:1.13.11.58]+ko00591//Linoleic acid metabolism;K15718//linoleate 9S-lipoxygenase [EC:1.13.11.58]+ko00591//Linoleic acid metabolism;K15718//linoleate 9S-lipoxygenase [EC:1.13.11.58]+ko00591//Linoleic acid metabolism;K15718//linoleate 9S-lipoxygenase [EC:1.13.11.58]+ko00591//Lino…	JQ011782.1 Taxus wallichiana var. chinensis lipoxygenase 2 (LOX2) mRNA, complete cds	lipoxygenase 2 [Taxus chinensis]	Lipoxygenase	[I] TWOG0111 Lipoxygenase	Linoleate 9S-lipoxygenase 6 (Fragment) OS=Solanum tuberosum OX=4113 GN=LOX1.6 PE=1 SV=1	GO:0031408//oxylipin biosynthetic process;GO:0031408//oxylipin biosynthetic process;GO:0046872//metal ion binding;GO:0016702//oxidoreductase activity, acting on single donors with incorporation of molecular oxygen, incorporation of two atoms of oxygen
Unigene13815_All	Unigene13815_All	Unigene13815_All	Novel_gene	1	1474	0.013	NA	NA	K13210//far upstream element-binding protein;K13210//far upstream element-binding protein;K13210//far upstream element-binding protein;K13210//far upstream element-binding protein	NA	hypothetical protein FRACYDRAFT_265792 [Fragilariopsis cylindrus CCMP1102]	WW domain	[B] KOG2510 SWI-SNF chromatin-remodeling complex protein	Multiple organellar RNA editing factor 8, chloroplastic/mitochondrial OS=Arabidopsis thaliana OX=3702 GN=MORF8 PE=1 SV=1	GO:0010468//regulation of gene expression;GO:0003682//chromatin binding;GO:0010468//regulation of gene expression;GO:0010468//regulation of gene expression;GO:0003723//RNA binding
Unigene16132_All	Unigene16132_All	Unigene16132_All	Novel_gene	1	1454	0.013	NA	NA	K14306//nuclear pore complex protein Nup62+ko03013//RNA transport;K14306//nuclear pore complex protein Nup62+ko03013//RNA transport;K14306//nuclear pore complex protein Nup62+ko03013//RNA transport	NA	hypothetical protein PR001_g13888 [Phytophthora rubi]	Macoilin family	[T] LSE0513 C 7-transmembrane receptor	Protein TIC 214 OS=Cucumis sativus OX=3659 GN=TIC214 PE=3 SV=2	NA
Unigene5959_All	Unigene5959_All	Unigene5959_All	Novel_gene	1	1363	0.013	NA	NA	NA	NA	hypothetical protein KFL_000130240 [Klebsormidium nitens]	KAP family P-loop domain	NA	NA	GO:0016021//integral component of membrane
CL547.Contig8_All	CL547.Contig8_All	CL547.Contig8_All	Novel_gene	1	2473	0.013	NA	NA	K17616//CTD small phosphatase-like protein 2 [EC:3.1.3.-];K17616//CTD small phosphatase-like protein 2 [EC:3.1.3.-];K17616//CTD small phosphatase-like protein 2 [EC:3.1.3.-];K17616//CTD small phosphatase-like protein 2 [EC:3.1.3.-];K17616//CTD small phosphatase-like protein 2 [EC:3.1.3.-]	BT119303.1 Picea glauca clone GQ04103_P23 mRNA sequence	unknown [Picea sitchensis]	NLI interacting factor-like phosphatase	[K] KOG1605 TFIIF-interacting CTD phosphatase, including NLI-interacting factor (involved in RNA polymerase II regulation)	Mitochondrial import inner membrane translocase subunit TIM50 OS=Phytophthora infestans OX=4787 GN=TIM50 PE=2 SV=1	GO:0016791//phosphatase activity
Unigene16479_All	Unigene16479_All	Unigene16479_All	Novel_gene	1	1470	0.013	NA	NA	K04733//interleukin-1 receptor-associated kinase 4 [EC:2.7.11.1];K18422//helicase MOV-10 [EC:3.6.4.13];K05747//Wiskott-Aldrich syndrome protein+ko04144//Endocytosis;K05747//Wiskott-Aldrich syndrome protein+ko04144//Endocytosis	XM_024536154.1 PREDICTED: Physcomitrella patens uncharacterized LOC112290156 (LOC112290156), transcript variant X2, mRNA	uncharacterized protein LOC112032644 [Quercus suber]	Reticulon	[M] KOG4701 Chitinase	NA	NA
Unigene8120_All	Unigene8120_All	Unigene8120_All	Novel_gene	1	3106	0.013	NA	NA	NA	NA	hypothetical protein FH972_024444 [Carpinus fangiana]	Protein of unknown function (DUF4449)	NA	NA	NA
Unigene6103_All	Unigene6103_All	Unigene6103_All	Novel_gene	1	1642	0.013	NA	NA	K00327//NADPH-ferrihemoprotein reductase [EC:1.6.2.4];K00327//NADPH-ferrihemoprotein reductase [EC:1.6.2.4];K00327//NADPH-ferrihemoprotein reductase [EC:1.6.2.4];K00327//NADPH-ferrihemoprotein reductase [EC:1.6.2.4];K00327//NADPH-ferrihemoprotein reductase [EC:1.6.2.4]	NA	NADPH--cytochrome P450 reductase-like [Quercus suber]	FAD binding domain	[C] KOG1158 NADP/FAD dependent oxidoreductase	NADPH--cytochrome P450 reductase 1 OS=Arabidopsis thaliana OX=3702 GN=ATR1 PE=1 SV=1	GO:0050660//flavin adenine dinucleotide binding;GO:0016021//integral component of membrane;GO:0050661//NADP binding;GO:0016709//oxidoreductase activity, acting on paired donors, with incorporation or reduction of molecular oxygen, NAD(P)H as one donor, and incorporation of one atom of oxygen;GO:0005829//cytosol;GO:0016491//oxidoreductase activity;GO:0010181//FMN binding;GO:0003958//NADPH-hemoprot…
CL1217.Contig3_All	CL1217.Contig3_All	CL1217.Contig3_All	Novel_gene	1	2058	0.013	NA	NA	K00811//aspartate aminotransferase, chloroplastic [EC:2.6.1.1]+ko00250//Alanine, aspartate and glutamate metabolism+ko00220//Arginine biosynthesis+ko00330//Arginine and proline metabolism+ko01230//Biosynthesis of amino acids+ko00960//Tropane, piperidine and pyridine alkaloid biosynthesis+ko00350//Tyrosine metabolism+ko01100//Metabolic pathways+ko00950//Isoquinoline alkaloid biosynthesis+ko01110//…	BT118362.1 Picea glauca clone GQ04005_J04 mRNA sequence	unknown [Picea sitchensis]	Aminotransferase class I and II	[E] KOG1411 Aspartate aminotransferase/Glutamic oxaloacetic transaminase AAT1/GOT2	Aspartate aminotransferase, chloroplastic OS=Arabidopsis thaliana OX=3702 GN=ASP5 PE=1 SV=2	GO:0010319//stromule;GO:0009941//chloroplast envelope;GO:0004069//L-aspartate:2-oxoglutarate aminotransferase activity;GO:0046686//response to cadmium ion;GO:0009409//response to cold;GO:0030170//pyridoxal phosphate binding;GO:0009570//chloroplast stroma;GO:0009058//biosynthetic process;GO:0006520//cellular amino acid metabolic process;GO:0009570//chloroplast stroma;GO:0010319//stromule;GO:000994…
CL7894.Contig2_All	CL7894.Contig2_All	CL7894.Contig2_All	Novel_gene	1	1559	0.013	NA	NA	NA	NA	PREDICTED: SPX domain-containing protein 3-like [Juglans regia]	SPX domain	[P] KOG1161 Protein involved in vacuolar polyphosphate accumulation, contains SPX domain	SPX domain-containing protein 2 OS=Oryza sativa subsp. indica OX=39946 GN=SPX2 PE=4 SV=1	GO:0016036//cellular response to phosphate starvation;GO:0016036//cellular response to phosphate starvation
Unigene11153_All	Unigene11153_All	Unigene11153_All	Novel_gene	1	1670	0.013	NA	NA	K14816//pre-60S factor REI1;K14816//pre-60S factor REI1;K14816//pre-60S factor REI1	NA	cytoplasmic 60S subunit biogenesis factor REI1 homolog [Quercus suber]	C2H2 type zinc-finger (2 copies)	[R] KOG2785 C2H2-type Zn-finger protein	Cytoplasmic 60S subunit biogenesis factor REI1 homolog 2 OS=Arabidopsis thaliana OX=3702 GN=REIL2 PE=1 SV=1	GO:0003676//nucleic acid binding;GO:0008270//zinc ion binding
CL3248.Contig2_All	CL3248.Contig2_All	CL3248.Contig2_All	Novel_gene	1	1513	0.013	NA	Picea sitchensis clone WS02721_J07 unknown mRNA	NA	CP032253.1 Gossypioides kirkii chromosome KI_11	unknown [Picea sitchensis]	Sieve element occlusion N-terminus	NA	NA	GO:0043531//ADP binding
CL2892.Contig3_All	CL2892.Contig3_All	CL2892.Contig3_All	Novel_gene	1	1431	0.013	NA	NA	NA	NA	YTH domain-containing protein 1 [Amborella trichopoda] >ERN16349.1 hypothetical protein AMTR_s00182p00053870 [Amborella trichopoda]	NA	NA	NA	NA
Unigene10934_All	Unigene10934_All	Unigene10934_All	Novel_gene	1	1410	0.013	NA	NA	K01900//succinyl-CoA synthetase beta subunit [EC:6.2.1.4 6.2.1.5]+ko00020//Citrate cycle (TCA cycle)+ko00640//Propanoate metabolism+ko01100//Metabolic pathways+ko01110//Biosynthesis of secondary metabolites+ko01200//Carbon metabolism;K01900//succinyl-CoA synthetase beta subunit [EC:6.2.1.4 6.2.1.5]+ko00020//Citrate cycle (TCA cycle)+ko00640//Propanoate metabolism+ko01100//Metabolic pathways+ko011…	NA	succinate--CoA ligase [ADP-forming] subunit beta, mitochondrial-like [Quercus suber]	ATP-grasp domain	[C] KOG2799 Succinyl-CoA synthetase, beta subunit	Succinate--CoA ligase [ADP-forming] subunit beta, mitochondrial OS=Oryza sativa subsp. japonica OX=39947 GN=Os02g0621700 PE=1 SV=1	GO:0006099//tricarboxylic acid cycle;GO:0004775//succinate-CoA ligase (ADP-forming) activity;GO:0046872//metal ion binding;GO:0006099//tricarboxylic acid cycle;GO:0000287//magnesium ion binding;GO:0005739//mitochondrion;GO:0005739//mitochondrion;GO:0016874//ligase activity;GO:0005524//ATP binding
CL4429.Contig22_All	CL4429.Contig22_All	CL4429.Contig22_All	Novel_gene	1	1772	0.013	NA	PREDICTED: Vitis vinifera hypothetical protein LOC100259283 (LOC100259283), mRNA	K20718//LRR receptor-like serine/threonine-protein kinase ERECTA [EC:2.7.11.1]+ko04016//MAPK signaling pathway - plant;K20718//LRR receptor-like serine/threonine-protein kinase ERECTA [EC:2.7.11.1]+ko04016//MAPK signaling pathway - plant;K20718//LRR receptor-like serine/threonine-protein kinase ERECTA [EC:2.7.11.1]+ko04016//MAPK signaling pathway - plant;K20718//LRR receptor-like serine/threonine…	XM_019578532.1 PREDICTED: Lupinus angustifolius LRR receptor-like serine/threonine-protein kinase ERECTA (LOC109340790), transcript variant X3, mRNA	PREDICTED: LRR receptor-like serine/threonine-protein kinase ERECTA isoform X1 [Theobroma cacao]	Leucine rich repeat	[T] LSE0002 A Receptor protein kinase containing LRR repeats	LRR receptor-like serine/threonine-protein kinase SIK1 OS=Oryza sativa subsp. japonica OX=39947 GN=SIK1 PE=1 SV=1	GO:0009755//hormone-mediated signaling pathway;GO:0009755//hormone-mediated signaling pathway;GO:0033612//receptor serine/threonine kinase binding;GO:0016021//integral component of membrane;GO:0005524//ATP binding;GO:0005886//plasma membrane;GO:0009755//hormone-mediated signaling pathway;GO:0009755//hormone-mediated signaling pathway;GO:0009755//hormone-mediated signaling pathway;GO:0004674//prot…
CL5220.Contig3_All	CL5220.Contig3_All	CL5220.Contig3_All	Novel_gene	1	1602	0.013	NA	NA	K01728//pectate lyase [EC:4.2.2.2]+ko00040//Pentose and glucuronate interconversions;K01728//pectate lyase [EC:4.2.2.2]+ko00040//Pentose and glucuronate interconversions;K01728//pectate lyase [EC:4.2.2.2]+ko00040//Pentose and glucuronate interconversions;K01728//pectate lyase [EC:4.2.2.2]+ko00040//Pentose and glucuronate interconversions;K01728//pectate lyase [EC:4.2.2.2]+ko00040//Pentose and glu…	AK415175.1 Cryptomeria japonica mRNA, clone: CSFL009_E22, expressed in reproductive shoots	unknown [Picea sitchensis]	Pectate lyase	[M] LSE0348 A Pectate lyase	Probable pectate lyase 18 OS=Arabidopsis thaliana OX=3702 GN=At4g24780 PE=2 SV=2	GO:0030570//pectate lyase activity;GO:0045490//pectin catabolic process;GO:0046872//metal ion binding
Unigene4381_All	Unigene4381_All	Unigene4381_All	Novel_gene	1	1454	0.013	NA	NA	K20667//beta-amyrin 28-monooxygenase [EC:1.14.14.126];K20667//beta-amyrin 28-monooxygenase [EC:1.14.14.126];K20667//beta-amyrin 28-monooxygenase [EC:1.14.14.126];K20667//beta-amyrin 28-monooxygenase [EC:1.14.14.126];K20667//beta-amyrin 28-monooxygenase [EC:1.14.14.126]	AY563635.1 Taxus cuspidata taxoid 10-beta hydroxylase mRNA, complete cds	CYP725A23 [Taxus chinensis]	Cytochrome P450	[QI] KOG0157 Cytochrome P450 CYP4/CYP19/CYP26 subfamilies	Taxane 10-beta-hydroxylase OS=Taxus cuspidata OX=99806 GN=CYP725A1 PE=1 SV=1	GO:0050597//taxane 10-beta-hydroxylase activity;GO:0042617//paclitaxel biosynthetic process;GO:0004497//monooxygenase activity;GO:0042617//paclitaxel biosynthetic process;GO:0020037//heme binding;GO:0016021//integral component of membrane;GO:0016705//oxidoreductase activity, acting on paired donors, with incorporation or reduction of molecular oxygen;GO:0005506//iron ion binding
Unigene828_All	Unigene828_All	Unigene828_All	Novel_gene	1	2417	0.013	NA	NA	K09527//DnaJ homolog subfamily C member 7;K09527//DnaJ homolog subfamily C member 7;K09527//DnaJ homolog subfamily C member 7;K09527//DnaJ homolog subfamily C member 7	NA	heat shock protein binding protein, putative [Ricinus communis]	Tetratricopeptide repeat	[O] KOG0550 Molecular chaperone (DnaJ superfamily)	NA	NA
Unigene8752_All	Unigene8752_All	Unigene8752_All	Novel_gene	1	1471	0.013	Zn-clus	NA	NA	NA	hypothetical protein FH972_021536 [Carpinus fangiana]	Fungal Zn(2)-Cys(6) binuclear cluster domain	NA	NA	NA
Unigene26915_All	Unigene26915_All	Unigene26915_All	Novel_gene	1	1475	0.013	NA	NA	K03252//translation initiation factor 3 subunit C+ko03013//RNA transport;K03252//translation initiation factor 3 subunit C+ko03013//RNA transport;K03252//translation initiation factor 3 subunit C+ko03013//RNA transport	NA	hypothetical protein FH972_021693 [Carpinus fangiana]	Eukaryotic translation initiation factor 3 subunit 8 N-terminus	[J] KOG1076 Translation initiation factor 3, subunit c (eIF-3c)	Eukaryotic translation initiation factor 3 subunit C OS=Arabidopsis thaliana OX=3702 GN=TIF3C1 PE=1 SV=2	GO:0016282//eukaryotic 43S preinitiation complex;GO:0033290//eukaryotic 48S preinitiation complex;GO:0016282//eukaryotic 43S preinitiation complex;GO:0003743//translation initiation factor activity;GO:0033290//eukaryotic 48S preinitiation complex;GO:0001732//formation of cytoplasmic translation initiation complex;GO:0005852//eukaryotic translation initiation factor 3 complex;GO:0005852//eukaryoti…
CL3261.Contig2_All	CL3261.Contig2_All	CL3261.Contig2_All	Novel_gene	1	1402	0.013	NA	NA	K03006//DNA-directed RNA polymerase II subunit RPB1 [EC:2.7.7.6]+ko03020//RNA polymerase;K03006//DNA-directed RNA polymerase II subunit RPB1 [EC:2.7.7.6]+ko03020//RNA polymerase;K03006//DNA-directed RNA polymerase II subunit RPB1 [EC:2.7.7.6]+ko03020//RNA polymerase;K03006//DNA-directed RNA polymerase II subunit RPB1 [EC:2.7.7.6]+ko03020//RNA polymerase;K03006//DNA-directed RNA polymerase II subu…	NA	unnamed protein product [Coffea canephora]	Extensin-like region	[M] LSE0120 A Extensin and related proteins	Leucine-rich repeat extensin-like protein 1 OS=Arabidopsis thaliana OX=3702 GN=LRX1 PE=1 SV=1	NA
CL542.Contig16_All	CL542.Contig16_All	CL542.Contig16_All	Novel_gene	1	2069	0.016	NA	NA	K19791//iron transport multicopper oxidase;K19791//iron transport multicopper oxidase;K19791//iron transport multicopper oxidase;K19791//iron transport multicopper oxidase;K19791//iron transport multicopper oxidase	BT106153.1 Picea glauca clone GQ02904_A09 mRNA sequence	unknown [Picea sitchensis]	Multicopper oxidase	[Q] KOG1263 Multicopper oxidases	L-ascorbate oxidase homolog OS=Brassica napus OX=3708 GN=Bp10 PE=2 SV=1	GO:0005507//copper ion binding;GO:0016491//oxidoreductase activity
Unigene16459_All	Unigene16459_All	Unigene16459_All	Novel_gene	1	1166	0.016	NA	NA	K00856//adenosine kinase [EC:2.7.1.20]+ko00230//Purine metabolism+ko01100//Metabolic pathways;K00856//adenosine kinase [EC:2.7.1.20]+ko00230//Purine metabolism+ko01100//Metabolic pathways;K00856//adenosine kinase [EC:2.7.1.20]+ko00230//Purine metabolism+ko01100//Metabolic pathways;K00856//adenosine kinase [EC:2.7.1.20]+ko00230//Purine metabolism+ko01100//Metabolic pathways;K00856//adenosine kinas…	NA	adenosine kinase-like [Quercus suber]	pfkB family carbohydrate kinase	[G] KOG2854 Possible pfkB family carbohydrate kinase	Adenosine kinase OS=Physcomitrella patens subsp. patens OX=3218 GN=ADK PE=2 SV=1	GO:0006166//purine ribonucleoside salvage;GO:0006166//purine ribonucleoside salvage;GO:0005634//nucleus;GO:0004001//adenosine kinase activity;GO:0005829//cytosol;GO:0005634//nucleus;GO:0005829//cytosol
CL6329.Contig2_All	CL6329.Contig2_All	CL6329.Contig2_All	Novel_gene	1	1219	0.016	NA	RING/U-box superfamily protein (best arabidopsis hit)	K19041//E3 ubiquitin-protein ligase RNF38/44 [EC:2.3.2.27];K19041//E3 ubiquitin-protein ligase RNF38/44 [EC:2.3.2.27];K19041//E3 ubiquitin-protein ligase RNF38/44 [EC:2.3.2.27];K19041//E3 ubiquitin-protein ligase RNF38/44 [EC:2.3.2.27]	NA	RING-H2 finger protein ATL70-like [Rhodamnia argentea]	Ring finger domain	[O] KOG0800 FOG: Predicted E3 ubiquitin ligase	RING-H2 finger protein ATL70 OS=Arabidopsis thaliana OX=3702 GN=ATL70 PE=2 SV=1	GO:0016021//integral component of membrane
Unigene14265_All	Unigene14265_All	Unigene14265_All	Novel_gene	1	1207	0.016	NA	NA	NA	NA	hypothetical protein FH972_022420 [Carpinus fangiana]	BDHCT (NUC031) domain	NA	NA	NA
CL10372.Contig2_All	CL10372.Contig2_All	CL10372.Contig2_All	Novel_gene	1	1237	0.016	NA	NA	K03238//translation initiation factor 2 subunit 2+ko03013//RNA transport;K03238//translation initiation factor 2 subunit 2+ko03013//RNA transport;K03238//translation initiation factor 2 subunit 2+ko03013//RNA transport;K03238//translation initiation factor 2 subunit 2+ko03013//RNA transport	NA	eukaryotic translation initiation factor 2 subunit beta-like [Quercus suber]	Domain found in IF2B/IF5	[J] KOG2768 Translation initiation factor 2, beta subunit (eIF-2beta)	Eukaryotic translation initiation factor 2 subunit beta OS=Triticum aestivum OX=4565 PE=1 SV=1	GO:0003743//translation initiation factor activity;GO:0003743//translation initiation factor activity
CL11683.Contig1_All	CL11683.Contig1_All	CL11683.Contig1_All	Novel_gene	1	1199	0.016	NA	NA	K07188//hormone-sensitive lipase [EC:3.1.1.79]	NA	uncharacterized protein LOC112007875 [Quercus suber]	alpha/beta hydrolase fold	[V] KOG1515 Arylacetamide deacetylase	Probable carboxylesterase 16 OS=Arabidopsis thaliana OX=3702 GN=CXE16 PE=2 SV=1	GO:0016042//lipid catabolic process;GO:0008203//cholesterol metabolic process;GO:0016298//lipase activity;GO:0016787//hydrolase activity
Unigene27029_All	Unigene27029_All	Unigene27029_All	Novel_gene	1	1186	0.016	NA	NA	K14157//alpha-aminoadipic semialdehyde synthase [EC:1.5.1.8 1.5.1.9]+ko00310//Lysine degradation+ko01100//Metabolic pathways+ko01110//Biosynthesis of secondary metabolites;K14157//alpha-aminoadipic semialdehyde synthase [EC:1.5.1.8 1.5.1.9]+ko00310//Lysine degradation+ko01100//Metabolic pathways+ko01110//Biosynthesis of secondary metabolites;K14157//alpha-aminoadipic semialdehyde synthase [EC:1.5…	NA	hypothetical protein FH972_025142 [Carpinus fangiana]	Alanine dehydrogenase/PNT, N-terminal domain	[E] KOG0172 Lysine-ketoglutarate reductase/saccharopine dehydrogenase	NA	GO:0004754//saccharopine dehydrogenase (NAD+, L-lysine-forming) activity;GO:0009085//lysine biosynthetic process;GO:0009085//lysine biosynthetic process
CL529.Contig6_All	CL529.Contig6_All	CL529.Contig6_All	Novel_gene	1	1597	0.016	NA	NA	K03635//molybdopterin synthase catalytic subunit [EC:2.8.1.12]+ko04122//Sulfur relay system+ko01100//Metabolic pathways+ko00790//Folate biosynthesis;K03635//molybdopterin synthase catalytic subunit [EC:2.8.1.12]+ko04122//Sulfur relay system+ko01100//Metabolic pathways+ko00790//Folate biosynthesis;K03635//molybdopterin synthase catalytic subunit [EC:2.8.1.12]+ko04122//Sulfur relay system+ko01100//…	AK410770.1 Cryptomeria japonica mRNA, clone: CLFL015_D21, expressed in needles	hypothetical protein AMTR_s00025p00208890 [Amborella trichopoda]	MoaE protein	[H] KOG3307 Molybdopterin converting factor subunit 2	Molybdopterin synthase catalytic subunit OS=Arabidopsis thaliana OX=3702 GN=MOCS2 PE=2 SV=1	GO:0005829//cytosol;GO:0030366//molybdopterin synthase activity;GO:0006777//Mo-molybdopterin cofactor biosynthetic process;GO:0005829//cytosol;GO:0019008//molybdopterin synthase complex;GO:0006777//Mo-molybdopterin cofactor biosynthetic process
CL10116.Contig1_All	CL10116.Contig1_All	CL10116.Contig1_All	Novel_gene	1	1272	0.016	NA	NA	K13066//caffeic acid 3-O-methyltransferase [EC:2.1.1.68]+ko01100//Metabolic pathways+ko01110//Biosynthesis of secondary metabolites+ko00940//Phenylpropanoid biosynthesis;K13066//caffeic acid 3-O-methyltransferase [EC:2.1.1.68]+ko01100//Metabolic pathways+ko01110//Biosynthesis of secondary metabolites+ko00940//Phenylpropanoid biosynthesis;K13066//caffeic acid 3-O-methyltransferase [EC:2.1.1.68]+ko…	AK406807.1 Cryptomeria japonica mRNA, clone: CFFL003_P17, expressed in female strobili	O-methyltransferase OMT2 [Vitis vinifera] >AGN70865.1 O-methyltransferase OMT2 [Vitis vinifera]	O-methyltransferase domain	[R] KOG3178 Hydroxyindole-O-methyltransferase and related SAM-dependent methyltransferases	Xanthohumol 4-O-methyltransferase OS=Humulus lupulus OX=3486 GN=OMT2 PE=1 SV=1	GO:0032259//methylation;GO:0008171//O-methyltransferase activity;GO:0046983//protein dimerization activity
Unigene3761_All	Unigene3761_All	Unigene3761_All	Novel_gene	1	2086	0.016	NA	NA	K16252//DNA-directed RNA polymerase IV and V subunit 2 [EC:2.7.7.6];K16252//DNA-directed RNA polymerase IV and V subunit 2 [EC:2.7.7.6];K16252//DNA-directed RNA polymerase IV and V subunit 2 [EC:2.7.7.6];K16252//DNA-directed RNA polymerase IV and V subunit 2 [EC:2.7.7.6];K16252//DNA-directed RNA polymerase IV and V subunit 2 [EC:2.7.7.6]	NA	RNA polymerase IV second largest subunit, partial [Ginkgo biloba]	RNA polymerase Rpb2, domain 6	[K] KOG0214 RNA polymerase II, second largest subunit	DNA-directed RNA polymerases IV and V subunit 2 OS=Arabidopsis thaliana OX=3702 GN=NRPD2 PE=1 SV=1	GO:0003677//DNA binding;GO:0032549//ribonucleoside binding;GO:0006351//transcription, DNA-templated;GO:0006351//transcription, DNA-templated;GO:0016021//integral component of membrane;GO:0003899//DNA-directed 5'-3' RNA polymerase activity
CL12003.Contig1_All	CL12003.Contig1_All	CL12003.Contig1_All	Novel_gene	1	1175	0.016	NA	NA	K14563//rRNA 2'-O-methyltransferase fibrillarin [EC:2.1.1.-]+ko03008//Ribosome biogenesis in eukaryotes;K14563//rRNA 2'-O-methyltransferase fibrillarin [EC:2.1.1.-]+ko03008//Ribosome biogenesis in eukaryotes;K14563//rRNA 2'-O-methyltransferase fibrillarin [EC:2.1.1.-]+ko03008//Ribosome biogenesis in eukaryotes;K14563//rRNA 2'-O-methyltransferase fibrillarin [EC:2.1.1.-]+ko03008//Ribosome biogenes…	NA	LOW QUALITY PROTEIN: rRNA 2'-O-methyltransferase fibrillarin-like [Quercus suber]	Fibrillarin	[A] KOG1596 Fibrillarin and related nucleolar RNA-binding proteins	rRNA 2'-O-methyltransferase fibrillarin 2 OS=Arabidopsis thaliana OX=3702 GN=FIB2 PE=1 SV=2	GO:0006364//rRNA processing;GO:1990258//histone glutamine methylation;GO:0032259//methylation;GO:1990258//histone glutamine methylation;GO:1990259//histone-glutamine methyltransferase activity;GO:0008168//methyltransferase activity;GO:0015030//Cajal body;GO:0031167//rRNA methylation;GO:0031428//box C/D snoRNP complex;GO:0008649//rRNA methyltransferase activity;GO:0031167//rRNA methylation;GO:0006…
Unigene19410_All	Unigene19410_All	Unigene19410_All	Novel_gene	1	1173	0.016	NA	NA	K10691//E3 ubiquitin-protein ligase UBR4 [EC:2.3.2.27];K14209//solute carrier family 36 (proton-coupled amino acid transporter);K01188//beta-glucosidase [EC:3.2.1.21]+ko01100//Metabolic pathways+ko00500//Starch and sucrose metabolism+ko01110//Biosynthesis of secondary metabolites+ko00460//Cyanoamino acid metabolism+ko00940//Phenylpropanoid biosynthesis;K01206//alpha-L-fucosidase [EC:3.2.1.51]+ko0…	NA	GDSL esterase/lipase At5g33370-like [Quercus lobata]	GDSL-like Lipase/Acylhydrolase	[RI] LSE0388 A Predicted lipase	GDSL esterase/lipase LTL1 OS=Arabidopsis thaliana OX=3702 GN=LTL1 PE=2 SV=1	NA
CL1351.Contig7_All	CL1351.Contig7_All	CL1351.Contig7_All	Novel_gene	1	1338	0.016	NA	NA	K09338//homeobox-leucine zipper protein;K09338//homeobox-leucine zipper protein;K09338//homeobox-leucine zipper protein;K09338//homeobox-leucine zipper protein;K09338//homeobox-leucine zipper protein	DQ385531.1 Taxus globosa class III homeodomain-leucine zipper protein C3HDZ2 (C3HDZ2) mRNA, complete cds	hypothetical protein AQUCO_00100306v1 [Aquilegia coerulea]	NA	[K] LSE0187 A Homeodomain protein, contains START domain	Homeobox-leucine zipper protein ATHB-8 OS=Arabidopsis thaliana OX=3702 GN=ATHB-8 PE=1 SV=1	GO:0003677//DNA binding;GO:0005634//nucleus;GO:0008289//lipid binding;GO:0005634//nucleus
CL43.Contig6_All	CL43.Contig6_All	CL43.Contig6_All	Novel_gene	1	1702	0.016	NA	NA	K07870//mitochondrial Rho GTPase 1 [EC:3.6.5.-]	NA	bark protein-like protein [Thuja occidentalis]	Phosphorylase superfamily	NA	Bark storage protein A OS=Populus deltoides OX=3696 GN=BSPA PE=2 SV=1	GO:0003824//catalytic activity;GO:0009116//nucleoside metabolic process;GO:0009116//nucleoside metabolic process
Unigene9465_All	Unigene9465_All	Unigene9465_All	Novel_gene	1	1322	0.016	NA	NA	NA	NA	carboxylic acid transporter protein homolog [Quercus suber]	Sugar (and other) transporter	NA	NA	GO:0022857//transmembrane transporter activity;GO:0016021//integral component of membrane
CL10968.Contig2_All	CL10968.Contig2_All	CL10968.Contig2_All	Novel_gene	1	2227	0.016	NA	NA	K08827//serine/threonine-protein kinase PRP4 [EC:2.7.11.1];K13100//pre-mRNA-splicing factor CWC22;K13100//pre-mRNA-splicing factor CWC22;K13100//pre-mRNA-splicing factor CWC22	NA	hypothetical protein FH972_022052 [Carpinus fangiana]	Flagellar FliJ protein	[A] KOG2548 SWAP mRNA splicing regulator	NA	NA
Unigene212_All	Unigene212_All	Unigene212_All	Novel_gene	1	858	0.016	NA	NA	NA	NA	NA	Protein of unknown function (DUF3810)	NA	NA	NA
Unigene22061_All	Unigene22061_All	Unigene22061_All	Novel_gene	1	1272	0.016	NA	NA	NA	NA	pentatricopeptide repeat-containing protein At1g03540 [Lactuca sativa] >PLY83852.1 hypothetical protein LSAT_3X39320 [Lactuca sativa]	NA	[R] KOG4197 FOG: PPR repeat	Pentatricopeptide repeat-containing protein At1g03540 OS=Arabidopsis thaliana OX=3702 GN=PCMP-E4 PE=2 SV=1	GO:0008270//zinc ion binding;GO:0004519//endonuclease activity
CL5509.Contig1_All	CL5509.Contig1_All	CL5509.Contig1_All	Novel_gene	1	1688	0.016	NA	NA	K08907//light-harvesting complex I chlorophyll a/b binding protein 1+ko00196//Photosynthesis - antenna proteins;K08907//light-harvesting complex I chlorophyll a/b binding protein 1+ko00196//Photosynthesis - antenna proteins;K08907//light-harvesting complex I chlorophyll a/b binding protein 1+ko00196//Photosynthesis - antenna proteins;K08907//light-harvesting complex I chlorophyll a/b binding prot…	AK415330.1 Cryptomeria japonica mRNA, clone: CSFL010_P04, expressed in reproductive shoots	unknown [Picea sitchensis] >ABK23601.1 unknown [Picea sitchensis]	Chlorophyll A-B binding protein	[C] LSE0391 A Chlorophyll A/B binding protein	Chlorophyll a-b binding protein 6A, chloroplastic OS=Solanum lycopersicum OX=4081 GN=CAB6A PE=2 SV=1	GO:0009523//photosystem II;GO:0016021//integral component of membrane;GO:0009535//chloroplast thylakoid membrane;GO:0009522//photosystem I;GO:0009523//photosystem II;GO:0009522//photosystem I;GO:0009535//chloroplast thylakoid membrane;GO:0009765//photosynthesis, light harvesting;GO:0018298//protein-chromophore linkage;GO:0009523//photosystem II;GO:0009522//photosystem I;GO:0016168//chlorophyll bi…
Unigene27049_All	Unigene27049_All	Unigene27049_All	Novel_gene	1	1192	0.016	NA	NA	K01673//carbonic anhydrase [EC:4.2.1.1]+ko00910//Nitrogen metabolism;K01673//carbonic anhydrase [EC:4.2.1.1]+ko00910//Nitrogen metabolism;K01673//carbonic anhydrase [EC:4.2.1.1]+ko00910//Nitrogen metabolism	NA	carbonic anhydrase-like [Quercus suber]	Carbonic anhydrase	[P] KOG1578 Predicted carbonic anhydrase involved in protection against oxidative damage	Carbonic anhydrase 2 (Fragment) OS=Flaveria linearis OX=4225 PE=2 SV=1	GO:0004089//carbonate dehydratase activity;GO:0008270//zinc ion binding;GO:0016021//integral component of membrane;GO:0015976//carbon utilization
Unigene5808_All	Unigene5808_All	Unigene5808_All	Novel_gene	1	1316	0.016	NA	NA	K15639//PHYB activation tagged suppressor 1 [EC:1.14.-.-]+ko00905//Brassinosteroid biosynthesis;K15639//PHYB activation tagged suppressor 1 [EC:1.14.-.-]+ko00905//Brassinosteroid biosynthesis;K15639//PHYB activation tagged suppressor 1 [EC:1.14.-.-]+ko00905//Brassinosteroid biosynthesis;K15639//PHYB activation tagged suppressor 1 [EC:1.14.-.-]+ko00905//Brassinosteroid biosynthesis;K15639//PHYB ac…	XM_015781947.2 PREDICTED: Oryza sativa Japonica Group cytochrome P450 734A1 (LOC4338753), mRNA	unknown [Picea sitchensis]	Cytochrome P450	[QI] KOG0157 Cytochrome P450 CYP4/CYP19/CYP26 subfamilies	11-oxo-beta-amyrin 30-oxidase OS=Glycyrrhiza uralensis OX=74613 GN=CYP72A154 PE=1 SV=1	GO:0020037//heme binding;GO:0005506//iron ion binding;GO:0004497//monooxygenase activity;GO:0016705//oxidoreductase activity, acting on paired donors, with incorporation or reduction of molecular oxygen;GO:0016021//integral component of membrane
CL5362.Contig1_All	CL5362.Contig1_All	CL5362.Contig1_All	Novel_gene	1	1327	0.016	NA	NA	K01183//chitinase [EC:3.2.1.14]+ko00520//Amino sugar and nucleotide sugar metabolism+ko01100//Metabolic pathways;K04733//interleukin-1 receptor-associated kinase 4 [EC:2.7.11.1];K04733//interleukin-1 receptor-associated kinase 4 [EC:2.7.11.1];K01184//polygalacturonase [EC:3.2.1.15]+ko00040//Pentose and glucuronate interconversions+ko01100//Metabolic pathways	NA	proline-rich extensin-like protein EPR1 [Cajanus cajan]	Pollen protein Ole e 1 like	[Z] KOG4462 WASP-interacting protein VRP1/WIP, contains WH2 domain	Proline-rich receptor-like protein kinase PERK2 OS=Arabidopsis thaliana OX=3702 GN=PERK2 PE=2 SV=3	NA
Unigene27099_All	Unigene27099_All	Unigene27099_All	Novel_gene	1	1336	0.016	NA	NA	K03283//heat shock 70kDa protein 1/2/6/8+ko03040//Spliceosome+ko04144//Endocytosis+ko04141//Protein processing in endoplasmic reticulum	AK410388.1 Cryptomeria japonica mRNA, clone: CLFL005_K22, expressed in needles	unknown [Picea sitchensis]	Lecithin retinol acyltransferase	NA	NA	NA
Unigene27212_All	Unigene27212_All	Unigene27212_All	Novel_gene	1	1257	0.016	NA	NA	K00121//S-(hydroxymethyl)glutathione dehydrogenase / alcohol dehydrogenase [EC:1.1.1.284 1.1.1.1]+ko00010//Glycolysis / Gluconeogenesis+ko00350//Tyrosine metabolism+ko01100//Metabolic pathways+ko01110//Biosynthesis of secondary metabolites+ko00071//Fatty acid degradation+ko01200//Carbon metabolism;K00121//S-(hydroxymethyl)glutathione dehydrogenase / alcohol dehydrogenase [EC:1.1.1.284 1.1.1.1]+ko…	NA	S-(hydroxymethyl)glutathione dehydrogenase-like [Quercus suber]	Alcohol dehydrogenase GroES-like domain	[Q] KOG0022 Alcohol dehydrogenase, class III	Alcohol dehydrogenase class-3 OS=Pisum sativum OX=3888 PE=1 SV=1	GO:0006069//ethanol oxidation;GO:0006069//ethanol oxidation;GO:0051903//S-(hydroxymethyl)glutathione dehydrogenase activity;GO:0008270//zinc ion binding
Unigene8719_All	Unigene8719_All	Unigene8719_All	Novel_gene	1	1210	0.016	NA	NA	K00162//pyruvate dehydrogenase E1 component beta subunit [EC:1.2.4.1]+ko00010//Glycolysis / Gluconeogenesis+ko00020//Citrate cycle (TCA cycle)+ko01100//Metabolic pathways+ko01110//Biosynthesis of secondary metabolites+ko00620//Pyruvate metabolism+ko01200//Carbon metabolism;K00162//pyruvate dehydrogenase E1 component beta subunit [EC:1.2.4.1]+ko00010//Glycolysis / Gluconeogenesis+ko00020//Citrate …	XM_008879216.1 Aphanomyces invadans hypothetical protein mRNA	pyruvate dehydrogenase E1 component subunit beta, mitochondrial-like [Quercus suber]	Transketolase, pyrimidine binding domain	[C] KOG0524 Pyruvate dehydrogenase E1, beta subunit	Pyruvate dehydrogenase E1 component subunit beta-1, mitochondrial OS=Arabidopsis thaliana OX=3702 GN=PDH2 PE=1 SV=2	GO:0032259//methylation;GO:0006086//acetyl-CoA biosynthetic process from pyruvate;GO:0006694//steroid biosynthetic process;GO:0008168//methyltransferase activity;GO:0006086//acetyl-CoA biosynthetic process from pyruvate;GO:0004739//pyruvate dehydrogenase (acetyl-transferring) activity
Unigene1158_All	Unigene1158_All	Unigene1158_All	Novel_gene	1	1236	0.016	NA	NA	K03841//fructose-1,6-bisphosphatase I [EC:3.1.3.11]+ko00010//Glycolysis / Gluconeogenesis+ko00030//Pentose phosphate pathway+ko01100//Metabolic pathways+ko00051//Fructose and mannose metabolism+ko01110//Biosynthesis of secondary metabolites+ko00710//Carbon fixation in photosynthetic organisms+ko01200//Carbon metabolism;K03841//fructose-1,6-bisphosphatase I [EC:3.1.3.11]+ko00010//Glycolysis / Gluc…	NA	fructose-1,6-bisphosphatase-like [Quercus suber]	Fructose-1-6-bisphosphatase, N-terminal domain	[G] KOG1458 Fructose-1,6-bisphosphatase	Fructose-1,6-bisphosphatase, cytosolic OS=Solanum tuberosum OX=4113 PE=2 SV=1	GO:0042132//fructose 1,6-bisphosphate 1-phosphatase activity;GO:0005634//nucleus;GO:0015979//photosynthesis;GO:0005829//cytosol;GO:0009750//response to fructose;GO:0006002//fructose 6-phosphate metabolic process;GO:0015979//photosynthesis;GO:0030388//fructose 1,6-bisphosphate metabolic process;GO:0030388//fructose 1,6-bisphosphate metabolic process;GO:0005986//sucrose biosynthetic process;GO:0005…
CL1814.Contig5_All	CL1814.Contig5_All	CL1814.Contig5_All	Novel_gene	1	2311	0.016	AP2-EREBP	NA	K09284//AP2-like factor, euAP2 lineage;K09284//AP2-like factor, euAP2 lineage;K09284//AP2-like factor, euAP2 lineage;K09284//AP2-like factor, euAP2 lineage;K09284//AP2-like factor, euAP2 lineage	MH759784.1 Mangifera indica cultivar Kensington Pride RAP2.7 (RAP2.7) mRNA, partial cds	AP2-like ethylene-responsive transcription factor TOE3 isoform X2 [Jatropha curcas]	AP2 domain	[K] LSE0337 A Ovule development protein/AP2 domain transcription factor	Ethylene-responsive transcription factor RAP2-7 OS=Arabidopsis thaliana OX=3702 GN=RAP2-7 PE=2 SV=2	GO:0003700//DNA-binding transcription factor activity;GO:0005634//nucleus;GO:0003677//DNA binding;GO:0005634//nucleus
CL7717.Contig2_All	CL7717.Contig2_All	CL7717.Contig2_All	Novel_gene	1	1249	0.016	NA	NA	NA	NA	hypothetical protein FH972_023090 [Carpinus fangiana]	Domain of unknwon function (DUF3824)	NA	NA	NA
Unigene5743_All	Unigene5743_All	Unigene5743_All	Novel_gene	1	2549	0.016	OFP	NA	K01870//isoleucyl-tRNA synthetase [EC:6.1.1.5]+ko00970//Aminoacyl-tRNA biosynthesis	NA	uncharacterized protein LOC112343173 [Selaginella moellendorffii]	Transcriptional repressor, ovate	NA	Transcription repressor OFP2 OS=Arabidopsis thaliana OX=3702 GN=OFP2 PE=1 SV=1	GO:0045892//negative regulation of transcription, DNA-templated;GO:0045892//negative regulation of transcription, DNA-templated;GO:0045892//negative regulation of transcription, DNA-templated;GO:0045892//negative regulation of transcription, DNA-templated;GO:0045892//negative regulation of transcription, DNA-templated;GO:0003677//DNA binding
CL1752.Contig6_All	CL1752.Contig6_All	CL1752.Contig6_All	Novel_gene	1	1674	0.016	NA	NA	K10355//actin, other eukaryote;K10355//actin, other eukaryote;K10355//actin, other eukaryote;K10355//actin, other eukaryote;K10355//actin, other eukaryote	AK409564.1 Cryptomeria japonica mRNA, clone: CFFL043_B13, expressed in female strobili	actin [Picea rubens] >ACN39888.1 unknown [Picea sitchensis] >AIZ74323.1 actin related protein 1 [Pinus massoniana]	Actin	[Z] KOG0676 Actin and related proteins	Actin OS=Gossypium hirsutum OX=3635 PE=3 SV=1	GO:0005524//ATP binding;GO:0005856//cytoskeleton;GO:0004386//helicase activity;GO:0005737//cytoplasm;GO:0005856//cytoskeleton;GO:0005737//cytoplasm
Unigene505_All	Unigene505_All	Unigene505_All	Novel_gene	1	1257	0.016	NA	NA	K00122//formate dehydrogenase [EC:1.17.1.9]+ko01100//Metabolic pathways+ko01200//Carbon metabolism+ko00630//Glyoxylate and dicarboxylate metabolism;K00122//formate dehydrogenase [EC:1.17.1.9]+ko01100//Metabolic pathways+ko01200//Carbon metabolism+ko00630//Glyoxylate and dicarboxylate metabolism;K00122//formate dehydrogenase [EC:1.17.1.9]+ko01100//Metabolic pathways+ko01200//Carbon metabolism+ko00…	NA	formate dehydrogenase-like [Quercus suber]	D-isomer specific 2-hydroxyacid dehydrogenase, NAD binding domain	[C] KOG0069 Glyoxylate/hydroxypyruvate reductase (D-isomer-specific 2-hydroxy acid dehydrogenase superfamily)	Formate dehydrogenase, chloroplastic/mitochondrial OS=Arabidopsis thaliana OX=3702 GN=FDH1 PE=1 SV=1	GO:0005737//cytoplasm;GO:0042183//formate catabolic process;GO:0005739//mitochondrion;GO:0009326//formate dehydrogenase complex;GO:0016616//oxidoreductase activity, acting on the CH-OH group of donors, NAD or NADP as acceptor;GO:0005737//cytoplasm;GO:0051287//NAD binding;GO:0042183//formate catabolic process;GO:0005739//mitochondrion;GO:0008863//formate dehydrogenase (NAD+) activity
CL4134.Contig2_All	CL4134.Contig2_All	CL4134.Contig2_All	Novel_gene	1	2239	0.016	C2H2	NA	K09191//general transcription factor IIIA;K09191//general transcription factor IIIA;K09201//transcription factor YY	XM_002267054.4 PREDICTED: Vitis vinifera adenylate cyclase, terminal-differentiation specific (LOC100249418), mRNA	zinc finger protein 91-like [Achlya hypogyna]	Zinc finger, C2H2 type	[R] KOG1721 FOG: Zn-finger	Zinc finger transcription factor YY1 OS=Arabidopsis thaliana OX=3702 GN=YY1 PE=1 SV=1	GO:0003676//nucleic acid binding
Unigene6173_All	Unigene6173_All	Unigene6173_All	Novel_gene	1	1211	0.016	NA	NA	K08913//light-harvesting complex II chlorophyll a/b binding protein 2+ko01100//Metabolic pathways+ko00196//Photosynthesis - antenna proteins;K08913//light-harvesting complex II chlorophyll a/b binding protein 2+ko01100//Metabolic pathways+ko00196//Photosynthesis - antenna proteins;K08913//light-harvesting complex II chlorophyll a/b binding protein 2+ko01100//Metabolic pathways+ko00196//Photosynth…	AK413865.1 Cryptomeria japonica mRNA, clone: CMFL040_I02, expressed in male strobili	unknown [Picea sitchensis] >ABK23122.1 unknown [Picea sitchensis] >ABK26462.1 unknown [Picea sitchensis] >ABR16136.1 unknown [Picea sitchensis] >ACN40237.1 unknown [Picea sitchensis]	NA	[C] LSE0391 A Chlorophyll A/B binding protein	Chlorophyll a-b binding protein 36, chloroplastic OS=Nicotiana tabacum OX=4097 GN=CAB36 PE=3 SV=1	GO:0009535//chloroplast thylakoid membrane;GO:0009523//photosystem II;GO:0009523//photosystem II;GO:0009522//photosystem I;GO:0009523//photosystem II;GO:0009522//photosystem I;GO:0018298//protein-chromophore linkage;GO:0016168//chlorophyll binding;GO:0009535//chloroplast thylakoid membrane;GO:0016021//integral component of membrane;GO:0018298//protein-chromophore linkage;GO:0009765//photosynthesi…
Unigene21960_All	Unigene21960_All	Unigene21960_All	Novel_gene	1	1369	0.016	NA	NA	K10592//E3 ubiquitin-protein ligase HUWE1 [EC:2.3.2.26]+ko04120//Ubiquitin mediated proteolysis;K10592//E3 ubiquitin-protein ligase HUWE1 [EC:2.3.2.26]+ko04120//Ubiquitin mediated proteolysis;K10592//E3 ubiquitin-protein ligase HUWE1 [EC:2.3.2.26]+ko04120//Ubiquitin mediated proteolysis;K10592//E3 ubiquitin-protein ligase HUWE1 [EC:2.3.2.26]+ko04120//Ubiquitin mediated proteolysis	NA	probable E3 ubiquitin-protein ligase hulA [Quercus suber]	HECT-domain (ubiquitin-transferase)	[O] KOG0940 Ubiquitin protein ligase RSP5/NEDD4	E3 ubiquitin-protein ligase UPL1 OS=Arabidopsis thaliana OX=3702 GN=UPL1 PE=1 SV=3	GO:0061630//ubiquitin protein ligase activity;GO:0006511//ubiquitin-dependent protein catabolic process;GO:0006511//ubiquitin-dependent protein catabolic process
Unigene24395_All	Unigene24395_All	Unigene24395_All	Novel_gene	1	1350	0.016	NA	NA	K12890//splicing factor, arginine/serine-rich 1+ko03040//Spliceosome;K12890//splicing factor, arginine/serine-rich 1+ko03040//Spliceosome;K12890//splicing factor, arginine/serine-rich 1+ko03040//Spliceosome;K12890//splicing factor, arginine/serine-rich 1+ko03040//Spliceosome	NA	pre-mRNA-splicing factor srp2-like, partial [Quercus suber]	RNA recognition motif. (a.k.a. RRM, RBD, or RNP domain)	[A] KOG0106 Alternative splicing factor SRp55/B52/SRp75 (RRM superfamily)	Serine/arginine-rich splicing factor SR34B OS=Arabidopsis thaliana OX=3702 GN=SR34B PE=2 SV=1	GO:0003723//RNA binding
CL6944.Contig4_All	CL6944.Contig4_All	CL6944.Contig4_All	Novel_gene	1	741	0.016	NA	NA	K13800//UMP-CMP kinase [EC:2.7.4.14]+ko01100//Metabolic pathways+ko00240//Pyrimidine metabolism;K17710//pentatricopeptide repeat domain-containing protein 1	NA	hypothetical protein 0_12933_01, partial [Pinus radiata]	PPR repeat	[R] KOG4197 FOG: PPR repeat	Pentatricopeptide repeat-containing protein At2g37320 OS=Arabidopsis thaliana OX=3702 GN=PCMP-E50 PE=2 SV=1	GO:0009451//RNA modification;GO:0009451//RNA modification;GO:0043231//intracellular membrane-bounded organelle;GO:0043231//intracellular membrane-bounded organelle;GO:0008270//zinc ion binding
Unigene6900_All	Unigene6900_All	Unigene6900_All	Novel_gene	1	1379	0.016	NA	NA	NA	NA	predicted protein [Hordeum vulgare subsp. vulgare]	NA	NA	NA	GO:0006351//transcription, DNA-templated;GO:0005634//nucleus;GO:0005634//nucleus;GO:0000981//DNA-binding transcription factor activity, RNA polymerase II-specific;GO:0003677//DNA binding;GO:0008270//zinc ion binding;GO:0006351//transcription, DNA-templated
CL6107.Contig3_All	CL6107.Contig3_All	CL6107.Contig3_All	Novel_gene	1	2367	0.016	NA	NA	K04079//molecular chaperone HtpG+ko04141//Protein processing in endoplasmic reticulum+ko04626//Plant-pathogen interaction;K04079//molecular chaperone HtpG+ko04141//Protein processing in endoplasmic reticulum+ko04626//Plant-pathogen interaction;K04079//molecular chaperone HtpG+ko04141//Protein processing in endoplasmic reticulum+ko04626//Plant-pathogen interaction;K04079//molecular chaperone HtpG+…	AK109111.1 Oryza sativa Japonica Group cDNA clone:002-155-C02, full insert sequence	heat shock protein 90 [Quercus suber]	Hsp90 protein	[O] KOG0019 Molecular chaperone (HSP90 family)	Heat shock protein 90-1 OS=Arabidopsis thaliana OX=3702 GN=HSP90-1 PE=1 SV=3	GO:0009986//cell surface;GO:0034605//cellular response to heat;GO:0006457//protein folding;GO:0005737//cytoplasm;GO:0005886//plasma membrane;GO:0050821//protein stabilization;GO:0048471//perinuclear region of cytoplasm;GO:0005829//cytosol;GO:0005829//cytosol;GO:0051082//unfolded protein binding;GO:0032991//protein-containing complex;GO:0005524//ATP binding;GO:0005737//cytoplasm;GO:0034605//cellul…
Unigene16525_All	Unigene16525_All	Unigene16525_All	Novel_gene	1	1353	0.016	NA	NA	K04567//lysyl-tRNA synthetase, class II [EC:6.1.1.6]+ko00970//Aminoacyl-tRNA biosynthesis;K04567//lysyl-tRNA synthetase, class II [EC:6.1.1.6]+ko00970//Aminoacyl-tRNA biosynthesis;K04567//lysyl-tRNA synthetase, class II [EC:6.1.1.6]+ko00970//Aminoacyl-tRNA biosynthesis	XM_010550305.1 PREDICTED: Tarenaya hassleriana lysine--tRNA ligase, cytoplasmic-like (LOC104819974), mRNA	hypothetical protein FH972_023397 [Carpinus fangiana]	tRNA synthetases class II (D, K and N)	[J] KOG1885 Lysyl-tRNA synthetase (class II)	Lysine--tRNA ligase OS=Oryza sativa subsp. japonica OX=39947 GN=Os03g0586800 PE=2 SV=1	GO:0005737//cytoplasm;GO:0005524//ATP binding;GO:0006430//lysyl-tRNA aminoacylation;GO:0004824//lysine-tRNA ligase activity;GO:0005737//cytoplasm;GO:0006430//lysyl-tRNA aminoacylation;GO:0003676//nucleic acid binding
CL61.Contig3_All	CL61.Contig3_All	CL61.Contig3_All	Novel_gene	1	1226	0.016	NA	NA	K00799//glutathione S-transferase [EC:2.5.1.18]+ko00480//Glutathione metabolism;K00799//glutathione S-transferase [EC:2.5.1.18]+ko00480//Glutathione metabolism;K00799//glutathione S-transferase [EC:2.5.1.18]+ko00480//Glutathione metabolism;K00799//glutathione S-transferase [EC:2.5.1.18]+ko00480//Glutathione metabolism;K00799//glutathione S-transferase [EC:2.5.1.18]+ko00480//Glutathione metabolism	NA	unknown [Picea sitchensis]	Glutathione S-transferase, N-terminal domain	[O] KOG0406 Glutathione S-transferase	Glutathione S-transferase U16 OS=Arabidopsis thaliana OX=3702 GN=GSTU16 PE=2 SV=1	GO:0016740//transferase activity;GO:0004364//glutathione transferase activity
CL95.Contig7_All	CL95.Contig7_All	CL95.Contig7_All	Novel_gene	1	1253	0.016	NA	NA	K14753//guanine nucleotide-binding protein subunit beta-2-like 1 protein;K14753//guanine nucleotide-binding protein subunit beta-2-like 1 protein;K14753//guanine nucleotide-binding protein subunit beta-2-like 1 protein;K14753//guanine nucleotide-binding protein subunit beta-2-like 1 protein	AK108115.1 Oryza sativa Japonica Group cDNA clone:002-139-C04, full insert sequence	guanine nucleotide-binding protein subunit beta-like protein [Quercus suber]	WD domain, G-beta repeat	[T] KOG0279 G protein beta subunit-like protein	Guanine nucleotide-binding protein subunit beta-like protein OS=Chlamydomonas reinhardtii OX=3055 GN=GBLP PE=2 SV=1	GO:0003824//catalytic activity
CL515.Contig5_All	CL515.Contig5_All	CL515.Contig5_All	Novel_gene	1	1609	0.016	NA	NA	K04733//interleukin-1 receptor-associated kinase 4 [EC:2.7.11.1];K04733//interleukin-1 receptor-associated kinase 4 [EC:2.7.11.1];K04733//interleukin-1 receptor-associated kinase 4 [EC:2.7.11.1];K04733//interleukin-1 receptor-associated kinase 4 [EC:2.7.11.1];K04733//interleukin-1 receptor-associated kinase 4 [EC:2.7.11.1]	CP032571.1 Gossypium turneri isolate D10-2 chromosome D10_01	probable serine/threonine-protein kinase PBL7 [Selaginella moellendorffii] >XP_024540617.1 probable serine/threonine-protein kinase PBL7 [Selaginella moellendorffii]	NA	[T] KOG1187 Serine/threonine protein kinase	Serine/threonine-protein kinase PBL27 OS=Arabidopsis thaliana OX=3702 GN=PBL27 PE=1 SV=1	GO:0004674//protein serine/threonine kinase activity;GO:0005524//ATP binding;GO:0016021//integral component of membrane
Unigene13829_All	Unigene13829_All	Unigene13829_All	Novel_gene	1	1286	0.016	NA	NA	K00549//5-methyltetrahydropteroyltriglutamate--homocysteine methyltransferase [EC:2.1.1.14]+ko01230//Biosynthesis of amino acids+ko00450//Selenocompound metabolism+ko01100//Metabolic pathways+ko01110//Biosynthesis of secondary metabolites+ko00270//Cysteine and methionine metabolism;K04733//interleukin-1 receptor-associated kinase 4 [EC:2.7.11.1]	NA	PREDICTED: protein QUIRKY isoform X1 [Daucus carota subsp. sativus] >XP_017257773.1 PREDICTED: protein QUIRKY isoform X2 [Daucus carota subsp. sativus]	Plant phosphoribosyltransferase C-terminal	[E] LSE0030 A Anthranilate phosphoribosyltransferase and related proteins	FT-interacting protein 3 OS=Arabidopsis thaliana OX=3702 GN=FTIP3 PE=1 SV=1	GO:0016021//integral component of membrane
CL75.Contig10_All	CL75.Contig10_All	CL75.Contig10_All	Novel_gene	1	2772	0.016	NA	NA	K10406//kinesin family member C2/C3;K10406//kinesin family member C2/C3	NA	kinesin-like protein KIN-14Q isoform X1 [Papaver somniferum] >RZC66005.1 hypothetical protein C5167_009697 [Papaver somniferum]	PPR repeat	[Z] KOG0239 Kinesin (KAR3 subfamily)	Kinesin-like protein KIN-14R OS=Oryza sativa subsp. japonica OX=39947 GN=KIN14R PE=2 SV=1	GO:0005874//microtubule;GO:0008017//microtubule binding;GO:0007018//microtubule-based movement;GO:0003777//microtubule motor activity;GO:0005874//microtubule;GO:0005524//ATP binding
Unigene8556_All	Unigene8556_All	Unigene8556_All	Novel_gene	1	1324	0.016	NA	NA	NA	NA	high osmolarity signaling protein SHO1B-like [Quercus suber]	SH3 domain	NA	NA	GO:0005034//osmosensor activity;GO:0005034//osmosensor activity;GO:0016021//integral component of membrane
Unigene10444_All	Unigene10444_All	Unigene10444_All	Novel_gene	1	1253	0.016	NA	NA	K05692//actin beta/gamma 1+ko04145//Phagosome;K10355//actin, other eukaryote;K10355//actin, other eukaryote;K10355//actin, other eukaryote;K10355//actin, other eukaryote	FJ972820.1 Cleistogenes songorica actin mRNA, complete cds	actin, clone 403 [Rhodamnia argentea] >XP_030536205.1 actin, clone 403 [Rhodamnia argentea]	Actin	[Z] KOG0676 Actin and related proteins	Actin-11 OS=Arabidopsis thaliana OX=3702 GN=ACT11 PE=1 SV=1	GO:0005737//cytoplasm;GO:0005856//cytoskeleton;GO:0005737//cytoplasm;GO:0005524//ATP binding;GO:0005856//cytoskeleton
Unigene12594_All	Unigene12594_All	Unigene12594_All	Novel_gene	1	1343	0.016	NA	NA	K08064//nuclear transcription factor Y, alpha;K08064//nuclear transcription factor Y, alpha;K08064//nuclear transcription factor Y, alpha	NA	predicted protein [Micromonas pusilla CCMP1545] >EEH52009.1 predicted protein [Micromonas pusilla CCMP1545]	CCAAT-binding transcription factor (CBF-B/NF-YA) subunit B	[K] KOG1561 CCAAT-binding factor, subunit B (HAP2)	Nuclear transcription factor Y subunit A-8 OS=Arabidopsis thaliana OX=3702 GN=NFYA8 PE=1 SV=2	GO:0016602//CCAAT-binding factor complex;GO:0003700//DNA-binding transcription factor activity;GO:0003677//DNA binding
Unigene1226_All	Unigene1226_All	Unigene1226_All	Novel_gene	1	1183	0.016	NA	NA	NA	NA	uncharacterized protein LOC18431446 [Amborella trichopoda] >XP_020521020.1 uncharacterized protein LOC18431446 [Amborella trichopoda]	NA	NA	NA	GO:0016021//integral component of membrane
Unigene3058_All	Unigene3058_All	Unigene3058_All	Novel_gene	1	1658	0.016	NA	NA	K19861//benzyl alcohol O-benzoyltransferase [EC:2.3.1.196 2.3.1.232];K19861//benzyl alcohol O-benzoyltransferase [EC:2.3.1.196 2.3.1.232];K19861//benzyl alcohol O-benzoyltransferase [EC:2.3.1.196 2.3.1.232];K19861//benzyl alcohol O-benzoyltransferase [EC:2.3.1.196 2.3.1.232];K19861//benzyl alcohol O-benzoyltransferase [EC:2.3.1.196 2.3.1.232]	JQ029685.1 Taxus x media taxadien-5-alpha-ol-O-acetyltransferase mRNA, complete cds	RecName: Full=Taxadien-5-alpha-ol O-acetyltransferase; AltName: Full=Taxa-4(20),11(12)-dien-5alpha-ol-O-acetyltransferase; Short=Taxadienol acetyltransferase [Taxus chinensis] >AAL78754.1 taxadienol acetyltransferase [Taxus chinensis]	Transferase family	[RQ] LSE0273 A Predicted N-hydroxycinnamoyl/benzoyltransferase	Taxadien-5-alpha-ol O-acetyltransferase OS=Taxus wallichiana var. chinensis OX=29808 PE=2 SV=1	GO:0042617//paclitaxel biosynthetic process;GO:0042617//paclitaxel biosynthetic process;GO:0050638//taxadien-5-alpha-ol O-acetyltransferase activity;GO:0016747//transferase activity, transferring acyl groups other than amino-acyl groups
CL2136.Contig4_All	CL2136.Contig4_All	CL2136.Contig4_All	Novel_gene	1	3572	0.016	NA	RNI-like superfamily protein (best arabidopsis hit)	K14485//transport inhibitor response 1+ko04075//Plant hormone signal transduction;K14485//transport inhibitor response 1+ko04075//Plant hormone signal transduction;K14485//transport inhibitor response 1+ko04075//Plant hormone signal transduction;K14485//transport inhibitor response 1+ko04075//Plant hormone signal transduction;K14485//transport inhibitor response 1+ko04075//Plant hormone signal tr…	BT110362.1 Picea glauca clone GQ03220_K24 mRNA sequence	auxin F-box protein 2 [Larix kaempferi]	Transport inhibitor response 1 protein domain	[R] KOG1947 Leucine rich repeat proteins, some proteins contain F-box	Transport inhibitor response 1-like protein OS=Arabidopsis thaliana OX=3702 GN=At5g49980 PE=2 SV=1	NA
Unigene21942_All	Unigene21942_All	Unigene21942_All	Novel_gene	1	1293	0.016	NA	NA	K04708//3-dehydrosphinganine reductase [EC:1.1.1.102]+ko00600//Sphingolipid metabolism+ko01100//Metabolic pathways;K04708//3-dehydrosphinganine reductase [EC:1.1.1.102]+ko00600//Sphingolipid metabolism+ko01100//Metabolic pathways;K04708//3-dehydrosphinganine reductase [EC:1.1.1.102]+ko00600//Sphingolipid metabolism+ko01100//Metabolic pathways;K04708//3-dehydrosphinganine reductase [EC:1.1.1.102]+…	AK413685.1 Cryptomeria japonica mRNA, clone: CMFL036_N14, expressed in male strobili	unknown [Picea sitchensis]	short chain dehydrogenase	[Q] KOG1210 Predicted 3-ketosphinganine reductase	11-beta-hydroxysteroid dehydrogenase-like 3 OS=Arabidopsis thaliana OX=3702 GN=HSD3 PE=3 SV=1	GO:0016616//oxidoreductase activity, acting on the CH-OH group of donors, NAD or NADP as acceptor;GO:0016021//integral component of membrane
CL233.Contig3_All	CL233.Contig3_All	CL233.Contig3_All	Novel_gene	1	1162	0.016	NA	NA	K07874//Ras-related protein Rab-1A	NA	unknown [Picea sitchensis]	alpha/beta hydrolase fold	[V] KOG1515 Arylacetamide deacetylase	Carboxylesterase 1 OS=Actinidia eriantha OX=165200 GN=CXE1 PE=1 SV=1	GO:0016787//hydrolase activity
CL6451.Contig2_All	CL6451.Contig2_All	CL6451.Contig2_All	Novel_gene	1	1206	0.016	NA	NA	NA	NA	uncharacterized protein LOC111985554 [Quercus suber]	Phospholipase D C terminal	NA	NA	NA
Unigene4100_All	Unigene4100_All	Unigene4100_All	Novel_gene	1	1466	0.016	NA	NA	K15382//solute carrier family 50 (sugar transporter)	NA	unknown [Picea sitchensis]	NA	[R] KOG1623 Multitransmembrane protein	Bidirectional sugar transporter SWEET1 OS=Arabidopsis thaliana OX=3702 GN=SWEET1 PE=1 SV=1	GO:0016021//integral component of membrane;GO:0008643//carbohydrate transport;GO:0005886//plasma membrane
CL1054.Contig2_All	CL1054.Contig2_All	CL1054.Contig2_All	Novel_gene	1	1249	0.016	NA	NA	K12900//FUS-interacting serine-arginine-rich protein 1+ko03040//Spliceosome;K12891//splicing factor, arginine/serine-rich 2+ko03040//Spliceosome;K12891//splicing factor, arginine/serine-rich 2+ko03040//Spliceosome;K12891//splicing factor, arginine/serine-rich 2+ko03040//Spliceosome;K12891//splicing factor, arginine/serine-rich 2+ko03040//Spliceosome	XM_024025523.1 PREDICTED: Quercus suber pre-mRNA-splicing factor srp1-like (LOC111993698), mRNA	pre-mRNA-splicing factor srp1-like [Quercus suber]	NA	[A] KOG0106 Alternative splicing factor SRp55/B52/SRp75 (RRM superfamily)	Serine/arginine-rich splicing factor SC35 OS=Arabidopsis thaliana OX=3702 GN=SC35 PE=1 SV=1	GO:0006355//regulation of transcription, DNA-templated;GO:0006355//regulation of transcription, DNA-templated;GO:0003723//RNA binding;GO:0008134//transcription factor binding;GO:0006355//regulation of transcription, DNA-templated;GO:0005730//nucleolus;GO:0003677//DNA binding;GO:0005730//nucleolus;GO:0006355//regulation of transcription, DNA-templated
Unigene4219_All	Unigene4219_All	Unigene4219_All	Novel_gene	1	4304	0.016	NA	pleiotropic drug resistance 12 (best arabidopsis hit)	K12449//UDP-apiose/xylose synthase+ko00520//Amino sugar and nucleotide sugar metabolism+ko01100//Metabolic pathways;K12449//UDP-apiose/xylose synthase+ko00520//Amino sugar and nucleotide sugar metabolism+ko01100//Metabolic pathways;K12449//UDP-apiose/xylose synthase+ko00520//Amino sugar and nucleotide sugar metabolism+ko01100//Metabolic pathways;K12449//UDP-apiose/xylose synthase+ko00520//Amino s…	MG253817.1 Cunninghamia lanceolata UDP-D-apiose/UDP-D-xylose synthase (UAXS2) mRNA, complete cds	UDP-D-apiose/UDP-D-xylose synthase [Cunninghamia lanceolata]	NAD dependent epimerase/dehydratase family	[GM] KOG1429 dTDP-glucose 4-6-dehydratase/UDP-glucuronic acid decarboxylase	UDP-D-apiose/UDP-D-xylose synthase 2 OS=Arabidopsis thaliana OX=3702 GN=AXS2 PE=2 SV=1	GO:0003824//catalytic activity
CL3906.Contig3_All	CL3906.Contig3_All	CL3906.Contig3_All	Novel_gene	1	1445	0.016	NA	NA	NA	NA	NA	Protein of unknown function (DUF2384)	NA	NA	NA
Unigene16508_All	Unigene16508_All	Unigene16508_All	Novel_gene	1	1144	0.016	NA	NA	NA	NA	hypothetical protein FH972_023407 [Carpinus fangiana]	Ornithine decarboxylase antizyme	NA	NA	GO:0061630//ubiquitin protein ligase activity;GO:0008073//ornithine decarboxylase inhibitor activity;GO:0006397//mRNA processing;GO:0003676//nucleic acid binding;GO:0006397//mRNA processing;GO:0008270//zinc ion binding
CL1364.Contig2_All	CL1364.Contig2_All	CL1364.Contig2_All	Novel_gene	1	1307	0.016	NA	NA	NA	NA	unknown [Picea sitchensis]	NA	NA	NA	GO:0016021//integral component of membrane
CL7939.Contig1_All	CL7939.Contig1_All	CL7939.Contig1_All	Novel_gene	1	608	0.016	NA	NA	K00430//peroxidase [EC:1.11.1.7]+ko01100//Metabolic pathways+ko01110//Biosynthesis of secondary metabolites+ko00940//Phenylpropanoid biosynthesis;K00430//peroxidase [EC:1.11.1.7]+ko01100//Metabolic pathways+ko01110//Biosynthesis of secondary metabolites+ko00940//Phenylpropanoid biosynthesis;K00430//peroxidase [EC:1.11.1.7]+ko01100//Metabolic pathways+ko01110//Biosynthesis of secondary metabolites…	NA	peroxidase 19 [Cinnamomum micranthum f. kanehirae]	Peroxidase	[R] TWOG0189 Peroxidase	Peroxidase 19 OS=Arabidopsis thaliana OX=3702 GN=PER19 PE=2 SV=1	GO:0009506//plasmodesma;GO:0042744//hydrogen peroxide catabolic process;GO:0004601//peroxidase activity;GO:0005576//extracellular region;GO:0042744//hydrogen peroxide catabolic process;GO:0046872//metal ion binding;GO:0020037//heme binding;GO:0004601//peroxidase activity;GO:0006979//response to oxidative stress;GO:0009505//plant-type cell wall
Unigene13849_All	Unigene13849_All	Unigene13849_All	Novel_gene	1	1143	0.016	NA	NA	K00413//ubiquinol-cytochrome c reductase cytochrome c1 subunit+ko01100//Metabolic pathways+ko00190//Oxidative phosphorylation;K00413//ubiquinol-cytochrome c reductase cytochrome c1 subunit+ko01100//Metabolic pathways+ko00190//Oxidative phosphorylation;K00413//ubiquinol-cytochrome c reductase cytochrome c1 subunit+ko01100//Metabolic pathways+ko00190//Oxidative phosphorylation	NA	cytochrome c1, heme protein, mitochondrial-like [Quercus suber]	Cytochrome C1 family	[C] KOG3052 Cytochrome c1	Cytochrome c1 2, heme protein, mitochondrial OS=Arabidopsis thaliana OX=3702 GN=CYC1-2 PE=1 SV=1	GO:0009055//electron transfer activity;GO:0020037//heme binding;GO:0046872//metal ion binding
Unigene3620_All	Unigene3620_All	Unigene3620_All	Novel_gene	1	2664	0.016	NA	NA	K00720//ceramide glucosyltransferase [EC:2.4.1.80]+ko00600//Sphingolipid metabolism+ko01100//Metabolic pathways	BT109098.1 Picea glauca clone GQ03204_J18 mRNA sequence	Ceramide glucosyltransferase [Macleaya cordata]	Glycosyl transferase family 21	[IM] KOG2547 Ceramide glucosyltransferase	NA	GO:0016021//integral component of membrane;GO:0016757//transferase activity, transferring glycosyl groups
Unigene34256_All	Unigene34256_All	Unigene34256_All	Novel_gene	1	1219	0.016	NA	NA	NA	NA	hypothetical protein SELMODRAFT_402429 [Selaginella moellendorffii]	von Willebrand factor type A domain	NA	NA	GO:0003676//nucleic acid binding;GO:0016021//integral component of membrane
Unigene21944_All	Unigene21944_All	Unigene21944_All	Novel_gene	1	1357	0.016	NA	NA	K15333//tRNA guanosine-2'-O-methyltransferase [EC:2.1.1.34];K13199//plasminogen activator inhibitor 1 RNA-binding protein;K12619//5'-3' exoribonuclease 2 [EC:3.1.13.-]+ko03018//RNA degradation+ko03008//Ribosome biogenesis in eukaryotes;K14568//rRNA small subunit pseudouridine methyltransferase Nep1 [EC:2.1.1.260]+ko03008//Ribosome biogenesis in eukaryotes;K14856//protein SDA1	XM_028344233.1 PREDICTED: Glycine soja subtilisin-like protease Glyma18g48580 (LOC114384542), mRNA	Subtilase [Trema orientale]	Fibronectin type-III domain	[OR] LSE0115 A Subtilisin-like proteinase	Subtilisin-like protease SBT5.3 OS=Arabidopsis thaliana OX=3702 GN=AIR3 PE=2 SV=1	GO:0004252//serine-type endopeptidase activity
Unigene1625_All	Unigene1625_All	Unigene1625_All	Novel_gene	1	1327	0.016	NA	NA	K14306//nuclear pore complex protein Nup62+ko03013//RNA transport	NA	probable beta-glucosidase btgE [Quercus suber]	Glycosyl hydrolases family 17	NA	NA	NA
Unigene4304_All	Unigene4304_All	Unigene4304_All	Novel_gene	1	1313	0.016	NA	NA	K22733//magnesium transporter;K06180//23S rRNA pseudouridine1911/1915/1917 synthase [EC:5.4.99.23];K03452//magnesium/proton exchanger	NA	hypothetical protein 0_12440_01, partial [Pinus lambertiana]	DYW family of nucleic acid deaminases	[R] KOG4197 FOG: PPR repeat	Pentatricopeptide repeat-containing protein At4g30700 OS=Arabidopsis thaliana OX=3702 GN=DYW9 PE=2 SV=1	GO:0008270//zinc ion binding
Unigene4749_All	Unigene4749_All	Unigene4749_All	Novel_gene	1	2226	0.016	NA	NA	K00720//ceramide glucosyltransferase [EC:2.4.1.80]+ko00600//Sphingolipid metabolism+ko01100//Metabolic pathways	BT109098.1 Picea glauca clone GQ03204_J18 mRNA sequence	Ceramide glucosyltransferase [Macleaya cordata]	Glycosyl transferase family 21	[IM] KOG2547 Ceramide glucosyltransferase	NA	GO:0016021//integral component of membrane;GO:0016757//transferase activity, transferring glycosyl groups
Unigene14142_All	Unigene14142_All	Unigene14142_All	Novel_gene	1	1216	0.016	NA	NA	NA	NA	hypothetical protein FH972_024022 [Carpinus fangiana]	SUR7/PalI family	[S] LSE0128 Y Predicted membrane protein	NA	GO:0005886//plasma membrane;GO:0016021//integral component of membrane
Unigene1065_All	Unigene1065_All	Unigene1065_All	Novel_gene	1	1327	0.016	NA	NA	K12831//splicing factor 3B subunit 4+ko03040//Spliceosome;K12831//splicing factor 3B subunit 4+ko03040//Spliceosome;K12831//splicing factor 3B subunit 4+ko03040//Spliceosome;K12831//splicing factor 3B subunit 4+ko03040//Spliceosome;K12831//splicing factor 3B subunit 4+ko03040//Spliceosome	NA	RNA-binding protein 7 [Carex littledalei]	RNA recognition motif. (a.k.a. RRM, RBD, or RNP domain)	[A] KOG0131 Splicing factor 3b, subunit 4	Nuclear cap-binding protein subunit 2 OS=Oryza sativa subsp. japonica OX=39947 GN=CBP20 PE=2 SV=1	GO:0003723//RNA binding
CL12177.Contig1_All	CL12177.Contig1_All	CL12177.Contig1_All	Novel_gene	1	2200	0.016	NA	NA	K13448//calcium-binding protein CML+ko04626//Plant-pathogen interaction;K13448//calcium-binding protein CML+ko04626//Plant-pathogen interaction;K13448//calcium-binding protein CML+ko04626//Plant-pathogen interaction;K13448//calcium-binding protein CML+ko04626//Plant-pathogen interaction;K13448//calcium-binding protein CML+ko04626//Plant-pathogen interaction	NA	PREDICTED: probable calcium-binding protein CML41 [Nelumbo nucifera]	EF hand	[T] KOG0027 Calmodulin and related proteins (EF-Hand superfamily)	Probable calcium-binding protein CML10 OS=Oryza sativa subsp. japonica OX=39947 GN=CML10 PE=2 SV=1	GO:0005509//calcium ion binding
Unigene18858_All	Unigene18858_All	Unigene18858_All	Novel_gene	1	1305	0.016	NA	NA	K15030//translation initiation factor 3 subunit M;K15030//translation initiation factor 3 subunit M;K15030//translation initiation factor 3 subunit M	NA	eukaryotic translation initiation factor 3 subunit M-like [Quercus suber]	PCI domain	[R] KOG2753 Uncharacterized conserved protein, contains PCI domain	NA	GO:0016282//eukaryotic 43S preinitiation complex;GO:0003743//translation initiation factor activity;GO:0033290//eukaryotic 48S preinitiation complex;GO:0003743//translation initiation factor activity;GO:0071541//eukaryotic translation initiation factor 3 complex, eIF3m;GO:0071541//eukaryotic translation initiation factor 3 complex, eIF3m;GO:0001732//formation of cytoplasmic translation initiation…
Unigene13563_All	Unigene13563_All	Unigene13563_All	Novel_gene	1	2372	0.016	NA	heat shock cognate protein 70-1 (best arabidopsis hit)	K04043//molecular chaperone DnaK+ko03018//RNA degradation;K04043//molecular chaperone DnaK+ko03018//RNA degradation;K04043//molecular chaperone DnaK+ko03018//RNA degradation;K04043//molecular chaperone DnaK+ko03018//RNA degradation	XM_008375005.3 PREDICTED: Malus domestica heat shock 70 kDa protein, mitochondrial (LOC103436566), mRNA	hypothetical protein Lal_00007132 [Lupinus albus]	Hsp70 protein	[O] KOG0102 Molecular chaperones mortalin/PBP74/GRP75, HSP70 superfamily	Heat shock 70 kDa protein, mitochondrial OS=Pisum sativum OX=3888 GN=HSP1 PE=2 SV=1	GO:0051082//unfolded protein binding;GO:0006457//protein folding;GO:0005524//ATP binding
CL3679.Contig6_All	CL3679.Contig6_All	CL3679.Contig6_All	Novel_gene	1	1535	0.016	NA	NA	K15283//solute carrier family 35, member E1;K15283//solute carrier family 35, member E1;K15283//solute carrier family 35, member E1;K15283//solute carrier family 35, member E1;K15283//solute carrier family 35, member E1	NA	triose phosphate/phosphate translocator, chloroplastic-like [Prosopis alba]	NA	NA	NA	GO:0016021//integral component of membrane;GO:0022857//transmembrane transporter activity
CL3568.Contig2_All	CL3568.Contig2_All	CL3568.Contig2_All	Novel_gene	1	1152	0.016	NA	NA	NA	NA	cyclin-dependent protein kinase inhibitor SMR13 [Cucumis sativus] >KGN54182.1 hypothetical protein Csa_018192 [Cucumis sativus]	NA	NA	NA	GO:0045786//negative regulation of cell cycle;GO:0045839//negative regulation of mitotic nuclear division;GO:0032875//regulation of DNA endoreduplication;GO:0005634//nucleus;GO:0032875//regulation of DNA endoreduplication;GO:0045839//negative regulation of mitotic nuclear division;GO:0045786//negative regulation of cell cycle;GO:0032875//regulation of DNA endoreduplication;GO:0032875//regulation …
Unigene28671_All	Unigene28671_All	Unigene28671_All	Novel_gene	1	1240	0.016	NA	NA	K00507//stearoyl-CoA desaturase (Delta-9 desaturase) [EC:1.14.19.1]+ko01212//Fatty acid metabolism+ko01040//Biosynthesis of unsaturated fatty acids;K00507//stearoyl-CoA desaturase (Delta-9 desaturase) [EC:1.14.19.1]+ko01212//Fatty acid metabolism+ko01040//Biosynthesis of unsaturated fatty acids;K00507//stearoyl-CoA desaturase (Delta-9 desaturase) [EC:1.14.19.1]+ko01212//Fatty acid metabolism+ko01…	XM_024014984.1 PREDICTED: Quercus suber acyl-CoA desaturase-like (LOC111983322), mRNA	acyl-CoA desaturase-like [Quercus suber]	Cytochrome b5-like Heme/Steroid binding domain	[I] KOG1600 Fatty acid desaturase	Delta-9 desaturase-like 4 protein OS=Arabidopsis thaliana OX=3702 GN=At1g06350 PE=2 SV=2	GO:0006636//unsaturated fatty acid biosynthetic process;GO:0006629//lipid metabolic process;GO:0004768//stearoyl-CoA 9-desaturase activity;GO:0020037//heme binding;GO:0016021//integral component of membrane;GO:0046872//metal ion binding;GO:0016717//oxidoreductase activity, acting on paired donors, with oxidation of a pair of donors resulting in the reduction of molecular oxygen to two molecules o…
CL706.Contig2_All	CL706.Contig2_All	CL706.Contig2_All	Novel_gene	1	1362	0.016	NA	NA	K04733//interleukin-1 receptor-associated kinase 4 [EC:2.7.11.1];K04733//interleukin-1 receptor-associated kinase 4 [EC:2.7.11.1];K04733//interleukin-1 receptor-associated kinase 4 [EC:2.7.11.1];K04733//interleukin-1 receptor-associated kinase 4 [EC:2.7.11.1]	NA	G-type lectin S-receptor-like serine/threonine-protein kinase At1g11330 [Quercus suber]	Protein tyrosine and serine/threonine kinase	[T] LSE0015 A Receptor-like protein kinase, contains lectin domains	G-type lectin S-receptor-like serine/threonine-protein kinase At1g61480 OS=Arabidopsis thaliana OX=3702 GN=At1g61480 PE=2 SV=2	NA
CL478.Contig4_All	CL478.Contig4_All	CL478.Contig4_All	Novel_gene	1	1583	0.016	NA	NA	K00008//L-iditol 2-dehydrogenase [EC:1.1.1.14]+ko00040//Pentose and glucuronate interconversions+ko01100//Metabolic pathways+ko00051//Fructose and mannose metabolism;K00008//L-iditol 2-dehydrogenase [EC:1.1.1.14]+ko00040//Pentose and glucuronate interconversions+ko01100//Metabolic pathways+ko00051//Fructose and mannose metabolism;K00008//L-iditol 2-dehydrogenase [EC:1.1.1.14]+ko00040//Pentose and…	AK408648.1 Cryptomeria japonica mRNA, clone: CFFL029_P06, expressed in female strobili	unknown [Picea sitchensis]	Alcohol dehydrogenase GroES-like domain	[Q] KOG0024 Sorbitol dehydrogenase	L-idonate 5-dehydrogenase OS=Vitis vinifera OX=29760 GN=VIT_16s0100g00290 PE=1 SV=2	GO:0008270//zinc ion binding;GO:0016491//oxidoreductase activity
Unigene26980_All	Unigene26980_All	Unigene26980_All	Novel_gene	1	1319	0.016	NA	NA	K00927//phosphoglycerate kinase [EC:2.7.2.3]+ko00010//Glycolysis / Gluconeogenesis+ko01230//Biosynthesis of amino acids+ko01100//Metabolic pathways+ko01110//Biosynthesis of secondary metabolites+ko00710//Carbon fixation in photosynthetic organisms+ko01200//Carbon metabolism;K00927//phosphoglycerate kinase [EC:2.7.2.3]+ko00010//Glycolysis / Gluconeogenesis+ko01230//Biosynthesis of amino acids+ko01…	NA	hypothetical protein FH972_021928 [Carpinus fangiana]	Phosphoglycerate kinase	[G] KOG1367 3-phosphoglycerate kinase	Phosphoglycerate kinase, cytosolic OS=Nicotiana tabacum OX=4097 PE=2 SV=1	GO:0006096//glycolytic process;GO:0004618//phosphoglycerate kinase activity;GO:0006096//glycolytic process;GO:0005524//ATP binding
Unigene45420_All	Unigene45420_All	Unigene45420_All	Novel_gene	1	395	0.016	NA	NA	NA	EF083920.1 Picea sitchensis clone WS0283_A12 unknown mRNA	unknown [Picea sitchensis]	NA	[R] KOG3399 Predicted Yippee-type zinc-binding protein	Protein yippee-like At3g11230 OS=Arabidopsis thaliana OX=3702 GN=At3g11230 PE=2 SV=1	GO:0046872//metal ion binding
Unigene3120_All	Unigene3120_All	Unigene3120_All	Novel_gene	1	1340	0.016	NA	NA	NA	NA	NA	Enterobacterial Ail/Lom protein	NA	NA	NA
CL1025.Contig10_All	CL1025.Contig10_All	CL1025.Contig10_All	Novel_gene	1	1318	0.016	NA	NA	K08235//xyloglucan:xyloglucosyl transferase [EC:2.4.1.207];K08235//xyloglucan:xyloglucosyl transferase [EC:2.4.1.207];K08235//xyloglucan:xyloglucosyl transferase [EC:2.4.1.207];K08235//xyloglucan:xyloglucosyl transferase [EC:2.4.1.207];K08235//xyloglucan:xyloglucosyl transferase [EC:2.4.1.207]	AK407156.1 Cryptomeria japonica mRNA, clone: CFFL008_F09, expressed in female strobili	unknown [Picea sitchensis]	Glycosyl hydrolases family 16	[M] TWOG0096 Xyloglucan endotransglycosylase	Probable xyloglucan endotransglucosylase/hydrolase protein 32 OS=Arabidopsis thaliana OX=3702 GN=XTH32 PE=2 SV=1	GO:0005618//cell wall;GO:0010411//xyloglucan metabolic process;GO:0016762//xyloglucan:xyloglucosyl transferase activity;GO:0042546//cell wall biogenesis;GO:0004553//hydrolase activity, hydrolyzing O-glycosyl compounds;GO:0010411//xyloglucan metabolic process;GO:0048046//apoplast;GO:0016021//integral component of membrane;GO:0071555//cell wall organization
Unigene24575_All	Unigene24575_All	Unigene24575_All	Novel_gene	1	1195	0.016	NA	NA	K12197//charged multivesicular body protein 1+ko04144//Endocytosis;K12197//charged multivesicular body protein 1+ko04144//Endocytosis;K12197//charged multivesicular body protein 1+ko04144//Endocytosis;K12197//charged multivesicular body protein 1+ko04144//Endocytosis;K12197//charged multivesicular body protein 1+ko04144//Endocytosis	AK411892.1 Cryptomeria japonica mRNA, clone: CLFL046_A24, expressed in needles	hypothetical protein MARPO_0004s0140 [Marchantia polymorpha]	Snf7	[U] KOG3232 Vacuolar assembly/sorting protein DID2	ESCRT-related protein CHMP1 OS=Oryza sativa subsp. japonica OX=39947 GN=CHMP1 PE=2 SV=1	GO:0045324//late endosome to vacuole transport;GO:0007034//vacuolar transport;GO:0032509//endosome transport via multivesicular body sorting pathway;GO:0000815//ESCRT III complex;GO:0015031//protein transport;GO:0045324//late endosome to vacuole transport;GO:0007034//vacuolar transport;GO:0032509//endosome transport via multivesicular body sorting pathway;GO:0005771//multivesicular body;GO:000081…
CL4367.Contig2_All	CL4367.Contig2_All	CL4367.Contig2_All	Novel_gene	1	2174	0.016	NA	NA	K11294//nucleolin;K11294//nucleolin;K11294//nucleolin;K11294//nucleolin	NA	uncharacterized protein LOC112023898 [Quercus suber]	RNA recognition motif. (a.k.a. RRM, RBD, or RNP domain)	[K] KOG4210 Nuclear localization sequence binding protein	Glycine-rich RNA-binding protein GRP1A OS=Sinapis alba OX=3728 PE=2 SV=1	GO:0003723//RNA binding
Unigene10321_All	Unigene10321_All	Unigene10321_All	Novel_gene	1	1624	0.016	NA	pleiotropic drug resistance 12 (best arabidopsis hit)	K15271//ATP-dependent DNA helicase HFM1/MER3 [EC:3.6.4.12];K15271//ATP-dependent DNA helicase HFM1/MER3 [EC:3.6.4.12];K15271//ATP-dependent DNA helicase HFM1/MER3 [EC:3.6.4.12];K15271//ATP-dependent DNA helicase HFM1/MER3 [EC:3.6.4.12];K15271//ATP-dependent DNA helicase HFM1/MER3 [EC:3.6.4.12]	NA	hypothetical protein C3L33_20699, partial [Rhododendron williamsianum]	PPR repeat	[R] KOG4197 FOG: PPR repeat	Pentatricopeptide repeat-containing protein At3g62890 OS=Arabidopsis thaliana OX=3702 GN=PCMP-H82 PE=2 SV=1	NA
CL929.Contig12_All	CL929.Contig12_All	CL929.Contig12_All	Novel_gene	1	2068	0.016	NA	NA	NA	NA	Patatin-like protein 2 [Nymphaea thermarum]	Patatin-like phospholipase	[I] KOG0513 Ca2+-independent phospholipase A2	Patatin-like protein 2 OS=Arabidopsis thaliana OX=3702 GN=PLP2 PE=1 SV=1	GO:0016042//lipid catabolic process;GO:0016787//hydrolase activity
CL4266.Contig4_All	CL4266.Contig4_All	CL4266.Contig4_All	Novel_gene	1	994	0.016	NA	NA	K10658//E3 ubiquitin-protein ligase MARCH3 [EC:2.3.2.27];K10661//E3 ubiquitin-protein ligase MARCH6 [EC:2.3.2.27]+ko04141//Protein processing in endoplasmic reticulum;K10661//E3 ubiquitin-protein ligase MARCH6 [EC:2.3.2.27]+ko04141//Protein processing in endoplasmic reticulum;K10661//E3 ubiquitin-protein ligase MARCH6 [EC:2.3.2.27]+ko04141//Protein processing in endoplasmic reticulum	NA	PREDICTED: uncharacterized protein LOC100250124 [Vitis vinifera] >CBI15222.3 unnamed protein product, partial [Vitis vinifera]	Protein of unknown function (DUF3675)	[A] KOG1609 Protein involved in mRNA turnover and stability	Probable E3 ubiquitin ligase SUD1 OS=Arabidopsis thaliana OX=3702 GN=SUD1 PE=1 SV=1	GO:0004842//ubiquitin-protein transferase activity;GO:0008270//zinc ion binding;GO:0016567//protein ubiquitination;GO:0016567//protein ubiquitination;GO:0016021//integral component of membrane;GO:0016020//membrane
Unigene18793_All	Unigene18793_All	Unigene18793_All	Novel_gene	1	1360	0.016	NA	NA	K10256//omega-6 fatty acid desaturase / acyl-lipid omega-6 desaturase (Delta-12 desaturase) [EC:1.14.19.6 1.14.19.22]+ko01212//Fatty acid metabolism+ko01040//Biosynthesis of unsaturated fatty acids;K10256//omega-6 fatty acid desaturase / acyl-lipid omega-6 desaturase (Delta-12 desaturase) [EC:1.14.19.6 1.14.19.22]+ko01212//Fatty acid metabolism+ko01040//Biosynthesis of unsaturated fatty acids;K10…	NA	delta(12) fatty acid desaturase-like [Quercus suber]	Fatty acid desaturase	[I] TWOG0155 Oleate desaturase/linoleate desaturase	Fatty acid desaturase DES2 OS=Sorghum bicolor OX=4558 GN=DES2 PE=2 SV=1	GO:0016021//integral component of membrane;GO:0006629//lipid metabolic process
Unigene7703_All	Unigene7703_All	Unigene7703_All	Novel_gene	1	1683	0.016	NA	NA	NA	NA	hypothetical protein [Pinus massoniana]	NA	NA	NA	GO:0046872//metal ion binding;GO:0005096//GTPase activator activity
Unigene24628_All	Unigene24628_All	Unigene24628_All	Novel_gene	1	1217	0.016	NA	NA	NA	NA	hypothetical protein FH972_025979 [Carpinus fangiana]	NA	NA	NA	GO:0003723//RNA binding
Unigene9166_All	Unigene9166_All	Unigene9166_All	Novel_gene	1	1208	0.016	NA	NA	K16833//protein phosphatase inhibitor 2;K16833//protein phosphatase inhibitor 2;K16833//protein phosphatase inhibitor 2;K16833//protein phosphatase inhibitor 2;K16833//protein phosphatase inhibitor 2	NA	protein GLC8-like [Quercus suber]	Protein phosphatase inhibitor 2 (IPP-2)	NA	NA	GO:0009966//regulation of signal transduction;GO:0004864//protein phosphatase inhibitor activity;GO:0009966//regulation of signal transduction;GO:0009966//regulation of signal transduction;GO:0009966//regulation of signal transduction;GO:0009966//regulation of signal transduction
CL5629.Contig2_All	CL5629.Contig2_All	CL5629.Contig2_All	Novel_gene	1	1263	0.016	NA	NA	K00921//1-phosphatidylinositol-3-phosphate 5-kinase [EC:2.7.1.150]+ko04145//Phagosome+ko01100//Metabolic pathways+ko04070//Phosphatidylinositol signaling system+ko00562//Inositol phosphate metabolism;K00921//1-phosphatidylinositol-3-phosphate 5-kinase [EC:2.7.1.150]+ko04145//Phagosome+ko01100//Metabolic pathways+ko04070//Phosphatidylinositol signaling system+ko00562//Inositol phosphate metabolism…	BT104885.1 Picea glauca clone GQ02816_D19 mRNA sequence	hypothetical protein AQUCO_01300918v1 [Aquilegia coerulea]	Phosphatidylinositol-4-phosphate 5-Kinase	[T] KOG0230 Phosphatidylinositol-4-phosphate 5-kinase and related FYVE finger-containing proteins	1-phosphatidylinositol-3-phosphate 5-kinase FAB1A OS=Arabidopsis thaliana OX=3702 GN=FAB1A PE=2 SV=1	GO:0010008//endosome membrane;GO:0046854//phosphatidylinositol phosphorylation;GO:0016307//phosphatidylinositol phosphate kinase activity;GO:0046872//metal ion binding;GO:0046854//phosphatidylinositol phosphorylation;GO:0005524//ATP binding;GO:0000285//1-phosphatidylinositol-3-phosphate 5-kinase activity;GO:0010008//endosome membrane
Unigene23414_All	Unigene23414_All	Unigene23414_All	Novel_gene	1	1165	0.016	NA	NA	K03231//elongation factor 1-alpha+ko03013//RNA transport;K03231//elongation factor 1-alpha+ko03013//RNA transport	BT113915.1 Picea glauca clone GQ03504_E23 mRNA sequence	hypothetical protein FH972_022849 [Carpinus fangiana]	Elongation factor Tu C-terminal domain	[J] KOG0052 Translation elongation factor EF-1 alpha/Tu	Elongation factor 1-alpha 1 OS=Arabidopsis thaliana OX=3702 GN=A1 PE=1 SV=1	GO:0005525//GTP binding;GO:0003924//GTPase activity;GO:0004000//adenosine deaminase activity;GO:0006396//RNA processing;GO:0003746//translation elongation factor activity;GO:0003746//translation elongation factor activity;GO:0006396//RNA processing
Unigene13826_All	Unigene13826_All	Unigene13826_All	Novel_gene	1	1248	0.016	NA	NA	K08150//MFS transporter, SP family, solute carrier family 2 (myo-inositol transporter), member 13;K08150//MFS transporter, SP family, solute carrier family 2 (myo-inositol transporter), member 13;K08150//MFS transporter, SP family, solute carrier family 2 (myo-inositol transporter), member 13;K08150//MFS transporter, SP family, solute carrier family 2 (myo-inositol transporter), member 13;K08150/…	NA	Inositol transporter 1 [Nymphaea thermarum]	Sugar (and other) transporter	[R] KOG0254 Predicted transporter (major facilitator superfamily)	Inositol transporter 1 OS=Arabidopsis thaliana OX=3702 GN=INT1 PE=1 SV=1	GO:0016021//integral component of membrane;GO:0022857//transmembrane transporter activity
Unigene18937_All	Unigene18937_All	Unigene18937_All	Novel_gene	1	1261	0.016	NA	NA	NA	NA	NA	NA	NA	Translocase of chloroplast 159, chloroplastic OS=Arabidopsis thaliana OX=3702 GN=TOC159 PE=1 SV=1	NA
CL3805.Contig40_All	CL3805.Contig40_All	CL3805.Contig40_All	Novel_gene	1	1489	0.016	NA	NA	K01179//endoglucanase [EC:3.2.1.4]+ko01100//Metabolic pathways+ko00500//Starch and sucrose metabolism;K01179//endoglucanase [EC:3.2.1.4]+ko01100//Metabolic pathways+ko00500//Starch and sucrose metabolism;K01179//endoglucanase [EC:3.2.1.4]+ko01100//Metabolic pathways+ko00500//Starch and sucrose metabolism;K01179//endoglucanase [EC:3.2.1.4]+ko01100//Metabolic pathways+ko00500//Starch and sucrose me…	XM_002321797.3 PREDICTED: Populus trichocarpa endoglucanase 4 (LOC7476746), mRNA	endo-beta-1,4-glucanase [Pinus radiata]	Glycosyl hydrolase family 9	[G] LSE0350 A Glycosyl hydrolase (endo-1, 4-beta-glucanase)	Endoglucanase 3 OS=Oryza sativa subsp. japonica OX=39947 GN=GLU8 PE=2 SV=1	GO:0030245//cellulose catabolic process;GO:0008810//cellulase activity;GO:0030245//cellulose catabolic process
Unigene14193_All	Unigene14193_All	Unigene14193_All	Novel_gene	1	1159	0.016	NA	NA	NA	NA	LOW QUALITY PROTEIN: chitin synthase 6-like [Quercus suber]	Chitin synthase	[M] KOG2571 Chitin synthase/hyaluronan synthase (glycosyltransferases)	NA	GO:0016021//integral component of membrane;GO:0003779//actin binding;GO:0016459//myosin complex;GO:0016459//myosin complex;GO:0003774//motor activity;GO:0004100//chitin synthase activity;GO:0016459//myosin complex;GO:0005524//ATP binding
Unigene23582_All	Unigene23582_All	Unigene23582_All	Novel_gene	1	2396	0.016	NA	NA	K17917//sorting nexin-1/2+ko04144//Endocytosis;K17917//sorting nexin-1/2+ko04144//Endocytosis;K17917//sorting nexin-1/2+ko04144//Endocytosis;K17917//sorting nexin-1/2+ko04144//Endocytosis;K17917//sorting nexin-1/2+ko04144//Endocytosis	BT108680.1 Picea glauca clone GQ03125_E21 mRNA sequence	hypothetical protein AMTR_s00023p00059770 [Amborella trichopoda]	Vps5 C terminal like	[U] KOG2273 Membrane coat complex Retromer, subunit VPS5/SNX1, Sorting nexins, and related PX domain-containing proteins	Sorting nexin 2A OS=Arabidopsis thaliana OX=3702 GN=SNX2A PE=1 SV=1	GO:0035091//phosphatidylinositol binding
CL10989.Contig1_All	CL10989.Contig1_All	CL10989.Contig1_All	Novel_gene	1	1493	0.016	NA	NA	K16290//xylem cysteine proteinase [EC:3.4.22.-];K16290//xylem cysteine proteinase [EC:3.4.22.-]	AK415031.1 Cryptomeria japonica mRNA, clone: CSFL007_L15, expressed in reproductive shoots	Cyseine protease [Trema orientale]	Papain family cysteine protease	[O] KOG1543 Cysteine proteinase Cathepsin L	Oryzain alpha chain OS=Oryza sativa subsp. japonica OX=39947 GN=Os04g0650000 PE=1 SV=2	GO:0008234//cysteine-type peptidase activity
CL11531.Contig1_All	CL11531.Contig1_All	CL11531.Contig1_All	Novel_gene	1	1258	0.016	NA	NA	K04124//gibberellin 3beta-dioxygenase [EC:1.14.11.15]+ko00904//Diterpenoid biosynthesis+ko01110//Biosynthesis of secondary metabolites;K04124//gibberellin 3beta-dioxygenase [EC:1.14.11.15]+ko00904//Diterpenoid biosynthesis+ko01110//Biosynthesis of secondary metabolites;K05282//gibberellin-44 dioxygenase [EC:1.14.11.12]+ko00904//Diterpenoid biosynthesis+ko01100//Metabolic pathways+ko01110//Biosynt…	NA	GA2ox12 [Pinus tabuliformis]	non-haem dioxygenase in morphine synthesis N-terminal	[QR] KOG0143 Iron/ascorbate family oxidoreductases	Gibberellin 20 oxidase 1 OS=Oryza sativa subsp. japonica OX=39947 GN=GA20OX1 PE=2 SV=3	GO:0051213//dioxygenase activity;GO:0046872//metal ion binding;GO:0016491//oxidoreductase activity
Unigene8039_All	Unigene8039_All	Unigene8039_All	Novel_gene	1	1534	0.016	NA	NA	NA	BT112384.1 Picea glauca clone GQ03314_C24 mRNA sequence	NA	Protein of unknown function (DUF3179)	NA	NA	NA
CL9342.Contig1_All	CL9342.Contig1_All	CL9342.Contig1_All	Novel_gene	1	1182	0.016	NA	NA	K20628//expansin;K20628//expansin;K20628//expansin;K20628//expansin;K20628//expansin	XM_010907226.2 PREDICTED: Elaeis guineensis expansin-B16 (LOC105032709), mRNA	PREDICTED: expansin-B3-like isoform X1 [Gossypium hirsutum] >KAB2052819.1 hypothetical protein ES319_A12G147100v1 [Gossypium barbadense] >TYG90157.1 hypothetical protein ES288_A12G160000v1 [Gossypium darwinii] >TYJ05210.1 hypothetical protein E1A91_A12G149500v1 [Gossypium mustelinum] >AXQ39511.1 beta-expansin [Gossypium hirsutum] >PPS02614.1 hypothetical protein GOBAR_AA18051 [Gossypium barbadens…	Expansin C-terminal domain	[M] LSE0349 A Expansin	Expansin-B16 OS=Oryza sativa subsp. japonica OX=39947 GN=EXPB16 PE=3 SV=1	GO:0019953//sexual reproduction;GO:0006949//syncytium formation;GO:0005576//extracellular region;GO:0019953//sexual reproduction;GO:0019953//sexual reproduction;GO:0016021//integral component of membrane;GO:0009506//plasmodesma;GO:0006949//syncytium formation
Unigene6128_All	Unigene6128_All	Unigene6128_All	Novel_gene	1	1291	0.016	NA	NA	K21777//G2/mitotic-specific cyclin-B, other;K21777//G2/mitotic-specific cyclin-B, other;K21777//G2/mitotic-specific cyclin-B, other	NA	hypothetical protein FH972_021496 [Carpinus fangiana]	Cyclin, C-terminal domain	NA	Cyclin-B1-3 OS=Oryza sativa subsp. japonica OX=39947 GN=CYCB1-3 PE=2 SV=2	GO:0042025//host cell nucleus;GO:0016021//integral component of membrane;GO:0005524//ATP binding;GO:0016887//ATPase activity
CL3269.Contig1_All	CL3269.Contig1_All	CL3269.Contig1_All	Novel_gene	1	1154	0.016	NA	NA	K19613//leucine-rich repeat protein SHOC2;K19613//leucine-rich repeat protein SHOC2;K19613//leucine-rich repeat protein SHOC2;K19613//leucine-rich repeat protein SHOC2	NA	hypothetical protein BRARA_A02114 [Brassica rapa]	Leucine rich repeat	[VT] LSE0039 A Disease resistance protein (TIR-NBS-LRR class)	Disease resistance protein RPV1 OS=Vitis rotundifolia OX=103349 GN=RPV1 PE=1 SV=1	GO:0007165//signal transduction;GO:0007165//signal transduction;GO:0007165//signal transduction;GO:0043531//ADP binding;GO:0016021//integral component of membrane;GO:0007165//signal transduction;GO:0007165//signal transduction
Unigene26885_All	Unigene26885_All	Unigene26885_All	Novel_gene	1	1343	0.016	NA	NA	K16944//septin 7;K16939//septin 6/8/11;K16944//septin 7	NA	septin homolog spn4-like [Quercus suber]	Septin	[DZU] KOG2655 Septin family protein (P-loop GTPase)	NA	GO:0005525//GTP binding
CL3549.Contig9_All	CL3549.Contig9_All	CL3549.Contig9_All	Novel_gene	1	4597	0.016	NA	NA	K16278//E3 ubiquitin-protein ligase HOS1 [EC:2.3.2.27];K16278//E3 ubiquitin-protein ligase HOS1 [EC:2.3.2.27];K16278//E3 ubiquitin-protein ligase HOS1 [EC:2.3.2.27];K16278//E3 ubiquitin-protein ligase HOS1 [EC:2.3.2.27];K16278//E3 ubiquitin-protein ligase HOS1 [EC:2.3.2.27]	NA	hypothetical protein MARPO_0088s0017 [Marchantia polymorpha]	Nuclear pore complex assembly	[S] TWOG0107 Uncharacterized protein, contains WD40 repeats	E3 ubiquitin-protein ligase HOS1 OS=Arabidopsis thaliana OX=3702 GN=HOS1 PE=1 SV=1	GO:0045892//negative regulation of transcription, DNA-templated;GO:0010228//vegetative to reproductive phase transition of meristem;GO:0004842//ubiquitin-protein transferase activity;GO:0045892//negative regulation of transcription, DNA-templated;GO:0010228//vegetative to reproductive phase transition of meristem;GO:0045892//negative regulation of transcription, DNA-templated;GO:0005737//cytoplas…
CL10073.Contig3_All	CL10073.Contig3_All	CL10073.Contig3_All	Novel_gene	1	1508	0.016	NA	NA	K01001//UDP-N-acetylglucosamine--dolichyl-phosphate N-acetylglucosaminephosphotransferase [EC:2.7.8.15]+ko00510//N-Glycan biosynthesis+ko01100//Metabolic pathways;K01001//UDP-N-acetylglucosamine--dolichyl-phosphate N-acetylglucosaminephosphotransferase [EC:2.7.8.15]+ko00510//N-Glycan biosynthesis+ko01100//Metabolic pathways;K01001//UDP-N-acetylglucosamine--dolichyl-phosphate N-acetylglucosamineph…	NA	unknown [Picea sitchensis]	NA	[G] KOG2788 Glycosyltransferase	NA	GO:0016021//integral component of membrane;GO:0006488//dolichol-linked oligosaccharide biosynthetic process;GO:0006488//dolichol-linked oligosaccharide biosynthetic process;GO:0003975//UDP-N-acetylglucosamine-dolichyl-phosphate N-acetylglucosaminephosphotransferase activity;GO:0008963//phospho-N-acetylmuramoyl-pentapeptide-transferase activity
CL863.Contig1_All	CL863.Contig1_All	CL863.Contig1_All	Novel_gene	1	1350	0.016	NA	NA	K20240//spermidine dicoumaroyl transferase [EC:2.3.1.249];K19861//benzyl alcohol O-benzoyltransferase [EC:2.3.1.196 2.3.1.232];K19861//benzyl alcohol O-benzoyltransferase [EC:2.3.1.196 2.3.1.232];K19861//benzyl alcohol O-benzoyltransferase [EC:2.3.1.196 2.3.1.232];K19861//benzyl alcohol O-benzoyltransferase [EC:2.3.1.196 2.3.1.232]	MK585542.1 Taxus x media BAHD acyltransferase-like 22 mRNA, complete cds	BAHD acyltransferase-like 22 [Taxus x media]	Transferase family	[RQ] LSE0273 A Predicted N-hydroxycinnamoyl/benzoyltransferase	3'-N-debenzoyl-2'-deoxytaxol N-benzoyltransferase OS=Taxus canadensis OX=88032 GN=TAX10 PE=1 SV=1	GO:0050638//taxadien-5-alpha-ol O-acetyltransferase activity;GO:0016747//transferase activity, transferring acyl groups other than amino-acyl groups;GO:0042617//paclitaxel biosynthetic process;GO:0042617//paclitaxel biosynthetic process
Unigene24852_All	Unigene24852_All	Unigene24852_All	Novel_gene	1	1289	0.016	NA	NA	K09496//T-complex protein 1 subunit delta;K09496//T-complex protein 1 subunit delta;K09496//T-complex protein 1 subunit delta	NA	hypothetical protein FH972_024012 [Carpinus fangiana]	TCP-1/cpn60 chaperonin family	[O] KOG0358 Chaperonin complex component, TCP-1 delta subunit (CCT4)	T-complex protein 1 subunit delta OS=Arabidopsis thaliana OX=3702 GN=CCT4 PE=1 SV=1	GO:0005524//ATP binding;GO:0051082//unfolded protein binding;GO:0005737//cytoplasm;GO:0005737//cytoplasm;GO:0006457//protein folding
CL2650.Contig1_All	CL2650.Contig1_All	CL2650.Contig1_All	Novel_gene	1	2301	0.016	NA	NA	K18490//homeobox protein OTX2;K18490//homeobox protein OTX2;K09326//homeobox protein OTX1;K14292//trimethylguanosine synthase [EC:2.1.1.-]+ko03013//RNA transport;K09326//homeobox protein OTX1	MG431990.1 Cunninghamia lanceolata WUSCHEL-related homeobox 13-3 (wox13-3) mRNA, partial cds	WUSCHEL-related homeobox 13-3, partial [Cunninghamia lanceolata]	Homeodomain	[RK] LSE0438 A Predicted homeodomain transcription factor	WUSCHEL-related homeobox 13 OS=Arabidopsis thaliana OX=3702 GN=WOX13 PE=2 SV=1	GO:0005634//nucleus;GO:0003677//DNA binding;GO:0005634//nucleus
CL1974.Contig9_All	CL1974.Contig9_All	CL1974.Contig9_All	Novel_gene	1	2801	0.016	NA	NA	K00850//6-phosphofructokinase 1 [EC:2.7.1.11]+ko00010//Glycolysis / Gluconeogenesis+ko00030//Pentose phosphate pathway+ko01230//Biosynthesis of amino acids+ko03018//RNA degradation+ko01100//Metabolic pathways+ko00052//Galactose metabolism+ko00051//Fructose and mannose metabolism+ko01110//Biosynthesis of secondary metabolites+ko01200//Carbon metabolism;K00850//6-phosphofructokinase 1 [EC:2.7.1.11]…	BT104382.1 Picea glauca clone GQ02809_M11 mRNA sequence	unknown [Picea sitchensis]	Phosphofructokinase	[G] KOG2440 Pyrophosphate-dependent phosphofructo-1-kinase	ATP-dependent 6-phosphofructokinase 3 OS=Arabidopsis thaliana OX=3702 GN=PFK3 PE=1 SV=1	GO:0003872//6-phosphofructokinase activity;GO:0005524//ATP binding;GO:0005737//cytoplasm;GO:0005737//cytoplasm;GO:0046872//metal ion binding;GO:0006002//fructose 6-phosphate metabolic process;GO:0006002//fructose 6-phosphate metabolic process
CL296.Contig2_All	CL296.Contig2_All	CL296.Contig2_All	Novel_gene	1	2017	0.016	NA	NA	K01087//trehalose 6-phosphate phosphatase [EC:3.1.3.12]+ko01100//Metabolic pathways+ko00500//Starch and sucrose metabolism;K01087//trehalose 6-phosphate phosphatase [EC:3.1.3.12]+ko01100//Metabolic pathways+ko00500//Starch and sucrose metabolism;K01087//trehalose 6-phosphate phosphatase [EC:3.1.3.12]+ko01100//Metabolic pathways+ko00500//Starch and sucrose metabolism;K01087//trehalose 6-phosphate …	XM_024172127.1 PREDICTED: Morus notabilis trehalose-phosphate phosphatase A (LOC21386920), transcript variant X6, mRNA	hypothetical protein AQUCO_01000001v1 [Aquilegia coerulea]	Trehalose-phosphatase	[G] KOG1050 Trehalose-6-phosphate synthase component TPS1 and related subunits	Probable trehalose-phosphate phosphatase 6 OS=Oryza sativa subsp. japonica OX=39947 GN=TPP6 PE=2 SV=1	GO:0005992//trehalose biosynthetic process;GO:0004805//trehalose-phosphatase activity;GO:0005992//trehalose biosynthetic process
Unigene11804_All	Unigene11804_All	Unigene11804_All	Novel_gene	1	1356	0.016	NA	NA	K08145//MFS transporter, SP family, solute carrier family 2 (facilitated glucose transporter), member 8;K08145//MFS transporter, SP family, solute carrier family 2 (facilitated glucose transporter), member 8;K08145//MFS transporter, SP family, solute carrier family 2 (facilitated glucose transporter), member 8;K08145//MFS transporter, SP family, solute carrier family 2 (facilitated glucose transp…	NA	quinate permease-like [Quercus suber]	Sugar (and other) transporter	[R] KOG0254 Predicted transporter (major facilitator superfamily)	Sugar transport protein 6 OS=Arabidopsis thaliana OX=3702 GN=STP6 PE=1 SV=1	GO:0022857//transmembrane transporter activity;GO:0016021//integral component of membrane
CL11746.Contig2_All	CL11746.Contig2_All	CL11746.Contig2_All	Novel_gene	1	1343	0.016	NA	NA	K19476//vacuolar protein sorting-associated protein IST1+ko04144//Endocytosis;K19476//vacuolar protein sorting-associated protein IST1+ko04144//Endocytosis;K19476//vacuolar protein sorting-associated protein IST1+ko04144//Endocytosis;K19476//vacuolar protein sorting-associated protein IST1+ko04144//Endocytosis;K19476//vacuolar protein sorting-associated protein IST1+ko04144//Endocytosis	NA	uncharacterized protein LOC21403687 [Morus notabilis]	NA	NA	NA	GO:0015031//protein transport;GO:0008104//protein localization
Unigene4602_All	Unigene4602_All	Unigene4602_All	Novel_gene	1	2270	0.016	NA	NA	K00844//hexokinase [EC:2.7.1.1]+ko00010//Glycolysis / Gluconeogenesis+ko00520//Amino sugar and nucleotide sugar metabolism+ko01100//Metabolic pathways+ko00052//Galactose metabolism+ko00051//Fructose and mannose metabolism+ko00500//Starch and sucrose metabolism+ko01110//Biosynthesis of secondary metabolites+ko01200//Carbon metabolism;K00844//hexokinase [EC:2.7.1.1]+ko00010//Glycolysis / Gluconeoge…	BT108835.1 Picea glauca clone GQ03201_J22 mRNA sequence	hexokinase-2 [Elaeis guineensis]	Hexokinase	[G] KOG1369 Hexokinase	Hexokinase-1 OS=Spinacia oleracea OX=3562 GN=HXK1 PE=2 SV=1	GO:0004396//hexokinase activity;GO:0005524//ATP binding;GO:0001678//cellular glucose homeostasis;GO:0005536//glucose binding;GO:0006096//glycolytic process;GO:0001678//cellular glucose homeostasis;GO:0006096//glycolytic process
Unigene24302_All	Unigene24302_All	Unigene24302_All	Novel_gene	1	1323	0.016	C2C2-GATA	NA	NA	NA	nitrogen regulatory protein areA-like [Quercus suber]	GATA zinc finger	[K] KOG1601 GATA-4/5/6 transcription factors	NA	GO:0008270//zinc ion binding;GO:0000981//DNA-binding transcription factor activity, RNA polymerase II-specific;GO:0005634//nucleus;GO:0005634//nucleus;GO:0003700//DNA-binding transcription factor activity;GO:0043565//sequence-specific DNA binding
Unigene6301_All	Unigene6301_All	Unigene6301_All	Novel_gene	1	1343	0.016	NA	NA	NA	NA	NA	Noggin	NA	NA	NA
Unigene27062_All	Unigene27062_All	Unigene27062_All	Novel_gene	1	2143	0.016	NA	NA	K14638//solute carrier family 15 (peptide/histidine transporter), member 3/4;K14638//solute carrier family 15 (peptide/histidine transporter), member 3/4;K14638//solute carrier family 15 (peptide/histidine transporter), member 3/4;K14638//solute carrier family 15 (peptide/histidine transporter), member 3/4;K14638//solute carrier family 15 (peptide/histidine transporter), member 3/4	NA	NPF family transporter [Pinus pinaster]	POT family	[E] KOG1237 H+/oligopeptide symporter	Protein NRT1/ PTR FAMILY 5.7 OS=Arabidopsis thaliana OX=3702 GN=NPF5.7 PE=2 SV=2	GO:0016021//integral component of membrane;GO:0022857//transmembrane transporter activity
CL2675.Contig3_All	CL2675.Contig3_All	CL2675.Contig3_All	Novel_gene	1	1290	0.016	NA	NA	K16818//phospholipase A1 [EC:3.1.1.32]+ko00592//alpha-Linolenic acid metabolism+ko01100//Metabolic pathways+ko01110//Biosynthesis of secondary metabolites+ko00564//Glycerophospholipid metabolism	NA	unknown [Picea sitchensis]	Lipase (class 3)	[I] KOG4569 Predicted lipase	NA	GO:0006629//lipid metabolic process
CL3683.Contig6_All	CL3683.Contig6_All	CL3683.Contig6_All	Novel_gene	1	2111	0.016	NA	NA	NA	NA	uncharacterized protein LOC18432550 [Amborella trichopoda] >XP_020521851.1 uncharacterized protein LOC18432550 [Amborella trichopoda] >ERN04390.1 hypothetical protein AMTR_s00147p00098270 [Amborella trichopoda]	Protein of unknown function (DUF1360)	NA	NA	GO:0016021//integral component of membrane
CL549.Contig3_All	CL549.Contig3_All	CL549.Contig3_All	Novel_gene	1	1901	0.016	NA	NA	K18787//thermospermine synthase [EC:2.5.1.79];K18787//thermospermine synthase [EC:2.5.1.79];K18787//thermospermine synthase [EC:2.5.1.79];K18787//thermospermine synthase [EC:2.5.1.79];K18787//thermospermine synthase [EC:2.5.1.79]	EU849000.1 Taxodium distichum var. imbricarium isolate PM123 putative spermine synthase (acl5) gene, partial cds	Spermidine/spermine synthases family [Macleaya cordata]	Spermine/spermidine synthase domain	[E] KOG1562 Spermidine synthase	Thermospermine synthase ACAULIS5 OS=Arabidopsis thaliana OX=3702 GN=ACL5 PE=1 SV=1	GO:0006596//polyamine biosynthetic process;GO:0016740//transferase activity;GO:0006596//polyamine biosynthetic process
CL4153.Contig10_All	CL4153.Contig10_All	CL4153.Contig10_All	Novel_gene	1	3549	0.016	NA	NA	K03696//ATP-dependent Clp protease ATP-binding subunit ClpC;K03696//ATP-dependent Clp protease ATP-binding subunit ClpC;K03696//ATP-dependent Clp protease ATP-binding subunit ClpC;K03696//ATP-dependent Clp protease ATP-binding subunit ClpC;K03696//ATP-dependent Clp protease ATP-binding subunit ClpC	BT110916.1 Picea glauca clone GQ03229_M14 mRNA sequence	hypothetical protein AQUCO_08000014v1 [Aquilegia coerulea] >PIA27340.1 hypothetical protein AQUCO_08000014v1 [Aquilegia coerulea]	AAA domain (Cdc48 subfamily)	[O] KOG1051 Chaperone HSP104 and related ATP-dependent Clp proteases	ATP-dependent Clp protease ATP-binding subunit ClpA homolog CD4A, chloroplastic OS=Solanum lycopersicum OX=4081 GN=CD4A PE=3 SV=1	GO:0008233//peptidase activity;GO:0005524//ATP binding;GO:0019538//protein metabolic process
CL573.Contig1_All	CL573.Contig1_All	CL573.Contig1_All	Novel_gene	1	1254	0.016	NA	NA	K00103//L-gulonolactone oxidase [EC:1.1.3.8]+ko01100//Metabolic pathways+ko00053//Ascorbate and aldarate metabolism	NA	L-gulonolactone oxidase 2 isoform X2 [Amborella trichopoda]	D-arabinono-1,4-lactone oxidase	[V] KOG4730 D-arabinono-1, 4-lactone oxidase	Probable L-gulonolactone oxidase 6 OS=Arabidopsis thaliana OX=3702 GN=GULLO6 PE=3 SV=1	GO:0071949//FAD binding;GO:0016020//membrane;GO:0003885//D-arabinono-1,4-lactone oxidase activity
CL5591.Contig4_All	CL5591.Contig4_All	CL5591.Contig4_All	Novel_gene	1	1244	0.016	NA	NA	K13448//calcium-binding protein CML+ko04626//Plant-pathogen interaction;K13448//calcium-binding protein CML+ko04626//Plant-pathogen interaction;K13448//calcium-binding protein CML+ko04626//Plant-pathogen interaction;K13448//calcium-binding protein CML+ko04626//Plant-pathogen interaction;K13448//calcium-binding protein CML+ko04626//Plant-pathogen interaction	AK409809.1 Cryptomeria japonica mRNA, clone: CFFL046_O04, expressed in female strobili	calmodulin-like protein 3 [Glycine max] >XP_028216398.1 calmodulin-like protein 3 [Glycine soja] >KRG95097.1 hypothetical protein GLYMA_19G129800 [Glycine max] >RZB47716.1 Calmodulin-like protein 3 [Glycine soja]	EF hand	[T] KOG0027 Calmodulin and related proteins (EF-Hand superfamily)	Probable calcium-binding protein CML17 OS=Oryza sativa subsp. japonica OX=39947 GN=CML17 PE=2 SV=1	GO:0005509//calcium ion binding
Unigene18747_All	Unigene18747_All	Unigene18747_All	Novel_gene	1	1338	0.016	NA	NA	K16280//E3 ubiquitin-protein ligase RGLG [EC:2.3.2.27];K01206//alpha-L-fucosidase [EC:3.2.1.51]+ko00511//Other glycan degradation;K01206//alpha-L-fucosidase [EC:3.2.1.51]+ko00511//Other glycan degradation;K01206//alpha-L-fucosidase [EC:3.2.1.51]+ko00511//Other glycan degradation	NA	putative ester hydrolase [Taxus baccata]	GDSL-like Lipase/Acylhydrolase	[RI] LSE0388 A Predicted lipase	GDSL esterase/lipase At5g03590 OS=Arabidopsis thaliana OX=3702 GN=At5g03590 PE=3 SV=2	GO:0016788//hydrolase activity, acting on ester bonds
Unigene22104_All	Unigene22104_All	Unigene22104_All	Novel_gene	1	1193	0.016	NA	NA	NA	NA	flocculation protein FLO11-like [Spinacia oleracea]	NA	NA	NA	NA
CL11531.Contig2_All	CL11531.Contig2_All	CL11531.Contig2_All	Novel_gene	1	1286	0.016	NA	NA	K04124//gibberellin 3beta-dioxygenase [EC:1.14.11.15]+ko00904//Diterpenoid biosynthesis+ko01110//Biosynthesis of secondary metabolites;K04124//gibberellin 3beta-dioxygenase [EC:1.14.11.15]+ko00904//Diterpenoid biosynthesis+ko01110//Biosynthesis of secondary metabolites;K05282//gibberellin-44 dioxygenase [EC:1.14.11.12]+ko00904//Diterpenoid biosynthesis+ko01100//Metabolic pathways+ko01110//Biosynt…	NA	GA2ox12 [Pinus tabuliformis]	non-haem dioxygenase in morphine synthesis N-terminal	[QR] KOG0143 Iron/ascorbate family oxidoreductases	2-oxoglutarate-dependent dioxygenase DAO OS=Oryza sativa subsp. indica OX=39946 GN=DAO PE=3 SV=1	GO:0046872//metal ion binding;GO:0016491//oxidoreductase activity;GO:0051213//dioxygenase activity
CL6962.Contig1_All	CL6962.Contig1_All	CL6962.Contig1_All	Novel_gene	1	1097	0.016	NA	NA	K09841//xanthoxin dehydrogenase [EC:1.1.1.288]+ko00906//Carotenoid biosynthesis+ko01100//Metabolic pathways+ko01110//Biosynthesis of secondary metabolites;K09841//xanthoxin dehydrogenase [EC:1.1.1.288]+ko00906//Carotenoid biosynthesis+ko01100//Metabolic pathways+ko01110//Biosynthesis of secondary metabolites;K09841//xanthoxin dehydrogenase [EC:1.1.1.288]+ko00906//Carotenoid biosynthesis+ko01100//…	XM_021909862.1 PREDICTED: Chenopodium quinoa secoisolariciresinol dehydrogenase-like (LOC110730089), mRNA	putative alcohol dehydrogenase [Taxus baccata]	Enoyl-(Acyl carrier protein) reductase	[R] KOG0725 Reductases with broad range of substrate specificities	Short-chain dehydrogenase reductase 2a OS=Arabidopsis thaliana OX=3702 GN=SDR2a PE=3 SV=1	NA
CL1639.Contig2_All	CL1639.Contig2_All	CL1639.Contig2_All	Novel_gene	1	1229	0.016	NA	NA	K22369//epoxide hydrolase 4 [EC:3.3.-.-];K22369//epoxide hydrolase 4 [EC:3.3.-.-];K22369//epoxide hydrolase 4 [EC:3.3.-.-];K13699//abhydrolase domain-containing protein 5 [EC:2.3.1.51]	AK410660.1 Cryptomeria japonica mRNA, clone: CLFL012_C11, expressed in needles	unknown [Picea sitchensis]	alpha/beta hydrolase fold	[R] KOG1454 Predicted hydrolase/acyltransferase (alpha/beta hydrolase superfamily)	NA	GO:0003824//catalytic activity
Unigene23020_All	Unigene23020_All	Unigene23020_All	Novel_gene	1	1326	0.016	NA	NA	K20506//tuliposide A-converting enzyme [EC:4.2.99.22];K20506//tuliposide A-converting enzyme [EC:4.2.99.22];K20506//tuliposide A-converting enzyme [EC:4.2.99.22];K13258//2-hydroxyisoflavanone dehydratase [EC:4.2.1.105]+ko01110//Biosynthesis of secondary metabolites+ko00943//Isoflavonoid biosynthesis;K13258//2-hydroxyisoflavanone dehydratase [EC:4.2.1.105]+ko01110//Biosynthesis of secondary metabo…	NA	unknown [Picea sitchensis]	alpha/beta hydrolase fold	[V] KOG1515 Arylacetamide deacetylase	Probable tuliposide A-converting enzyme b6, amyloplastic OS=Tulipa gesneriana OX=13306 GN=TCEA-B6 PE=2 SV=1	GO:0016787//hydrolase activity;GO:0009056//catabolic process
CL2352.Contig2_All	CL2352.Contig2_All	CL2352.Contig2_All	Novel_gene	1	1348	0.016	NA	NA	NA	NA	putative UPF0481 protein At3g02645 [Elaeis guineensis]	Plant protein of unknown function	[S] LSE0031 A Uncharacterized protein	Putative UPF0481 protein At3g02645 OS=Arabidopsis thaliana OX=3702 GN=At3g02645 PE=3 SV=1	GO:0016021//integral component of membrane
Unigene8829_All	Unigene8829_All	Unigene8829_All	Novel_gene	1	1376	0.016	NA	NA	K18749//protein LSM14;K00430//peroxidase [EC:1.11.1.7]+ko01100//Metabolic pathways+ko01110//Biosynthesis of secondary metabolites+ko00940//Phenylpropanoid biosynthesis;K01180//endo-1,3(4)-beta-glucanase [EC:3.2.1.6];K04733//interleukin-1 receptor-associated kinase 4 [EC:2.7.11.1];K04730//interleukin-1 receptor-associated kinase 1 [EC:2.7.11.1]	NA	PREDICTED: proline-rich receptor-like protein kinase PERK8 [Theobroma cacao] >XP_007033398.2 PREDICTED: proline-rich receptor-like protein kinase PERK8 [Theobroma cacao]	Lytic transglycolase	[T] KOG1187 Serine/threonine protein kinase	Proline-rich receptor-like protein kinase PERK2 OS=Arabidopsis thaliana OX=3702 GN=PERK2 PE=2 SV=3	GO:0004674//protein serine/threonine kinase activity;GO:0016021//integral component of membrane;GO:0005524//ATP binding
Unigene15652_All	Unigene15652_All	Unigene15652_All	Novel_gene	1	1523	0.016	NA	NA	K12188//ESCRT-II complex subunit VPS22+ko04144//Endocytosis;K12188//ESCRT-II complex subunit VPS22+ko04144//Endocytosis;K12188//ESCRT-II complex subunit VPS22+ko04144//Endocytosis;K12188//ESCRT-II complex subunit VPS22+ko04144//Endocytosis;K12188//ESCRT-II complex subunit VPS22+ko04144//Endocytosis	AK406964.1 Cryptomeria japonica mRNA, clone: CFFL005_M11, expressed in female strobili	hypothetical protein PRUPE_4G210400 [Prunus persica]	EAP30/Vps36 family	[K] KOG3341 RNA polymerase II transcription factor complex subunit	Vacuolar protein sorting-associated protein 22 homolog 1 OS=Arabidopsis thaliana OX=3702 GN=VP22-1 PE=2 SV=2	GO:0000814//ESCRT II complex;GO:0015031//protein transport;GO:0043328//protein transport to vacuole involved in ubiquitin-dependent protein catabolic process via the multivesicular body sorting pathway;GO:0000814//ESCRT II complex;GO:0000814//ESCRT II complex;GO:0043328//protein transport to vacuole involved in ubiquitin-dependent protein catabolic process via the multivesicular body sorting path…
CL3805.Contig13_All	CL3805.Contig13_All	CL3805.Contig13_All	Novel_gene	1	1332	0.016	NA	NA	K03239//translation initiation factor eIF-2B subunit alpha+ko03013//RNA transport;K03113//translation initiation factor 1+ko03013//RNA transport;K03113//translation initiation factor 1+ko03013//RNA transport;K03239//translation initiation factor eIF-2B subunit alpha+ko03013//RNA transport;K03113//translation initiation factor 1+ko03013//RNA transport	NA	unknown [Picea sitchensis]	LURP-one-related	[J] KOG1770 Translation initiation factor 1 (eIF-1/SUI1)	Protein LURP-one-related 5 OS=Arabidopsis thaliana OX=3702 GN=At1g80120 PE=2 SV=1	NA
CL11629.Contig2_All	CL11629.Contig2_All	CL11629.Contig2_All	Novel_gene	1	1294	0.016	NA	NA	K20723//reticulon-3;K20723//reticulon-3;K20723//reticulon-3;K20723//reticulon-3	NA	reticulon-like protein B12 [Amborella trichopoda] >ERN09653.1 hypothetical protein AMTR_s00029p00201410 [Amborella trichopoda]	Reticulon	[U] KOG1792 Reticulon	Reticulon-like protein B5 OS=Arabidopsis thaliana OX=3702 GN=RTNLB5 PE=1 SV=1	GO:0005789//endoplasmic reticulum membrane;GO:0016021//integral component of membrane
CL86.Contig2_All	CL86.Contig2_All	CL86.Contig2_All	Novel_gene	1	1311	0.016	NA	NA	K19613//leucine-rich repeat protein SHOC2	NA	protein SUPPRESSOR OF npr1-1, CONSTITUTIVE 1-like isoform X1 [Punica granatum] >XP_031380250.1 protein SUPPRESSOR OF npr1-1, CONSTITUTIVE 1-like isoform X1 [Punica granatum] >XP_031380251.1 protein SUPPRESSOR OF npr1-1, CONSTITUTIVE 1-like isoform X1 [Punica granatum] >XP_031380252.1 protein SUPPRESSOR OF npr1-1, CONSTITUTIVE 1-like isoform X1 [Punica granatum] >XP_031380253.1 protein SUPPRESSOR …	Leucine Rich repeats (2 copies)	[VT] LSE0039 A Disease resistance protein (TIR-NBS-LRR class)	Disease resistance protein L6 OS=Linum usitatissimum OX=4006 GN=L6 PE=1 SV=1	GO:0016021//integral component of membrane;GO:0043531//ADP binding
CL5096.Contig7_All	CL5096.Contig7_All	CL5096.Contig7_All	Novel_gene	1	1331	0.016	NA	NA	K01188//beta-glucosidase [EC:3.2.1.21]+ko01100//Metabolic pathways+ko00500//Starch and sucrose metabolism+ko01110//Biosynthesis of secondary metabolites+ko00460//Cyanoamino acid metabolism+ko00940//Phenylpropanoid biosynthesis;K01188//beta-glucosidase [EC:3.2.1.21]+ko01100//Metabolic pathways+ko00500//Starch and sucrose metabolism+ko01110//Biosynthesis of secondary metabolites+ko00460//Cyanoamino…	XM_019198761.1 PREDICTED: Nelumbo nucifera beta-glucosidase 12-like (LOC104603498), transcript variant X2, mRNA	unnamed protein product, partial [Vitis vinifera]	Glycosyl hydrolase family 1	[G] KOG0626 Beta-glucosidase, lactase phlorizinhydrolase, and related proteins	Beta-glucosidase 13 OS=Oryza sativa subsp. japonica OX=39947 GN=BGLU13 PE=2 SV=2	NA
CL754.Contig1_All	CL754.Contig1_All	CL754.Contig1_All	Novel_gene	1	1409	0.016	NA	NA	K07874//Ras-related protein Rab-1A	NA	unknown [Picea sitchensis]	alpha/beta hydrolase fold	[V] KOG1515 Arylacetamide deacetylase	Probable carboxylesterase 17 OS=Arabidopsis thaliana OX=3702 GN=CXE17 PE=2 SV=1	GO:0016787//hydrolase activity
Unigene11193_All	Unigene11193_All	Unigene11193_All	Novel_gene	1	1369	0.016	NA	NA	K01412//mitochondrial-processing peptidase subunit alpha [EC:3.4.24.64];K01412//mitochondrial-processing peptidase subunit alpha [EC:3.4.24.64];K01412//mitochondrial-processing peptidase subunit alpha [EC:3.4.24.64];K01412//mitochondrial-processing peptidase subunit alpha [EC:3.4.24.64];K01412//mitochondrial-processing peptidase subunit alpha [EC:3.4.24.64]	NA	hypothetical protein FH972_022618 [Carpinus fangiana]	Peptidase M16 inactive domain	[O] KOG2067 Mitochondrial processing peptidase, alpha subunit	Probable mitochondrial-processing peptidase subunit alpha-1, mitochondrial OS=Arabidopsis thaliana OX=3702 GN=MPPalpha1 PE=1 SV=1	GO:0004222//metalloendopeptidase activity;GO:0046872//metal ion binding
Unigene11288_All	Unigene11288_All	Unigene11288_All	Novel_gene	1	1238	0.016	NA	NA	K01951//GMP synthase (glutamine-hydrolysing) [EC:6.3.5.2]+ko00230//Purine metabolism+ko01100//Metabolic pathways;K01951//GMP synthase (glutamine-hydrolysing) [EC:6.3.5.2]+ko00230//Purine metabolism+ko01100//Metabolic pathways;K01951//GMP synthase (glutamine-hydrolysing) [EC:6.3.5.2]+ko00230//Purine metabolism+ko01100//Metabolic pathways;K01951//GMP synthase (glutamine-hydrolysing) [EC:6.3.5.2]+ko…	NA	hypothetical protein FH972_024707 [Carpinus fangiana]	GMP synthase C terminal domain	[F] KOG1622 GMP synthase	NA	GO:0016462//pyrophosphatase activity;GO:0006541//glutamine metabolic process;GO:0006541//glutamine metabolic process;GO:0005524//ATP binding;GO:0003922//GMP synthase (glutamine-hydrolyzing) activity
CL3004.Contig10_All	CL3004.Contig10_All	CL3004.Contig10_All	Novel_gene	1	1346	0.016	NA	NA	K01719//uroporphyrinogen-III synthase [EC:4.2.1.75]+ko00860//Porphyrin and chlorophyll metabolism+ko01100//Metabolic pathways+ko01110//Biosynthesis of secondary metabolites;K01719//uroporphyrinogen-III synthase [EC:4.2.1.75]+ko00860//Porphyrin and chlorophyll metabolism+ko01100//Metabolic pathways+ko01110//Biosynthesis of secondary metabolites;K01719//uroporphyrinogen-III synthase [EC:4.2.1.75]+k…	AK414055.1 Cryptomeria japonica mRNA, clone: CMFL044_P07, expressed in male strobili	uroporphyrinogen-III synthase, chloroplastic [Amborella trichopoda] >XP_020517693.1 uroporphyrinogen-III synthase, chloroplastic [Amborella trichopoda] >XP_020517694.1 uroporphyrinogen-III synthase, chloroplastic [Amborella trichopoda]	Uroporphyrinogen-III synthase HemD	NA	Uroporphyrinogen-III synthase, chloroplastic OS=Oryza sativa subsp. japonica OX=39947 GN=UROS PE=2 SV=1	NA
Unigene14089_All	Unigene14089_All	Unigene14089_All	Novel_gene	1	1202	0.016	NA	NA	K00010//myo-inositol 2-dehydrogenase / D-chiro-inositol 1-dehydrogenase [EC:1.1.1.18 1.1.1.369]+ko01100//Metabolic pathways+ko00562//Inositol phosphate metabolism;K00010//myo-inositol 2-dehydrogenase / D-chiro-inositol 1-dehydrogenase [EC:1.1.1.18 1.1.1.369]+ko01100//Metabolic pathways+ko00562//Inositol phosphate metabolism;K00010//myo-inositol 2-dehydrogenase / D-chiro-inositol 1-dehydrogenase […	NA	putative oxidoreductase YrbE [Gracilariopsis chorda]	Oxidoreductase family, NAD-binding Rossmann fold	[GQ] KOG2741 Dimeric dihydrodiol dehydrogenase	Uncharacterized oxidoreductase At4g09670 OS=Arabidopsis thaliana OX=3702 GN=At4g09670 PE=1 SV=1	GO:0016491//oxidoreductase activity;GO:0050112//inositol 2-dehydrogenase activity
CL1489.Contig1_All	CL1489.Contig1_All	CL1489.Contig1_All	Novel_gene	1	2556	0.016	NA	NA	K14682//amino-acid N-acetyltransferase [EC:2.3.1.1]+ko00220//Arginine biosynthesis+ko01230//Biosynthesis of amino acids+ko01100//Metabolic pathways+ko01110//Biosynthesis of secondary metabolites+ko01210//2-Oxocarboxylic acid metabolism;K14682//amino-acid N-acetyltransferase [EC:2.3.1.1]+ko00220//Arginine biosynthesis+ko01230//Biosynthesis of amino acids+ko01100//Metabolic pathways+ko01110//Biosyn…	BT119790.1 Picea glauca clone GQ04110_B08 mRNA sequence	probable amino-acid acetyltransferase NAGS1, chloroplastic [Phoenix dactylifera]	Amino acid kinase family	[E] KOG2436 Acetylglutamate kinase/acetylglutamate synthase	Probable amino-acid acetyltransferase NAGS1, chloroplastic OS=Arabidopsis thaliana OX=3702 GN=NAGS1 PE=2 SV=1	GO:0006526//arginine biosynthetic process;GO:0005737//cytoplasm;GO:0004042//acetyl-CoA:L-glutamate N-acetyltransferase activity;GO:0005737//cytoplasm;GO:0006526//arginine biosynthetic process
Unigene16910_All	Unigene16910_All	Unigene16910_All	Novel_gene	1	1194	0.016	NA	NA	K07300//Ca2+:H+ antiporter;K07300//Ca2+:H+ antiporter;K07300//Ca2+:H+ antiporter;K07300//Ca2+:H+ antiporter;K07300//Ca2+:H+ antiporter	NA	hypothetical protein FH972_025221 [Carpinus fangiana]	Sodium/calcium exchanger protein	[P] KOG1397 Ca2+/H+ antiporter VCX1 and related proteins	Vacuolar cation/proton exchanger 2 OS=Arabidopsis thaliana OX=3702 GN=CAX2 PE=1 SV=2	GO:0015369//calcium:proton antiporter activity;GO:0055085//transmembrane transport;GO:0005774//vacuolar membrane;GO:0016021//integral component of membrane;GO:0055085//transmembrane transport;GO:0005774//vacuolar membrane
CL7942.Contig1_All	CL7942.Contig1_All	CL7942.Contig1_All	Novel_gene	1	1881	0.02	NA	NA	K01637//isocitrate lyase [EC:4.1.3.1]+ko01100//Metabolic pathways+ko01110//Biosynthesis of secondary metabolites+ko01200//Carbon metabolism+ko00630//Glyoxylate and dicarboxylate metabolism;K01637//isocitrate lyase [EC:4.1.3.1]+ko01100//Metabolic pathways+ko01110//Biosynthesis of secondary metabolites+ko01200//Carbon metabolism+ko00630//Glyoxylate and dicarboxylate metabolism;K01637//isocitrate ly…	XM_010242612.2 PREDICTED: Nelumbo nucifera isocitrate lyase-like (LOC104585660), mRNA	predicted protein [Hordeum vulgare subsp. vulgare]	Isocitrate lyase family	[C] KOG1260 Isocitrate lyase	Isocitrate lyase OS=Brassica napus OX=3708 PE=2 SV=1	GO:0046872//metal ion binding;GO:0019752//carboxylic acid metabolic process;GO:0019752//carboxylic acid metabolic process;GO:0004451//isocitrate lyase activity
Unigene16454_All	Unigene16454_All	Unigene16454_All	Novel_gene	1	1003	0.02	NA	NA	NA	NA	mucin-2-like [Morus notabilis]	Ser-Thr-rich glycosyl-phosphatidyl-inositol-anchored membrane family	[T] LSE0513 C 7-transmembrane receptor	Protein TIC 214 OS=Cucumis sativus OX=3659 GN=TIC214 PE=3 SV=2	NA
Unigene22208_All	Unigene22208_All	Unigene22208_All	Novel_gene	1	1083	0.02	NA	NA	NA	NA	protein UPS3, mitochondrial-like [Quercus suber]	PRELI-like family	[U] KOG3336 Predicted member of the intramitochondrial sorting protein family	NA	GO:0005758//mitochondrial intermembrane space;GO:0005758//mitochondrial intermembrane space
Unigene8190_All	Unigene8190_All	Unigene8190_All	Novel_gene	1	2878	0.02	NA	NA	NA	LR721785.1 XXX	flavin carrier protein 2-like [Quercus suber]	Transient receptor potential (TRP) ion channel	NA	NA	GO:0016021//integral component of membrane
CL527.Contig1_All	CL527.Contig1_All	CL527.Contig1_All	Novel_gene	1	1074	0.02	NA	NA	NA	CP050799.1 Setaria viridis cultivar ME034v chromosome 5	hypothetical protein EJ110_NYTH51780 [Nymphaea thermarum]	NA	NA	NA	NA
CL1975.Contig11_All	CL1975.Contig11_All	CL1975.Contig11_All	Novel_gene	1	2017	0.02	NA	NA	K19613//leucine-rich repeat protein SHOC2	NA	PREDICTED: TMV resistance protein N-like [Ipomoea nil]	Leucine Rich repeats (2 copies)	[VT] LSE0039 A Disease resistance protein (TIR-NBS-LRR class)	Probable WRKY transcription factor 19 OS=Arabidopsis thaliana OX=3702 GN=WRKY19 PE=3 SV=1	GO:0007165//signal transduction;GO:0043531//ADP binding;GO:0007165//signal transduction;GO:0007165//signal transduction;GO:0007165//signal transduction;GO:0007165//signal transduction
Unigene23570_All	Unigene23570_All	Unigene23570_All	Novel_gene	1	1034	0.02	NA	NA	K02973//small subunit ribosomal protein S23e+ko03010//Ribosome;K02973//small subunit ribosomal protein S23e+ko03010//Ribosome;K02973//small subunit ribosomal protein S23e+ko03010//Ribosome;K02973//small subunit ribosomal protein S23e+ko03010//Ribosome;K02973//small subunit ribosomal protein S23e+ko03010//Ribosome	AK415309.1 Cryptomeria japonica mRNA, clone: CSFL010_M01, expressed in reproductive shoots	hypothetical protein MARPO_0015s0153 [Marchantia polymorpha]	Ribosomal protein S12/S23	[J] KOG1749 40S ribosomal protein S23	40S ribosomal protein S23 OS=Fragaria ananassa OX=3747 GN=RPS23 PE=2 SV=1	GO:0015935//small ribosomal subunit;GO:0015935//small ribosomal subunit;GO:0006412//translation;GO:0003735//structural constituent of ribosome;GO:0006412//translation;GO:0015935//small ribosomal subunit
Unigene953_All	Unigene953_All	Unigene953_All	Novel_gene	1	1153	0.02	NA	NA	K00826//branched-chain amino acid aminotransferase [EC:2.6.1.42]+ko00290//Valine, leucine and isoleucine biosynthesis+ko00280//Valine, leucine and isoleucine degradation+ko00770//Pantothenate and CoA biosynthesis+ko01230//Biosynthesis of amino acids+ko01100//Metabolic pathways+ko01110//Biosynthesis of secondary metabolites+ko01210//2-Oxocarboxylic acid metabolism+ko00270//Cysteine and methionine …	NA	hypothetical protein FH972_020990 [Carpinus fangiana]	Amino-transferase class IV	[E] KOG0975 Branched chain aminotransferase BCAT1, pyridoxal phosphate enzymes type IV superfamily	Branched-chain-amino-acid aminotransferase 5, chloroplastic OS=Arabidopsis thaliana OX=3702 GN=BCAT5 PE=1 SV=1	GO:0004084//branched-chain-amino-acid transaminase activity;GO:0009081//branched-chain amino acid metabolic process;GO:0052656//L-isoleucine transaminase activity;GO:0052655//L-valine transaminase activity;GO:0052654//L-leucine transaminase activity;GO:0009081//branched-chain amino acid metabolic process
CL157.Contig2_All	CL157.Contig2_All	CL157.Contig2_All	Novel_gene	1	1839	0.02	NA	heat shock cognate protein 70-1 (best arabidopsis hit)	K03283//heat shock 70kDa protein 1/2/6/8+ko03040//Spliceosome+ko04144//Endocytosis+ko04141//Protein processing in endoplasmic reticulum;K03283//heat shock 70kDa protein 1/2/6/8+ko03040//Spliceosome+ko04144//Endocytosis+ko04141//Protein processing in endoplasmic reticulum;K03283//heat shock 70kDa protein 1/2/6/8+ko03040//Spliceosome+ko04144//Endocytosis+ko04141//Protein processing in endoplasmic r…	AK107338.1 Oryza sativa Japonica Group cDNA clone:002-126-F12, full insert sequence	ribosome-associated molecular chaperone SSB1 [Quercus suber]	Hsp70 protein	[O] KOG0101 Molecular chaperones HSP70/HSC70, HSP70 superfamily	Heat shock 70 kDa protein 5 OS=Arabidopsis thaliana OX=3702 GN=HSP70-5 PE=2 SV=1	GO:0005524//ATP binding
CL12307.Contig3_All	CL12307.Contig3_All	CL12307.Contig3_All	Novel_gene	1	653	0.02	NA	NA	K21813//endonuclease V [EC:3.1.26.-];K21813//endonuclease V [EC:3.1.26.-];K21813//endonuclease V [EC:3.1.26.-];K21813//endonuclease V [EC:3.1.26.-];K21813//endonuclease V [EC:3.1.26.-]	BT109994.1 Picea glauca clone GQ03214_L08 mRNA sequence	endonuclease V isoform X2 [Elaeis guineensis]	NA	[R] KOG4417 Predicted endonuclease	NA	NA
CL5873.Contig3_All	CL5873.Contig3_All	CL5873.Contig3_All	Novel_gene	1	1683	0.02	NA	NA	K05841//sterol 3beta-glucosyltransferase [EC:2.4.1.173];K05841//sterol 3beta-glucosyltransferase [EC:2.4.1.173];K05841//sterol 3beta-glucosyltransferase [EC:2.4.1.173];K05841//sterol 3beta-glucosyltransferase [EC:2.4.1.173];K05841//sterol 3beta-glucosyltransferase [EC:2.4.1.173]	EF676625.1 Picea sitchensis clone WS02744_P08 unknown mRNA	sterol 3-beta-glucosyltransferase [Amborella trichopoda]	UDP-glucoronosyl and UDP-glucosyl transferase	[GC] KOG1192 UDP-glucuronosyl and UDP-glucosyl transferase	Sterol 3-beta-glucosyltransferase UGT80B1 OS=Arabidopsis thaliana OX=3702 GN=UGT80B1 PE=2 SV=1	NA
Unigene16765_All	Unigene16765_All	Unigene16765_All	Novel_gene	1	1126	0.02	NA	NA	NA	NA	uncharacterized protein LOC112014481 [Quercus suber]	NA	NA	NA	NA
Unigene13840_All	Unigene13840_All	Unigene13840_All	Novel_gene	1	1133	0.02	NA	NA	K14489//arabidopsis histidine kinase 2/3/4 (cytokinin receptor) [EC:2.7.13.3]+ko04075//Plant hormone signal transduction;K14489//arabidopsis histidine kinase 2/3/4 (cytokinin receptor) [EC:2.7.13.3]+ko04075//Plant hormone signal transduction;K14489//arabidopsis histidine kinase 2/3/4 (cytokinin receptor) [EC:2.7.13.3]+ko04075//Plant hormone signal transduction	BT113087.1 Picea glauca clone GQ03325_H19 mRNA sequence	unknown [Picea sitchensis]	Response regulator receiver domain	[T] KOG0519 Sensory transduction histidine kinase	Two-component response regulator ORR41 OS=Oryza sativa subsp. japonica OX=39947 GN=RR41 PE=3 SV=1	GO:0000160//phosphorelay signal transduction system;GO:0000155//phosphorelay sensor kinase activity;GO:0046777//protein autophosphorylation;GO:0005887//integral component of plasma membrane;GO:0004673//protein histidine kinase activity;GO:0000160//phosphorelay signal transduction system;GO:0016021//integral component of membrane;GO:0000160//phosphorelay signal transduction system;GO:0000155//phos…
CL6927.Contig1_All	CL6927.Contig1_All	CL6927.Contig1_All	Novel_gene	1	2761	0.02	NA	NA	K01647//citrate synthase [EC:2.3.3.1]+ko00020//Citrate cycle (TCA cycle)+ko01230//Biosynthesis of amino acids+ko01100//Metabolic pathways+ko01110//Biosynthesis of secondary metabolites+ko01210//2-Oxocarboxylic acid metabolism+ko01200//Carbon metabolism+ko00630//Glyoxylate and dicarboxylate metabolism;K01647//citrate synthase [EC:2.3.3.1]+ko00020//Citrate cycle (TCA cycle)+ko01230//Biosynthesis of…	BT116356.1 Picea glauca clone GQ03717_C11 mRNA sequence	unknown [Picea sitchensis]	Citrate synthase, C-terminal domain	[C] KOG2617 Citrate synthase	Citrate synthase, mitochondrial OS=Daucus carota OX=4039 GN=CS PE=2 SV=1	GO:0006101//citrate metabolic process;GO:0004108//citrate (Si)-synthase activity;GO:0006099//tricarboxylic acid cycle;GO:0006099//tricarboxylic acid cycle;GO:0005975//carbohydrate metabolic process;GO:0005759//mitochondrial matrix;GO:0005759//mitochondrial matrix;GO:0006101//citrate metabolic process
Unigene6786_All	Unigene6786_All	Unigene6786_All	Novel_gene	1	1087	0.02	NA	NA	NA	NA	hypothetical protein FH972_023691 [Carpinus fangiana]	NA	NA	NA	GO:0004672//protein kinase activity;GO:0005524//ATP binding
Unigene11542_All	Unigene11542_All	Unigene11542_All	Novel_gene	1	1007	0.02	NA	NA	K07198//5'-AMP-activated protein kinase, catalytic alpha subunit [EC:2.7.11.11];K07198//5'-AMP-activated protein kinase, catalytic alpha subunit [EC:2.7.11.11];K07198//5'-AMP-activated protein kinase, catalytic alpha subunit [EC:2.7.11.11];K07198//5'-AMP-activated protein kinase, catalytic alpha subunit [EC:2.7.11.11];K07198//5'-AMP-activated protein kinase, catalytic alpha subunit [EC:2.7.11.11]	NA	hypothetical protein FH972_022523 [Carpinus fangiana]	Protein kinase domain	[D] KOG0590 Checkpoint kinase and related serine/threonine protein kinases	CBL-interacting protein kinase 17 OS=Oryza sativa subsp. japonica OX=39947 GN=CIPK17 PE=2 SV=1	GO:0005524//ATP binding;GO:0004672//protein kinase activity;GO:0016021//integral component of membrane
Unigene19846_All	Unigene19846_All	Unigene19846_All	Novel_gene	1	1089	0.02	NA	NA	K03686//molecular chaperone DnaJ;K02288//phycocyanobilin lyase subunit alpha [EC:4.4.1.32]+ko01100//Metabolic pathways+ko00196//Photosynthesis - antenna proteins;K03686//molecular chaperone DnaJ	NA	hypothetical protein THAOC_13951 [Thalassiosira oceanica]	DnaJ domain	[O] KOG0691 Molecular chaperone (DnaJ superfamily)	Chaperone protein dnaJ 10 OS=Arabidopsis thaliana OX=3702 GN=ATJ10 PE=2 SV=2	NA
CL1941.Contig26_All	CL1941.Contig26_All	CL1941.Contig26_All	Novel_gene	1	2711	0.02	NA	NA	K18729//protein angel;K21777//G2/mitotic-specific cyclin-B, other	EF676115.1 Picea sitchensis clone WS02710_G19 unknown mRNA	unknown [Picea sitchensis]	EF hand	[K] KOG2338 Transcriptional effector CCR4-related protein	Uncharacterized calcium-binding protein At1g02270 OS=Arabidopsis thaliana OX=3702 GN=At1g02270 PE=2 SV=2	GO:0005509//calcium ion binding
Unigene6183_All	Unigene6183_All	Unigene6183_All	Novel_gene	1	1102	0.02	NA	NA	K08486//syntaxin 1B/2/3+ko04130//SNARE interactions in vesicular transport;K08486//syntaxin 1B/2/3+ko04130//SNARE interactions in vesicular transport;K08486//syntaxin 1B/2/3+ko04130//SNARE interactions in vesicular transport;K08486//syntaxin 1B/2/3+ko04130//SNARE interactions in vesicular transport;K08486//syntaxin 1B/2/3+ko04130//SNARE interactions in vesicular transport	NA	syntaxin-like protein psy1 [Quercus suber]	Syntaxin	[U] KOG0810 SNARE protein Syntaxin 1 and related proteins	Syntaxin-related protein KNOLLE OS=Arabidopsis thaliana OX=3702 GN=KN PE=1 SV=1	GO:0006886//intracellular protein transport;GO:0006886//intracellular protein transport;GO:0017157//regulation of exocytosis;GO:0017157//regulation of exocytosis;GO:0016021//integral component of membrane;GO:0017157//regulation of exocytosis;GO:0017157//regulation of exocytosis;GO:0005484//SNAP receptor activity;GO:0016192//vesicle-mediated transport;GO:0016192//vesicle-mediated transport;GO:0000…
CL607.Contig2_All	CL607.Contig2_All	CL607.Contig2_All	Novel_gene	1	1049	0.02	NA	NA	K01426//amidase [EC:3.5.1.4]+ko00380//Tryptophan metabolism+ko00330//Arginine and proline metabolism+ko00360//Phenylalanine metabolism	BT116053.1 Picea glauca clone GQ03711_C12 mRNA sequence	unknown [Picea sitchensis]	Amidase	[J] KOG1211 Amidases	Probable amidase At4g34880 OS=Arabidopsis thaliana OX=3702 GN=At4g34880 PE=2 SV=1	NA
Unigene16857_All	Unigene16857_All	Unigene16857_All	Novel_gene	1	1046	0.02	NA	NA	K13511//monolysocardiolipin acyltransferase [EC:2.3.1.-]+ko00564//Glycerophospholipid metabolism;K13511//monolysocardiolipin acyltransferase [EC:2.3.1.-]+ko00564//Glycerophospholipid metabolism;K13511//monolysocardiolipin acyltransferase [EC:2.3.1.-]+ko00564//Glycerophospholipid metabolism;K13511//monolysocardiolipin acyltransferase [EC:2.3.1.-]+ko00564//Glycerophospholipid metabolism	NA	tafazzin-like [Quercus suber]	Acyltransferase	[I] KOG2847 Phosphate acyltransferase	N-acylphosphatidylethanolamine synthase OS=Arabidopsis thaliana OX=3702 GN=At1g78690 PE=2 SV=1	GO:0006644//phospholipid metabolic process;GO:0016746//transferase activity, transferring acyl groups;GO:0006644//phospholipid metabolic process
CL8946.Contig1_All	CL8946.Contig1_All	CL8946.Contig1_All	Novel_gene	1	2154	0.02	bHLH	NA	K04733//interleukin-1 receptor-associated kinase 4 [EC:2.7.11.1];K11253//histone H3;K04733//interleukin-1 receptor-associated kinase 4 [EC:2.7.11.1];K12126//phytochrome-interacting factor 3+ko04712//Circadian rhythm - plant+ko04075//Plant hormone signal transduction;K07953//GTP-binding protein SAR1 [EC:3.6.5.-]+ko04141//Protein processing in endoplasmic reticulum	XM_031411926.1 PREDICTED: Pistacia vera transcription factor bHLH49-like (LOC116126221), mRNA	transcription factor bHLH63 isoform X1 [Populus alba]	Helix-loop-helix DNA-binding domain	[KT] LSE0107 A bHLH transcription factor	Transcription factor bHLH63 OS=Arabidopsis thaliana OX=3702 GN=BHLH63 PE=1 SV=1	GO:0005634//nucleus;GO:0006355//regulation of transcription, DNA-templated;GO:0046983//protein dimerization activity;GO:0006355//regulation of transcription, DNA-templated;GO:0006355//regulation of transcription, DNA-templated;GO:0005634//nucleus;GO:0006355//regulation of transcription, DNA-templated;GO:0003700//DNA-binding transcription factor activity
CL4412.Contig1_All	CL4412.Contig1_All	CL4412.Contig1_All	Novel_gene	1	1025	0.02	NA	NA	K00134//glyceraldehyde 3-phosphate dehydrogenase [EC:1.2.1.12]+ko00010//Glycolysis / Gluconeogenesis+ko01230//Biosynthesis of amino acids+ko01100//Metabolic pathways+ko01110//Biosynthesis of secondary metabolites+ko00710//Carbon fixation in photosynthetic organisms+ko01200//Carbon metabolism;K00134//glyceraldehyde 3-phosphate dehydrogenase [EC:1.2.1.12]+ko00010//Glycolysis / Gluconeogenesis+ko012…	XM_024055806.1 PREDICTED: Quercus suber glyceraldehyde-3-phosphate dehydrogenase (LOC112023187), mRNA	glyceraldehyde-3-phosphate dehydrogenase [Quercus suber]	Glyceraldehyde 3-phosphate dehydrogenase, C-terminal domain	[G] KOG0657 Glyceraldehyde 3-phosphate dehydrogenase	Glyceraldehyde-3-phosphate dehydrogenase 2, cytosolic OS=Zea mays OX=4577 GN=GAPC2 PE=2 SV=1	GO:0016620//oxidoreductase activity, acting on the aldehyde or oxo group of donors, NAD or NADP as acceptor;GO:0006096//glycolytic process;GO:0006096//glycolytic process;GO:0005829//cytosol;GO:0050661//NADP binding;GO:0051287//NAD binding;GO:0005829//cytosol;GO:0004365//glyceraldehyde-3-phosphate dehydrogenase (NAD+) (phosphorylating) activity;GO:0006006//glucose metabolic process
CL12284.Contig5_All	CL12284.Contig5_All	CL12284.Contig5_All	Novel_gene	1	2638	0.02	NA	NA	NA	NA	flowering time control protein FCA isoform X3 [Amborella trichopoda]	Transcription termination and cleavage factor C-terminal	NA	NA	GO:0003723//RNA binding
CL11522.Contig2_All	CL11522.Contig2_All	CL11522.Contig2_All	Novel_gene	1	1028	0.02	NA	NA	NA	NA	hypothetical protein AQUCO_02400022v1 [Aquilegia coerulea]	NA	NA	NA	GO:0010411//xyloglucan metabolic process;GO:0005618//cell wall;GO:0048046//apoplast;GO:0016762//xyloglucan:xyloglucosyl transferase activity;GO:0042546//cell wall biogenesis;GO:0004553//hydrolase activity, hydrolyzing O-glycosyl compounds;GO:0010411//xyloglucan metabolic process;GO:0071555//cell wall organization
Unigene21886_All	Unigene21886_All	Unigene21886_All	Novel_gene	1	1008	0.02	NA	NA	K13128//zinc finger CCHC domain-containing protein 8	NA	protein GLUTAMINE DUMPER 1-like [Dorcoceras hygrometricum]	NA	NA	Protein GLUTAMINE DUMPER 4 OS=Arabidopsis thaliana OX=3702 GN=GDU4 PE=2 SV=1	GO:0080143//regulation of amino acid export;GO:0080143//regulation of amino acid export;GO:0016021//integral component of membrane;GO:0080143//regulation of amino acid export;GO:0080143//regulation of amino acid export
CL930.Contig1_All	CL930.Contig1_All	CL930.Contig1_All	Novel_gene	1	1142	0.02	NA	NA	K01054//acylglycerol lipase [EC:3.1.1.23]+ko01100//Metabolic pathways+ko00561//Glycerolipid metabolism;K01054//acylglycerol lipase [EC:3.1.1.23]+ko01100//Metabolic pathways+ko00561//Glycerolipid metabolism;K01054//acylglycerol lipase [EC:3.1.1.23]+ko01100//Metabolic pathways+ko00561//Glycerolipid metabolism;K01054//acylglycerol lipase [EC:3.1.1.23]+ko01100//Metabolic pathways+ko00561//Glycerolipi…	XM_009630934.3 PREDICTED: Nicotiana tomentosiformis monoacylglycerol lipase (LOC104119425), transcript variant X1, mRNA	uncharacterized protein LOC115671227 [Syzygium oleosum]	Serine aminopeptidase, S33	[I] KOG1455 Lysophospholipase	Caffeoylshikimate esterase OS=Arabidopsis thaliana OX=3702 GN=CSE PE=1 SV=1	GO:0016298//lipase activity;GO:0004177//aminopeptidase activity;GO:0016020//membrane
Unigene21369_All	Unigene21369_All	Unigene21369_All	Novel_gene	1	2129	0.02	NA	NA	K03327//multidrug resistance protein, MATE family;K03327//multidrug resistance protein, MATE family;K03327//multidrug resistance protein, MATE family;K03327//multidrug resistance protein, MATE family;K03327//multidrug resistance protein, MATE family	NA	PREDICTED: protein DETOXIFICATION 33-like [Nelumbo nucifera]	MatE	[R] KOG1347 Uncharacterized membrane protein, predicted efflux pump	Protein DETOXIFICATION 35 OS=Arabidopsis thaliana OX=3702 GN=DTX35 PE=1 SV=1	GO:0016021//integral component of membrane;GO:0042910//xenobiotic transmembrane transporter activity;GO:0015297//antiporter activity
CL20.Contig23_All	CL20.Contig23_All	CL20.Contig23_All	Novel_gene	1	1066	0.02	NA	NA	K08770//ubiquitin C	XM_002508129.1 Micromonas commoda ubiquitin mRNA	polyubiquitin [Selaginella moellendorffii] >XP_002983549.1 polyubiquitin [Selaginella moellendorffii] >EFJ15450.1 hypothetical protein SELMODRAFT_228943 [Selaginella moellendorffii] >EFJ22150.1 hypothetical protein SELMODRAFT_271198 [Selaginella moellendorffii]	Ubiquitin family	[OR] KOG0001 Ubiquitin and ubiquitin-like proteins	Polyubiquitin OS=Aglaothamnion neglectum OX=2765 PE=2 SV=2	NA
CL2447.Contig5_All	CL2447.Contig5_All	CL2447.Contig5_All	Novel_gene	1	1082	0.02	NA	NA	K01193//beta-fructofuranosidase [EC:3.2.1.26]+ko01100//Metabolic pathways+ko00052//Galactose metabolism+ko00500//Starch and sucrose metabolism;K01193//beta-fructofuranosidase [EC:3.2.1.26]+ko01100//Metabolic pathways+ko00052//Galactose metabolism+ko00500//Starch and sucrose metabolism;K01193//beta-fructofuranosidase [EC:3.2.1.26]+ko01100//Metabolic pathways+ko00052//Galactose metabolism+ko00500//…	NA	beta-fructofuranosidase, insoluble isoenzyme 1-like [Nymphaea colorata]	Glycosyl hydrolases family 32 N-terminal domain	[G] KOG0228 Beta-fructofuranosidase (invertase)	Beta-fructofuranosidase, insoluble isoenzyme 1 OS=Daucus carota OX=4039 GN=INV1 PE=1 SV=1	GO:0004553//hydrolase activity, hydrolyzing O-glycosyl compounds;GO:0005975//carbohydrate metabolic process
Unigene6071_All	Unigene6071_All	Unigene6071_All	Novel_gene	1	1770	0.02	NA	NA	K01255//leucyl aminopeptidase [EC:3.4.11.1]+ko01100//Metabolic pathways+ko00480//Glutathione metabolism	NA	hypothetical protein FH972_023878 [Carpinus fangiana]	Cyclin	[R] KOG1674 Cyclin	Cyclin-U1-1 OS=Arabidopsis thaliana OX=3702 GN=CYCU1-1 PE=1 SV=1	GO:0016301//kinase activity;GO:0000079//regulation of cyclin-dependent protein serine/threonine kinase activity;GO:0000079//regulation of cyclin-dependent protein serine/threonine kinase activity;GO:0000079//regulation of cyclin-dependent protein serine/threonine kinase activity;GO:0019901//protein kinase binding;GO:0000079//regulation of cyclin-dependent protein serine/threonine kinase activity
CL1743.Contig3_All	CL1743.Contig3_All	CL1743.Contig3_All	Novel_gene	1	1114	0.02	NA	NA	K08794//calcium/calmodulin-dependent protein kinase I [EC:2.7.11.17];K08794//calcium/calmodulin-dependent protein kinase I [EC:2.7.11.17];K08794//calcium/calmodulin-dependent protein kinase I [EC:2.7.11.17];K08794//calcium/calmodulin-dependent protein kinase I [EC:2.7.11.17];K08794//calcium/calmodulin-dependent protein kinase I [EC:2.7.11.17]	NA	unknown [Picea sitchensis]	Protein kinase domain	[T] KOG0032 Ca2+/calmodulin-dependent protein kinase, EF-Hand protein superfamily	Phosphoenolpyruvate carboxylase kinase 2 OS=Arabidopsis thaliana OX=3702 GN=PPCK2 PE=1 SV=2	GO:0004674//protein serine/threonine kinase activity;GO:0005524//ATP binding
Unigene14110_All	Unigene14110_All	Unigene14110_All	Novel_gene	1	1060	0.02	NA	NA	K10956//protein transport protein SEC61 subunit alpha+ko04145//Phagosome+ko04141//Protein processing in endoplasmic reticulum+ko03060//Protein export;K10956//protein transport protein SEC61 subunit alpha+ko04145//Phagosome+ko04141//Protein processing in endoplasmic reticulum+ko03060//Protein export;K10956//protein transport protein SEC61 subunit alpha+ko04145//Phagosome+ko04141//Protein processin…	LC052662.1 Nitzschia sp. IriIs04 sec61alpha mRNA for Sec61alpha, complete cds	hypothetical protein FH972_023606 [Carpinus fangiana]	SecY translocase	[UO] KOG1373 Transport protein Sec61, alpha subunit	Protein transport protein Sec61 subunit alpha OS=Pyrenomonas salina OX=3034 PE=2 SV=1	GO:0016021//integral component of membrane;GO:0015031//protein transport
CL4688.Contig4_All	CL4688.Contig4_All	CL4688.Contig4_All	Novel_gene	1	1082	0.02	NA	NA	K11170//dehydrogenase/reductase SDR family member X [EC:1.1.-.-];K11170//dehydrogenase/reductase SDR family member X [EC:1.1.-.-];K12581//CCR4-NOT transcription complex subunit 7/8+ko03018//RNA degradation;K11153//retinol dehydrogenase 12 [EC:1.1.1.300]+ko01100//Metabolic pathways;K11153//retinol dehydrogenase 12 [EC:1.1.1.300]+ko01100//Metabolic pathways	NA	dehydrogenase/reductase SDR family member on chromosome X-like isoform X3 [Nymphaea colorata]	NA	[Q] KOG1208 Dehydrogenases with different specificities (related to short-chain alcohol dehydrogenases)	Short-chain dehydrogenase TIC 32, chloroplastic OS=Arabidopsis thaliana OX=3702 GN=TIC32 PE=2 SV=1	GO:0016021//integral component of membrane
Unigene6643_All	Unigene6643_All	Unigene6643_All	Novel_gene	1	1009	0.02	NA	NA	NA	NA	NA	Microsomal signal peptidase 25 kDa subunit (SPC25)	NA	NA	NA
Unigene19221_All	Unigene19221_All	Unigene19221_All	Novel_gene	1	1012	0.02	NA	NA	K07088//uncharacterized protein;K07088//uncharacterized protein;K07088//uncharacterized protein;K07088//uncharacterized protein;K07088//uncharacterized protein	NA	unknown [Picea sitchensis]	Membrane transport protein	[S] KOG2722 Predicted membrane protein	Protein PIN-LIKES 1 OS=Arabidopsis thaliana OX=3702 GN=PILS1 PE=2 SV=1	GO:0055085//transmembrane transport;GO:0016021//integral component of membrane;GO:0055085//transmembrane transport
Unigene2814_All	Unigene2814_All	Unigene2814_All	Novel_gene	1	1057	0.02	NA	NA	NA	KY010964.1 Chamaecyparis hodginsii clone c2698_g1_i1 microsatellite sequence	NA	NA	NA	NA	NA
CL989.Contig2_All	CL989.Contig2_All	CL989.Contig2_All	Novel_gene	1	2075	0.02	NA	NA	K05350//beta-glucosidase [EC:3.2.1.21]+ko01100//Metabolic pathways+ko00500//Starch and sucrose metabolism+ko01110//Biosynthesis of secondary metabolites+ko00460//Cyanoamino acid metabolism+ko00940//Phenylpropanoid biosynthesis;K01188//beta-glucosidase [EC:3.2.1.21]+ko01100//Metabolic pathways+ko00500//Starch and sucrose metabolism+ko01110//Biosynthesis of secondary metabolites+ko00460//Cyanoamino…	NA	RecName: Full=Coniferin beta-glucosidase; Flags: Precursor [Pinus contorta] >AAC69619.1 beta-glucosidase [Pinus contorta]	Glycosyl hydrolase family 1	[G] KOG0626 Beta-glucosidase, lactase phlorizinhydrolase, and related proteins	Coniferin beta-glucosidase OS=Pinus contorta OX=3339 PE=1 SV=1	GO:0009809//lignin biosynthetic process;GO:0102483//scopolin beta-glucosidase activity;GO:0009809//lignin biosynthetic process;GO:0047782//coniferin beta-glucosidase activity;GO:0008422//beta-glucosidase activity;GO:0042802//identical protein binding;GO:0005975//carbohydrate metabolic process
CL14.Contig4_All	CL14.Contig4_All	CL14.Contig4_All	Novel_gene	1	1402	0.02	NA	NA	K00604//methionyl-tRNA formyltransferase [EC:2.1.2.9]+ko00970//Aminoacyl-tRNA biosynthesis+ko00670//One carbon pool by folate;K00604//methionyl-tRNA formyltransferase [EC:2.1.2.9]+ko00970//Aminoacyl-tRNA biosynthesis+ko00670//One carbon pool by folate;K00604//methionyl-tRNA formyltransferase [EC:2.1.2.9]+ko00970//Aminoacyl-tRNA biosynthesis+ko00670//One carbon pool by folate;K00604//methionyl-tRN…	AK415830.1 Cryptomeria japonica mRNA, clone: CSFL016_A12, expressed in reproductive shoots	uncharacterized protein LOC109722301 isoform X6 [Ananas comosus]	Formyl transferase, C-terminal domain	[J] KOG3082 Methionyl-tRNA formyltransferase	Formyltetrahydrofolate deformylase 2, mitochondrial OS=Arabidopsis thaliana OX=3702 GN=PURU2 PE=1 SV=1	GO:0071951//conversion of methionyl-tRNA to N-formyl-methionyl-tRNA;GO:0005739//mitochondrion;GO:0016742//hydroxymethyl-, formyl- and related transferase activity;GO:0009058//biosynthetic process;GO:0005739//mitochondrion;GO:0004479//methionyl-tRNA formyltransferase activity;GO:0071951//conversion of methionyl-tRNA to N-formyl-methionyl-tRNA
CL792.Contig36_All	CL792.Contig36_All	CL792.Contig36_All	Novel_gene	1	1285	0.02	NA	NA	K07407//alpha-galactosidase [EC:3.2.1.22]+ko00603//Glycosphingolipid biosynthesis - globo and isoglobo series+ko00600//Sphingolipid metabolism+ko01100//Metabolic pathways+ko00052//Galactose metabolism+ko00561//Glycerolipid metabolism;K07407//alpha-galactosidase [EC:3.2.1.22]+ko00603//Glycosphingolipid biosynthesis - globo and isoglobo series+ko00600//Sphingolipid metabolism+ko01100//Metabolic pat…	BT112620.1 Picea glauca clone GQ03318_I04 mRNA sequence	unknown [Picea sitchensis]	Alpha galactosidase A	[G] KOG2366 Alpha-D-galactosidase (melibiase)	Alpha-galactosidase OS=Oryza sativa subsp. japonica OX=39947 GN=Os10g0493600 PE=1 SV=1	GO:0005975//carbohydrate metabolic process;GO:0052692//raffinose alpha-galactosidase activity
Unigene21672_All	Unigene21672_All	Unigene21672_All	Novel_gene	1	1882	0.02	NA	NA	NA	NA	zinc finger transcription factor ace1-like [Quercus suber]	Zinc finger, C2H2 type	[R] KOG1721 FOG: Zn-finger	NA	GO:0003676//nucleic acid binding
CL2809.Contig6_All	CL2809.Contig6_All	CL2809.Contig6_All	Novel_gene	1	1386	0.02	NA	NA	NA	XM_016043224.2 PREDICTED: Ziziphus jujuba enolase (LOC107432150), mRNA	NA	NA	NA	NA	NA
CL792.Contig38_All	CL792.Contig38_All	CL792.Contig38_All	Novel_gene	1	2863	0.02	NA	NA	K07407//alpha-galactosidase [EC:3.2.1.22]+ko00603//Glycosphingolipid biosynthesis - globo and isoglobo series+ko00600//Sphingolipid metabolism+ko01100//Metabolic pathways+ko00052//Galactose metabolism+ko00561//Glycerolipid metabolism;K07407//alpha-galactosidase [EC:3.2.1.22]+ko00603//Glycosphingolipid biosynthesis - globo and isoglobo series+ko00600//Sphingolipid metabolism+ko01100//Metabolic pat…	CP039355.1 Vigna unguiculata cultivar Xiabao 2 chromosome Vu09	Copper transport protein CCH [Spatholobus suberectus]	Heavy-metal-associated domain	[G] KOG2366 Alpha-D-galactosidase (melibiase)	Alpha-galactosidase 1 OS=Arabidopsis thaliana OX=3702 GN=AGAL1 PE=2 SV=1	GO:0016021//integral component of membrane;GO:0005975//carbohydrate metabolic process;GO:0052692//raffinose alpha-galactosidase activity;GO:0030001//metal ion transport;GO:0046872//metal ion binding
Unigene1511_All	Unigene1511_All	Unigene1511_All	Novel_gene	1	1024	0.02	NA	NA	K01873//valyl-tRNA synthetase [EC:6.1.1.9]+ko00970//Aminoacyl-tRNA biosynthesis;K01873//valyl-tRNA synthetase [EC:6.1.1.9]+ko00970//Aminoacyl-tRNA biosynthesis	NA	valine--tRNA ligase-like [Quercus suber] >XP_023905284.1 valine--tRNA ligase-like [Quercus suber]	Anticodon-binding domain of tRNA ligase	[J] KOG0432 Valyl-tRNA synthetase	Valine--tRNA ligase, mitochondrial 1 OS=Arabidopsis thaliana OX=3702 GN=TWN2 PE=1 SV=2	GO:0006438//valyl-tRNA aminoacylation;GO:0005737//cytoplasm;GO:0004832//valine-tRNA ligase activity;GO:0002161//aminoacyl-tRNA editing activity;GO:0006438//valyl-tRNA aminoacylation;GO:0005524//ATP binding;GO:0005737//cytoplasm
Unigene24292_All	Unigene24292_All	Unigene24292_All	Novel_gene	1	1827	0.02	NA	NA	K17471//sulfate transporter 3;K17471//sulfate transporter 3;K17471//sulfate transporter 3;K17471//sulfate transporter 3;K17471//sulfate transporter 3	XM_002283148.4 PREDICTED: Vitis vinifera sulfate transporter 3.1 (LOC100244269), mRNA	sulfate transporter 3.1-like protein [Cinnamomum micranthum f. kanehirae]	Sulfate permease family	[P] KOG0236 Sulfate/bicarbonate/oxalate exchanger SAT-1 and related transporters (SLC26 family)	Sulfate transporter 3.1 OS=Arabidopsis thaliana OX=3702 GN=SULTR3;1 PE=2 SV=1	GO:0009507//chloroplast;GO:0016021//integral component of membrane;GO:0005887//integral component of plasma membrane;GO:0008271//secondary active sulfate transmembrane transporter activity;GO:0009507//chloroplast;GO:0015301//anion:anion antiporter activity
Unigene21745_All	Unigene21745_All	Unigene21745_All	Novel_gene	1	1130	0.02	NA	NA	K06943//nucleolar GTP-binding protein+ko03008//Ribosome biogenesis in eukaryotes;K06943//nucleolar GTP-binding protein+ko03008//Ribosome biogenesis in eukaryotes;K06943//nucleolar GTP-binding protein+ko03008//Ribosome biogenesis in eukaryotes;K06943//nucleolar GTP-binding protein+ko03008//Ribosome biogenesis in eukaryotes;K06943//nucleolar GTP-binding protein+ko03008//Ribosome biogenesis in eukar…	NA	hypothetical protein FH972_026126 [Carpinus fangiana]	NOGCT (NUC087) domain	[R] KOG1490 GTP-binding protein CRFG/NOG1 (ODN superfamily)	Nucleolar GTP-binding protein 1 OS=Arabidopsis thaliana OX=3702 GN=At1g50920 PE=2 SV=1	GO:0005525//GTP binding;GO:0042254//ribosome biogenesis;GO:0005730//nucleolus;GO:0005730//nucleolus
CL7338.Contig1_All	CL7338.Contig1_All	CL7338.Contig1_All	Novel_gene	1	1366	0.02	NA	NA	NA	AK412118.1 Cryptomeria japonica mRNA, clone: CLFL050_J03, expressed in needles	unknown [Picea sitchensis]	Glycosyl hydrolase family 79, N-terminal domain	NA	Cyclase-like protein 2 OS=Arabidopsis thaliana OX=3702 GN=CYCLASE2 PE=2 SV=1	GO:0019441//tryptophan catabolic process to kynurenine;GO:0019441//tryptophan catabolic process to kynurenine;GO:0004061//arylformamidase activity
Unigene5074_All	Unigene5074_All	Unigene5074_All	Novel_gene	1	1785	0.02	NA	NA	K20667//beta-amyrin 28-monooxygenase [EC:1.14.14.126];K20667//beta-amyrin 28-monooxygenase [EC:1.14.14.126];K20667//beta-amyrin 28-monooxygenase [EC:1.14.14.126];K20667//beta-amyrin 28-monooxygenase [EC:1.14.14.126];K20667//beta-amyrin 28-monooxygenase [EC:1.14.14.126]	MF448619.1 Taxus wallichiana var. chinensis CYP725A13 mRNA, complete cds	CYP725A13 [Taxus chinensis]	Cytochrome P450	[QI] KOG0157 Cytochrome P450 CYP4/CYP19/CYP26 subfamilies	Taxane 10-beta-hydroxylase OS=Taxus cuspidata OX=99806 GN=CYP725A1 PE=1 SV=1	GO:0020037//heme binding;GO:0004497//monooxygenase activity;GO:0005506//iron ion binding;GO:0016021//integral component of membrane;GO:0016705//oxidoreductase activity, acting on paired donors, with incorporation or reduction of molecular oxygen
CL1741.Contig2_All	CL1741.Contig2_All	CL1741.Contig2_All	Novel_gene	1	1786	0.02	NA	NA	K17686//Cu+-exporting ATPase [EC:3.6.3.54]+ko04016//MAPK signaling pathway - plant;K17686//Cu+-exporting ATPase [EC:3.6.3.54]+ko04016//MAPK signaling pathway - plant;K17686//Cu+-exporting ATPase [EC:3.6.3.54]+ko04016//MAPK signaling pathway - plant;K17686//Cu+-exporting ATPase [EC:3.6.3.54]+ko04016//MAPK signaling pathway - plant;K17686//Cu+-exporting ATPase [EC:3.6.3.54]+ko04016//MAPK signaling …	BT110783.1 Picea glauca clone GQ03227_O16 mRNA sequence	PREDICTED: probable copper-transporting ATPase HMA5 [Juglans regia]	GRAS domain family	[P] KOG0207 Cation transport ATPase	Probable copper-transporting ATPase HMA5 OS=Arabidopsis thaliana OX=3702 GN=HMA5 PE=1 SV=2	GO:0016021//integral component of membrane;GO:0005524//ATP binding;GO:0030001//metal ion transport;GO:0005507//copper ion binding;GO:0019829//ATPase-coupled cation transmembrane transporter activity
CL11985.Contig1_All	CL11985.Contig1_All	CL11985.Contig1_All	Novel_gene	1	796	0.02	NA	NA	NA	NA	PREDICTED: uncharacterized protein LOC103995219 isoform X2 [Musa acuminata subsp. malaccensis]	NA	NA	NA	GO:0008236//serine-type peptidase activity
CL7217.Contig3_All	CL7217.Contig3_All	CL7217.Contig3_All	Novel_gene	1	1032	0.02	NA	NA	NA	NA	NA	SF-assemblin/beta giardin	NA	NA	NA
Unigene45390_All	Unigene45390_All	Unigene45390_All	Novel_gene	1	1170	0.02	NA	NA	NA	NA	unknown [Picea sitchensis]	NA	NA	NA	NA
CL309.Contig12_All	CL309.Contig12_All	CL309.Contig12_All	Novel_gene	1	1784	0.02	NA	NA	NA	NA	Fasciclin-like arabinogalactan protein 11 [Pinus taeda]	C-terminal regulatory domain of Threonine dehydratase	NA	NA	NA
Unigene21721_All	Unigene21721_All	Unigene21721_All	Novel_gene	1	1736	0.02	NA	NA	NA	XM_016705594.1 PREDICTED: Capsicum annuum PI-PLC X domain-containing protein At5g67130-like (LOC107860289), mRNA	PI-PLC X domain-containing protein At5g67130-like [Nymphaea colorata]	Phosphatidylinositol-specific phospholipase C, X domain	NA	PI-PLC X domain-containing protein At5g67130 OS=Arabidopsis thaliana OX=3702 GN=At5g67130 PE=1 SV=1	GO:0006629//lipid metabolic process;GO:0008081//phosphoric diester hydrolase activity
Unigene15874_All	Unigene15874_All	Unigene15874_All	Novel_gene	1	1024	0.02	NA	NA	K08150//MFS transporter, SP family, solute carrier family 2 (myo-inositol transporter), member 13;K08150//MFS transporter, SP family, solute carrier family 2 (myo-inositol transporter), member 13;K08150//MFS transporter, SP family, solute carrier family 2 (myo-inositol transporter), member 13;K08150//MFS transporter, SP family, solute carrier family 2 (myo-inositol transporter), member 13;K08150/…	XM_007142710.1 Phaseolus vulgaris hypothetical protein (PHAVU_007G0156000g) mRNA, partial cds	hypothetical protein TSUD_141860 [Trifolium subterraneum]	Sugar (and other) transporter	[R] KOG0254 Predicted transporter (major facilitator superfamily)	Sugar transport protein MST6 OS=Oryza sativa subsp. japonica OX=39947 GN=MST6 PE=1 SV=1	GO:0022857//transmembrane transporter activity;GO:0016021//integral component of membrane
Unigene1253_All	Unigene1253_All	Unigene1253_All	Novel_gene	1	1043	0.02	NA	NA	NA	CP019112.1 Spirodela polyrhiza strain 9509 chromosome 20 sequence	NA	Protein of unknown function (DUF3602)	NA	NA	NA
Unigene11213_All	Unigene11213_All	Unigene11213_All	Novel_gene	1	1970	0.02	NA	NA	K14638//solute carrier family 15 (peptide/histidine transporter), member 3/4;K14638//solute carrier family 15 (peptide/histidine transporter), member 3/4;K14638//solute carrier family 15 (peptide/histidine transporter), member 3/4;K14638//solute carrier family 15 (peptide/histidine transporter), member 3/4;K14638//solute carrier family 15 (peptide/histidine transporter), member 3/4	NA	peptide transporter PTR2-like [Quercus suber]	POT family	[E] KOG1237 H+/oligopeptide symporter	NA	GO:0035442//dipeptide transmembrane transport;GO:0140206//dipeptide import across plasma membrane;GO:0015031//protein transport;GO:0140207//tripeptide import across plasma membrane;GO:0140207//tripeptide import across plasma membrane;GO:0015333//peptide:proton symporter activity;GO:0016021//integral component of membrane;GO:0005886//plasma membrane;GO:0071916//dipeptide transmembrane transporter …
Unigene8399_All	Unigene8399_All	Unigene8399_All	Novel_gene	1	1824	0.02	NA	NA	K04733//interleukin-1 receptor-associated kinase 4 [EC:2.7.11.1];K04733//interleukin-1 receptor-associated kinase 4 [EC:2.7.11.1];K10737//DNA helicase MCM8 [EC:3.6.4.12];K04733//interleukin-1 receptor-associated kinase 4 [EC:2.7.11.1];K04733//interleukin-1 receptor-associated kinase 4 [EC:2.7.11.1]	BT117617.1 Picea glauca clone GQ03905_C07 mRNA sequence	probable receptor-like protein kinase At1g49730 isoform X2 [Amborella trichopoda]	Protein kinase domain	[T] KOG1187 Serine/threonine protein kinase	Probable receptor-like protein kinase At1g49730 OS=Arabidopsis thaliana OX=3702 GN=At1g49730 PE=2 SV=1	GO:0004672//protein kinase activity;GO:0005524//ATP binding;GO:0016021//integral component of membrane;GO:0004675//transmembrane receptor protein serine/threonine kinase activity;GO:0006468//protein phosphorylation;GO:0005886//plasma membrane;GO:0006468//protein phosphorylation;GO:0004675//transmembrane receptor protein serine/threonine kinase activity
CL11187.Contig2_All	CL11187.Contig2_All	CL11187.Contig2_All	Novel_gene	1	3450	0.02	NA	NA	NA	NA	hypothetical protein EZV62_011036 [Acer yangbiense]	MCM3AP domain of GANP	NA	NA	NA
Unigene26875_All	Unigene26875_All	Unigene26875_All	Novel_gene	1	1088	0.02	NA	NA	NA	NA	uncharacterized protein Pyn_21424 [Prunus yedoensis var. nudiflora]	Protein of unknown function (DUF1191)	NA	NA	GO:0016021//integral component of membrane;GO:0016020//membrane
Unigene11528_All	Unigene11528_All	Unigene11528_All	Novel_gene	1	1115	0.02	NA	NA	NA	NA	hypothetical protein FH972_024845 [Carpinus fangiana]	Type II secretory pathway pseudopilin	NA	NA	GO:0016021//integral component of membrane
CL3491.Contig1_All	CL3491.Contig1_All	CL3491.Contig1_All	Novel_gene	1	1082	0.02	NA	NA	NA	NA	unknown [Picea sitchensis]	F-box domain	NA	F-box protein At2g32560 OS=Arabidopsis thaliana OX=3702 GN=At2g32560 PE=2 SV=1	GO:0016021//integral component of membrane
CL6789.Contig2_All	CL6789.Contig2_All	CL6789.Contig2_All	Novel_gene	1	1657	0.02	NAC	NA	NA	XM_021794235.1 PREDICTED: Hevea brasiliensis SUPPRESSOR OF GAMMA RESPONSE 1 (LOC110642252), transcript variant X2, mRNA	SUPPRESSOR OF GAMMA RESPONSE 1 isoform X4 [Amborella trichopoda]	No apical meristem (NAM) protein	[S] LSE0117 A No apical meristem (NAM) developmental protein and related proteins	NAC domain-containing protein 75 OS=Arabidopsis thaliana OX=3702 GN=NAC075 PE=2 SV=1	GO:0006355//regulation of transcription, DNA-templated;GO:0005634//nucleus;GO:0006355//regulation of transcription, DNA-templated;GO:0006355//regulation of transcription, DNA-templated;GO:0003677//DNA binding;GO:0005634//nucleus;GO:0006355//regulation of transcription, DNA-templated
Unigene24445_All	Unigene24445_All	Unigene24445_All	Novel_gene	1	1093	0.02	NA	NA	K08150//MFS transporter, SP family, solute carrier family 2 (myo-inositol transporter), member 13;K08145//MFS transporter, SP family, solute carrier family 2 (facilitated glucose transporter), member 8;K08150//MFS transporter, SP family, solute carrier family 2 (myo-inositol transporter), member 13	NA	hypothetical protein FH972_022552 [Carpinus fangiana]	Sugar (and other) transporter	[R] KOG0254 Predicted transporter (major facilitator superfamily)	Sugar transport protein 13 OS=Arabidopsis thaliana OX=3702 GN=STP13 PE=1 SV=2	GO:0016021//integral component of membrane;GO:0019901//protein kinase binding;GO:0000079//regulation of cyclin-dependent protein serine/threonine kinase activity;GO:0022857//transmembrane transporter activity;GO:0000079//regulation of cyclin-dependent protein serine/threonine kinase activity;GO:0000079//regulation of cyclin-dependent protein serine/threonine kinase activity;GO:0000079//regulation…
CL3063.Contig7_All	CL3063.Contig7_All	CL3063.Contig7_All	Novel_gene	1	994	0.02	NA	NA	K02974//small subunit ribosomal protein S24e+ko03010//Ribosome;K02974//small subunit ribosomal protein S24e+ko03010//Ribosome;K02974//small subunit ribosomal protein S24e+ko03010//Ribosome;K02974//small subunit ribosomal protein S24e+ko03010//Ribosome;K02974//small subunit ribosomal protein S24e+ko03010//Ribosome	NA	hypothetical protein DD238_000496 [Peronospora effusa] >RQM17656.1 hypothetical protein DD237_000666 [Peronospora effusa]	Ribosomal protein S24e	[J] KOG3424 40S ribosomal protein S24	40S ribosomal protein S24-1 OS=Arabidopsis thaliana OX=3702 GN=RPS24A PE=2 SV=1	GO:0006412//translation;GO:0005840//ribosome;GO:0005840//ribosome;GO:0006412//translation;GO:0003735//structural constituent of ribosome
Unigene14183_All	Unigene14183_All	Unigene14183_All	Novel_gene	1	1334	0.02	NA	NA	K13464//jasmonate ZIM domain-containing protein+ko04075//Plant hormone signal transduction	NA	NA	NA	NA	Protein TIFY 10B OS=Arabidopsis thaliana OX=3702 GN=TIFY10B PE=1 SV=1	NA
CL4958.Contig1_All	CL4958.Contig1_All	CL4958.Contig1_All	Novel_gene	1	2039	0.02	NA	NA	K14638//solute carrier family 15 (peptide/histidine transporter), member 3/4;K14638//solute carrier family 15 (peptide/histidine transporter), member 3/4;K14638//solute carrier family 15 (peptide/histidine transporter), member 3/4;K14638//solute carrier family 15 (peptide/histidine transporter), member 3/4;K14638//solute carrier family 15 (peptide/histidine transporter), member 3/4	BT115885.1 Picea glauca clone GQ03707_P23 mRNA sequence	NPF family transporter [Pinus pinaster]	NA	[E] KOG1237 H+/oligopeptide symporter	Protein NRT1/ PTR FAMILY 8.3 OS=Arabidopsis thaliana OX=3702 GN=NPF8.3 PE=1 SV=1	GO:0006857//oligopeptide transport;GO:0016021//integral component of membrane;GO:0022857//transmembrane transporter activity
CL7093.Contig3_All	CL7093.Contig3_All	CL7093.Contig3_All	Novel_gene	1	1981	0.02	NA	NA	K03120//transcription initiation factor TFIID TATA-box-binding protein+ko03022//Basal transcription factors;K03120//transcription initiation factor TFIID TATA-box-binding protein+ko03022//Basal transcription factors;K03120//transcription initiation factor TFIID TATA-box-binding protein+ko03022//Basal transcription factors	XM_030669862.1 PREDICTED: Rhodamnia argentea TATA-box-binding protein-like (LOC115737645), mRNA	TATA-box-binding protein 2 [Physcomitrella patens] >PNR55393.1 hypothetical protein PHYPA_006290 [Physcomitrella patens]	Transcription factor TFIID (or TATA-binding protein, TBP)	[K] KOG3302 TATA-box binding protein (TBP), component of TFIID and TFIIIB	TATA-box-binding protein 1 OS=Zea mays OX=4577 GN=TBP1 PE=2 SV=1	GO:0008134//transcription factor binding;GO:0005669//transcription factor TFIID complex;GO:0003677//DNA binding;GO:0000978//RNA polymerase II cis-regulatory region sequence-specific DNA binding;GO:0006352//DNA-templated transcription, initiation;GO:0000979//RNA polymerase II core promoter sequence-specific DNA binding;GO:0003700//DNA-binding transcription factor activity;GO:0006352//DNA-templated…
Unigene7896_All	Unigene7896_All	Unigene7896_All	Novel_gene	1	2261	0.02	NA	NA	NA	NA	Sperm mitochondrial-associated cysteine-rich protein [Actinidia chinensis var. chinensis]	KAP family P-loop domain	NA	NA	GO:0005524//ATP binding;GO:0016021//integral component of membrane
CL80.Contig2_All	CL80.Contig2_All	CL80.Contig2_All	Novel_gene	1	1326	0.02	NA	NA	K15402//fatty acid omega-hydroxylase [EC:1.14.-.-]+ko00073//Cutin, suberine and wax biosynthesis;K15402//fatty acid omega-hydroxylase [EC:1.14.-.-]+ko00073//Cutin, suberine and wax biosynthesis;K15402//fatty acid omega-hydroxylase [EC:1.14.-.-]+ko00073//Cutin, suberine and wax biosynthesis;K15402//fatty acid omega-hydroxylase [EC:1.14.-.-]+ko00073//Cutin, suberine and wax biosynthesis	NA	hypothetical protein FNV43_RR25889 [Rhamnella rubrinervis]	Cytochrome P450	[QI] KOG0157 Cytochrome P450 CYP4/CYP19/CYP26 subfamilies	Cytochrome P450 86B1 OS=Arabidopsis thaliana OX=3702 GN=CYP86B1 PE=2 SV=1	GO:0016021//integral component of membrane;GO:0016705//oxidoreductase activity, acting on paired donors, with incorporation or reduction of molecular oxygen;GO:0004497//monooxygenase activity;GO:0005506//iron ion binding;GO:0020037//heme binding
CL11236.Contig9_All	CL11236.Contig9_All	CL11236.Contig9_All	Novel_gene	1	1538	0.02	NA	NA	K10355//actin, other eukaryote;K10355//actin, other eukaryote;K10355//actin, other eukaryote;K10355//actin, other eukaryote;K10355//actin, other eukaryote	NA	Actin like [Actinidia chinensis var. chinensis]	NA	[Z] KOG0676 Actin and related proteins	Actin-1 OS=Oryza sativa subsp. indica OX=39946 GN=ACT1 PE=2 SV=1	GO:0005856//cytoskeleton;GO:0042025//host cell nucleus;GO:0005856//cytoskeleton;GO:0005524//ATP binding;GO:0005737//cytoplasm;GO:0005737//cytoplasm;GO:0003677//DNA binding
CL1975.Contig5_All	CL1975.Contig5_All	CL1975.Contig5_All	Novel_gene	1	2166	0.02	NA	NA	K06685//MOB kinase activator 1	NA	protein SUPPRESSOR OF npr1-1, CONSTITUTIVE 1-like isoform X1 [Punica granatum] >XP_031380250.1 protein SUPPRESSOR OF npr1-1, CONSTITUTIVE 1-like isoform X1 [Punica granatum] >XP_031380251.1 protein SUPPRESSOR OF npr1-1, CONSTITUTIVE 1-like isoform X1 [Punica granatum] >XP_031380252.1 protein SUPPRESSOR OF npr1-1, CONSTITUTIVE 1-like isoform X1 [Punica granatum] >XP_031380253.1 protein SUPPRESSOR …	Leucine Rich repeats (2 copies)	[VT] LSE0039 A Disease resistance protein (TIR-NBS-LRR class)	Probable WRKY transcription factor 19 OS=Arabidopsis thaliana OX=3702 GN=WRKY19 PE=3 SV=1	GO:0007165//signal transduction;GO:0007165//signal transduction;GO:0007165//signal transduction;GO:0043531//ADP binding;GO:0007165//signal transduction;GO:0007165//signal transduction;GO:0016787//hydrolase activity
CL7574.Contig1_All	CL7574.Contig1_All	CL7574.Contig1_All	Novel_gene	1	1027	0.02	NA	NA	K13082//bifunctional dihydroflavonol 4-reductase/flavanone 4-reductase [EC:1.1.1.219 1.1.1.234]+ko01100//Metabolic pathways+ko01110//Biosynthesis of secondary metabolites+ko00941//Flavonoid biosynthesis;K08695//anthocyanidin reductase [EC:1.3.1.77]+ko01110//Biosynthesis of secondary metabolites+ko00941//Flavonoid biosynthesis;K13082//bifunctional dihydroflavonol 4-reductase/flavanone 4-reductase …	AK414531.1 Cryptomeria japonica mRNA, clone: CSFL002_N20, expressed in reproductive shoots	PREDICTED: bifunctional dihydroflavonol 4-reductase/flavanone 4-reductase isoform X3 [Capsicum annuum]	NAD dependent epimerase/dehydratase family	[V] KOG1502 Flavonol reductase/cinnamoyl-CoA reductase	Anthocyanidin reductase ((2S)-flavan-3-ol-forming) OS=Vitis vinifera OX=29760 GN=ANR PE=1 SV=1	NA
CL7704.Contig4_All	CL7704.Contig4_All	CL7704.Contig4_All	Novel_gene	1	4041	0.02	NA	NA	K13165//splicing factor, arginine/serine-rich 12;K18626//trichohyalin	XR_001672621.1 PREDICTED: Capsicum annuum splicing regulatory glutamine/lysine-rich protein 1 (LOC107864334), transcript variant X3, misc_RNA	PREDICTED: uncharacterized protein LOC109008446 isoform X2 [Juglans regia]	Filamin/ABP280 repeat	[Z] KOG0518 Actin-binding cytoskeleton protein, filamin	NA	GO:0004672//protein kinase activity;GO:0016021//integral component of membrane;GO:0005524//ATP binding;GO:0003723//RNA binding;GO:0046872//metal ion binding
Unigene2830_All	Unigene2830_All	Unigene2830_All	Novel_gene	1	2332	0.02	NA	NA	K22909//zinc finger CCCH domain-containing protein 13;K11093//U1 small nuclear ribonucleoprotein 70kDa+ko03040//Spliceosome;K11093//U1 small nuclear ribonucleoprotein 70kDa+ko03040//Spliceosome	BT105492.1 Picea glauca clone GQ02823_F02 mRNA sequence	hypothetical protein AXG93_4542s1540 [Marchantia polymorpha subsp. ruderalis] >PTQ44218.1 hypothetical protein MARPO_0021s0077 [Marchantia polymorpha] >PTQ44219.1 hypothetical protein MARPO_0021s0077 [Marchantia polymorpha]	NA	[A] KOG0796 Spliceosome subunit	Bidirectional sugar transporter SWEET2 OS=Arabidopsis thaliana OX=3702 GN=SWEET2 PE=1 SV=1	GO:0005685//U1 snRNP;GO:0006376//mRNA splice site selection;GO:0005685//U1 snRNP;GO:0006376//mRNA splice site selection;GO:0005685//U1 snRNP;GO:0003729//mRNA binding
Unigene24581_All	Unigene24581_All	Unigene24581_All	Novel_gene	1	1000	0.02	NA	NA	K02880//large subunit ribosomal protein L17e+ko03010//Ribosome;K02880//large subunit ribosomal protein L17e+ko03010//Ribosome;K02880//large subunit ribosomal protein L17e+ko03010//Ribosome;K02880//large subunit ribosomal protein L17e+ko03010//Ribosome;K02880//large subunit ribosomal protein L17e+ko03010//Ribosome	AK110522.1 Oryza sativa Japonica Group cDNA clone:002-167-H04, full insert sequence	60S ribosomal protein L17-like [Quercus suber]	Ribosomal protein L22p/L17e	[J] KOG3353 60S ribosomal protein L22	60S ribosomal protein L17 OS=Zea mays OX=4577 GN=RPL17 PE=2 SV=1	GO:0015934//large ribosomal subunit;GO:0022625//cytosolic large ribosomal subunit;GO:0015934//large ribosomal subunit;GO:0006412//translation;GO:0003735//structural constituent of ribosome;GO:0002181//cytoplasmic translation;GO:0006412//translation;GO:0002181//cytoplasmic translation;GO:0022625//cytosolic large ribosomal subunit;GO:0022625//cytosolic large ribosomal subunit;GO:0015934//large ribo…
CL9488.Contig1_All	CL9488.Contig1_All	CL9488.Contig1_All	Novel_gene	1	1145	0.02	NA	NA	K03250//translation initiation factor 3 subunit E+ko03013//RNA transport;K03250//translation initiation factor 3 subunit E+ko03013//RNA transport	NA	hypothetical protein FH972_026051 [Carpinus fangiana]	PCI domain	[J] KOG2758 Translation initiation factor 3, subunit e (eIF-3e)	Eukaryotic translation initiation factor 3 subunit E OS=Arabidopsis thaliana OX=3702 GN=TIF3E1 PE=1 SV=1	GO:0009640//photomorphogenesis;GO:0001732//formation of cytoplasmic translation initiation complex;GO:0005634//nucleus;GO:0003743//translation initiation factor activity;GO:0071540//eukaryotic translation initiation factor 3 complex, eIF3e;GO:0009640//photomorphogenesis;GO:0016282//eukaryotic 43S preinitiation complex;GO:0031597//cytosolic proteasome complex;GO:0009640//photomorphogenesis;GO:0071…
CL386.Contig1_All	CL386.Contig1_All	CL386.Contig1_All	Novel_gene	1	1064	0.02	NA	NA	K04392//Ras-related C3 botulinum toxin substrate 1+ko04145//Phagosome+ko04933//AGE-RAGE signaling pathway in diabetic complications;K04392//Ras-related C3 botulinum toxin substrate 1+ko04145//Phagosome+ko04933//AGE-RAGE signaling pathway in diabetic complications;K04392//Ras-related C3 botulinum toxin substrate 1+ko04145//Phagosome+ko04933//AGE-RAGE signaling pathway in diabetic complications;K04…	XM_002530771.3 PREDICTED: Ricinus communis rac-like GTP-binding protein RAC1 (LOC8267740), mRNA	cell division control protein 42 homolog [Quercus suber] >XP_023888553.1 cell division control protein 42 homolog [Quercus suber]	Ras family	[R] KOG0393 Ras-related small GTPase, Rho type	Rac-like GTP-binding protein ARAC3 OS=Arabidopsis thaliana OX=3702 GN=ARAC3 PE=1 SV=1	GO:0005525//GTP binding;GO:0007264//small GTPase mediated signal transduction;GO:0007264//small GTPase mediated signal transduction;GO:0007264//small GTPase mediated signal transduction;GO:0007264//small GTPase mediated signal transduction;GO:0007264//small GTPase mediated signal transduction;GO:0003924//GTPase activity
CL9751.Contig2_All	CL9751.Contig2_All	CL9751.Contig2_All	Novel_gene	1	2027	0.02	NA	NA	NA	NA	hypothetical protein FH972_022274 [Carpinus fangiana]	Amino acid permease	[E] KOG1286 Amino acid transporters	NA	GO:0022857//transmembrane transporter activity;GO:0016021//integral component of membrane
Unigene24375_All	Unigene24375_All	Unigene24375_All	Novel_gene	1	1080	0.02	NA	NA	K00993//ethanolaminephosphotransferase [EC:2.7.8.1]+ko00440//Phosphonate and phosphinate metabolism+ko01100//Metabolic pathways+ko01110//Biosynthesis of secondary metabolites+ko00564//Glycerophospholipid metabolism+ko00565//Ether lipid metabolism;K00993//ethanolaminephosphotransferase [EC:2.7.8.1]+ko00440//Phosphonate and phosphinate metabolism+ko01100//Metabolic pathways+ko01110//Biosynthesis of…	NA	uncharacterized CDP-alcohol phosphatidyltransferase class-I family protein C22A12.10-like [Quercus suber]	Protein of unknown function (DUF2690)	[I] KOG2877 sn-1,2-diacylglycerol ethanolamine- and cholinephosphotranferases	Choline/ethanolaminephosphotransferase 2 OS=Arabidopsis thaliana OX=3702 GN=AAPT2 PE=1 SV=1	GO:0016780//phosphotransferase activity, for other substituted phosphate groups;GO:0008654//phospholipid biosynthetic process;GO:0008654//phospholipid biosynthetic process;GO:0016021//integral component of membrane
CL2336.Contig1_All	CL2336.Contig1_All	CL2336.Contig1_All	Novel_gene	1	5475	0.02	NA	NB-ARC domain-containing disease resistance protein (best arabidopsis hit)	K03364//cell division cycle 20-like protein 1, cofactor of APC complex+ko04120//Ubiquitin mediated proteolysis;K03364//cell division cycle 20-like protein 1, cofactor of APC complex+ko04120//Ubiquitin mediated proteolysis;K03364//cell division cycle 20-like protein 1, cofactor of APC complex+ko04120//Ubiquitin mediated proteolysis	BT104697.1 Picea glauca clone GQ02813_K06 mRNA sequence	unknown [Picea sitchensis] >ACN40732.1 unknown [Picea sitchensis]	WD domain, G-beta repeat	[DO] KOG0305 Anaphase promoting complex, Cdc20, Cdh1, and Ama1 subunits	Protein FIZZY-RELATED 1 OS=Arabidopsis thaliana OX=3702 GN=FZR1 PE=1 SV=1	GO:0097027//ubiquitin-protein transferase activator activity;GO:0010997//anaphase-promoting complex binding;GO:1904668//positive regulation of ubiquitin protein ligase activity;GO:1904668//positive regulation of ubiquitin protein ligase activity;GO:1904668//positive regulation of ubiquitin protein ligase activity;GO:1904668//positive regulation of ubiquitin protein ligase activity;GO:1904668//pos…
Unigene6117_All	Unigene6117_All	Unigene6117_All	Novel_gene	1	1044	0.02	NA	NA	NA	NA	thaumatin-like protein 1 [Ricinus communis] >EEF32745.1 Zeamatin precursor, putative [Ricinus communis]	Thaumatin family	[V] TWOG0215 Pathogenesis related proteins, group 5, and related proteins	Pathogenesis-related thaumatin-like protein 3.5 OS=Cryptomeria japonica OX=3369 PE=1 SV=1	GO:0006952//defense response;GO:0016021//integral component of membrane;GO:0005576//extracellular region
CL1268.Contig1_All	CL1268.Contig1_All	CL1268.Contig1_All	Novel_gene	1	1036	0.02	NA	NA	K00873//pyruvate kinase [EC:2.7.1.40]+ko00010//Glycolysis / Gluconeogenesis+ko00230//Purine metabolism+ko01230//Biosynthesis of amino acids+ko01100//Metabolic pathways+ko01110//Biosynthesis of secondary metabolites+ko00620//Pyruvate metabolism+ko01200//Carbon metabolism;K00873//pyruvate kinase [EC:2.7.1.40]+ko00010//Glycolysis / Gluconeogenesis+ko00230//Purine metabolism+ko01230//Biosynthesis of …	NA	hypothetical protein FH972_021153 [Carpinus fangiana]	Pyruvate kinase, barrel domain	[G] KOG2323 Pyruvate kinase	Pyruvate kinase, cytosolic isozyme OS=Glycine max OX=3847 PE=2 SV=1	GO:0000287//magnesium ion binding;GO:0016301//kinase activity;GO:0030955//potassium ion binding;GO:0004743//pyruvate kinase activity
CL6987.Contig1_All	CL6987.Contig1_All	CL6987.Contig1_All	Novel_gene	1	1830	0.02	NA	NA	K00234//succinate dehydrogenase (ubiquinone) flavoprotein subunit [EC:1.3.5.1]+ko00020//Citrate cycle (TCA cycle)+ko01100//Metabolic pathways+ko00190//Oxidative phosphorylation+ko01110//Biosynthesis of secondary metabolites+ko01200//Carbon metabolism;K00234//succinate dehydrogenase (ubiquinone) flavoprotein subunit [EC:1.3.5.1]+ko00020//Citrate cycle (TCA cycle)+ko01100//Metabolic pathways+ko0019…	XM_024177142.1 PREDICTED: Morus notabilis succinate dehydrogenase [ubiquinone] flavoprotein subunit 1, mitochondrial (LOC21409468), mRNA	probable succinate dehydrogenase [ubiquinone] flavoprotein subunit, mitochondrial [Quercus suber]	FAD binding domain	[C] KOG2403 Succinate dehydrogenase, flavoprotein subunit	Succinate dehydrogenase [ubiquinone] flavoprotein subunit, mitochondrial OS=Oryza sativa subsp. japonica OX=39947 GN=SDH1 PE=1 SV=1	GO:0050660//flavin adenine dinucleotide binding;GO:0005525//GTP binding;GO:0005743//mitochondrial inner membrane;GO:0005874//microtubule;GO:0008177//succinate dehydrogenase (ubiquinone) activity;GO:0007017//microtubule-based process;GO:0006099//tricarboxylic acid cycle;GO:0003924//GTPase activity;GO:0005874//microtubule;GO:0000159//protein phosphatase type 2A complex;GO:0006099//tricarboxylic aci…
CL923.Contig14_All	CL923.Contig14_All	CL923.Contig14_All	Novel_gene	1	2525	0.02	NA	NA	K16911//ATP-dependent RNA helicase DDX21 [EC:3.6.4.13];K16911//ATP-dependent RNA helicase DDX21 [EC:3.6.4.13];K16911//ATP-dependent RNA helicase DDX21 [EC:3.6.4.13];K16911//ATP-dependent RNA helicase DDX21 [EC:3.6.4.13]	XM_010908328.2 PREDICTED: Elaeis guineensis DEAD-box ATP-dependent RNA helicase 53 (LOC105033498), mRNA	DEAD-box ATP-dependent RNA helicase 9, mitochondrial [Dendrobium catenatum]	DEAD/DEAH box helicase	[A] KOG0331 ATP-dependent RNA helicase	DEAD-box ATP-dependent RNA helicase 53, mitochondrial OS=Arabidopsis thaliana OX=3702 GN=RH53 PE=1 SV=1	GO:0003676//nucleic acid binding;GO:0005737//cytoplasm;GO:0003724//RNA helicase activity;GO:0000373//Group II intron splicing;GO:0000373//Group II intron splicing;GO:0003723//RNA binding;GO:0004386//helicase activity;GO:0005524//ATP binding;GO:0005737//cytoplasm
CL9998.Contig3_All	CL9998.Contig3_All	CL9998.Contig3_All	Novel_gene	1	1115	0.02	NA	NA	K02200//cytochrome c-type biogenesis protein CcmH;K02200//cytochrome c-type biogenesis protein CcmH;K02200//cytochrome c-type biogenesis protein CcmH;K02200//cytochrome c-type biogenesis protein CcmH;K02200//cytochrome c-type biogenesis protein CcmH	AK411032.1 Cryptomeria japonica mRNA, clone: CLFL024_E05, expressed in needles	unknown [Picea sitchensis]	Cytochrome C biogenesis protein	NA	Cytochrome c-type biogenesis CcmH-like mitochondrial protein OS=Oryza sativa subsp. indica OX=39946 GN=CCMH PE=3 SV=1	GO:0005743//mitochondrial inner membrane;GO:0009793//embryo development ending in seed dormancy;GO:0009793//embryo development ending in seed dormancy;GO:0016491//oxidoreductase activity;GO:0005743//mitochondrial inner membrane;GO:0009793//embryo development ending in seed dormancy;GO:0009793//embryo development ending in seed dormancy;GO:0046872//metal ion binding;GO:0016021//integral component …
Unigene21691_All	Unigene21691_All	Unigene21691_All	Novel_gene	1	1040	0.02	NA	NA	K02877//large subunit ribosomal protein L15e+ko03010//Ribosome;K02877//large subunit ribosomal protein L15e+ko03010//Ribosome;K02877//large subunit ribosomal protein L15e+ko03010//Ribosome;K02877//large subunit ribosomal protein L15e+ko03010//Ribosome;K02877//large subunit ribosomal protein L15e+ko03010//Ribosome	XM_024042652.1 PREDICTED: Quercus suber 60S ribosomal protein L15 (LOC112010312), mRNA	60S ribosomal protein L15 [Quercus suber] >XP_023903604.1 60S ribosomal protein L15 [Quercus suber]	Ribosomal L15	[J] KOG1678 60s ribosomal protein L15	60S ribosomal protein L15-1 OS=Picea mariana OX=3335 GN=SB61 PE=2 SV=1	GO:0022625//cytosolic large ribosomal subunit;GO:0003723//RNA binding;GO:0005840//ribosome;GO:0022625//cytosolic large ribosomal subunit;GO:0006412//translation;GO:0005840//ribosome;GO:0022625//cytosolic large ribosomal subunit;GO:0002181//cytoplasmic translation;GO:0002181//cytoplasmic translation;GO:0006412//translation;GO:0003735//structural constituent of ribosome
CL8297.Contig1_All	CL8297.Contig1_All	CL8297.Contig1_All	Novel_gene	1	695	0.02	NA	NA	NA	BT118311.1 Picea glauca clone GQ04004_O23 mRNA sequence	hypothetical protein KFL_003190180 [Klebsormidium nitens]	NA	[IOT] KOG2088 Predicted lipase/calmodulin-binding heat-shock protein	NA	GO:0016042//lipid catabolic process;GO:0006629//lipid metabolic process;GO:0016021//integral component of membrane
CL12324.Contig1_All	CL12324.Contig1_All	CL12324.Contig1_All	Novel_gene	1	2299	0.02	NA	NA	K14611//solute carrier family 23 (nucleobase transporter), member 1/2;K14611//solute carrier family 23 (nucleobase transporter), member 1/2;K14611//solute carrier family 23 (nucleobase transporter), member 1/2;K14611//solute carrier family 23 (nucleobase transporter), member 1/2;K14611//solute carrier family 23 (nucleobase transporter), member 1/2	AK414829.1 Cryptomeria japonica mRNA, clone: CSFL005_M14, expressed in reproductive shoots	nucleobase-ascorbate transporter 6-like [Panicum miliaceum]	Spo12 family	[F] KOG1292 Xanthine/uracil transporters	Nucleobase-ascorbate transporter 5 OS=Arabidopsis thaliana OX=3702 GN=NAT5 PE=2 SV=1	GO:0022857//transmembrane transporter activity;GO:0016021//integral component of membrane
Unigene19032_All	Unigene19032_All	Unigene19032_All	Novel_gene	1	1765	0.02	NA	NA	K13947//auxin efflux carrier family;K13947//auxin efflux carrier family;K13947//auxin efflux carrier family;K13947//auxin efflux carrier family;K13947//auxin efflux carrier family	KJ664410.1 Podocarpus rubens isolate PrPINH PIN-like protein mRNA, partial cds	PIN-like protein, partial [Podocarpus rubens]	Membrane transport protein	[RT] LSE0434 A Predicted auxin transport protein	Probable auxin efflux carrier component 1d OS=Oryza sativa subsp. japonica OX=39947 GN=PIN1D PE=2 SV=2	GO:0009734//auxin-activated signaling pathway;GO:0009734//auxin-activated signaling pathway;GO:0009734//auxin-activated signaling pathway;GO:0055085//transmembrane transport;GO:0009734//auxin-activated signaling pathway;GO:0009734//auxin-activated signaling pathway;GO:0055085//transmembrane transport;GO:0016021//integral component of membrane
Unigene11293_All	Unigene11293_All	Unigene11293_All	Novel_gene	1	1129	0.02	NA	NA	K00965//UDPglucose--hexose-1-phosphate uridylyltransferase [EC:2.7.7.12]+ko00520//Amino sugar and nucleotide sugar metabolism+ko01100//Metabolic pathways+ko00052//Galactose metabolism;K00965//UDPglucose--hexose-1-phosphate uridylyltransferase [EC:2.7.7.12]+ko00520//Amino sugar and nucleotide sugar metabolism+ko01100//Metabolic pathways+ko00052//Galactose metabolism;K00965//UDPglucose--hexose-1-ph…	NA	galactose-1-phosphate uridylyltransferase-like [Quercus suber]	Galactose-1-phosphate uridyl transferase, N-terminal domain	[C] KOG2958 Galactose-1-phosphate uridylyltransferase	NA	GO:0008108//UDP-glucose:hexose-1-phosphate uridylyltransferase activity;GO:0008270//zinc ion binding;GO:0033499//galactose catabolic process via UDP-galactose
Unigene45460_All	Unigene45460_All	Unigene45460_All	Novel_gene	1	1122	0.02	NA	NA	NA	NA	U-box domain-containing protein 1-like [Phoenix dactylifera]	NA	NA	NA	NA
CL622.Contig2_All	CL622.Contig2_All	CL622.Contig2_All	Novel_gene	1	2040	0.02	NA	NA	K16280//E3 ubiquitin-protein ligase RGLG [EC:2.3.2.27]	NA	putative ester hydrolase [Taxus baccata]	GDSL-like Lipase/Acylhydrolase	[RI] LSE0388 A Predicted lipase	GDSL esterase/lipase At5g03600 OS=Arabidopsis thaliana OX=3702 GN=At5g03600 PE=3 SV=1	GO:0016788//hydrolase activity, acting on ester bonds
CL12114.Contig21_All	CL12114.Contig21_All	CL12114.Contig21_All	Novel_gene	1	1124	0.02	NA	NA	K00799//glutathione S-transferase [EC:2.5.1.18]+ko00480//Glutathione metabolism;K00799//glutathione S-transferase [EC:2.5.1.18]+ko00480//Glutathione metabolism;K00799//glutathione S-transferase [EC:2.5.1.18]+ko00480//Glutathione metabolism;K00799//glutathione S-transferase [EC:2.5.1.18]+ko00480//Glutathione metabolism;K00799//glutathione S-transferase [EC:2.5.1.18]+ko00480//Glutathione metabolism	NA	GST [Ginkgo biloba]	Glutathione S-transferase, C-terminal domain	[O] KOG0406 Glutathione S-transferase	Glutathione S-transferase U19 OS=Arabidopsis thaliana OX=3702 GN=GSTU19 PE=1 SV=1	GO:0016740//transferase activity;GO:0004364//glutathione transferase activity
Unigene24730_All	Unigene24730_All	Unigene24730_All	Novel_gene	1	1097	0.02	NA	NA	K00102//D-lactate dehydrogenase (cytochrome) [EC:1.1.2.4]+ko00620//Pyruvate metabolism;K00102//D-lactate dehydrogenase (cytochrome) [EC:1.1.2.4]+ko00620//Pyruvate metabolism	NA	homoserine O-acetyltransferase-like [Quercus suber]	alpha/beta hydrolase fold	NA	NA	GO:0016747//transferase activity, transferring acyl groups other than amino-acyl groups;GO:0009058//biosynthetic process
Unigene14011_All	Unigene14011_All	Unigene14011_All	Novel_gene	1	1035	0.02	NA	NA	K14306//nuclear pore complex protein Nup62+ko03013//RNA transport;K14306//nuclear pore complex protein Nup62+ko03013//RNA transport;K14306//nuclear pore complex protein Nup62+ko03013//RNA transport;K14306//nuclear pore complex protein Nup62+ko03013//RNA transport;K14306//nuclear pore complex protein Nup62+ko03013//RNA transport	NA	putative domain, di-copper centre [Phytophthora cactorum]	NA	[GO] KOG4157 beta-1,6-N-acetylglucosaminyltransferase, contains WSC domain	NA	GO:0015936//coenzyme A metabolic process;GO:0016491//oxidoreductase activity;GO:0015936//coenzyme A metabolic process;GO:0004420//hydroxymethylglutaryl-CoA reductase (NADPH) activity;GO:0016021//integral component of membrane;GO:0046872//metal ion binding
CL2272.Contig2_All	CL2272.Contig2_All	CL2272.Contig2_All	Novel_gene	1	1310	0.02	NA	NA	K14794//ribosomal RNA-processing protein 12	NA	unknown [Picea sitchensis]	Nodulin-like	[GR] TWOG0181 Predicted monocarboxylate transporter/nodulin related protein	Protein NUCLEAR FUSION DEFECTIVE 4 OS=Arabidopsis thaliana OX=3702 GN=NFD4 PE=3 SV=1	GO:0016021//integral component of membrane
CL10946.Contig1_All	CL10946.Contig1_All	CL10946.Contig1_All	Novel_gene	1	1133	0.02	NA	NA	K14292//trimethylguanosine synthase [EC:2.1.1.-]+ko03013//RNA transport;K07213//copper chaperone;K07213//copper chaperone;K07213//copper chaperone;K07213//copper chaperone	AK410587.1 Cryptomeria japonica mRNA, clone: CLFL010_K14, expressed in needles	unknown [Picea sitchensis]	Heavy-metal-associated domain	[P] KOG1603 Copper chaperone	Protein SODIUM POTASSIUM ROOT DEFECTIVE 1 OS=Arabidopsis thaliana OX=3702 GN=NAKR1 PE=1 SV=1	GO:0030001//metal ion transport;GO:0046872//metal ion binding
CL11132.Contig2_All	CL11132.Contig2_All	CL11132.Contig2_All	Novel_gene	1	2236	0.02	NA	NA	K03006//DNA-directed RNA polymerase II subunit RPB1 [EC:2.7.7.6]+ko03020//RNA polymerase;K01051//pectinesterase [EC:3.1.1.11]+ko00040//Pentose and glucuronate interconversions+ko01100//Metabolic pathways;K04733//interleukin-1 receptor-associated kinase 4 [EC:2.7.11.1];K01051//pectinesterase [EC:3.1.1.11]+ko00040//Pentose and glucuronate interconversions+ko01100//Metabolic pathways;K04733//interle…	NA	uncharacterized protein LOC111987867 [Quercus suber]	Zinc-finger double domain	[R] KOG1721 FOG: Zn-finger	Extensin OS=Nicotiana tabacum OX=4097 GN=HRGPNT3 PE=2 SV=1	NA
CL8461.Contig1_All	CL8461.Contig1_All	CL8461.Contig1_All	Novel_gene	1	1247	0.02	bHLH	NA	K04733//interleukin-1 receptor-associated kinase 4 [EC:2.7.11.1];K18486//heart-and neural crest derivatives-expressed protein 2;K13422//transcription factor MYC2+ko04016//MAPK signaling pathway - plant+ko04075//Plant hormone signal transduction;K13422//transcription factor MYC2+ko04016//MAPK signaling pathway - plant+ko04075//Plant hormone signal transduction;K16190//glucuronokinase [EC:2.7.1.43]…	NA	transcription factor ABORTED MICROSPORES [Selaginella moellendorffii]	Helix-loop-helix DNA-binding domain	[KT] LSE0107 A bHLH transcription factor	Transcription factor FER-LIKE IRON DEFICIENCY-INDUCED TRANSCRIPTION FACTOR OS=Arabidopsis thaliana OX=3702 GN=FIT PE=1 SV=1	GO:0046983//protein dimerization activity
Unigene19227_All	Unigene19227_All	Unigene19227_All	Novel_gene	1	1852	0.02	NA	NA	NA	NA	AP-1-like transcription factor napA [Quercus suber]	bZIP transcription factor	NA	NA	GO:0003700//DNA-binding transcription factor activity;GO:0005634//nucleus;GO:0005634//nucleus
Unigene2329_All	Unigene2329_All	Unigene2329_All	Novel_gene	1	1002	0.02	NA	NA	NA	NA	ammonium transporter MEP3-like, partial [Quercus suber]	Ammonium Transporter Family	[P] KOG0682 Ammonia permease	NA	GO:0008519//ammonium transmembrane transporter activity;GO:0003755//peptidyl-prolyl cis-trans isomerase activity;GO:0016021//integral component of membrane
Unigene21754_All	Unigene21754_All	Unigene21754_All	Novel_gene	1	1050	0.02	NA	NA	K15919//glyoxylate/hydroxypyruvate reductase [EC:1.1.1.79 1.1.1.81]+ko01100//Metabolic pathways+ko01110//Biosynthesis of secondary metabolites+ko00260//Glycine, serine and threonine metabolism+ko01200//Carbon metabolism+ko00630//Glyoxylate and dicarboxylate metabolism;K18606//hydroxyphenylpyruvate reductase [EC:1.1.1.237]+ko00130//Ubiquinone and other terpenoid-quinone biosynthesis+ko00960//Tropa…	NA	putative 2-hydroxyacid dehydrogenase UNK4.10 [Quercus suber]	D-isomer specific 2-hydroxyacid dehydrogenase, NAD binding domain	[C] KOG0069 Glyoxylate/hydroxypyruvate reductase (D-isomer-specific 2-hydroxy acid dehydrogenase superfamily)	Glyoxylate/hydroxypyruvate reductase HPR3 OS=Arabidopsis thaliana OX=3702 GN=HPR3 PE=2 SV=1	GO:0016616//oxidoreductase activity, acting on the CH-OH group of donors, NAD or NADP as acceptor;GO:0051287//NAD binding
CL989.Contig9_All	CL989.Contig9_All	CL989.Contig9_All	Novel_gene	1	1075	0.02	NA	NA	K01188//beta-glucosidase [EC:3.2.1.21]+ko01100//Metabolic pathways+ko00500//Starch and sucrose metabolism+ko01110//Biosynthesis of secondary metabolites+ko00460//Cyanoamino acid metabolism+ko00940//Phenylpropanoid biosynthesis;K01188//beta-glucosidase [EC:3.2.1.21]+ko01100//Metabolic pathways+ko00500//Starch and sucrose metabolism+ko01110//Biosynthesis of secondary metabolites+ko00460//Cyanoamino…	NA	beta-glucosidase 12-like [Rhodamnia argentea]	Glycosyl hydrolase family 1	[G] KOG0626 Beta-glucosidase, lactase phlorizinhydrolase, and related proteins	Beta-glucosidase 42 OS=Arabidopsis thaliana OX=3702 GN=BGLU42 PE=2 SV=1	GO:0004553//hydrolase activity, hydrolyzing O-glycosyl compounds;GO:0005975//carbohydrate metabolic process
CL2091.Contig5_All	CL2091.Contig5_All	CL2091.Contig5_All	Novel_gene	1	1102	0.02	NA	NA	K04124//gibberellin 3beta-dioxygenase [EC:1.14.11.15]+ko00904//Diterpenoid biosynthesis+ko01110//Biosynthesis of secondary metabolites;K04124//gibberellin 3beta-dioxygenase [EC:1.14.11.15]+ko00904//Diterpenoid biosynthesis+ko01110//Biosynthesis of secondary metabolites;K04124//gibberellin 3beta-dioxygenase [EC:1.14.11.15]+ko00904//Diterpenoid biosynthesis+ko01110//Biosynthesis of secondary metabo…	NA	putative epoxidase [Taxus baccata]	non-haem dioxygenase in morphine synthesis N-terminal	[QR] KOG0143 Iron/ascorbate family oxidoreductases	2-oxoglutarate-dependent dioxygenase DAO OS=Oryza sativa subsp. indica OX=39946 GN=DAO PE=3 SV=1	GO:0046872//metal ion binding;GO:0016491//oxidoreductase activity
CL2946.Contig2_All	CL2946.Contig2_All	CL2946.Contig2_All	Novel_gene	1	1050	0.02	NA	NA	NA	AK411509.1 Cryptomeria japonica mRNA, clone: CLFL038_I17, expressed in needles	unknown [Picea sitchensis]	AWPM-19-like family	NA	Membrane protein PM19L OS=Oryza sativa subsp. japonica OX=39947 GN=PM19L PE=2 SV=1	GO:0016021//integral component of membrane
CL1463.Contig3_All	CL1463.Contig3_All	CL1463.Contig3_All	Novel_gene	1	3420	0.02	NA	Glycine max cDNA, clone: GMFL01-41-C06	K03235//elongation factor 3;K03235//elongation factor 3	XM_024069833.1 PREDICTED: Quercus suber elongation factor 3-like (LOC112037012), mRNA	elongation factor 3-like [Quercus suber]	ABC transporter	[EJ] KOG0062 ATPase component of ABC transporters with duplicated ATPase domains/Translation elongation factor EF-3b	ABC transporter F family member 1 OS=Arabidopsis thaliana OX=3702 GN=ABCF1 PE=2 SV=1	GO:0005524//ATP binding;GO:0016887//ATPase activity
CL3850.Contig1_All	CL3850.Contig1_All	CL3850.Contig1_All	Novel_gene	1	996	0.02	NA	NA	K18211//synaptosomal-associated protein 25;K18211//synaptosomal-associated protein 25;K18211//synaptosomal-associated protein 25;K18211//synaptosomal-associated protein 25;K18211//synaptosomal-associated protein 25	NA	unknown [Picea sitchensis]	Snare region anchored in the vesicle membrane C-terminus	[U] KOG3065 SNAP-25 (synaptosome-associated protein) component of SNARE complex	SNAP25 homologous protein SNAP33 OS=Arabidopsis thaliana OX=3702 GN=SNAP33 PE=1 SV=1	GO:0005886//plasma membrane
Unigene11506_All	Unigene11506_All	Unigene11506_All	Novel_gene	1	1015	0.02	NA	NA	K10664//E3 ubiquitin-protein ligase ATL6/9/15/31/42/55 [EC:2.3.2.27];K10664//E3 ubiquitin-protein ligase ATL6/9/15/31/42/55 [EC:2.3.2.27];K15692//E3 ubiquitin-protein ligase RNF13 [EC:2.3.2.27]	NA	predicted protein [Micromonas commoda] >ACO62138.1 predicted protein [Micromonas commoda]	Ring finger domain	[O] KOG4628 Predicted E3 ubiquitin ligase	Receptor homology region, transmembrane domain- and RING domain-containing protein 2 OS=Arabidopsis thaliana OX=3702 GN=RMR2 PE=2 SV=1	GO:0016021//integral component of membrane;GO:0008233//peptidase activity;GO:0061630//ubiquitin protein ligase activity;GO:0006511//ubiquitin-dependent protein catabolic process;GO:0006511//ubiquitin-dependent protein catabolic process
Unigene6418_All	Unigene6418_All	Unigene6418_All	Novel_gene	1	1060	0.02	NA	NA	K07937//ADP-ribosylation factor 1+ko04144//Endocytosis;K07937//ADP-ribosylation factor 1+ko04144//Endocytosis;K07937//ADP-ribosylation factor 1+ko04144//Endocytosis;K07937//ADP-ribosylation factor 1+ko04144//Endocytosis;K07937//ADP-ribosylation factor 1+ko04144//Endocytosis	XM_024047235.1 PREDICTED: Quercus suber ADP-ribosylation factor (LOC112014845), mRNA	vacuolar protein sorting 34 [Prunus dulcis]	ADP-ribosylation factor family	[U] KOG0070 GTP-binding ADP-ribosylation factor Arf1	ADP-ribosylation factor OS=Vigna unguiculata OX=3917 GN=ARF PE=2 SV=3	GO:0072593//reactive oxygen species metabolic process;GO:0048015//phosphatidylinositol-mediated signaling;GO:0009234//menaquinone biosynthetic process;GO:0055046//microgametogenesis;GO:0004650//polygalacturonase activity;GO:0016301//kinase activity;GO:0048015//phosphatidylinositol-mediated signaling;GO:0006886//intracellular protein transport;GO:0005777//peroxisome;GO:0071555//cell wall organizat…
Unigene3129_All	Unigene3129_All	Unigene3129_All	Novel_gene	1	1036	0.02	NA	NA	K14504//xyloglucan:xyloglucosyl transferase TCH4 [EC:2.4.1.207]+ko04075//Plant hormone signal transduction;K14504//xyloglucan:xyloglucosyl transferase TCH4 [EC:2.4.1.207]+ko04075//Plant hormone signal transduction;K14504//xyloglucan:xyloglucosyl transferase TCH4 [EC:2.4.1.207]+ko04075//Plant hormone signal transduction;K14504//xyloglucan:xyloglucosyl transferase TCH4 [EC:2.4.1.207]+ko04075//Plant…	AK413523.1 Cryptomeria japonica mRNA, clone: CMFL033_E07, expressed in male strobili	pollen major allergen No.121 isoform 1 [Cryptomeria japonica]	NA	[M] TWOG0096 Xyloglucan endotransglycosylase	Xyloglucan endotransglucosylase/hydrolase 2 OS=Glycine max OX=3847 PE=2 SV=1	GO:0016762//xyloglucan:xyloglucosyl transferase activity;GO:0016021//integral component of membrane;GO:0004553//hydrolase activity, hydrolyzing O-glycosyl compounds;GO:0071555//cell wall organization;GO:0010411//xyloglucan metabolic process;GO:0005618//cell wall;GO:0042546//cell wall biogenesis;GO:0010411//xyloglucan metabolic process;GO:0048046//apoplast
CL2166.Contig1_All	CL2166.Contig1_All	CL2166.Contig1_All	Novel_gene	1	989	0.02	NA	NA	K19202//histone deacetylase complex subunit SAP30;K19202//histone deacetylase complex subunit SAP30;K19202//histone deacetylase complex subunit SAP30;K19202//histone deacetylase complex subunit SAP30;K19202//histone deacetylase complex subunit SAP30	NA	unknown [Picea sitchensis]	NA	NA	NA	GO:0000118//histone deacetylase complex;GO:0004407//histone deacetylase activity;GO:0000118//histone deacetylase complex;GO:0003712//transcription coregulator activity;GO:0006355//regulation of transcription, DNA-templated;GO:0006355//regulation of transcription, DNA-templated;GO:0006355//regulation of transcription, DNA-templated;GO:0000118//histone deacetylase complex;GO:0006355//regulation of …
Unigene13061_All	Unigene13061_All	Unigene13061_All	Novel_gene	1	3908	0.02	NA	NA	K02982//small subunit ribosomal protein S3+ko03010//Ribosome;K02982//small subunit ribosomal protein S3+ko03010//Ribosome;K02982//small subunit ribosomal protein S3+ko03010//Ribosome;K02982//small subunit ribosomal protein S3+ko03010//Ribosome;K02886//large subunit ribosomal protein L2+ko03010//Ribosome	MH390482.1 Taxus mairei isolate _JXAUTaxus4 chloroplast, complete genome	ribosomal protein S3 [Taxus chinensis] >YP_009578701.1 ribosomal protein S3 [Taxus calcicola] >YP_009578947.1 ribosomal protein S3 [Taxus florinii] >AEX99396.1 ribosomal protein S3 [Taxus mairei] >AEX99473.1 ribosomal protein S3 [Taxus mairei] >AHL69495.1 ribosomal protein S3 [Taxus mairei] >QBK32928.1 ribosomal protein S3 [Taxus chinensis] >QBK33666.1 ribosomal protein S3 [Taxus calcicola]	Ribosomal protein L16p/L10e	[J] KOG0438 Mitochondrial/chloroplast ribosomal protein L2	50S ribosomal protein L2, chloroplastic OS=Cryptomeria japonica OX=3369 GN=rpl2 PE=3 SV=1	GO:0006412//translation;GO:0006412//translation;GO:0003735//structural constituent of ribosome;GO:0003723//RNA binding;GO:0005840//ribosome;GO:0009507//chloroplast;GO:0009507//chloroplast;GO:0005840//ribosome
CL7406.Contig1_All	CL7406.Contig1_All	CL7406.Contig1_All	Novel_gene	1	1528	0.02	NA	NA	K04708//3-dehydrosphinganine reductase [EC:1.1.1.102]+ko00600//Sphingolipid metabolism+ko01100//Metabolic pathways;K04708//3-dehydrosphinganine reductase [EC:1.1.1.102]+ko00600//Sphingolipid metabolism+ko01100//Metabolic pathways;K04708//3-dehydrosphinganine reductase [EC:1.1.1.102]+ko00600//Sphingolipid metabolism+ko01100//Metabolic pathways;K04708//3-dehydrosphinganine reductase [EC:1.1.1.102]+…	AK416535.1 Cryptomeria japonica mRNA, clone: CSFL023_M21, expressed in reproductive shoots	unknown [Picea sitchensis]	short chain dehydrogenase	[Q] KOG1210 Predicted 3-ketosphinganine reductase	11-beta-hydroxysteroid dehydrogenase-like 3 OS=Arabidopsis thaliana OX=3702 GN=HSD3 PE=3 SV=1	GO:0016491//oxidoreductase activity;GO:0016616//oxidoreductase activity, acting on the CH-OH group of donors, NAD or NADP as acceptor;GO:0016021//integral component of membrane
Unigene30400_All	Unigene30400_All	Unigene30400_All	Novel_gene	1	1052	0.02	NA	NA	K04733//interleukin-1 receptor-associated kinase 4 [EC:2.7.11.1];K04733//interleukin-1 receptor-associated kinase 4 [EC:2.7.11.1]	NA	PREDICTED: LOW QUALITY PROTEIN: kiwellin-like [Prunus mume]	Lytic transglycolase	NA	Kiwellin OS=Actinidia deliciosa OX=3627 PE=1 SV=2	NA
Unigene16664_All	Unigene16664_All	Unigene16664_All	Novel_gene	1	1012	0.02	NA	NA	K00059//3-oxoacyl-[acyl-carrier protein] reductase [EC:1.1.1.100]+ko01100//Metabolic pathways+ko00061//Fatty acid biosynthesis+ko01212//Fatty acid metabolism+ko00780//Biotin metabolism;K00059//3-oxoacyl-[acyl-carrier protein] reductase [EC:1.1.1.100]+ko01100//Metabolic pathways+ko00061//Fatty acid biosynthesis+ko01212//Fatty acid metabolism+ko00780//Biotin metabolism;K00059//3-oxoacyl-[acyl-carri…	NA	peroxisomal hydratase-dehydrogenase-epimerase-like [Quercus suber]	short chain dehydrogenase	[TI] TWOG0153 17-beta-hydroxysteroid dehydrogenase	3-oxoacyl-[acyl-carrier-protein] reductase 1, chloroplastic OS=Brassica napus OX=3708 GN=gbkr1 PE=1 SV=1	GO:0016491//oxidoreductase activity
Unigene21790_All	Unigene21790_All	Unigene21790_All	Novel_gene	1	1129	0.02	NA	NA	K03327//multidrug resistance protein, MATE family;K03327//multidrug resistance protein, MATE family;K03327//multidrug resistance protein, MATE family;K03327//multidrug resistance protein, MATE family;K03327//multidrug resistance protein, MATE family	NA	protein DETOXIFICATION 41-like protein [Cinnamomum micranthum f. kanehirae]	MatE	[R] KOG1347 Uncharacterized membrane protein, predicted efflux pump	Protein DETOXIFICATION 41 OS=Arabidopsis thaliana OX=3702 GN=DTX41 PE=2 SV=1	GO:0015297//antiporter activity;GO:0042910//xenobiotic transmembrane transporter activity;GO:0016021//integral component of membrane
Unigene23646_All	Unigene23646_All	Unigene23646_All	Novel_gene	1	1127	0.02	NA	NA	K05387//glutamate receptor, ionotropic, plant;K05387//glutamate receptor, ionotropic, plant;K05387//glutamate receptor, ionotropic, plant;K05387//glutamate receptor, ionotropic, plant;K05387//glutamate receptor, ionotropic, plant	NA	hypothetical protein CUMW_194370 [Citrus unshiu]	NA	[PET] KOG1052 Glutamate-gated kainate-type ion channel receptor subunit GluR5 and related subunits	Glutamate receptor 3.1 OS=Oryza sativa subsp. japonica OX=39947 GN=GLR3.1 PE=1 SV=1	GO:0016021//integral component of membrane;GO:0015276//ligand-gated ion channel activity;GO:0038023//signaling receptor activity;GO:0005886//plasma membrane
Unigene19285_All	Unigene19285_All	Unigene19285_All	Novel_gene	1	1125	0.02	NA	NA	K00463//indoleamine 2,3-dioxygenase [EC:1.13.11.52]+ko00380//Tryptophan metabolism+ko01100//Metabolic pathways	NA	hypothetical protein FH972_021844 [Carpinus fangiana]	Indoleamine 2,3-dioxygenase	NA	NA	GO:0046872//metal ion binding;GO:0019441//tryptophan catabolic process to kynurenine;GO:0020037//heme binding;GO:0019441//tryptophan catabolic process to kynurenine
Unigene26638_All	Unigene26638_All	Unigene26638_All	Novel_gene	1	1933	0.02	NA	NA	NA	NA	uncharacterized protein LOC111989966 [Quercus suber]	Arrestin (or S-antigen), N-terminal domain	NA	NA	NA
Unigene21965_All	Unigene21965_All	Unigene21965_All	Novel_gene	1	1018	0.02	NA	NA	K00164//2-oxoglutarate dehydrogenase E1 component [EC:1.2.4.2]+ko00310//Lysine degradation+ko00020//Citrate cycle (TCA cycle)+ko00380//Tryptophan metabolism+ko01100//Metabolic pathways+ko01110//Biosynthesis of secondary metabolites+ko01200//Carbon metabolism;K00164//2-oxoglutarate dehydrogenase E1 component [EC:1.2.4.2]+ko00310//Lysine degradation+ko00020//Citrate cycle (TCA cycle)+ko00380//Trypt…	NA	2-oxoglutarate dehydrogenase, mitochondrial-like [Quercus suber]	2-oxoglutarate dehydrogenase C-terminal	[G] KOG0450 2-oxoglutarate dehydrogenase, E1 subunit	NA	GO:0030976//thiamine pyrophosphate binding;GO:0006099//tricarboxylic acid cycle;GO:0004591//oxoglutarate dehydrogenase (succinyl-transferring) activity;GO:0006099//tricarboxylic acid cycle
CL8060.Contig1_All	CL8060.Contig1_All	CL8060.Contig1_All	Novel_gene	1	1053	0.02	NA	NA	K11000//callose synthase [EC:2.4.1.-]	AK415966.1 Cryptomeria japonica mRNA, clone: CSFL017_G22, expressed in reproductive shoots	RecName: Full=CASP-like protein 1U1; Short=PsCASPL1U1 [Picea sitchensis] >ABK26317.1 unknown [Picea sitchensis]	Domain of unknown function (DUF588)	NA	CASP-like protein 1U1 OS=Picea sitchensis OX=3332 PE=2 SV=1	GO:0016021//integral component of membrane;GO:0048226//Casparian strip;GO:0051539//4 iron, 4 sulfur cluster binding;GO:0005886//plasma membrane;GO:0007043//cell-cell junction assembly;GO:0042545//cell wall modification
Unigene8629_All	Unigene8629_All	Unigene8629_All	Novel_gene	1	1072	0.02	NA	NA	K03255//protein TIF31;K03255//protein TIF31;K03255//protein TIF31;K03255//protein TIF31	NA	hypothetical protein FH972_026215 [Carpinus fangiana]	Tetratricopeptide repeat	[R] KOG1839 Uncharacterized protein CLU1/cluA/TIF31 involved in mitochondrial morphology/distribution, also found associated with eIF-3	Clustered mitochondria protein OS=Arabidopsis thaliana OX=3702 GN=FMT PE=2 SV=1	GO:0048312//intracellular distribution of mitochondria;GO:0003723//RNA binding;GO:0048312//intracellular distribution of mitochondria;GO:0005737//cytoplasm;GO:0005737//cytoplasm
CL8128.Contig3_All	CL8128.Contig3_All	CL8128.Contig3_All	Novel_gene	1	1062	0.02	NA	NA	NA	NA	unknown [Picea sitchensis]	Leucine Rich repeats (2 copies)	[VT] LSE0039 A Disease resistance protein (TIR-NBS-LRR class)	NA	NA
Unigene16048_All	Unigene16048_All	Unigene16048_All	Novel_gene	1	2694	0.02	NA	NA	NA	NA	hypothetical protein FH972_023337 [Carpinus fangiana]	Family of unknown function (DUF5789)	NA	NA	NA
CL1556.Contig11_All	CL1556.Contig11_All	CL1556.Contig11_All	Novel_gene	1	1007	0.02	NA	NA	K02948//small subunit ribosomal protein S11+ko03010//Ribosome	MH281627.1 Lithothamnion sp. plastid, complete genome	hypothetical protein Lal_00014815 [Lupinus albus]	NA	NA	NA	NA
Unigene12879_All	Unigene12879_All	Unigene12879_All	Novel_gene	1	1059	0.02	NA	NA	K03046//DNA-directed RNA polymerase subunit beta' [EC:2.7.7.6]+ko03020//RNA polymerase	MG264610.1 Paulinella longichromatophora, complete genome	hypothetical protein Lal_00013077 [Lupinus albus]	NA	NA	NA	GO:0016021//integral component of membrane
CL3051.Contig3_All	CL3051.Contig3_All	CL3051.Contig3_All	Novel_gene	1	1919	0.02	NA	NA	K00033//6-phosphogluconate dehydrogenase [EC:1.1.1.44 1.1.1.343]+ko00030//Pentose phosphate pathway+ko01100//Metabolic pathways+ko01110//Biosynthesis of secondary metabolites+ko01200//Carbon metabolism+ko00480//Glutathione metabolism;K00033//6-phosphogluconate dehydrogenase [EC:1.1.1.44 1.1.1.343]+ko00030//Pentose phosphate pathway+ko01100//Metabolic pathways+ko01110//Biosynthesis of secondary me…	XM_031641935.1 PREDICTED: Nymphaea colorata 6-phosphogluconate dehydrogenase, decarboxylating 1, chloroplastic-like (LOC116262497), transcript variant X3, mRNA	6-phosphogluconate dehydrogenase [Macleaya cordata]	6-phosphogluconate dehydrogenase, C-terminal domain	[G] KOG2653 6-phosphogluconate dehydrogenase	6-phosphogluconate dehydrogenase, decarboxylating 1, chloroplastic OS=Arabidopsis thaliana OX=3702 GN=PGD1 PE=1 SV=1	GO:0009051//pentose-phosphate shunt, oxidative branch;GO:0005829//cytosol;GO:0008114//phosphogluconate 2-dehydrogenase activity;GO:0006098//pentose-phosphate shunt;GO:0019521//D-gluconate metabolic process;GO:0046177//D-gluconate catabolic process;GO:0005829//cytosol;GO:0050661//NADP binding;GO:0004616//phosphogluconate dehydrogenase (decarboxylating) activity;GO:0009051//pentose-phosphate shunt,…
Unigene11326_All	Unigene11326_All	Unigene11326_All	Novel_gene	1	1101	0.02	NA	NA	NA	NA	unknown [Picea sitchensis]	NA	[R] LSE0162 A MYND Zn-finger domain	F-box protein At1g67340 OS=Arabidopsis thaliana OX=3702 GN=At1g67340 PE=1 SV=1	NA
CL136.Contig15_All	CL136.Contig15_All	CL136.Contig15_All	Novel_gene	1	2639	0.02	NA	NA	K07407//alpha-galactosidase [EC:3.2.1.22]+ko00603//Glycosphingolipid biosynthesis - globo and isoglobo series+ko00600//Sphingolipid metabolism+ko01100//Metabolic pathways+ko00052//Galactose metabolism+ko00561//Glycerolipid metabolism;K07407//alpha-galactosidase [EC:3.2.1.22]+ko00603//Glycosphingolipid biosynthesis - globo and isoglobo series+ko00600//Sphingolipid metabolism+ko01100//Metabolic pat…	NA	unknown [Picea sitchensis]	Alpha galactosidase A	[G] KOG2366 Alpha-D-galactosidase (melibiase)	Alpha-galactosidase OS=Cyamopsis tetragonoloba OX=3832 PE=1 SV=1	GO:0005975//carbohydrate metabolic process;GO:0010405//arabinogalactan protein metabolic process;GO:0030247//polysaccharide binding;GO:0052692//raffinose alpha-galactosidase activity;GO:0010405//arabinogalactan protein metabolic process;GO:0005618//cell wall
CL4044.Contig1_All	CL4044.Contig1_All	CL4044.Contig1_All	Novel_gene	1	2023	0.02	NA	Picea glauca clone GQ03509_H16 mRNA sequence	K22038//volume-regulated anion channel;K22038//volume-regulated anion channel;K19613//leucine-rich repeat protein SHOC2;K08852//serine/threonine-protein kinase/endoribonuclease IRE1 [EC:2.7.11.1 3.1.26.-]+ko04141//Protein processing in endoplasmic reticulum	NA	similar to resistance gene; region between conserved kinase-2 and P-Loop domains, partial [Pinus radiata]	Leucine Rich repeats (2 copies)	[VT] LSE0039 A Disease resistance protein (TIR-NBS-LRR class)	Disease resistance protein Roq1 OS=Nicotiana benthamiana OX=4100 GN=ROQ1 PE=1 SV=1	GO:0043531//ADP binding;GO:0007165//signal transduction;GO:0007165//signal transduction;GO:0007165//signal transduction;GO:0007165//signal transduction;GO:0007165//signal transduction
Unigene54346_All	Unigene54346_All	Unigene54346_All	Novel_gene	1	1842	0.02	NA	heat shock cognate protein 70-1 (best arabidopsis hit)	K03283//heat shock 70kDa protein 1/2/6/8+ko03040//Spliceosome+ko04144//Endocytosis+ko04141//Protein processing in endoplasmic reticulum;K03283//heat shock 70kDa protein 1/2/6/8+ko03040//Spliceosome+ko04144//Endocytosis+ko04141//Protein processing in endoplasmic reticulum;K03283//heat shock 70kDa protein 1/2/6/8+ko03040//Spliceosome+ko04144//Endocytosis+ko04141//Protein processing in endoplasmic r…	XM_024051251.1 PREDICTED: Quercus suber heat shock 70 kDa protein (LOC112018727), mRNA	heat shock 70 kDa protein 2 isoform X1 [Quercus suber]	Hsp70 protein	[O] KOG0101 Molecular chaperones HSP70/HSC70, HSP70 superfamily	Heat shock 70 kDa protein OS=Achlya klebsiana OX=4767 GN=HSP70 PE=2 SV=1	GO:0005524//ATP binding
CL2429.Contig1_All	CL2429.Contig1_All	CL2429.Contig1_All	Novel_gene	1	1119	0.02	NA	NA	NA	NA	unknown [Picea sitchensis]	Helix-loop-helix DNA-binding domain	NA	NA	GO:0046983//protein dimerization activity
Unigene9045_All	Unigene9045_All	Unigene9045_All	Novel_gene	1	1104	0.02	NA	NA	K20628//expansin;K20628//expansin;K20628//expansin;K20628//expansin;K20628//expansin	AK411610.1 Cryptomeria japonica mRNA, clone: CLFL040_G14, expressed in needles	Expansin-A1 [Pinus taeda]	Expansin C-terminal domain	[M] LSE0349 A Expansin	Expansin-A1 OS=Arabidopsis thaliana OX=3702 GN=EXPA1 PE=2 SV=1	GO:0005576//extracellular region;GO:0005618//cell wall;GO:0016020//membrane;GO:0009664//plant-type cell wall organization
CL61.Contig4_All	CL61.Contig4_All	CL61.Contig4_All	Novel_gene	1	1030	0.02	NA	NA	K00799//glutathione S-transferase [EC:2.5.1.18]+ko00480//Glutathione metabolism;K00799//glutathione S-transferase [EC:2.5.1.18]+ko00480//Glutathione metabolism;K00799//glutathione S-transferase [EC:2.5.1.18]+ko00480//Glutathione metabolism;K00799//glutathione S-transferase [EC:2.5.1.18]+ko00480//Glutathione metabolism;K00799//glutathione S-transferase [EC:2.5.1.18]+ko00480//Glutathione metabolism	NA	glutathione S-transferase U7-like [Hevea brasiliensis]	Glutathione S-transferase, N-terminal domain	[O] KOG0406 Glutathione S-transferase	Probable glutathione S-transferase OS=Nicotiana tabacum OX=4097 PE=2 SV=1	GO:0016740//transferase activity
Unigene21780_All	Unigene21780_All	Unigene21780_All	Novel_gene	1	1026	0.02	NA	NA	K20547//basic endochitinase B [EC:3.2.1.14]+ko04016//MAPK signaling pathway - plant+ko00520//Amino sugar and nucleotide sugar metabolism+ko01100//Metabolic pathways;K20547//basic endochitinase B [EC:3.2.1.14]+ko04016//MAPK signaling pathway - plant+ko00520//Amino sugar and nucleotide sugar metabolism+ko01100//Metabolic pathways;K20547//basic endochitinase B [EC:3.2.1.14]+ko04016//MAPK signaling p…	AB096607.1 Taxodium distichum Chi1 gene for putative class I chitinase, partial cds, isolate:St. Mark01	Basic endochitinase A [Ananas comosus]	Chitinase class I	[M] LSE0601 A Pollen extensin-like protein (Pex)	Basic endochitinase OS=Vitis vinifera OX=29760 GN=CHIT1B PE=2 SV=1	GO:0004568//chitinase activity;GO:0016998//cell wall macromolecule catabolic process;GO:0005975//carbohydrate metabolic process;GO:0016998//cell wall macromolecule catabolic process;GO:0006032//chitin catabolic process;GO:0008061//chitin binding
Unigene28557_All	Unigene28557_All	Unigene28557_All	Novel_gene	1	1073	0.02	NA	NA	K09284//AP2-like factor, euAP2 lineage;K09284//AP2-like factor, euAP2 lineage;K09284//AP2-like factor, euAP2 lineage;K09284//AP2-like factor, euAP2 lineage;K09284//AP2-like factor, euAP2 lineage	NA	hypothetical protein ES288_A05G106500v1 [Gossypium darwinii]	AP2 domain	[K] LSE0337 A Ovule development protein/AP2 domain transcription factor	APETALA2-like protein 5 OS=Oryza sativa subsp. japonica OX=39947 GN=AP2-5 PE=2 SV=1	GO:0005634//nucleus;GO:0003677//DNA binding;GO:0005634//nucleus;GO:0003700//DNA-binding transcription factor activity
CL524.Contig10_All	CL524.Contig10_All	CL524.Contig10_All	Novel_gene	1	1180	0.02	NA	NA	NA	EF087846.1 Picea sitchensis clone WS02917_H02 unknown mRNA	hypothetical protein 0_3046_01, partial [Pinus lambertiana]	NA	NA	NA	NA
CL1914.Contig2_All	CL1914.Contig2_All	CL1914.Contig2_All	Novel_gene	1	1200	0.02	NA	NA	K17506//protein phosphatase 1L [EC:3.1.3.16];K17506//protein phosphatase 1L [EC:3.1.3.16];K17506//protein phosphatase 1L [EC:3.1.3.16]	BT119381.1 Picea glauca clone GQ04104_O03 mRNA sequence	putative phosphatase 2C 33 -like protein [Gossypium arboreum]	NA	[T] KOG0698 Serine/threonine protein phosphatase	Protein TOC75, chloroplastic OS=Oryza sativa subsp. japonica OX=39947 GN=TOC75 PE=2 SV=2	GO:0004722//protein serine/threonine phosphatase activity
CL12245.Contig12_All	CL12245.Contig12_All	CL12245.Contig12_All	Novel_gene	1	1569	0.02	NA	NA	K20240//spermidine dicoumaroyl transferase [EC:2.3.1.249];K19861//benzyl alcohol O-benzoyltransferase [EC:2.3.1.196 2.3.1.232];K20240//spermidine dicoumaroyl transferase [EC:2.3.1.249];K20240//spermidine dicoumaroyl transferase [EC:2.3.1.249];K19861//benzyl alcohol O-benzoyltransferase [EC:2.3.1.196 2.3.1.232]	MK585530.1 Taxus x media BAHD acyltransferase-like 05 mRNA, complete cds	BAHD acyltransferase-like 05 [Taxus x media]	Transferase family	[RQ] LSE0273 A Predicted N-hydroxycinnamoyl/benzoyltransferase	3'-N-debenzoyl-2'-deoxytaxol N-benzoyltransferase OS=Taxus canadensis OX=88032 GN=TAX10 PE=1 SV=1	GO:0042617//paclitaxel biosynthetic process;GO:0042617//paclitaxel biosynthetic process;GO:0016747//transferase activity, transferring acyl groups other than amino-acyl groups
Unigene26880_All	Unigene26880_All	Unigene26880_All	Novel_gene	1	1095	0.02	NA	NA	K03247//translation initiation factor 3 subunit H+ko03013//RNA transport;K03247//translation initiation factor 3 subunit H+ko03013//RNA transport;K03247//translation initiation factor 3 subunit H+ko03013//RNA transport;K03247//translation initiation factor 3 subunit H+ko03013//RNA transport	NA	eukaryotic translation initiation factor 3 subunit H-like [Quercus suber]	JAB1/Mov34/MPN/PAD-1 ubiquitin protease	[J] KOG1560 Translation initiation factor 3, subunit h (eIF-3h)	Eukaryotic translation initiation factor 3 subunit H OS=Arabidopsis thaliana OX=3702 GN=TIF3H1 PE=1 SV=2	GO:0008237//metallopeptidase activity;GO:0003743//translation initiation factor activity;GO:0042788//polysomal ribosome;GO:0005852//eukaryotic translation initiation factor 3 complex;GO:0033290//eukaryotic 48S preinitiation complex;GO:0001732//formation of cytoplasmic translation initiation complex;GO:0005852//eukaryotic translation initiation factor 3 complex;GO:0016282//eukaryotic 43S preinitia…
Unigene42018_All	Unigene42018_All	Unigene42018_All	Novel_gene	1	639	0.02	NA	NA	K14794//ribosomal RNA-processing protein 12	NA	PREDICTED: protein NUCLEAR FUSION DEFECTIVE 4-like isoform X2 [Lupinus angustifolius]	Nodulin-like	[GR] TWOG0181 Predicted monocarboxylate transporter/nodulin related protein	Protein NUCLEAR FUSION DEFECTIVE 4 OS=Arabidopsis thaliana OX=3702 GN=NFD4 PE=3 SV=1	GO:0016021//integral component of membrane
CL384.Contig2_All	CL384.Contig2_All	CL384.Contig2_All	Novel_gene	1	1985	0.02	NA	NA	K01728//pectate lyase [EC:4.2.2.2]+ko00040//Pentose and glucuronate interconversions;K01728//pectate lyase [EC:4.2.2.2]+ko00040//Pentose and glucuronate interconversions;K01728//pectate lyase [EC:4.2.2.2]+ko00040//Pentose and glucuronate interconversions;K01728//pectate lyase [EC:4.2.2.2]+ko00040//Pentose and glucuronate interconversions;K01728//pectate lyase [EC:4.2.2.2]+ko00040//Pentose and glu…	BT102859.1 Picea glauca clone GQ0201_N05 mRNA sequence	pectate lyase [Dianthus caryophyllus]	Pectate lyase	[M] LSE0348 A Pectate lyase	Probable pectate lyase 5 OS=Arabidopsis thaliana OX=3702 GN=At1g67750 PE=2 SV=2	GO:0046872//metal ion binding;GO:0045490//pectin catabolic process;GO:0016021//integral component of membrane;GO:0030570//pectate lyase activity
CL11390.Contig7_All	CL11390.Contig7_All	CL11390.Contig7_All	Novel_gene	1	1895	0.02	NA	Medicago truncatula NB-LRR type disease resistance protein (MTR_7g089080) mRNA, complete cds	K21777//G2/mitotic-specific cyclin-B, other;K21777//G2/mitotic-specific cyclin-B, other;K21777//G2/mitotic-specific cyclin-B, other;K21777//G2/mitotic-specific cyclin-B, other;K21777//G2/mitotic-specific cyclin-B, other	BT123786.1 Picea sitchensis clone WS04717_E17 unknown mRNA	unknown [Picea sitchensis]	Cyclin, N-terminal domain	[D] KOG0653 Cyclin B and related kinase-activating proteins	G2/mitotic-specific cyclin-1 OS=Antirrhinum majus OX=4151 PE=2 SV=1	GO:0005737//cytoplasm;GO:0000307//cyclin-dependent protein kinase holoenzyme complex;GO:0042025//host cell nucleus;GO:0019901//protein kinase binding;GO:0005737//cytoplasm;GO:0000079//regulation of cyclin-dependent protein serine/threonine kinase activity;GO:0000079//regulation of cyclin-dependent protein serine/threonine kinase activity;GO:0006468//protein phosphorylation;GO:0016538//cyclin-depe…
Unigene102_All	Unigene102_All	Unigene102_All	Novel_gene	1	4170	0.02	NA	NA	K14963//COMPASS component SWD3;K14963//COMPASS component SWD3;K22382//WD repeat-containing protein 26;K22382//WD repeat-containing protein 26;K22382//WD repeat-containing protein 26	XM_011628644.2 PREDICTED: Amborella trichopoda protein TPR2 (LOC18443884), transcript variant X2, mRNA	protein TPR2-like isoform X2 [Physcomitrella patens]	WD domain, G-beta repeat	[R] KOG0266 WD40 repeat-containing protein	Protein TOPLESS-RELATED PROTEIN 2 OS=Oryza sativa subsp. japonica OX=39947 GN=TPR2 PE=1 SV=1	GO:0006355//regulation of transcription, DNA-templated;GO:0006355//regulation of transcription, DNA-templated;GO:0006355//regulation of transcription, DNA-templated;GO:0006355//regulation of transcription, DNA-templated
Unigene19391_All	Unigene19391_All	Unigene19391_All	Novel_gene	1	1088	0.02	NA	NA	K00002//alcohol dehydrogenase (NADP+) [EC:1.1.1.2]+ko00010//Glycolysis / Gluconeogenesis+ko00040//Pentose and glucuronate interconversions+ko01100//Metabolic pathways+ko01110//Biosynthesis of secondary metabolites+ko00561//Glycerolipid metabolism;K00002//alcohol dehydrogenase (NADP+) [EC:1.1.1.2]+ko00010//Glycolysis / Gluconeogenesis+ko00040//Pentose and glucuronate interconversions+ko01100//Meta…	NA	glycerol 2-dehydrogenase (NADP(+))-like [Quercus suber]	Aldo/keto reductase family	[R] KOG1577 Aldo/keto reductase family proteins	NADPH-dependent aldo-keto reductase, chloroplastic OS=Arabidopsis thaliana OX=3702 GN=AKR4C9 PE=1 SV=1	NA
CL12268.Contig5_All	CL12268.Contig5_All	CL12268.Contig5_All	Novel_gene	1	3746	0.02	NA	NA	K10624//E3 ubiquitin-protein ligase RBBP6 [EC:2.3.2.27];K10624//E3 ubiquitin-protein ligase RBBP6 [EC:2.3.2.27];K10624//E3 ubiquitin-protein ligase RBBP6 [EC:2.3.2.27];K10624//E3 ubiquitin-protein ligase RBBP6 [EC:2.3.2.27];K10624//E3 ubiquitin-protein ligase RBBP6 [EC:2.3.2.27]	XM_010278822.2 PREDICTED: Nelumbo nucifera protein MPE1-like (LOC104611647), transcript variant X4, mRNA	PREDICTED: uncharacterized protein LOC104596546 isoform X3 [Nelumbo nucifera]	DWNN domain	[O] KOG0314 Predicted E3 ubiquitin ligase	E3 ubiquitin-protein ligase COP1 OS=Arabidopsis thaliana OX=3702 GN=COP1 PE=1 SV=2	GO:0008270//zinc ion binding;GO:0006397//mRNA processing;GO:0006397//mRNA processing;GO:0061630//ubiquitin protein ligase activity;GO:0003676//nucleic acid binding
CL12214.Contig5_All	CL12214.Contig5_All	CL12214.Contig5_All	Novel_gene	1	2286	0.02	NA	NA	K01953//asparagine synthase (glutamine-hydrolysing) [EC:6.3.5.4]+ko00250//Alanine, aspartate and glutamate metabolism+ko01230//Biosynthesis of amino acids+ko01100//Metabolic pathways+ko01110//Biosynthesis of secondary metabolites;K01953//asparagine synthase (glutamine-hydrolysing) [EC:6.3.5.4]+ko00250//Alanine, aspartate and glutamate metabolism+ko01230//Biosynthesis of amino acids+ko01100//Metab…	EF677129.1 Picea sitchensis clone WS02762_F16 unknown mRNA	asparagine synthetase [Ceanothus thyrsiflorus]	Asparagine synthase	[E] KOG0571 Asparagine synthase (glutamine-hydrolyzing)	Asparagine synthetase [glutamine-hydrolyzing] OS=Triphysaria versicolor OX=64093 GN=AS PE=2 SV=3	GO:0005829//cytosol;GO:0006541//glutamine metabolic process;GO:0006529//asparagine biosynthetic process;GO:0005524//ATP binding;GO:0006541//glutamine metabolic process;GO:0006529//asparagine biosynthetic process;GO:0005829//cytosol;GO:0004066//asparagine synthase (glutamine-hydrolyzing) activity
Unigene50542_All	Unigene50542_All	Unigene50542_All	Novel_gene	1	1029	0.02	NA	NA	K13963//serpin B;K13963//serpin B;K13963//serpin B;K13963//serpin B;K13963//serpin B	NA	unknown [Picea sitchensis]	Serpin (serine protease inhibitor)	[V] KOG2392 Serpin	Serpin-ZXA OS=Oryza sativa subsp. japonica OX=39947 GN=Os03g0610650 PE=1 SV=1	GO:0004867//serine-type endopeptidase inhibitor activity;GO:0010951//negative regulation of endopeptidase activity;GO:0010951//negative regulation of endopeptidase activity;GO:0010951//negative regulation of endopeptidase activity;GO:0010951//negative regulation of endopeptidase activity;GO:0005615//extracellular space;GO:0010951//negative regulation of endopeptidase activity
CL233.Contig11_All	CL233.Contig11_All	CL233.Contig11_All	Novel_gene	1	1090	0.02	NA	NA	K14493//gibberellin receptor GID1 [EC:3.-.-.-]+ko04075//Plant hormone signal transduction	NA	unknown [Picea sitchensis]	alpha/beta hydrolase fold	[V] KOG1515 Arylacetamide deacetylase	Carboxylesterase 1 OS=Actinidia eriantha OX=165200 GN=CXE1 PE=1 SV=1	GO:0016787//hydrolase activity
Unigene13407_All	Unigene13407_All	Unigene13407_All	Novel_gene	1	1915	0.02	NA	NA	NA	NA	uncharacterized protein LOC112008014 [Quercus suber]	Opy2 protein	NA	NA	GO:0016021//integral component of membrane;GO:0005789//endoplasmic reticulum membrane
CL1006.Contig3_All	CL1006.Contig3_All	CL1006.Contig3_All	Novel_gene	1	2376	0.02	NA	NA	K14308//nuclear pore complex protein Nup54+ko03013//RNA transport;K17535//serine/threonine-protein kinase TNNI3K [EC:2.7.11.1];K10457//kelch-like protein 20	XM_023681188.1 PREDICTED: Cucurbita pepo subsp. pepo F-box/kelch-repeat protein At1g67480 (LOC111798183), mRNA	unknown [Picea sitchensis]	Kelch motif	[R] KOG1072 FOG: Kelch repeat	F-box/kelch-repeat protein At1g67480 OS=Arabidopsis thaliana OX=3702 GN=At1g67480 PE=2 SV=1	NA
CL12113.Contig4_All	CL12113.Contig4_All	CL12113.Contig4_All	Novel_gene	1	1122	0.02	NA	NA	K10355//actin, other eukaryote;K10355//actin, other eukaryote;K10355//actin, other eukaryote;K10355//actin, other eukaryote;K10355//actin, other eukaryote	LC383945.1 Paulinella micropora gene for actin, complete cds	actin [Paulinella micropora]	Actin	[Z] KOG0676 Actin and related proteins	Actin OS=Coleochaete scutata OX=3125 PE=2 SV=1	GO:0005524//ATP binding;GO:0005856//cytoskeleton;GO:0005737//cytoplasm;GO:0005737//cytoplasm;GO:0005856//cytoskeleton
CL4044.Contig3_All	CL4044.Contig3_All	CL4044.Contig3_All	Novel_gene	1	1543	0.02	NA	NA	K06685//MOB kinase activator 1	NA	TMV resistance protein N-like [Malus domestica]	Leucine Rich repeats (2 copies)	[VT] LSE0039 A Disease resistance protein (TIR-NBS-LRR class)	Putative disease resistance protein At4g19050 OS=Arabidopsis thaliana OX=3702 GN=At4g19050 PE=3 SV=2	GO:0007165//signal transduction;GO:0007165//signal transduction;GO:0043531//ADP binding;GO:0007165//signal transduction;GO:0007165//signal transduction;GO:0007165//signal transduction
CL4509.Contig3_All	CL4509.Contig3_All	CL4509.Contig3_All	Novel_gene	1	2420	0.02	NA	NA	K03363//cell division cycle 20, cofactor of APC complex+ko04120//Ubiquitin mediated proteolysis;K03363//cell division cycle 20, cofactor of APC complex+ko04120//Ubiquitin mediated proteolysis;K03363//cell division cycle 20, cofactor of APC complex+ko04120//Ubiquitin mediated proteolysis;K03363//cell division cycle 20, cofactor of APC complex+ko04120//Ubiquitin mediated proteolysis;K03363//cell di…	NA	WD40 repeat [Macleaya cordata]	WD domain, G-beta repeat	[DO] KOG0305 Anaphase promoting complex, Cdc20, Cdh1, and Ama1 subunits	Cell division cycle 20.2, cofactor of APC complex OS=Arabidopsis thaliana OX=3702 GN=CDC20-2 PE=1 SV=1	GO:0010997//anaphase-promoting complex binding;GO:1904668//positive regulation of ubiquitin protein ligase activity;GO:0097027//ubiquitin-protein transferase activator activity;GO:1904668//positive regulation of ubiquitin protein ligase activity;GO:1904668//positive regulation of ubiquitin protein ligase activity;GO:1904668//positive regulation of ubiquitin protein ligase activity;GO:1904668//pos…
CL5322.Contig1_All	CL5322.Contig1_All	CL5322.Contig1_All	Novel_gene	1	1904	0.02	NA	NA	K13418//somatic embryogenesis receptor kinase 1 [EC:2.7.10.1 2.7.11.1];K13418//somatic embryogenesis receptor kinase 1 [EC:2.7.10.1 2.7.11.1];K13418//somatic embryogenesis receptor kinase 1 [EC:2.7.10.1 2.7.11.1]	NA	hypothetical protein TanjilG_24802 [Lupinus angustifolius]	NA	[T] LSE0002 A Receptor protein kinase containing LRR repeats	LRR receptor kinase BAK1 OS=Oryza sativa subsp. japonica OX=39947 GN=BAK1 PE=1 SV=1	NA
Unigene19265_All	Unigene19265_All	Unigene19265_All	Novel_gene	1	1005	0.02	NA	NA	K05747//Wiskott-Aldrich syndrome protein+ko04144//Endocytosis;K03006//DNA-directed RNA polymerase II subunit RPB1 [EC:2.7.7.6]+ko03020//RNA polymerase;K04733//interleukin-1 receptor-associated kinase 4 [EC:2.7.11.1];K02184//formin 2	NA	hypothetical protein E3N88_36044 [Mikania micrantha]	NA	[M] LSE0601 A Pollen extensin-like protein (Pex)	Formin-like protein 6 OS=Oryza sativa subsp. japonica OX=39947 GN=FH6 PE=2 SV=2	NA
Unigene12976_All	Unigene12976_All	Unigene12976_All	Novel_gene	1	4092	0.02	NA	NB-ARC domain-containing disease resistance protein (best arabidopsis hit)	K03364//cell division cycle 20-like protein 1, cofactor of APC complex+ko04120//Ubiquitin mediated proteolysis;K03364//cell division cycle 20-like protein 1, cofactor of APC complex+ko04120//Ubiquitin mediated proteolysis;K03364//cell division cycle 20-like protein 1, cofactor of APC complex+ko04120//Ubiquitin mediated proteolysis	BT104697.1 Picea glauca clone GQ02813_K06 mRNA sequence	unknown [Picea sitchensis] >ACN40732.1 unknown [Picea sitchensis]	WD domain, G-beta repeat	[DO] KOG0305 Anaphase promoting complex, Cdc20, Cdh1, and Ama1 subunits	Protein FIZZY-RELATED 1 OS=Arabidopsis thaliana OX=3702 GN=FZR1 PE=1 SV=1	GO:1904668//positive regulation of ubiquitin protein ligase activity;GO:1904668//positive regulation of ubiquitin protein ligase activity;GO:1904668//positive regulation of ubiquitin protein ligase activity;GO:1904668//positive regulation of ubiquitin protein ligase activity;GO:0010997//anaphase-promoting complex binding;GO:1904668//positive regulation of ubiquitin protein ligase activity;GO:0097…
Unigene7226_All	Unigene7226_All	Unigene7226_All	Novel_gene	1	1002	0.02	NA	NA	NA	NA	TPR repeat-containing protein ZIP4-like [Physcomitrella patens]	Papain-like auto-proteinase	NA	TPR repeat-containing protein ZIP4 OS=Oryza sativa subsp. japonica OX=39947 GN=ZIP4 PE=1 SV=1	GO:0051321//meiotic cell cycle;GO:0051321//meiotic cell cycle;GO:0051321//meiotic cell cycle
[truncated: 55,731 more rows]

## Sheet: Supplementary Data 3
Supplementary Data 3-Transcripts annotation of germinating seed
gene_id	gene_id_alias	gene_transcript_id	gene_type	gene_transcript_num	unigene_length	average_fpkm_G	desc_tf	desc_prg	desc_kegg	desc_nt	desc_nr	desc_pfam	desc_kog	desc_swissprot	desc_go
CL358.Contig8_All	CL358.Contig8_All	CL358.Contig8_All	Novel_gene	1	856	0.001	Zn-clus	NA	NA	NA	transcriptional activator protein acu-15-like [Quercus suber]	Fungal Zn(2)-Cys(6) binuclear cluster domain	NA	NA	NA
[truncated: 63,492 more rows]

## Sheet: Supplementary Data 4
Supplementary Data 4-Transcription factors perdiction
[truncated: 1,941 more rows]

## Sheet: Supplementary Data 5
Supplementary Data 5-Gene expression at transcripts level (FPKM)
[truncated: 108,015 more rows]

[truncated: 2 more sheets: Supplementary Data 6, Supplementary Data 7]
