# Supplementary material for: Insights from multi-omics integration into seed germination of Taxus chinensis var mairei
Source: Commun Biol. 2023 Sep 11;6:931. doi: 10.1038/s42003-023-05307-x (PMC10495361; doi:10.1038/s42003-023-05307-x)
Supplement: Supplementary file 5 — Supplementary Data 8-12 [file 42003_2023_5307_MOESM5_ESM.xlsx]

## Sheet: Supplementary Data 8
Supplementary Data 8-Peptides detected in Chinese-yew seed
Sequence	PSMs	Protein Group Accessions	Modifications	PEP	IonScore	QValue	MH+ [Da]	ΔM [ppm]	Missed Cleavages	D-1	D-2	D-3	G-1	G-2	G-3
[K].IGLDEAESLIR.[K]	1	Gene.55691::CL11077.Contig1_All::g.55691::m.55691	1xTMT6plex [N-Term]	2.632e-05	46	3.838e-05	1444.82	1	0	2.37126e+06	1.47471e+06	1.41356e+06	2.08413e+06	1.95696e+06	1.9089e+06
[R].KDAVYNTVGLHEK.[L]	1	Gene.33260::CL5030.Contig1_All::g.33260::m.33260	2xTMT6plex [K1; K13]; 1xTMT6plex [N-Term]	1.512e-06	32	3.838e-05	2161.26	-0.91	1	382102	324494	374838	486961	415884	473820
[K].KDCLCFIEVIVHK.[D]	2	Gene.4482::CL415.Contig9_All::g.4482::m.4482; Gene.4486::CL415.Contig11_All::g.4486::m.4486; Gene.4488::CL415.Contig12_All::g.4488::m.4488; Gene.4490::CL415.Contig13_All::g.4490::m.4490	2xCarbamidomethyl [C3; C5]; 2xTMT6plex [K1; K13]; 1xTMT6plex [N-Term]	4.468e-05	24	3.838e-05	2348.34	-1.08	1	2.99346e+06	3.17819e+06	2.4675e+06	3.48581e+06	3.54849e+06	2.90094e+06
[R].KDDALAAVK.[R]	1	Gene.81243::Unigene19019_All::g.81243::m.81243	2xTMT6plex [K1; K9]; 1xTMT6plex [N-Term]	5.212e-05	20	3.838e-05	1618.01	-0.05	1	1.59907e+06	1.39034e+06	1.35412e+06	1.82702e+06	1.75246e+06	1.77789e+06
[R].KDDNGNLTPDQLVTMLTR.[Y]	1	Gene.29740::CL4315.Contig7_All::g.29740::m.29740	1xTMT6plex [K1]; 1xTMT6plex [N-Term]	5.556e-05	21	3.838e-05	2489.34	6.02	1	1.32596e+06	1.24576e+06	1.12672e+06	1.47701e+06	1.21803e+06	1.36879e+06
[R].VFFSTQGYLPDK.[T]	3	Gene.74498::Unigene12926_All::g.74498::m.74498; Gene.74504::Unigene12928_All::g.74504::m.74504	1xTMT6plex [K12]; 1xTMT6plex [N-Term]	4.257e-05	18	3.838e-05	1860.03	-0.63	0	7.20214e+06	5.78442e+06	6.16085e+06	9.40699e+06	7.29092e+06	7.46559e+06
[K].KDEALNILGADK.[F]	3	Gene.75277::Unigene13462_All::g.75277::m.75277	2xTMT6plex [K1; K12]; 1xTMT6plex [N-Term]	6.91e-06	23	3.838e-05	1974.18	0.07	1	1.36601e+07	1.2145e+07	1.1527e+07	1.01439e+07	9.92496e+06	8.90101e+06
[K].KDECNDPHCAQNEETGPK.[K]	2	Gene.37843::CL6060.Contig2_All::g.37843::m.37843	2xCarbamidomethyl [C4; C9]; 2xTMT6plex [K1; K18]; 1xTMT6plex [N-Term]	5.832e-05	31	3.838e-05	2816.35	0.08	1	5.21976e+06	5.04151e+06	5.43189e+06	2.06034e+06	1.3015e+06	1.23816e+06
[K].KDEDWQMGDIVFTLTNR.[R]	1	Gene.9789::CL1029.Contig1_All::g.9789::m.9789	1xTMT6plex [K1]; 1xTMT6plex [N-Term]	5.036e-06	29	3.838e-05	2526.31	-3.03	1	2.06241e+06	1.45929e+06	1.45211e+06	2.26593e+06	2.42575e+06	2.12539e+06
[R].KDEEVQAWWK.[E]	1	Gene.477::CL48.Contig18_All::g.477::m.477	2xTMT6plex [K1; K10]; 1xTMT6plex [N-Term]	2.551e-05	28	3.838e-05	2006.13	0.13	1	857658	983112	832696	1.71005e+06	1.26054e+06	1.32924e+06
[K].KDEGTAGEWVHTAGK.[W]	3	Gene.70106::Unigene8483_All::g.70106::m.70106	2xTMT6plex [K1; K15]; 1xTMT6plex [N-Term]	4.438e-05	28	3.838e-05	2273.25	-0.92	1	1.13593e+07	1.25858e+07	1.47703e+07	1.92845e+07	1.94478e+07	1.86095e+07
[R].VFFSTESHLPDATPAGLITLR.[E]	18	Gene.440::CL48.Contig5_All::g.440::m.440; Gene.443::CL48.Contig6_All::g.443::m.443; Gene.460::CL48.Contig13_All::g.460::m.460; Gene.511::CL48.Contig33_All::g.511::m.511	1xTMT6plex [N-Term]	1.736e-07	89	3.838e-05	2501.36	-0.09	0	3.68244e+07	3.70458e+07	4.44216e+07	5.47006e+07	5.21585e+07	5.36571e+07
[R].VFFSSDATATLNK.[D]	3	Gene.42151::CL7112.Contig1_All::g.42151::m.42151	1xTMT6plex [K13]; 1xTMT6plex [N-Term]	1.06e-05	32	3.838e-05	1859.03	1.28	0	5.71436e+06	4.80578e+06	4.48983e+06	5.30088e+06	5.2642e+06	4.79053e+06
[K].KDETLAVGLQALDLK.[L]	2	Gene.33491::CL5079.Contig1_All::g.33491::m.33491	2xTMT6plex [K1; K15]; 1xTMT6plex [N-Term]	3.195e-06	49	3.838e-05	2301.4	-4.12	1	2.48698e+06	2.13187e+06	2.0309e+06	2.71328e+06	2.61031e+06	2.7426e+06
[K].KDGSTTAGNSSQVSDGAGAVLLMK.[R]	4	Gene.889::CL87.Contig12_All::g.889::m.889; Gene.893::CL87.Contig14_All::g.893::m.893	2xTMT6plex [K1; K24]; 1xTMT6plex [N-Term]	6.128e-09	50	3.838e-05	2981.62	-1.73	1	2.27958e+06	2.08261e+06	2.17766e+06	2.76761e+06	2.96405e+06	3.10233e+06
[R].KDGVYMYFEDNAGVIVNPK.[G]	2	Gene.2470::CL212.Contig2_All::g.2470::m.2470	2xTMT6plex [K1; K19]; 1xTMT6plex [N-Term]	7.378e-07	35	3.838e-05	2846.54	4.81	1	7.62593e+06	5.44298e+06	6.66807e+06	7.38627e+06	6.73476e+06	8.49088e+06
[R].KDGVYMYFEDNAGVIVNPK.[G]	1	Gene.2470::CL212.Contig2_All::g.2470::m.2470	1xOxidation [M6]; 2xTMT6plex [K1; K19]; 1xTMT6plex [N-Term]	1.324e-05	23	3.838e-05	2862.53	-0.05	1	1.74338e+06	1.81444e+06	1.86558e+06	1.96532e+06	2.07834e+06	1.99272e+06
[K].KDIEPEDVEEMYK.[K]	2	Gene.5340::CL488.Contig1_All::g.5340::m.5340	2xTMT6plex [K1; K13]; 1xTMT6plex [N-Term]	3.133e-06	57	3.838e-05	2312.23	0.69	1	2.80618e+06	2.27961e+06	2.59503e+06	3.61335e+06	3.52702e+06	3.55007e+06
[R].VFFDMSVGGAPTGR.[I]	3	Gene.13790::CL1630.Contig1_All::g.13790::m.13790	1xTMT6plex [N-Term]	2.981e-05	57	3.838e-05	1669.86	-1.37	0	6.69959e+06	6.39777e+06	6.51179e+06	7.11264e+06	6.8505e+06	6.59749e+06
[R].KDLYGNIVLSGGSTMFPGIADR.[M]	4	Gene.67354::Unigene5891_All::g.67354::m.67354; Gene.14503::CL1752.Contig3_All::g.14503::m.14503	1xTMT6plex [K1]; 1xTMT6plex [N-Term]	1.107e-07	51	3.838e-05	2769.5	-1.39	1	5.96248e+06	5.09963e+06	5.23673e+06	6.3543e+06	6.49526e+06	6.31545e+06
[R].KDLYGNIVLSGGSTMFPGIADR.[M]	2	Gene.67354::Unigene5891_All::g.67354::m.67354; Gene.14503::CL1752.Contig3_All::g.14503::m.14503	1xOxidation [M15]; 1xTMT6plex [K1]; 1xTMT6plex [N-Term]	3.359e-08	88	3.838e-05	2785.5	1.01	1	2.35512e+06	2.0937e+06	2.29006e+06	3.83687e+06	3.39285e+06	3.57324e+06
[R].KDMTLEEAETAALSILK.[Q]	2	Gene.31549::CL4636.Contig1_All::g.31549::m.31549; Gene.31550::CL4636.Contig2_All::g.31550::m.31550	2xTMT6plex [K1; K17]; 1xTMT6plex [N-Term]	6.324e-07	47	3.838e-05	2550.47	0.05	1	5.06864e+06	3.76834e+06	3.77413e+06	6.00805e+06	5.7094e+06	5.55508e+06
[R].VFFDMQVGDK.[Q]	3	Gene.44875::CL7798.Contig1_All::g.44875::m.44875	1xTMT6plex [K10]; 1xTMT6plex [N-Term]	5.401e-05	47	3.838e-05	1643.89	-2.58	0	6.79047e+06	7.16313e+06	7.56922e+06	5.88107e+06	5.83357e+06	5.36557e+06
[K].KDPIIVGVDVLEGIAR.[I]	1	Gene.80957::Unigene18792_All::g.80957::m.80957	1xTMT6plex [K1]; 1xTMT6plex [N-Term]	1.727e-05	40	3.838e-05	2152.31	-0.9	1	946351	799846	960553	1.26647e+06	1.32042e+06	1.26986e+06
[R].VFFANSGTEANEAAIK.[F]	2	Gene.15114::CL1861.Contig1_All::g.15114::m.15114	1xTMT6plex [K16]; 1xTMT6plex [N-Term]	7.137e-08	45	3.838e-05	2127.15	1.65	0	1.42938e+06	1.15936e+06	1.59191e+06	1.60246e+06	1.94384e+06	1.62265e+06
[R].VFEVSLADLQNDEDQSYRK.[I]	4	Gene.19798::CL2571.Contig6_All::g.19798::m.19798; Gene.19792::CL2571.Contig1_All::g.19792::m.19792	1xTMT6plex [K19]; 1xTMT6plex [N-Term]	2.758e-06	26	3.838e-05	2714.4	3.72	1	1.12511e+07	1.00321e+07	1.22873e+07	1.49884e+07	1.376e+07	1.44776e+07
[R].VFEVSLADLQNDEDQSYR.[K]	3	Gene.19798::CL2571.Contig6_All::g.19798::m.19798; Gene.19792::CL2571.Contig1_All::g.19792::m.19792	1xTMT6plex [N-Term]	6.351e-07	66	3.838e-05	2357.15	-0.23	0	8.86276e+06	6.95424e+06	8.36553e+06	1.08934e+07	9.67175e+06	1.09636e+07
[K].VFESQKEEMFVK.[G]	144	Gene.21558::CL2841.Contig6_All::g.21558::m.21558; Gene.21555::CL2841.Contig3_All::g.21555::m.21555	2xTMT6plex [K6; K12]; 1xTMT6plex [N-Term]	6.81e-06	45	3.838e-05	2188.23	0.76	1	5.82768e+09	5.75406e+09	6.18148e+09	6.92195e+09	6.81304e+09	7.08151e+09
[R].KDVNLDLIK.[VM]	1	Gene.8441::CL862.Contig1_All::g.8441::m.8441	2xTMT6plex [K1; K9]; 1xTMT6plex [N-Term]	5.434e-05	21	3.838e-05	1745.11	-0.77	1	6.34144e+06	5.04802e+06	4.94961e+06	7.24903e+06	7.43766e+06	6.26139e+06
[R].KDWYVGLEK.[D]	1	Gene.86255::Unigene23852_All::g.86255::m.86255	2xTMT6plex [K1; K9]; 1xTMT6plex [N-Term]	2.893e-05	21	3.838e-05	1825.08	-0.51	1	699111	645383	625642	1.07179e+06	1.06951e+06	909853
[R].KDATQVVANLQR.[Q]	1	Gene.33267::CL5031.Contig1_All::g.33267::m.33267	1xTMT6plex [K1]; 1xTMT6plex [N-Term]	4.227e-05	12	3.838e-05	1801.07	-0.57	1	1.81513e+06	1.60023e+06	1.45571e+06	1.88406e+06	2.04639e+06	1.90382e+06
[K].KDYTLSNSEIR.[Q]	1	Gene.48649::CL8898.Contig1_All::g.48649::m.48649	1xTMT6plex [K1]; 1xTMT6plex [N-Term]	7.273e-05	8	3.838e-05	1784	1.55	1	1.19078e+06	1.09158e+06	1.17006e+06	1.54905e+06	1.47282e+06	1.43938e+06
[R].VFFSTQSHLPDK.[T]	2	Gene.94461::Unigene36311_All::g.94461::m.94461; Gene.74488::Unigene12922_All::g.74488::m.74488; Gene.74496::Unigene12925_All::g.74496::m.74496	1xTMT6plex [K12]; 1xTMT6plex [N-Term]	5.952e-05	38	3.838e-05	1864.04	-0.49	0	3.13965e+06	2.38541e+06	2.43022e+06	4.87731e+06	4.15083e+06	4.67351e+06
[K].KCEDINECK.[E]	1	Gene.1833::CL167.Contig3_All::g.1833::m.1833; Gene.1832::CL167.Contig2_All::g.1832::m.1832	2xCarbamidomethyl [C2; C8]; 2xTMT6plex [K1; K9]; 1xTMT6plex [N-Term]	5.938e-05	16	3.838e-05	1883	0.36	1	1.80324e+06	1.989e+06	1.88129e+06	3.93795e+06	4.06097e+06	3.36921e+06
[R].KALEAAQIFVK.[E]	1	Gene.70139::Unigene8506_All::g.70139::m.70139	2xTMT6plex [K1; K11]; 1xTMT6plex [N-Term]	1.376e-05	24	3.838e-05	1905.21	0.09	1	827977	648978	615186	718283	693030	657357
[K].KALEDANLQK.[T]	1	Gene.32382::CL4823.Contig6_All::g.32382::m.32382	2xTMT6plex [K1; K10]; 1xTMT6plex [N-Term]	1.466e-05	19	3.838e-05	1817.11	-1.04	1	3.49889e+06	2.93955e+06	2.8183e+06	2.56612e+06	2.97871e+06	2.68577e+06
[R].VFGVEQHDELLPVQMVSPK.[D]	9	Gene.66887::Unigene5550_All::g.66887::m.66887	1xOxidation [M15]; 1xTMT6plex [K19]; 1xTMT6plex [N-Term]	2.614e-06	47	3.838e-05	2626.43	0.98	0	1.5266e+07	1.31482e+07	1.65756e+07	1.14361e+07	1.26752e+07	1.243e+07
[K].KAISSDDAEEITAK.[T]	1	Gene.14309::CL1730.Contig3_All::g.14309::m.14309	2xTMT6plex [K1; K14]; 1xTMT6plex [N-Term]	3.868e-06	54	3.838e-05	2165.23	1.89	1	1.27118e+06	1.1098e+06	1.2528e+06	1.30347e+06	1.45705e+06	1.3668e+06
[R].KAITDIQYDGYTIPK.[G]	2	Gene.1313::CL134.Contig16_All::g.1313::m.1313; Gene.64723::Unigene3670_All::g.64723::m.64723	2xTMT6plex [K1; K15]; 1xTMT6plex [N-Term]	7.881e-05	17	3.838e-05	2413.39	-1.24	1	1.82403e+06	1.70755e+06	1.49601e+06	3.03158e+06	3.4011e+06	2.97679e+06
[K].KAMVELDGAPFK.[K]	2	Gene.86678::Unigene24142_All::g.86678::m.86678	2xTMT6plex [K1; K12]; 1xTMT6plex [N-Term]	1.149e-05	35	3.838e-05	1993.18	-1.5	1	2.5904e+06	2.19189e+06	2.53665e+06	3.06142e+06	3.15579e+06	3.01544e+06
[R].VFGVEQHDELLPVQMVSPK.[D]	5	Gene.66887::Unigene5550_All::g.66887::m.66887	1xTMT6plex [K19]; 1xTMT6plex [N-Term]	2.454e-06	48	3.838e-05	2610.44	-3.93	0	1.04168e+07	9.20592e+06	1.04724e+07	9.12881e+06	9.68002e+06	9.16886e+06
[K].KANAEQMEQR.[Q]	1	Gene.53556::CL10411.Contig1_All::g.53556::m.53556	1xTMT6plex [K1]; 1xTMT6plex [N-Term]	4.136e-05	29	3.838e-05	1662.9	-0.88	1	1.06613e+06	1.06319e+06	1.17821e+06	1.73154e+06	1.76101e+06	1.65185e+06
[R].KANEAFLDEDFEQAVELYSQAIR.[L]	3	Gene.75578::Unigene13690_All::g.75578::m.75578	1xTMT6plex [K1]; 1xTMT6plex [N-Term]	4.316e-07	49	3.838e-05	3144.63	0.85	1	1.56976e+06	1.36128e+06	1.47515e+06	1.70116e+06	1.68051e+06	1.55648e+06
[R].KANEDVEYQGYTIPK.[G]	1	Gene.25895::CL3630.Contig2_All::g.25895::m.25895	2xTMT6plex [K1; K15]; 1xTMT6plex [N-Term]	1.312e-05	21	3.838e-05	2442.35	1.98	1	724635	568234	528215	596705	610717	701195
[R].KANLDPLVEDIIQQFAYQEVGHLR.[AY]	1	Gene.2673::CL242.Contig2_All::g.2673::m.2673	1xTMT6plex [K1]; 1xTMT6plex [N-Term]	2.89e-07	55	3.838e-05	3254.79	-1.18	1	426020	340526	506450	567854	623711	459679
[K].KANLLSDDFEPALIPPK.[T]	3	Gene.29890::CL4344.Contig3_All::g.29890::m.29890	2xTMT6plex [K1; K17]; 1xTMT6plex [N-Term]	1.076e-05	41	3.838e-05	2555.51	-0.7	1	4.79859e+06	4.51464e+06	4.56148e+06	5.04985e+06	5.01601e+06	5.21437e+06
[K].KAPGGAPANVAVSIAR.[L]	1	Gene.46620::CL8308.Contig2_All::g.46620::m.46620	1xTMT6plex [K1]; 1xTMT6plex [N-Term]	1.575e-05	35	3.838e-05	1937.17	-1.07	1	285242	268414	298027	318205	315408	323165
[K].KAQAEAEAKPIEVK.[K]	3	Gene.56151::CL11234.Contig1_All::g.56151::m.56151	3xTMT6plex [K1; K9; K14]; 1xTMT6plex [N-Term]	5.487e-05	13	3.838e-05	2428.49	-1.2	1	4.92638e+06	4.37717e+06	4.4696e+06	5.87218e+06	5.60822e+06	5.68794e+06
[K].KAQAELYNWR.[G]	2	Gene.15032::CL1847.Contig1_All::g.15032::m.15032	1xTMT6plex [K1]; 1xTMT6plex [N-Term]	2.433e-05	8	3.838e-05	1736.98	-0.02	1	3.26612e+06	3.40162e+06	3.20968e+06	4.46234e+06	4.77545e+06	4.63087e+06
[R].VFGFVVLSSQIEAESAVATLHGK.[E]	1	Gene.2250::CL184.Contig3_All::g.2250::m.2250	1xTMT6plex [K23]; 1xTMT6plex [N-Term]	1.283e-05	32	3.838e-05	2847.6	-2.26	0	261433	236729	243947	471921	450858	504883
[K].KAQMVVQVEAVR.[V]	1	Gene.37991::CL6102.Contig1_All::g.37991::m.37991	1xTMT6plex [K1]; 1xTMT6plex [N-Term]	2.291e-06	34	3.838e-05	1816.09	0.66	1	1.26083e+06	910954	867901	1.49571e+06	1.58395e+06	1.49405e+06
[K].KASDYFQQAVDEEPTNELYR.[K]	2	Gene.8493::CL871.Contig2_All::g.8493::m.8493	1xTMT6plex [K1]; 1xTMT6plex [N-Term]	3.186e-07	32	3.838e-05	2861.44	0.21	1	938654	713845	862289	834207	841197	807760
[K].KATEPYFEEVHNK.[L]	1	Gene.39337::CL6391.Contig2_All::g.39337::m.39337	2xTMT6plex [K1; K13]; 1xTMT6plex [N-Term]	5.47e-05	14	3.838e-05	2279.26	-0.25	1	4.93115e+06	4.51038e+06	4.52627e+06	6.73804e+06	6.64637e+06	6.62266e+06
[R].KATIELTHNWGTESDPDFK.[G]	5	Gene.20377::CL2652.Contig3_All::g.20377::m.20377	2xTMT6plex [K1; K19]; 1xTMT6plex [N-Term]	4.491e-06	24	3.838e-05	2876.54	0.16	1	9.8193e+06	1.03518e+07	1.11243e+07	9.71697e+06	9.1879e+06	9.33818e+06
[R].KATQAFMFADR.[E]	1	Gene.20487::CL2675.Contig1_All::g.20487::m.20487	1xTMT6plex [K1]; 1xTMT6plex [N-Term]	4.448e-05	20	3.838e-05	1743.96	-1.25	1	1.0439e+06	886878	709811	2.01646e+06	1.94232e+06	1.73853e+06
[K].KATTSATALK.[K]	1	Gene.75422::Unigene13565_All::g.75422::m.75422	2xTMT6plex [K1; K10]; 1xTMT6plex [N-Term]	7.862e-06	20	3.838e-05	1679.07	0.34	1	2.49731e+06	2.3384e+06	2.41391e+06	4.46066e+06	5.05143e+06	4.21545e+06
[R].KATVEATLEEAAR.[L]	1	Gene.47730::CL8626.Contig2_All::g.47730::m.47730	1xTMT6plex [K1]; 1xTMT6plex [N-Term]	8.063e-06	16	3.838e-05	1847.06	-0.74	1	1.58473e+06	1.24524e+06	1.38209e+06	1.52324e+06	1.49527e+06	1.43414e+06
[R].VFFSTQSHLPDKTPEGLK.[Q]	4	Gene.94461::Unigene36311_All::g.94461::m.94461; Gene.74488::Unigene12922_All::g.74488::m.74488; Gene.74496::Unigene12925_All::g.74496::m.74496	2xTMT6plex [K12; K18]; 1xTMT6plex [N-Term]	1.467e-06	48	3.838e-05	2718.54	0.02	1	2.02635e+06	1.7273e+06	1.89435e+06	6.27799e+06	4.79723e+06	5.57372e+06
[K].KAVENSPFLER.[L]	8	Gene.106556::Unigene61055_All::g.106556::m.106556; Gene.69926::Unigene8341_All::g.69926::m.69926; Gene.61766::Unigene795_All::g.61766::m.61766	1xTMT6plex [K1]; 1xTMT6plex [N-Term]	1.972e-05	18	3.838e-05	1748.01	-0.44	1	2.20545e+07	2.00292e+07	2.24931e+07	3.1186e+07	3.25468e+07	2.6788e+07
[R].KAVLQDIAILTGSEFIAADLGMK.[V]	2	Gene.86761::Unigene24210_All::g.86761::m.86761	1xOxidation [M22]; 2xTMT6plex [K1; K23]; 1xTMT6plex [N-Term]	8.579e-07	47	3.838e-05	3107.8	-1.31	1	1.36533e+06	1.35825e+06	1.40329e+06	2.41478e+06	2.7709e+06	2.88957e+06
[R].KAWDAVEDKDALHLR.[I]	3	Gene.2793::CL253.Contig4_All::g.2793::m.2793; Gene.2791::CL253.Contig3_All::g.2791::m.2791	2xTMT6plex [K1; K9]; 1xTMT6plex [N-Term]	6.738e-05	14	3.838e-05	2454.41	-4.48	2	3.32624e+06	3.18885e+06	3.42597e+06	3.02504e+06	3.15502e+06	2.6348e+06
[R].KAWTAGVPVVEER.[V]	1	Gene.28738::CL4149.Contig1_All::g.28738::m.28738	1xTMT6plex [K1]; 1xTMT6plex [N-Term]	2.076e-05	13	3.838e-05	1900.11	-2.46	1	664642	533315	519322	677098	644684	629195
[K].KAYVFGGEVEPR.[V]	1	Gene.27507::CL3917.Contig2_All::g.27507::m.27507	1xTMT6plex [K1]; 1xTMT6plex [N-Term]	3.7e-05	24	3.838e-05	1810.03	-2.06	1	3.40246e+06	2.8151e+06	2.5952e+06	1.66556e+06	1.61194e+06	1.65572e+06
[K].KDAEEAIETQK.[K]	1	Gene.37949::CL6089.Contig1_All::g.37949::m.37949	2xTMT6plex [K1; K11]; 1xTMT6plex [N-Term]	1.374e-05	22	3.838e-05	1949.12	-3.51	1	2.98927e+06	3.13084e+06	2.42185e+06	3.40166e+06	3.0646e+06	2.82523e+06
[K].VFHVLNQPSEGWTGGVGFVTK.[E]	1	Gene.55027::CL10852.Contig1_All::g.55027::m.55027	1xTMT6plex [K21]; 1xTMT6plex [N-Term]	1.856e-05	58	3.838e-05	2717.48	-0.05	0	1.64511e+06	1.50687e+06	1.72549e+06	3.11065e+06	2.68771e+06	2.78206e+06
[K].KEAADELLK.[Y]	1	Gene.83213::Unigene21016_All::g.83213::m.83213	2xTMT6plex [K1; K9]; 1xTMT6plex [N-Term]	5.818e-05	16	3.838e-05	1704.05	1.08	1	5.43536e+06	4.3258e+06	4.34398e+06	5.9099e+06	6.06394e+06	6.21521e+06
[R].KEAAESTLLAYK.[S]	2	Gene.81073::Unigene18880_All::g.81073::m.81073; Gene.26428::CL3734.Contig2_All::g.26428::m.26428	2xTMT6plex [K1; K12]; 1xTMT6plex [N-Term]	2.945e-06	22	3.838e-05	2011.2	0	1	6.35957e+06	6.33282e+06	5.82335e+06	6.29325e+06	6.5688e+06	5.9137e+06
[K].KEQVFSTYSDNQPGVLIQVFEGER.[A]	2	Gene.88808::Unigene26299_All::g.88808::m.88808	1xTMT6plex [K1]; 1xTMT6plex [N-Term]	2.023e-07	53	3.838e-05	3228.69	-1.87	1	2.35381e+06	1.9048e+06	2.01374e+06	3.05468e+06	2.79318e+06	2.83783e+06
[K].KEQVQQIIQDIR.[EN-]	1	Gene.63866::Unigene2895_All::g.63866::m.63866	1xTMT6plex [K1]; 1xTMT6plex [N-Term]	2.538e-05	22	3.838e-05	1956.16	-0.38	1	1.38895e+06	1.39224e+06	1.27463e+06	2.07481e+06	2.02428e+06	2.00045e+06
[K].KESDAVQEK.[F]	1	Gene.26576::CL3758.Contig1_All::g.26576::m.26576	2xTMT6plex [K1; K9]; 1xTMT6plex [N-Term]	2.945e-05	28	3.838e-05	1721	1.05	1	1.77982e+06	1.73048e+06	1.60042e+06	1.69491e+06	1.60101e+06	1.5838e+06
[K].VFDTENPDSVEFTNALTSWVK.[L]	1	Gene.64499::Unigene3472_All::g.64499::m.64499; Gene.65134::Unigene4030_All::g.65134::m.65134	1xTMT6plex [K21]; 1xTMT6plex [N-Term]	3.939e-05	32	3.838e-05	2857.47	8.49	0	819857	667483	737406	666206	822130	679957
[K].KETEAEVPAVTPTTK.[N]	1	Gene.53463::CL10382.Contig2_All::g.53463::m.53463; Gene.53465::CL10382.Contig3_All::g.53465::m.53465	2xTMT6plex [K1; K15]; 1xTMT6plex [N-Term]	1.503e-05	25	3.838e-05	2288.33	0.88	1	559159	550371	588188	689892	705471	656229
[K].KETEEGEAAATEEEK.[K]	2	Gene.56526::CL11371.Contig2_All::g.56526::m.56526	2xTMT6plex [K1; K15]; 1xTMT6plex [N-Term]	2.697e-08	57	3.838e-05	2338.22	-2.17	1	4.7908e+06	3.26819e+06	4.05775e+06	2.92854e+06	2.70784e+06	2.85393e+06
[K].KETGFVGLK.[N]	1	Gene.9286::CL951.Contig2_All::g.9286::m.9286	2xTMT6plex [K1; K9]; 1xTMT6plex [N-Term]	5.196e-05	12	3.838e-05	1666.05	1.53	1	4.38363e+06	3.98168e+06	4.10994e+06	5.11907e+06	4.83886e+06	4.53683e+06
[R].KETYSSYIYK.[V]	2	Gene.37304::CL5932.Contig3_All::g.37304::m.37304; Gene.59489::CL12137.Contig3_All::g.59489::m.59489	2xTMT6plex [K1; K10]; 1xTMT6plex [N-Term]	7.055e-06	30	3.838e-05	1969.12	-2.59	1	7.66926e+06	6.45715e+06	3.8797e+06	3.46971e+06	2.92435e+06	2.89318e+06
[K].KEVANELLK.[Y]	1	Gene.83214::Unigene21017_All::g.83214::m.83214	2xTMT6plex [K1; K9]; 1xTMT6plex [N-Term]	5.001e-05	16	3.838e-05	1731.1	-1.08	1	2.83904e+06	2.48697e+06	2.23451e+06	3.04e+06	2.91491e+06	2.93626e+06
[K].KFAAPEVSILK.[S]	1	Gene.89376::Unigene26694_All::g.89376::m.89376	2xTMT6plex [K1; K11]; 1xTMT6plex [N-Term]	1.506e-05	35	3.838e-05	1890.2	-1.41	1	1.09617e+06	1.03147e+06	1.04498e+06	1.62687e+06	1.74954e+06	1.57647e+06
[R].KFALPDNCNLEAISATCHDGVLSVTVPK.[L]	2	Gene.5365::CL491.Contig2_All::g.5365::m.5365; Gene.5371::CL491.Contig6_All::g.5371::m.5371	2xCarbamidomethyl [C8; C17]; 2xTMT6plex [K1; K28]; 1xTMT6plex [N-Term]	5.168e-05	26	3.838e-05	3744.01	-1.25	1	2.8196e+06	2.17106e+06	3.27629e+06	2.13721e+06	1.96454e+06	2.23375e+06
[R].KFALPGDANADGITAACVDGVLSVTVPR.[L]	1	Gene.33918::CL5186.Contig6_All::g.33918::m.33918	1xCarbamidomethyl [C17]; 1xTMT6plex [K1]; 1xTMT6plex [N-Term]	5.907e-07	60	3.838e-05	3272.77	-3.87	1	479009	411872	418369	358142	279312	314884
[RK].VFDKDQNGFISAAELR.[H]	4	Gene.26871::CL3806.Contig1_All::g.26871::m.26871; Gene.836::CL82.Contig1_All::g.836::m.836	1xTMT6plex [K4]; 1xTMT6plex [N-Term]	4.852e-06	18	3.838e-05	2268.24	-3.52	1	2.38042e+07	2.012e+07	1.91069e+07	2.67278e+07	2.31328e+07	2.48607e+07
[K].KFDLSVTDLVALSGTHTIGK.[G]	1	Gene.70285::Unigene8651_All::g.70285::m.70285	2xTMT6plex [K1; K20]; 1xTMT6plex [N-Term]	5.42e-06	27	3.838e-05	2789.64	1.35	1	481934	419867	501779	774769	731876	682191
[K].KFDLTPDQYILR.[V]	1	Gene.72272::Unigene10681_All::g.72272::m.72272	1xTMT6plex [K1]; 1xTMT6plex [N-Term]	6.641e-05	27	3.838e-05	1967.14	-1.2	1	1.46018e+06	1.18549e+06	950006	1.05477e+06	1.08573e+06	1.02793e+06
[K].KFDPVVVAPSLPLPK.[T]	2	Gene.60034::CL12245.Contig9_All::g.60034::m.60034	2xTMT6plex [K1; K15]; 1xTMT6plex [N-Term]	4.746e-05	25	3.838e-05	2294.45	-2.14	1	1.57685e+06	1.26708e+06	1.45529e+06	3.9585e+06	3.88855e+06	4.04641e+06
[K].KFDSFNILDK.[N]	15	Gene.33318::CL5037.Contig10_All::g.33318::m.33318; Gene.33326::CL5037.Contig14_All::g.33326::m.33326	2xTMT6plex [K1; K10]; 1xTMT6plex [N-Term]	1.744e-05	24	3.838e-05	1914.13	-1.83	1	4.73606e+08	4.37851e+08	4.69154e+08	2.85387e+08	2.39092e+08	2.5576e+08
[K].KFDSFNILDKNPDFK.[N]	13	Gene.33318::CL5037.Contig10_All::g.33318::m.33318; Gene.33326::CL5037.Contig14_All::g.33326::m.33326	3xTMT6plex [K1; K10; K15]; 1xTMT6plex [N-Term]	6.884e-06	16	3.838e-05	2744.58	-2.37	2	1.91945e+08	2.1395e+08	1.9754e+08	1.20247e+08	9.10423e+07	9.95012e+07
[K].KFEAEIYVLTK.[D]	1	Gene.83972::Unigene21567_All::g.83972::m.83972	2xTMT6plex [K1; K11]; 1xTMT6plex [N-Term]	4.705e-06	20	3.838e-05	2028.23	-0.69	1	880559	931744	869055	2.01069e+06	1.9584e+06	1.80502e+06
[K].KFEGQGSNLWGSTLR.[E]	4	Gene.15967::CL1982.Contig2_All::g.15967::m.15967; Gene.15971::CL1982.Contig8_All::g.15971::m.15971	1xTMT6plex [K1]; 1xTMT6plex [N-Term]	4.097e-07	52	3.838e-05	2138.18	-2.67	1	4.65934e+07	3.631e+07	3.34424e+07	4.50594e+07	4.48969e+07	3.99318e+07
[K].KFESGPVAMPEKPIK.[G]	1	Gene.33339::CL5040.Contig2_All::g.33339::m.33339	3xTMT6plex [K1; K12; K15]; 1xTMT6plex [N-Term]	5.554e-05	15	3.838e-05	2574.55	1.15	1	1.59261e+06	1.42225e+06	1.67275e+06	2.06086e+06	1.9809e+06	1.91606e+06
[R].KFESLPLLPTTQFFIPPDEK.[F]	8	Gene.443::CL48.Contig6_All::g.443::m.443; Gene.460::CL48.Contig13_All::g.460::m.460; Gene.511::CL48.Contig33_All::g.511::m.511	2xTMT6plex [K1; K20]; 1xTMT6plex [N-Term]	2.138e-05	30	3.838e-05	3034.75	0.95	1	1.04809e+07	9.68546e+06	1.25737e+07	1.8085e+07	1.67962e+07	1.41364e+07
[R].KFLDGIYVSEK.[GH]	16	Gene.72744::Unigene11024_All::g.72744::m.72744	2xTMT6plex [K1; K11]; 1xTMT6plex [N-Term]	3.949e-06	35	3.838e-05	1986.19	2.1	1	1.43736e+07	1.31921e+07	1.36025e+07	1.88037e+07	1.85642e+07	1.74112e+07
[R].KFIQGIEETVGFGK.[G]	4	Gene.51551::CL9806.Contig2_All::g.51551::m.51551	2xTMT6plex [K1; K14]; 1xTMT6plex [N-Term]	3.473e-07	67	3.838e-05	2240.33	-0.16	1	1.69384e+07	1.67112e+07	1.67434e+07	2.00955e+07	2.01081e+07	1.87917e+07
[R].VFAPDVLDWTYR.[L]	8	Gene.20448::CL2665.Contig6_All::g.20448::m.20448	1xTMT6plex [N-Term]	3.508e-05	61	3.838e-05	1710.91	-1.68	0	2.16744e+08	2.28355e+08	1.03853e+08	1.63543e+08	1.54036e+08	1.58768e+08
[R].VFAHQDILDLAK.[Y]	3	Gene.47788::CL8645.Contig1_All::g.47788::m.47788	1xTMT6plex [K12]; 1xTMT6plex [N-Term]	5.565e-06	86	3.838e-05	1828.07	-0.13	0	6.22841e+06	5.7044e+06	5.15724e+06	7.16226e+06	6.61377e+06	5.91479e+06
[K].KFPHGFETIDLPSSK.[K]	5	Gene.16130::CL2012.Contig4_All::g.16130::m.16130	2xTMT6plex [K1; K15]; 1xTMT6plex [N-Term]	4.065e-07	50	3.838e-05	2390.37	-0.33	1	6.20696e+06	5.39555e+06	5.77794e+06	3.99235e+06	3.9712e+06	3.61089e+06
[R].KFSNPIGLAAGFDK.[S]	1	Gene.43478::CL7445.Contig1_All::g.43478::m.43478	2xTMT6plex [K1; K14]; 1xTMT6plex [N-Term]	5.825e-06	45	3.838e-05	2152.27	-1.04	1	3.61172e+06	3.38495e+06	3.59967e+06	3.47255e+06	3.55358e+06	3.23284e+06
[R].KFTLPEDCNVDAISATCHDGVLSVIIPK.[L]	1	Gene.9231::CL948.Contig3_All::g.9231::m.9231	2xCarbamidomethyl [C8; C17]; 2xTMT6plex [K1; K28]; 1xTMT6plex [N-Term]	1.102e-06	26	3.838e-05	3787.04	-3.61	1	1.56093e+06	1.58258e+06	1.91153e+06	1.67573e+06	1.99214e+06	1.68828e+06
[R].VFDVSNGSNFYGPGGSYAMFAGR.[D]	1	Gene.89397::Unigene26710_All::g.89397::m.89397	1xTMT6plex [N-Term]	7.532e-06	33	3.838e-05	2629.23	-1.53	0	732022	571088	616776	559712	577013	539537
[R].KEAAENTLLAYK.[A]	4	Gene.51927::CL9914.Contig2_All::g.51927::m.51927	2xTMT6plex [K1; K12]; 1xTMT6plex [N-Term]	5.984e-06	29	3.838e-05	2038.22	-0.13	1	4.08287e+06	3.408e+06	3.06159e+06	4.65521e+06	4.61831e+06	4.33275e+06
[R].KEQVAAWTADK.[K]	2	Gene.48801::CL8935.Contig3_All::g.48801::m.48801	2xTMT6plex [K1; K11]; 1xTMT6plex [N-Term]	1.926e-05	27	3.838e-05	1934.13	-1.38	1	2.03204e+06	1.78082e+06	1.85549e+06	2.49394e+06	2.54026e+06	2.27885e+06
[R].KEQLGSEGYQEMGR.[K]	1	Gene.20901::CL2739.Contig1_All::g.20901::m.20901	1xTMT6plex [K1]; 1xTMT6plex [N-Term]	1.293e-05	35	3.838e-05	2070.07	1.32	1	1.73083e+06	1.66736e+06	1.7551e+06	402359	448428	308796
[K].KEAEEAHGK.[K]	1	Gene.51495::CL9789.Contig1_All::g.51495::m.51495	2xTMT6plex [K1; K9]; 1xTMT6plex [N-Term]	1.769e-05	18	3.838e-05	1685.98	0.09	1	932712	961513	1.12678e+06	1.74471e+06	1.90141e+06	1.88341e+06
[K].VFESQKEEMFVEGPSR.[R]	25	Gene.21556::CL2841.Contig4_All::g.21556::m.21556	1xOxidation [M9]; 1xTMT6plex [K6]; 1xTMT6plex [N-Term]	8.74e-05	35	3.838e-05	2373.22	-1.42	1	4.82655e+08	5.50411e+08	4.86706e+08	3.76236e+08	3.91587e+08	2.83843e+08
[K].VFESQKEEMFVEGPSR.[R]	31	Gene.21556::CL2841.Contig4_All::g.21556::m.21556	1xTMT6plex [K6]; 1xTMT6plex [N-Term]	1.312e-05	11	3.838e-05	2357.22	-0.82	1	9.15944e+08	7.7932e+08	8.05899e+08	7.43036e+08	6.96594e+08	5.78005e+08
[R].KEDIEIQVEDGR.[V]	12	Gene.27887::CL3978.Contig3_All::g.27887::m.27887; Gene.27889::CL3978.Contig8_All::g.27889::m.27889	1xTMT6plex [K1]; 1xTMT6plex [N-Term]	5.22e-06	30	3.838e-05	1889.04	-1.4	1	1.10782e+08	6.66858e+07	5.6835e+07	5.72651e+07	5.5563e+07	6.84377e+07
[R].KEDLQSGSATATQDLLSVLLTFR.[D]	1	Gene.1313::CL134.Contig16_All::g.1313::m.1313; Gene.64723::Unigene3670_All::g.64723::m.64723	1xTMT6plex [K1]; 1xTMT6plex [N-Term]	7.795e-06	57	3.838e-05	2951.65	3.57	1	555741	417828	413162	674405	605591	559582
[K].KEEALEVLGADAYLVSK.[D]	1	Gene.61614::Unigene675_All::g.61614::m.61614	2xTMT6plex [K1; K17]; 1xTMT6plex [N-Term]	1.625e-05	25	3.838e-05	2522.47	2.01	1	2.57193e+06	2.17816e+06	2.26616e+06	3.36216e+06	3.54305e+06	3.7036e+06
[K].KEEAYPQGGK.[K]	9	Gene.37843::CL6060.Contig2_All::g.37843::m.37843	2xTMT6plex [K1; K10]; 1xTMT6plex [N-Term]	3.294e-05	23	3.838e-05	1794.04	-0.03	1	5.16558e+07	5.54957e+07	6.06616e+07	2.82554e+07	2.09659e+07	2.34607e+07
[K].KEEDAYPQGEK.[K]	1	Gene.37844::CL6060.Contig5_All::g.37844::m.37844	2xTMT6plex [K1; K11]; 1xTMT6plex [N-Term]	2.44e-05	26	3.838e-05	1981.08	0.73	1	913695	781470	786896	259683	257771	192893
[K].VFENPEEFLPR.[R]	16	Gene.13611::CL1604.Contig4_All::g.13611::m.13611; Gene.13606::CL1604.Contig1_All::g.13606::m.13606	1xTMT6plex [N-Term]	3.432e-05	44	3.838e-05	1605.85	-0.21	0	2.99158e+07	2.76711e+07	2.89526e+07	3.45816e+07	3.30402e+07	3.17527e+07
[K].KEEGNALFK.[I]	1	Gene.28293::CL4059.Contig2_All::g.28293::m.28293	2xTMT6plex [K1; K9]; 1xTMT6plex [N-Term]	7.215e-05	23	3.838e-05	1723.04	-0.28	1	4.28071e+06	3.91344e+06	4.1676e+06	4.44771e+06	4.4429e+06	4.29866e+06
[R].KEESVYVQQGPGYANDSQPK.[Q]	1	Gene.66705::Unigene5394_All::g.66705::m.66705; Gene.66300::Unigene5061_All::g.66300::m.66300; Gene.65364::Unigene4214_All::g.65364::m.65364	2xTMT6plex [K1; K20]; 1xTMT6plex [N-Term]	6.801e-07	52	3.838e-05	2911.54	1.12	1	88607.7	95705.1	105906	247395	244885	259706
[K].KEEVKIEVEDGR.[I]	1	Gene.936::CL91.Contig28_All::g.936::m.936; Gene.66169::Unigene4936_All::g.66169::m.66169; Gene.64938::Unigene3849_All::g.64938::m.64938; Gene.906::CL91.Contig2_All::g.906::m.906; Gene.93643::Unigene33463_All::g.93643::m.93643; Gene.933::CL91.Contig26_All::g.933::m.933; Gene.66400::Unigene5133_All::g.66400::m.66400	2xTMT6plex [K1; K5]; 1xTMT6plex [N-Term]	3.345e-05	11	3.838e-05	2118.24	-0.29	2	3.40415e+06	3.5239e+06	3.15959e+06	1.93389e+06	1.76497e+06	1.77253e+06
[K].KEEVQTSVTER.[G]	2	Gene.72799::Unigene11062_All::g.72799::m.72799	1xTMT6plex [K1]; 1xTMT6plex [N-Term]	5.885e-05	26	3.838e-05	1763.99	-0.98	1	3.21215e+06	3.29047e+06	3.36673e+06	5.02967e+06	4.7806e+06	4.64136e+06
[K].KEEVTVYPDNSVSEQTTVEYGR.[E]	2	Gene.51495::CL9789.Contig1_All::g.51495::m.51495	1xTMT6plex [K1]; 1xTMT6plex [N-Term]	5.366e-07	73	3.838e-05	2988.52	-1.12	1	1.32317e+06	1.37112e+06	1.57429e+06	2.33104e+06	2.41395e+06	2.66533e+06
[R].VFEGSVAETTSLLEQK.[W]	3	Gene.25358::CL3559.Contig1_All::g.25358::m.25358; Gene.25359::CL3559.Contig2_All::g.25359::m.25359	1xTMT6plex [K16]; 1xTMT6plex [N-Term]	2.441e-08	89	3.838e-05	2196.22	-1.9	0	1.11088e+07	9.28286e+06	9.20453e+06	1.88006e+07	1.96801e+07	1.72765e+07
[K].KEFLLGGAGFR.[G]	1	Gene.24191::CL3362.Contig1_All::g.24191::m.24191	1xTMT6plex [K1]; 1xTMT6plex [N-Term]	8.538e-05	24	3.838e-05	1652.99	-0.9	1	1.55706e+06	1.2805e+06	1.2528e+06	3.03176e+06	3.06705e+06	2.94403e+06
[K].KEGEEEYYGGTEQNVGPVR.[H]	1	Gene.21620::CL2855.Contig22_All::g.21620::m.21620; Gene.77169::Unigene15439_All::g.77169::m.77169	1xTMT6plex [K1]; 1xTMT6plex [N-Term]	3.695e-05	35	3.838e-05	2599.3	-2.23	1	465858	413062	419937	307355	392796	327446
[K].KEGEEHAQGEK.[K]	1	Gene.21607::CL2855.Contig10_All::g.21607::m.21607	2xTMT6plex [K1; K11]; 1xTMT6plex [N-Term]	3.843e-05	4	3.838e-05	1929.06	0.26	1	7.28175e+06	7.83788e+06	6.78005e+06	6.99386e+06	6.08795e+06	5.80869e+06
[K].KEGEEVNWK.[D]	2	Gene.66053::Unigene4833_All::g.66053::m.66053	2xTMT6plex [K1; K9]; 1xTMT6plex [N-Term]	2.336e-05	18	3.838e-05	1806.04	-0.64	1	3.47846e+06	2.66117e+06	3.02308e+06	4.26573e+06	4.9774e+06	4.66033e+06
[R].VFEEEGHGFAVMK.[M]	2	Gene.58237::CL11823.Contig18_All::g.58237::m.58237	1xTMT6plex [K13]; 1xTMT6plex [N-Term]	6.318e-05	10	3.838e-05	1938.02	18.54	0	1.32172e+06	1.38348e+06	1.24845e+06	1.70114e+06	1.87258e+06	1.57529e+06
[R].VFEEALQVDPLFR.[E]	3	Gene.72669::Unigene10963_All::g.72669::m.72669	1xTMT6plex [N-Term]	7.228e-05	81	3.838e-05	1791.98	3.77	0	5.91581e+06	5.39366e+06	5.69607e+06	6.05238e+06	7.15429e+06	5.61008e+06
[R].KELITSSASK.[I]	1	Gene.3504::CL338.Contig3_All::g.3504::m.3504	2xTMT6plex [K1; K10]; 1xTMT6plex [N-Term]	3.535e-05	17	3.838e-05	1751.09	-2.44	1	1.57812e+06	1.57455e+06	1.59719e+06	1.52123e+06	1.30339e+06	1.46996e+06
[K].KENLEAAQK.[A]	5	Gene.87470::Unigene24896_All::g.87470::m.87470; Gene.65088::Unigene3995_All::g.65088::m.65088	2xTMT6plex [K1; K9]; 1xTMT6plex [N-Term]	4.045e-05	20	3.838e-05	1718.04	-1.67	1	1.76197e+07	1.75516e+07	1.84844e+07	1.44883e+07	1.49328e+07	1.42853e+07
[K].VFEDLGLHSFSTK.[T]	1	Gene.17129::CL2155.Contig1_All::g.17129::m.17129	1xTMT6plex [K13]; 1xTMT6plex [N-Term]	4.74e-05	45	3.838e-05	1938.07	-0.43	0	1.09398e+06	995352	950095	2.29455e+06	2.21017e+06	2.54121e+06
[R].KEPCPADAGAQCK.[M]	3	Gene.18042::CL2301.Contig2_All::g.18042::m.18042	2xCarbamidomethyl [C4; C12]; 2xTMT6plex [K1; K13]; 1xTMT6plex [N-Term]	2.325e-06	43	3.838e-05	2119.12	-3.4	1	1.51998e+07	3.23824e+07	1.51163e+07	1.37144e+07	1.04493e+07	1.07381e+07
[R].KEPFFYGHDNYDQLVK.[I]	1	Gene.46548::CL8283.Contig2_All::g.46548::m.46548; Gene.47966::CL8696.Contig1_All::g.47966::m.47966	2xTMT6plex [K1; K16]; 1xTMT6plex [N-Term]	6.746e-05	16	3.838e-05	2687.44	-6.6	1	1.58474e+06	1.17189e+06	1.31308e+06	1.04305e+06	984622	916149
[K].KEQEEEEETETGTER.[Q]	3	Gene.33318::CL5037.Contig10_All::g.33318::m.33318; Gene.33326::CL5037.Contig14_All::g.33326::m.33326	1xTMT6plex [K1]; 1xTMT6plex [N-Term]	3.452e-07	45	3.838e-05	2282.1	-0.61	1	3.21037e+07	2.79844e+07	3.79767e+07	7.24942e+06	7.13037e+06	8.1722e+06
[R].KEQGTYAGHFK.[G]	3	Gene.86678::Unigene24142_All::g.86678::m.86678	2xTMT6plex [K1; K11]; 1xTMT6plex [N-Term]	2.589e-06	25	3.838e-05	1953.12	-0.87	1	5.98886e+06	5.56012e+06	5.79446e+06	1.04551e+07	9.64141e+06	9.81511e+06
[K].KEQIFSTYSDNQPGVLIQVYEGER.[A]	1	Gene.59714::CL12182.Contig4_All::g.59714::m.59714	1xTMT6plex [K1]; 1xTMT6plex [N-Term]	7.97e-08	77	3.838e-05	3258.7	-2.62	1	1.25555e+06	1.20993e+06	1.1833e+06	912743	851608	842750
[R].KEQQAAYNDGDLPGFDPSTK.[A]	7	Gene.52373::CL10037.Contig4_All::g.52373::m.52373	2xTMT6plex [K1; K20]; 1xTMT6plex [N-Term]	5.217e-08	57	3.838e-05	2868.5	-0.28	1	1.00129e+07	9.41795e+06	7.79369e+06	1.16895e+07	1.71973e+07	1.58452e+07
[R].KFTLPEDCNVDAISATCHDGVLSVTIPK.[L]	2	Gene.9230::CL948.Contig1_All::g.9230::m.9230	2xCarbamidomethyl [C8; C17]; 2xTMT6plex [K1; K28]; 1xTMT6plex [N-Term]	1.658e-06	12	3.838e-05	3775	0.24	1	6.89791e+06	6.4428e+06	7.17073e+06	7.45478e+06	6.17302e+06	6.44676e+06
[K].KAGMVPLQMELGGK.[D]	1	Gene.13148::CL1532.Contig1_All::g.13148::m.13148	2xTMT6plex [K1; K14]; 1xTMT6plex [N-Term]	4.455e-06	32	3.838e-05	2146.27	1.16	1	1.25907e+06	1.26454e+06	1.25967e+06	1.45469e+06	1.75987e+06	1.37163e+06
[R].KAFEGWGTNEK.[L]	2	Gene.78212::Unigene16239_All::g.78212::m.78212	2xTMT6plex [K1; K11]; 1xTMT6plex [N-Term]	6.315e-06	38	3.838e-05	1954.1	-2.46	1	8.79966e+06	7.21311e+06	6.5158e+06	8.93715e+06	8.89718e+06	8.40808e+06
[K].HSVPLATDPISITIEEK.[L]	2	Gene.70023::Unigene8410_All::g.70023::m.70023	1xTMT6plex [K17]; 1xTMT6plex [N-Term]	1.367e-05	33	3.838e-05	2308.32	0.19	0	2.73688e+06	3.38755e+06	2.57154e+06	3.50518e+06	3.26399e+06	3.71722e+06
[R].HSVREEDIDVIWVPGSFEIPLVAQTVAK.[S]	1	Gene.31748::CL4676.Contig1_All::g.31748::m.31748	1xTMT6plex [K28]; 1xTMT6plex [N-Term]	5.094e-05	24	3.838e-05	3592.98	0.06	1	1.38706e+06	1.16143e+06	1.13163e+06	956933	956932	820103
[K].HSVVVDSVDKK.[L]	2	Gene.50155::CL9360.Contig1_All::g.50155::m.50155	2xTMT6plex [K10; K11]; 1xTMT6plex [N-Term]	1.468e-05	17	3.838e-05	1900.15	-0.07	1	1.9001e+06	1.69791e+06	1.74477e+06	2.4788e+06	2.43289e+06	2.2224e+06
[K].VFSPEEISAMILVK.[M]	3	Gene.32382::CL4823.Contig6_All::g.32382::m.32382	1xTMT6plex [K14]; 1xTMT6plex [N-Term]	2.751e-06	70	3.838e-05	2021.18	0.12	0	2.06542e+07	1.91685e+07	1.96342e+07	1.73552e+07	1.93742e+07	1.72696e+07
[R].HTDPGTITILLQDHVGGLQATK.[D]	2	Gene.69978::Unigene8377_All::g.69978::m.69978	1xTMT6plex [K22]; 1xTMT6plex [N-Term]	2.288e-05	40	3.838e-05	2773.56	-0.03	0	2.78259e+06	1.90727e+06	2.30352e+06	4.63469e+06	4.63174e+06	4.65316e+06
[R].VFSNEINMAIK.[L]	1	Gene.33491::CL5079.Contig1_All::g.33491::m.33491	1xTMT6plex [K11]; 1xTMT6plex [N-Term]	4.631e-05	51	3.838e-05	1723.98	-1.18	0	1.31396e+06	1.0264e+06	1.08783e+06	1.06047e+06	1.191e+06	1.16928e+06
[R].HTECPISGLEIR.[E]	1	Gene.17092::CL2148.Contig1_All::g.17092::m.17092	1xCarbamidomethyl [C4]; 1xTMT6plex [N-Term]	5.018e-05	37	3.838e-05	1640.86	0.71	0	466614	468331	375252	346579	323376	326482
[K].VFSFSDEGTTK.[I]	4	Gene.67210::Unigene5780_All::g.67210::m.67210	1xTMT6plex [K11]; 1xTMT6plex [N-Term]	8.478e-05	49	3.838e-05	1675.89	-0.79	0	3.75296e+06	3.45028e+06	3.81711e+06	4.28431e+06	4.18683e+06	4.2723e+06
[K].HTFVHDFSEEDYASIVGGWK.[A]	1	Gene.23130::CL3171.Contig2_All::g.23130::m.23130	1xTMT6plex [K20]; 1xTMT6plex [N-Term]	4.987e-05	21	3.838e-05	2782.39	-1.79	0	823290	673813	765164	1.69235e+06	1.63425e+06	1.50256e+06
[R].VFSFLSGPPDYGAGQLDTR.[R]	3	Gene.89033::Unigene26453_All::g.89033::m.89033	1xTMT6plex [N-Term]	1.807e-06	55	3.838e-05	2256.15	2.87	0	2.25981e+06	1.90085e+06	2.03557e+06	3.06397e+06	2.80663e+06	2.85871e+06
[R].HTGHAIQEDVPDEFSSVVLNFISR.[N]	1	Gene.75559::Unigene13677_All::g.75559::m.75559	1xTMT6plex [N-Term]	3.956e-06	40	3.838e-05	2926.49	-5.09	0	853963	619695	693436	732211	754712	635982
[K].HTGNISLDDVIEIAK.[V]	5	Gene.1102::CL114.Contig2_All::g.1102::m.1102; Gene.1103::CL114.Contig3_All::g.1103::m.1103	1xTMT6plex [K15]; 1xTMT6plex [N-Term]	1.412e-06	42	3.838e-05	2083.18	-0.8	0	4.00672e+07	3.54372e+07	4.39935e+07	6.83627e+07	6.47103e+07	5.66553e+07
[K].HTGPGILSMANAGK.[N]	4	Gene.13790::CL1630.Contig1_All::g.13790::m.13790	1xTMT6plex [K14]; 1xTMT6plex [N-Term]	6.265e-07	60	3.838e-05	1812.02	-3.38	0	7.43923e+06	6.66004e+06	7.63534e+06	7.67572e+06	9.11361e+06	7.08726e+06
[K].HTGQSEGYGFMEFVSR.[A]	1	Gene.43053::CL7317.Contig1_All::g.43053::m.43053	1xTMT6plex [N-Term]	4.571e-06	53	3.838e-05	2060.97	-0.17	0	1.1038e+06	879565	818811	1.07209e+06	1.12643e+06	959903
[R].HTGVMVGMGQK.[D]	5	Gene.14506::CL1752.Contig4_All::g.14506::m.14506; Gene.58444::CL11890.Contig2_All::g.58444::m.58444; Gene.67354::Unigene5891_All::g.67354::m.67354; Gene.87138::Unigene24542_All::g.87138::m.87138; Gene.14503::CL1752.Contig3_All::g.14503::m.14503; Gene.58452::CL11890.Contig4_All::g.58452::m.58452	1xOxidation [M]; 1xTMT6plex [K11]; 1xTMT6plex [N-Term]	3.515e-05	47	3.838e-05	1618.88	0.16	0	1.23144e+07	1.25415e+07	1.12113e+07	1.29209e+07	1.34578e+07	1.32112e+07
[K].HTLLGAGGEISDFQEIAR.[S]	3	Gene.43020::CL7310.Contig2_All::g.43020::m.43020	1xTMT6plex [N-Term]	6.855e-08	79	3.838e-05	2143.13	1.4	0	4.27217e+06	3.66457e+06	3.82596e+06	4.76372e+06	4.85351e+06	4.06303e+06
[K].HTLLGAGGEISDFQEIVR.[S]	2	Gene.43018::CL7310.Contig1_All::g.43018::m.43018	1xTMT6plex [N-Term]	4.252e-07	62	3.838e-05	2171.17	-0.55	0	1.81716e+06	1.21193e+06	1.60606e+06	1.7457e+06	1.79052e+06	1.48618e+06
[R].HTLSVFVGDESGMINR.[I]	1	Gene.45556::CL7978.Contig2_All::g.45556::m.45556	1xTMT6plex [N-Term]	6.222e-05	21	3.838e-05	1991.02	2.42	0	864899	830690	812463	749878	833758	846424
[K].VFSESELGGK.[N]	3	Gene.39774::CL6493.Contig1_All::g.39774::m.39774	1xTMT6plex [K10]; 1xTMT6plex [N-Term]	7.309e-05	30	3.838e-05	1510.85	-0.73	0	7.34542e+06	6.46835e+06	6.99918e+06	6.12641e+06	5.80925e+06	5.69956e+06
[K].HTNMAGIHK.[G]	9	Gene.36916::CL5852.Contig1_All::g.36916::m.36916	1xTMT6plex [K9]; 1xTMT6plex [N-Term]	6.938e-05	23	3.838e-05	1466.83	-2.24	0	2.58639e+07	2.48447e+07	2.6837e+07	2.84791e+07	2.99264e+07	2.64761e+07
[R].HTPGTFTNQLQTSFNEPR.[L]	4	Gene.61808::Unigene820_All::g.61808::m.61808; Gene.75304::Unigene13485_All::g.75304::m.75304	1xTMT6plex [N-Term]	1.057e-06	56	3.838e-05	2304.16	-1.48	0	3.40673e+06	2.86893e+06	3.4918e+06	5.5223e+06	5.19951e+06	5.54064e+06
[K].VFSAAGEIVEVR.[L]	4	Gene.14630::CL1773.Contig2_All::g.14630::m.14630	1xTMT6plex [N-Term]	4.217e-05	74	3.838e-05	1505.85	-1.08	0	6.82649e+06	5.58202e+06	6.09204e+06	9.15283e+06	8.86992e+06	8.39643e+06
[K].VFQNGDELAASLGEYVAGLSQSAITER.[G]	1	Gene.66887::Unigene5550_All::g.66887::m.66887	1xTMT6plex [N-Term]	1.168e-06	37	3.838e-05	3054.56	-0.19	0	303355	204514	328327	221686	254666	246578
[K].HTYSGFYNTDLEK.[Y]	5	Gene.42151::CL7112.Contig1_All::g.42151::m.42151	1xTMT6plex [K13]; 1xTMT6plex [N-Term]	2.563e-06	58	3.838e-05	2033.04	3.9	0	1.02695e+07	8.61774e+06	8.60278e+06	1.01445e+07	1.02614e+07	8.38633e+06
[K].HVADADIVFVSVNTPTK.[T]	2	Gene.39185::CL6352.Contig2_All::g.39185::m.39185	1xTMT6plex [K17]; 1xTMT6plex [N-Term]	1.298e-05	48	3.838e-05	2271.27	-2.3	0	1.63624e+06	1.611e+06	1.66836e+06	2.89021e+06	3.00091e+06	2.71035e+06
[K].HVAEDQTEDADTK.[Q]	1	Gene.59609::CL12157.Contig1_All::g.59609::m.59609	1xTMT6plex [K13]; 1xTMT6plex [N-Term]	7.399e-05	46	3.838e-05	1916.96	-1.97	0	267736	233025	264945	253452	261707	173472
[K].VFQEQLEIIGNKK.[E]	1	Gene.66155::Unigene4921_All::g.66155::m.66155	2xTMT6plex [K12; K13]; 1xTMT6plex [N-Term]	2.035e-05	28	3.838e-05	2233.35	-0.79	1	748479	652123	663159	1.40415e+06	1.58221e+06	1.58612e+06
[K].VFQDVTLVEGDANR.[V]	2	Gene.59609::CL12157.Contig1_All::g.59609::m.59609	1xTMT6plex [N-Term]	3.518e-06	38	3.838e-05	1791.94	-2.22	0	1.20857e+06	935514	1.07728e+06	1.49694e+06	1.40612e+06	1.31787e+06
[K].VFPYMDYIFGNETEAR.[V]	4	Gene.22422::CL3029.Contig1_All::g.22422::m.22422	1xTMT6plex [N-Term]	1.139e-05	40	3.838e-05	2181.05	-0.16	0	2.25722e+06	2.15018e+06	2.17476e+06	6.46851e+06	6.50072e+06	6.40007e+06
[R].HSVDTWVYPSLFR.[M]	1	Gene.33684::CL5135.Contig2_All::g.33684::m.33684	1xTMT6plex [N-Term]	5.094e-05	47	3.838e-05	1835.96	-0.85	0	359586	328037	323944	497366	486748	492400
[K].HVDGNLLAEFIPCPVLLLPL.[-]	2	Gene.41761::CL7009.Contig1_All::g.41761::m.41761	1xCarbamidomethyl [C13]; 1xTMT6plex [N-Term]	2.483e-05	21	3.838e-05	2459.39	2.45	0	175782	153803	168884	145563	245218	181881
[K].HSVCNLPTDVHGGK.[S]	1	Gene.80240::Unigene18295_All::g.80240::m.80240	1xCarbamidomethyl [C4]; 1xTMT6plex [K14]; 1xTMT6plex [N-Term]	7.263e-05	17	3.838e-05	1979.05	-1.32	0	1.68031e+06	1.40244e+06	1.52806e+06	1.11049e+06	1.03132e+06	935613
[K].HSNPQKPLAFYVLIDK.[L]	3	Gene.20487::CL2675.Contig1_All::g.20487::m.20487; Gene.20492::CL2675.Contig5_All::g.20492::m.20492	2xTMT6plex [K6; K16]; 1xTMT6plex [N-Term]	4.061e-05	12	3.838e-05	2557.51	-0.98	0	2.08119e+06	1.88237e+06	1.90897e+06	6.08228e+06	8.04711e+06	5.88283e+06
[R].HPYEMLGGGANTVAHGYTK.[G]	2	Gene.15068::CL1855.Contig3_All::g.15068::m.15068	1xOxidation [M5]; 1xTMT6plex [K19]; 1xTMT6plex [N-Term]	4.456e-05	23	3.838e-05	2477.26	0.21	0	2.51043e+06	2.50121e+06	2.50818e+06	3.37203e+06	3.42522e+06	3.06501e+06
[K].HPYFTEEVNSGNSENTVLWGER.[Q]	1	Gene.58103::CL11798.Contig8_All::g.58103::m.58103; Gene.82985::Unigene20838_All::g.82985::m.82985	1xTMT6plex [N-Term]	1.943e-05	11	3.838e-05	2794.33	-0.48	0	6.35773e+06	7.06179e+06	6.39958e+06	3.88506e+06	4.26222e+06	4.41684e+06
[R].HQADICHAYQVLK.[R]	1	Gene.53052::CL10248.Contig1_All::g.53052::m.53052	1xCarbamidomethyl [C6]; 1xTMT6plex [K13]; 1xTMT6plex [N-Term]	1.864e-05	25	3.838e-05	2041.11	-1.36	0	2.3702e+06	2.82181e+06	2.42611e+06	4.08226e+06	4.11801e+06	2.90978e+06
[R].HQADVCHAYHIIK.[N]	4	Gene.40478::CL6672.Contig1_All::g.40478::m.40478	1xCarbamidomethyl [C6]; 1xTMT6plex [K13]; 1xTMT6plex [N-Term]	4.01e-06	38	3.838e-05	2050.11	0.57	0	6.63246e+06	6.09895e+06	5.76429e+06	9.87121e+06	1.00739e+07	6.64164e+06
[K].HQAINLGQGFPNFDGPEFVK.[E]	2	Gene.26979::CL3825.Contig1_All::g.26979::m.26979	1xTMT6plex [K20]; 1xTMT6plex [N-Term]	9.802e-07	53	3.838e-05	2673.42	-4.53	0	5.64227e+06	5.44005e+06	5.31896e+06	5.81436e+06	6.08867e+06	5.76286e+06
[R].HQDILGYLLYTAK.[V]	3	Gene.83916::Unigene21525_All::g.83916::m.83916	1xTMT6plex [K13]; 1xTMT6plex [N-Term]	1.657e-05	26	3.838e-05	1993.15	2.76	0	7.78108e+06	7.55928e+06	7.66072e+06	8.00799e+06	8.09463e+06	6.75198e+06
[K].HQECGGAHGYDNAYFSMR.[T]	1	Gene.2866::CL267.Contig3_All::g.2866::m.2866	1xCarbamidomethyl [C4]; 1xTMT6plex [N-Term]	6.234e-07	49	3.838e-05	2329.01	-0.69	0	492629	462584	480648	544363	570284	444499
[R].VFVDHPLFLAK.[V]	5	Gene.42605::CL7200.Contig6_All::g.42605::m.42605	1xTMT6plex [K11]; 1xTMT6plex [N-Term]	2.93e-05	57	3.838e-05	1744.06	-0.2	0	1.84639e+07	1.59239e+07	1.72233e+07	4.15168e+07	4.00214e+07	3.60772e+07
[R].HQETVTANIVTEILPAK.[K]	2	Gene.14180::CL1706.Contig1_All::g.14180::m.14180	1xTMT6plex [K17]; 1xTMT6plex [N-Term]	1.036e-05	19	3.838e-05	2322.34	1.49	0	2.90283e+06	2.60516e+06	3.10708e+06	3.69031e+06	3.4404e+06	3.83336e+06
[K].HQGVGENKPHQGGLSGK.[L]	2	Gene.77170::Unigene15440_All::g.77170::m.77170	2xTMT6plex [K8; K17]; 1xTMT6plex [N-Term]	9.621e-06	34	3.838e-05	2417.36	-0.78	0	1.41234e+07	1.09438e+07	1.57837e+07	1.86979e+07	1.9373e+07	1.08622e+07
[K].VFVAEYANDEDSFR.[D]	2	Gene.47504::CL8556.Contig1_All::g.47504::m.47504	1xTMT6plex [N-Term]	2.389e-05	24	3.838e-05	1890.91	-3.08	0	1.0781e+06	1.04827e+06	1.16266e+06	945636	987208	931360
[R].HQLYDALNACGTPGDWSHIIK.[Q]	3	Gene.55253::CL10930.Contig2_All::g.55253::m.55253	1xCarbamidomethyl [C10]; 1xTMT6plex [K21]; 1xTMT6plex [N-Term]	4.198e-07	67	3.838e-05	2854.47	0.51	0	2.3122e+06	2.39004e+06	2.36042e+06	3.38585e+06	3.87555e+06	2.45789e+06
[K].VFTSFCDWMK.[D]	1	Gene.16040::CL2000.Contig3_All::g.16040::m.16040	1xCarbamidomethyl [C6]; 1xTMT6plex [K10]; 1xTMT6plex [N-Term]	7.326e-05	12	3.838e-05	1778.9	1.67	0	2.44085e+06	2.06821e+06	2.17748e+06	2.9763e+06	3.31328e+06	2.82964e+06
[K].VFTQVGEVVEVR.[L]	2	Gene.663::CL65.Contig21_All::g.663::m.663	1xTMT6plex [N-Term]	8.143e-05	31	3.838e-05	1590.91	-1.96	0	578699	538311	495250	565183	534577	494085
[R].VFTPSVIEPSFGIGR.[IV]	4	Gene.2534::CL225.Contig7_All::g.2534::m.2534; Gene.2520::CL225.Contig1_All::g.2520::m.2520	1xTMT6plex [N-Term]	5.822e-06	50	3.838e-05	1835.03	-1.35	0	9.161e+06	8.2881e+06	7.50947e+06	8.84771e+06	8.61678e+06	8.51802e+06
[K].HQYDWDAATTMGFLQR.[Y]	2	Gene.11169::CL1256.Contig4_All::g.11169::m.11169; Gene.11163::CL1256.Contig1_All::g.11163::m.11163; Gene.11165::CL1256.Contig2_All::g.11165::m.11165	1xTMT6plex [N-Term]	2.863e-05	28	3.838e-05	2169.04	-2.73	0	7.04601e+06	6.82831e+06	6.26965e+06	5.05575e+06	5.57045e+06	4.97725e+06
[K].HQYDWDAATTMGFLQR.[Y]	2	Gene.11169::CL1256.Contig4_All::g.11169::m.11169; Gene.11163::CL1256.Contig1_All::g.11163::m.11163; Gene.11165::CL1256.Contig2_All::g.11165::m.11165	1xOxidation [M11]; 1xTMT6plex [N-Term]	9e-05	27	3.838e-05	2185.03	-2.67	0	3.43388e+06	3.41459e+06	3.15651e+06	3.69648e+06	3.57111e+06	3.40695e+06
[K].VFTLGQISGHNTK.[D]	2	Gene.75422::Unigene13565_All::g.75422::m.75422	1xTMT6plex [K13]; 1xTMT6plex [N-Term]	8.877e-05	13	3.838e-05	1860.07	-4.75	0	1.43315e+06	1.28477e+06	1.45206e+06	2.15661e+06	1.90603e+06	1.97203e+06
[K].HSDPPIILAK.[V]	14	Gene.78123::Unigene16173_All::g.78123::m.78123	1xTMT6plex [K10]; 1xTMT6plex [N-Term]	6.839e-05	40	3.838e-05	1548.95	-0.71	0	1.70253e+07	1.7239e+07	1.89041e+07	2.62854e+07	2.60996e+07	2.34132e+07
[K].HSEFISYPISLWTEK.[T]	6	Gene.61766::Unigene795_All::g.61766::m.61766	1xTMT6plex [K15]; 1xTMT6plex [N-Term]	1.227e-05	25	3.838e-05	2295.24	-0.88	0	1.91769e+07	1.51019e+07	1.78232e+07	2.87856e+07	2.68238e+07	2.40426e+07
[K].HSEFISYPISLWVEK.[T]	3	Gene.106556::Unigene61055_All::g.106556::m.106556; Gene.69926::Unigene8341_All::g.69926::m.69926	1xTMT6plex [K15]; 1xTMT6plex [N-Term]	1.229e-07	59	3.838e-05	2293.26	0.51	0	1.39758e+07	1.13418e+07	1.41572e+07	2.85187e+07	2.25726e+07	2.11323e+07
[K].HSEIYFNLPEVQK.[A]	8	Gene.34144::CL5239.Contig6_All::g.34144::m.34144	1xTMT6plex [K13]; 1xTMT6plex [N-Term]	8.4e-05	13	3.838e-05	2062.14	3.41	0	6.6698e+06	6.27013e+06	6.43693e+06	6.60207e+06	6.64293e+06	5.92596e+06
[K].HSFAGHGVK.[V]	9	Gene.14493::CL1751.Contig2_All::g.14493::m.14493; Gene.14495::CL1751.Contig3_All::g.14495::m.14495	1xTMT6plex [K9]; 1xTMT6plex [N-Term]	3.175e-05	35	3.838e-05	1397.81	-0.5	0	2.99003e+07	2.97581e+07	2.93453e+07	3.48787e+07	3.84243e+07	3.04036e+07
[K].HSFEHAQMLK.[D]	18	Gene.460::CL48.Contig13_All::g.460::m.460; Gene.458::CL48.Contig12_All::g.458::m.458; Gene.512::CL48.Contig34_All::g.512::m.512; Gene.503::CL48.Contig30_All::g.503::m.503; Gene.452::CL48.Contig10_All::g.452::m.452	1xTMT6plex [K10]; 1xTMT6plex [N-Term]	6.772e-05	36	3.838e-05	1685.92	-0.84	0	3.98996e+07	3.76493e+07	4.07007e+07	5.76933e+07	5.97428e+07	5.24897e+07
[K].VFTDHGDELNADVVLFAIGR.[V]	3	Gene.67220::Unigene5791_All::g.67220::m.67220	1xTMT6plex [N-Term]	1.602e-08	75	3.838e-05	2417.27	0.88	0	4.18583e+06	4.05254e+06	4.35523e+06	6.3916e+06	5.4477e+06	5.74048e+06
[R].VFTDGVQGSSLSDLGLTNK.[Q]	1	Gene.2773::CL248.Contig4_All::g.2773::m.2773	1xTMT6plex [K19]; 1xTMT6plex [N-Term]	7.677e-06	58	3.838e-05	2396.31	-0.25	0	1.66735e+06	1.42837e+06	1.6135e+06	1.93587e+06	1.91897e+06	1.81052e+06
[K].VFSSFNEELFK.[E]	2	Gene.60876::Unigene102_All::g.60876::m.60876	1xTMT6plex [K11]; 1xTMT6plex [N-Term]	1.518e-05	38	3.838e-05	1804.99	2.17	0	2.15329e+06	1.98831e+06	1.8057e+06	2.71058e+06	2.70404e+06	2.72982e+06
[K].VFSPEEVSAMILTK.[M]	5	Gene.32380::CL4823.Contig5_All::g.32380::m.32380	1xTMT6plex [K14]; 1xTMT6plex [N-Term]	1.913e-05	39	3.838e-05	2009.14	-2.55	0	4.28142e+06	3.80684e+06	4.46475e+06	5.59839e+06	5.25336e+06	5.49474e+06
[K].VFSPEEISAMILVK.[M]	4	Gene.32382::CL4823.Contig6_All::g.32382::m.32382	1xOxidation [M10]; 1xTMT6plex [K14]; 1xTMT6plex [N-Term]	2.157e-05	65	3.838e-05	2037.17	-1.82	0	1.07183e+07	1.22496e+07	1.09783e+07	6.55157e+06	7.50359e+06	6.22683e+06
[K].HSTDEVYLGQVK.[G]	19	Gene.477::CL48.Contig18_All::g.477::m.477; Gene.488::CL48.Contig23_All::g.488::m.488; Gene.458::CL48.Contig12_All::g.458::m.458; Gene.74498::Unigene12926_All::g.74498::m.74498; Gene.68007::Unigene6511_All::g.68007::m.68007; Gene.512::CL48.Contig34_All::g.512::m.512; Gene.503::CL48.Contig30_All::g.503::m.503; Gene.511::CL48.Contig33_All::g.511::m.511; Gene.452::CL48.Contig10_All::g.452::m.452	1xTMT6plex [K12]; 1xTMT6plex [N-Term]	2.414e-05	22	3.838e-05	1834.01	-1.89	0	5.79096e+07	5.22139e+07	6.25591e+07	8.44032e+07	7.87274e+07	8.68247e+07
[R].VFLASQAGQVWLATLPENSSGK.[Q]	2	Gene.88786::Unigene26285_All::g.88786::m.88786	1xTMT6plex [K22]; 1xTMT6plex [N-Term]	1.149e-06	79	3.838e-05	2761.53	-1.85	0	2.1254e+06	1.92563e+06	2.15881e+06	1.59412e+06	1.71807e+06	1.77983e+06
[K].HVFSQYGEVIHVK.[I]	4	Gene.10354::CL1134.Contig1_All::g.10354::m.10354	1xTMT6plex [K13]; 1xTMT6plex [N-Term]	7.119e-06	48	3.838e-05	2001.13	-0.01	0	4.39778e+06	3.63805e+06	3.7959e+06	5.05112e+06	5.29797e+06	4.11994e+06
[R].HVGLLCSNLEK.[S]	1	Gene.61586::Unigene651_All::g.61586::m.61586	1xCarbamidomethyl [C6]; 1xTMT6plex [K11]; 1xTMT6plex [N-Term]	6.635e-05	39	3.838e-05	1727.99	0.02	0	600447	545585	586738	768415	828033	697704
[R].VFIMDNCEELIPEYLSFVK.[G]	4	Gene.106556::Unigene61055_All::g.106556::m.106556; Gene.69926::Unigene8341_All::g.69926::m.69926	1xCarbamidomethyl [C7]; 1xOxidation [M4]; 1xTMT6plex [K19]; 1xTMT6plex [N-Term]	5.615e-06	56	3.838e-05	2820.46	-0.36	0	3.13312e+06	3.09446e+06	3.17404e+06	5.41188e+06	6.2725e+06	5.89292e+06
[K].HYAAIFNTAEEPEFNLVLIDSDK.[M]	1	Gene.60172::CL12268.Contig2_All::g.60172::m.60172; Gene.66300::Unigene5061_All::g.66300::m.66300; Gene.66491::Unigene5219_All::g.66491::m.66491	1xTMT6plex [K23]; 1xTMT6plex [N-Term]	4.652e-06	48	3.838e-05	3094.61	-1.5	0	1.82612e+06	1.22467e+06	1.74214e+06	983392	670501	1.0999e+06
[R].HYAHVDCPGHADYVK.[N]	1	Gene.83972::Unigene21567_All::g.83972::m.83972; Gene.70117::Unigene8491_All::g.70117::m.70117	1xCarbamidomethyl [C7]; 1xTMT6plex [K15]; 1xTMT6plex [N-Term]	3.451e-05	28	3.838e-05	2227.11	-2.27	0	971953	694523	589729	586075	680089	449335
[K].HYFAFGCLVSEELSYK.[I]	2	Gene.89448::Unigene26758_All::g.89448::m.89448; Gene.69932::Unigene8344_All::g.69932::m.69932	1xCarbamidomethyl [C7]; 1xTMT6plex [K16]; 1xTMT6plex [N-Term]	1.675e-05	30	3.838e-05	2408.24	-2.59	0	3.25548e+06	2.80521e+06	2.86286e+06	3.67436e+06	3.831e+06	2.85691e+06
[R].HYFQNTQGIIFVVDSNDRDR.[IV]	20	Gene.21081::CL2764.Contig1_All::g.21081::m.21081	1xTMT6plex [N-Term]	1.466e-05	26	3.838e-05	2653.33	-0.31	1	1.28733e+07	1.03809e+07	1.10053e+07	1.09266e+07	1.12645e+07	1.059e+07
[K].HYGEVADTVIMR.[D]	1	Gene.83642::Unigene21314_All::g.83642::m.83642	1xTMT6plex [N-Term]	3.876e-05	45	3.838e-05	1619.84	0.29	0	2.87571e+06	2.37412e+06	1.9241e+06	1.67941e+06	1.87345e+06	1.77661e+06
[R].VFIMDNCEELIPEYLSFVK.[G]	1	Gene.106556::Unigene61055_All::g.106556::m.106556; Gene.69926::Unigene8341_All::g.69926::m.69926	1xCarbamidomethyl [C7]; 1xTMT6plex [K19]; 1xTMT6plex [N-Term]	8.883e-06	52	3.838e-05	2804.47	-0.39	0	898974	589353	761309	979131	1.08759e+06	998512
[R].VFIMDNCEDLIPEYLSFVK.[G]	7	Gene.61766::Unigene795_All::g.61766::m.61766	1xCarbamidomethyl [C7]; 1xOxidation [M4]; 1xTMT6plex [K19]; 1xTMT6plex [N-Term]	1.08e-05	59	3.838e-05	2806.44	0.57	0	2.66491e+07	2.72185e+07	2.70604e+07	3.20927e+07	3.22392e+07	2.70683e+07
[R].HYGTAGMLSPNTEAK.[V]	1	Gene.42681::CL7223.Contig6_All::g.42681::m.42681; Gene.42683::CL7223.Contig7_All::g.42683::m.42683	1xTMT6plex [K15]; 1xTMT6plex [N-Term]	1.109e-05	31	3.838e-05	2035.07	-0.84	0	958453	1.07717e+06	1.12163e+06	1.39845e+06	1.36182e+06	1.50214e+06
[R].VFIMDNCEDLIPEYLSFVK.[G]	4	Gene.61766::Unigene795_All::g.61766::m.61766	1xCarbamidomethyl [C7]; 1xTMT6plex [K19]; 1xTMT6plex [N-Term]	7.094e-06	50	3.838e-05	2790.45	-0.12	0	1.04125e+07	7.8674e+06	8.06126e+06	9.35998e+06	1.0352e+07	8.45587e+06
[R].VFLLEEQETR.[T]	1	Gene.89292::Unigene26636_All::g.89292::m.89292	1xTMT6plex [N-Term]	6.004e-05	38	3.838e-05	1492.82	0.31	0	2.4752e+06	1.92523e+06	2.03676e+06	2.1597e+06	2.28207e+06	2.14786e+06
[K].HYYAFGCNISEELSQK.[L]	1	Gene.56248::CL11258.Contig1_All::g.56248::m.56248	1xCarbamidomethyl [C7]; 1xTMT6plex [K16]; 1xTMT6plex [N-Term]	5.355e-05	32	3.838e-05	2404.2	1.76	0	479247	418755	415004	347061	419838	348634
[K].HYYSGLAFAEVHK.[L]	13	Gene.82362::Unigene20077_All::g.82362::m.82362	1xTMT6plex [K13]; 1xTMT6plex [N-Term]	1.428e-06	69	3.838e-05	1980.07	-1.22	0	6.01084e+07	5.79497e+07	5.99581e+07	7.54176e+07	7.59263e+07	5.40167e+07
[R].KAAAATASGK.[F]	3	Gene.889::CL87.Contig12_All::g.889::m.889; Gene.893::CL87.Contig14_All::g.893::m.893	2xTMT6plex [K1; K10]; 1xTMT6plex [N-Term]	2.67e-05	19	3.838e-05	1562.98	-3.04	1	5.87177e+06	6.54765e+06	6.60874e+06	8.2059e+06	9.4508e+06	7.32061e+06
[K].VFIIDGGLGAGSK.[V]	2	Gene.48517::CL8868.Contig2_All::g.48517::m.48517	1xTMT6plex [K13]; 1xTMT6plex [N-Term]	2.387e-05	34	3.838e-05	1692.01	-0.84	0	3.74103e+06	4.76384e+06	4.24016e+06	6.14935e+06	8.65161e+06	6.2061e+06
[K].KAAEDTAEK.[I]	3	Gene.81028::Unigene18852_All::g.81028::m.81028	2xTMT6plex [K1; K9]; 1xTMT6plex [N-Term]	2.998e-05	12	3.838e-05	1649.97	-1.09	1	2.18241e+07	2.33345e+07	2.42624e+07	1.37805e+07	1.25345e+07	9.89162e+06
[R].KAASSAAEEFISSQK.[R]	2	Gene.43548::CL7461.Contig3_All::g.43548::m.43548	2xTMT6plex [K1; K15]; 1xTMT6plex [N-Term]	1.067e-05	27	3.838e-05	2241.27	-0.43	1	1.54519e+06	1.43318e+06	1.42109e+06	1.65513e+06	1.69447e+06	1.60539e+06
[K].KAAYALSQNLK.[V]	1	Gene.26159::CL3685.Contig1_All::g.26159::m.26159	2xTMT6plex [K1; K11]; 1xTMT6plex [N-Term]	6.806e-05	8	3.838e-05	1894.17	-0.46	1	1.62685e+06	1.59694e+06	1.77234e+06	1.50073e+06	1.54016e+06	1.40304e+06
[R].VFLGLPLSGQDVQDEIYK.[E]	1	Gene.46167::CL8164.Contig2_All::g.46167::m.46167	1xTMT6plex [K18]; 1xTMT6plex [N-Term]	3.647e-05	34	3.838e-05	2479.38	1.31	0	446048	441791	466909	554356	549738	532329
[R].KADVSAQQAVIR.[Q]	6	Gene.30848::CL4505.Contig1_All::g.30848::m.30848	1xTMT6plex [K1]; 1xTMT6plex [N-Term]	2.007e-05	21	3.838e-05	1744.05	-0.04	1	6.85383e+06	7.20511e+06	6.98745e+06	5.53666e+06	5.28915e+06	5.59421e+06
[K].KAEAEPSIQILTNPAR.[V]	4	Gene.36006::CL5632.Contig4_All::g.36006::m.36006	1xTMT6plex [K1]; 1xTMT6plex [N-Term]	1.324e-07	52	3.838e-05	2196.28	-1.69	1	5.20874e+06	4.39754e+06	4.72666e+06	5.46639e+06	5.63289e+06	5.0471e+06
[K].VFIGGISWETNEETLK.[E]	3	Gene.20064::CL2613.Contig1_All::g.20064::m.20064	1xTMT6plex [K16]; 1xTMT6plex [N-Term]	2.168e-06	50	3.838e-05	2281.25	0.14	0	1.89838e+07	1.54851e+07	1.66862e+07	2.17798e+07	2.23249e+07	1.9853e+07
[K].KAEDLLEALR.[S]	9	Gene.58767::CL11989.Contig1_All::g.58767::m.58767	1xTMT6plex [K1]; 1xTMT6plex [N-Term]	5.49e-05	16	3.838e-05	1615.98	-1.18	1	1.43007e+07	1.32238e+07	1.37685e+07	1.71932e+07	1.58475e+07	1.50099e+07
[R].KAELESLIVK.[I]	4	Gene.75972::Unigene14058_All::g.75972::m.75972	2xTMT6plex [K1; K10]; 1xTMT6plex [N-Term]	4.611e-06	35	3.838e-05	1817.17	0.56	1	3.34313e+06	3.21737e+06	2.60776e+06	1.63859e+07	1.05168e+07	1.1391e+07
[K].KAELLPDSTFIIGADTVAR.[I]	1	Gene.45123::CL7872.Contig1_All::g.45123::m.45123	1xTMT6plex [K1]; 1xTMT6plex [N-Term]	4.614e-07	44	3.838e-05	2475.42	0.34	1	1.42914e+06	1.29392e+06	1.33008e+06	1.44007e+06	1.46135e+06	1.48001e+06
[K].KAENLMIQK.[G]	1	Gene.10935::CL1217.Contig14_All::g.10935::m.10935	2xTMT6plex [K1; K9]; 1xTMT6plex [N-Term]	5.144e-05	21	3.838e-05	1762.09	2.15	1	1.24274e+06	925176	957581	1.52321e+06	1.40212e+06	1.34214e+06
[R].KAEQYLADSSIPYTIIR.[A]	3	Gene.75414::Unigene13560_All::g.75414::m.75414	1xTMT6plex [K1]; 1xTMT6plex [N-Term]	4.768e-07	64	3.838e-05	2426.37	-1.75	1	9.25647e+06	9.65542e+06	1.00335e+07	1.00932e+07	9.88497e+06	9.29211e+06
[K].KAEYDVSMTTYK.[K]	1	Gene.53913::CL10518.Contig1_All::g.53913::m.53913	2xTMT6plex [K1; K12]; 1xTMT6plex [N-Term]	2.46e-05	54	3.838e-05	2123.17	-2	1	1.70542e+06	1.68186e+06	1.9748e+06	1.27635e+06	1.39277e+06	1.21823e+06
[R].KAFDEGPWPK.[M]	3	Gene.83862::Unigene21478_All::g.83862::m.83862	2xTMT6plex [K1; K10]; 1xTMT6plex [N-Term]	5.297e-05	16	3.838e-05	1862.08	-1.02	1	1.60012e+07	1.51024e+07	1.6384e+07	2.0857e+07	2.15435e+07	2.06054e+07
[K].VFLMGEEVGEYQGAYK.[V]	2	Gene.48429::CL8837.Contig1_All::g.48429::m.48429	1xTMT6plex [K16]; 1xTMT6plex [N-Term]	3.615e-07	76	3.838e-05	2278.18	-0.99	0	6.77281e+06	6.47381e+06	7.03943e+06	1.18774e+07	1.12464e+07	1.11742e+07
[K].HVGGLTNQELADTFADWNR.[G]	3	Gene.22540::CL3051.Contig2_All::g.22540::m.22540; Gene.22537::CL3051.Contig1_All::g.22537::m.22537	1xTMT6plex [N-Term]	8.766e-06	69	3.838e-05	2373.18	-2.69	0	1.78271e+06	1.4195e+06	2.03712e+06	2.27662e+06	2.16792e+06	1.80473e+06
[R].HWGIFQYDGMPK.[Y]	1	Gene.54791::CL10772.Contig2_All::g.54791::m.54791	1xTMT6plex [K12]; 1xTMT6plex [N-Term]	8.765e-05	36	3.838e-05	1937.01	0.43	0	376928	330983	372146	465425	504036	440311
[K].VFLQLVSSDQIDQDTGEETSISWNPLDGPIAGDTK.[Y]	4	Gene.439::CL48.Contig4_All::g.439::m.439	1xTMT6plex [K35]; 1xTMT6plex [N-Term]	1.815e-07	50	3.838e-05	4234.14	-0.38	0	516487	484047	465191	1.77101e+06	1.88848e+06	1.61455e+06
[R].HVLAEAINVEGLSLDK.[Y]	1	Gene.56224::CL11248.Contig2_All::g.56224::m.56224	1xTMT6plex [K16]; 1xTMT6plex [N-Term]	1.809e-07	89	3.838e-05	2166.25	-2.24	0	2.0146e+06	1.57231e+06	1.43603e+06	3.114e+06	3.09273e+06	2.73234e+06
[K].HVLCVEAAAVEKPITLKPGEEWK.[G]	1	Gene.23869::CL3316.Contig3_All::g.23869::m.23869	1xCarbamidomethyl [C4]; 3xTMT6plex [K12; K17; K23]; 1xTMT6plex [N-Term]	7.569e-05	3	3.838e-05	3521.04	-0.27	0	604385	625116	531703	463190	467797	447234
[R].HVLDENTFDDGNHLYR.[F]	2	Gene.13586::CL1597.Contig4_All::g.13586::m.13586	1xTMT6plex [N-Term]	1.301e-05	59	3.838e-05	2174.05	-0.28	0	461064	379554	421750	476199	514047	364515
[R].HVLDQAYEQLQAK.[Y]	3	Gene.61047::Unigene252_All::g.61047::m.61047; Gene.61046::Unigene251_All::g.61046::m.61046	1xTMT6plex [K13]; 1xTMT6plex [N-Term]	5.797e-05	18	3.838e-05	2001.12	0.02	0	6.65204e+06	7.03224e+06	6.59698e+06	6.04051e+06	5.14429e+06	6.54446e+06
[R].HVIGEDNQFIGK.[K]	5	Gene.26159::CL3685.Contig1_All::g.26159::m.26159	1xTMT6plex [K12]; 1xTMT6plex [N-Term]	1.721e-05	51	3.838e-05	1815.02	-5.57	0	1.12673e+07	1.06665e+07	1.16483e+07	1.59892e+07	1.51106e+07	1.27138e+07
[K].VFNDAVEALR.[VI]	1	Gene.66729::Unigene5415_All::g.66729::m.66729	1xTMT6plex [N-Term]	6.685e-05	56	3.838e-05	1362.76	-1.09	0	2.09931e+06	1.7156e+06	1.76529e+06	2.22303e+06	2.11475e+06	2.17151e+06
[R].HVLLLDPVLATGNSAGQAIELLIQK.[G]	1	Gene.80966::Unigene18799_All::g.80966::m.80966	1xTMT6plex [K25]; 1xTMT6plex [N-Term]	2.993e-07	57	3.838e-05	3071.82	2.44	0	427741	329952	377035	720968	705089	633648
[K].VFMSDFEDSLSPTWDNIIR.[G]	16	Gene.52373::CL10037.Contig4_All::g.52373::m.52373	1xOxidation [M3]; 1xTMT6plex [N-Term]	2.185e-06	82	3.838e-05	2517.22	-3.42	0	2.13205e+07	2.21988e+07	2.10546e+07	2.8473e+07	3.06625e+07	2.90334e+07
[K].VFMSDFEDSLSPTWDNIIR.[G]	24	Gene.52373::CL10037.Contig4_All::g.52373::m.52373	1xTMT6plex [N-Term]	1.157e-07	57	3.838e-05	2501.22	-0.5	0	4.38257e+07	3.80168e+07	3.82308e+07	7.60101e+07	7.43738e+07	7.44903e+07
[K].HVLVILTDMSSYADALR.[E]	2	Gene.35522::CL5535.Contig1_All::g.35522::m.35522	1xTMT6plex [N-Term]	2.053e-05	53	3.838e-05	2133.16	0.64	0	2.5368e+06	2.10914e+06	2.2087e+06	2.0288e+06	1.72777e+06	1.67086e+06
[K].HVLVILTDMSSYADALR.[E]	1	Gene.35522::CL5535.Contig1_All::g.35522::m.35522	1xOxidation [M9]; 1xTMT6plex [N-Term]	2.427e-05	43	3.838e-05	2149.15	-0.77	0	1.68019e+06	1.77221e+06	1.86568e+06	2.64189e+06	2.45087e+06	2.6728e+06
[K].HVNTDSVTLDADVDIMNPYSHDLPIGGIAYR.[L]	1	Gene.35694::CL5571.Contig4_All::g.35694::m.35694	1xTMT6plex [N-Term]	9.32e-07	51	3.838e-05	3627.8	1.41	0	1.27556e+06	903585	1.27476e+06	1.20458e+06	1.15675e+06	887522
[K].HVNTDSVTLDADVDIMNPYSHDLPIGGIAYR.[L]	1	Gene.35694::CL5571.Contig4_All::g.35694::m.35694	1xOxidation [M16]; 1xTMT6plex [N-Term]	1.021e-06	51	3.838e-05	3643.79	1.39	0	814357	616064	839318	628696	607703	434205
[K].HVPCAVFCLPPLSVVGLTEQQAIEQAK.[N]	2	Gene.67220::Unigene5791_All::g.67220::m.67220	2xCarbamidomethyl [C4; C8]; 1xTMT6plex [K27]; 1xTMT6plex [N-Term]	5.637e-06	38	3.838e-05	3449.87	5.13	0	1.32415e+06	1.50981e+06	1.39619e+06	1.33178e+06	1.4865e+06	1.19333e+06
[R].VFLVNSGGIIESGFAPK.[R]	4	Gene.74498::Unigene12926_All::g.74498::m.74498; Gene.511::CL48.Contig33_All::g.511::m.511; Gene.74496::Unigene12925_All::g.74496::m.74496	1xTMT6plex [K17]; 1xTMT6plex [N-Term]	2.165e-07	95	3.838e-05	2193.27	0.89	0	2.4766e+06	2.39966e+06	2.26597e+06	1.55568e+07	1.16145e+07	1.41892e+07
[R].VFLSSDSLLLNLQDLDVEDVVPPKPK.[K]	7	Gene.5033::CL468.Contig1_All::g.5033::m.5033	2xTMT6plex [K24; K26]; 1xTMT6plex [N-Term]	2.247e-07	63	3.838e-05	3568.05	-0.95	0	6.90859e+06	4.66193e+06	5.04844e+06	6.17493e+06	6.10606e+06	5.91558e+06
[R].VFISDEFEELLPK.[Y]	15	Gene.86765::Unigene24213_All::g.86765::m.86765	1xTMT6plex [K13]; 1xTMT6plex [N-Term]	1.608e-06	81	3.838e-05	2024.14	-1.06	0	2.37728e+07	2.09811e+07	1.92749e+07	3.06251e+07	2.91306e+07	2.93874e+07
[R].HVVFGQIIEGMDVVK.[K]	4	Gene.72733::Unigene11015_All::g.72733::m.72733	1xTMT6plex [K15]; 1xTMT6plex [N-Term]	3.809e-07	42	3.838e-05	2129.22	-0.7	0	1.81773e+07	1.88152e+07	2.20864e+07	2.3531e+07	2.40443e+07	1.96822e+07
[R].HVVFGQIIEGMDVVK.[K]	4	Gene.72733::Unigene11015_All::g.72733::m.72733	1xOxidation [M11]; 1xTMT6plex [K15]; 1xTMT6plex [N-Term]	4.154e-05	47	3.838e-05	2145.21	-0.35	0	2.7432e+06	2.63615e+06	2.5913e+06	2.59267e+06	2.82998e+06	2.43189e+06
[K].HVVFGQIVDGMDVVTAVER.[V]	25	Gene.13790::CL1630.Contig1_All::g.13790::m.13790	1xTMT6plex [N-Term]	5.22e-08	83	3.838e-05	2300.23	3.96	0	1.45155e+08	1.36413e+08	1.23405e+08	2.73643e+08	3.35872e+08	3.15596e+08
[K].HVVFGQIVDGMDVVTAVER.[V]	4	Gene.13790::CL1630.Contig1_All::g.13790::m.13790	1xOxidation [M11]; 1xTMT6plex [N-Term]	2.015e-05	43	3.838e-05	2316.22	-4.37	0	4.20374e+06	4.3038e+06	4.57212e+06	4.44973e+06	4.51185e+06	4.22439e+06
[K].HVVFGQVVEGMEVVR.[E]	13	Gene.44875::CL7798.Contig1_All::g.44875::m.44875	1xTMT6plex [N-Term]	1.808e-07	66	3.838e-05	1914.05	-0.35	0	1.06799e+07	1.06475e+07	1.10356e+07	9.34826e+06	1.07594e+07	8.67006e+06
[K].HVVFGQVVEGMEVVR.[E]	3	Gene.44875::CL7798.Contig1_All::g.44875::m.44875	1xOxidation [M11]; 1xTMT6plex [N-Term]	7.101e-05	27	3.838e-05	1930.04	-1.11	0	9.72235e+06	9.57763e+06	1.0287e+07	1.08511e+07	1.04342e+07	9.10267e+06
[R].VFISDDFDGELFPR.[Y]	4	Gene.34612::CL5334.Contig1_All::g.34612::m.34612; Gene.34613::CL5334.Contig2_All::g.34613::m.34613; Gene.16040::CL2000.Contig3_All::g.16040::m.16040	1xTMT6plex [N-Term]	7.29e-06	36	3.838e-05	1885.95	-0.22	0	7.12105e+06	6.34338e+06	7.80164e+06	1.09932e+07	1.06562e+07	1.03566e+07
[R].HVVGIAESHLAGDLDLR.[A]	1	Gene.66705::Unigene5394_All::g.66705::m.66705; Gene.63657::Unigene2693_All::g.63657::m.63657; Gene.64359::Unigene3353_All::g.64359::m.64359; Gene.64298::Unigene3302_All::g.64298::m.64298	1xTMT6plex [N-Term]	4.852e-06	56	3.838e-05	2031.12	0.23	0	161513	148286	154373	202606	227956	172815
[R].HVVIVDDLVQSGGTLIECQK.[A]	2	Gene.32871::CL4933.Contig1_All::g.32871::m.32871; Gene.48129::CL8750.Contig5_All::g.48129::m.48129	1xCarbamidomethyl [C18]; 1xTMT6plex [K20]; 1xTMT6plex [N-Term]	2.511e-06	57	3.838e-05	2668.47	-3.44	0	3.27414e+06	3.07187e+06	2.92346e+06	3.28805e+06	3.12115e+06	3.09286e+06
[K].VFLQLVSSDQIDQDTGVGKK.[G]	4	Gene.440::CL48.Contig5_All::g.440::m.440; Gene.443::CL48.Contig6_All::g.443::m.443; Gene.460::CL48.Contig13_All::g.460::m.460; Gene.511::CL48.Contig33_All::g.511::m.511	2xTMT6plex [K19; K20]; 1xTMT6plex [N-Term]	1.636e-05	26	3.838e-05	2864.63	-0.66	1	2.46021e+07	2.39685e+07	2.56991e+07	2.48316e+07	2.31757e+07	2.3845e+07
[K].HVVYMEDEGITSEPYLSGR.[S]	1	Gene.70034::Unigene8422_All::g.70034::m.70034	1xTMT6plex [N-Term]	2.591e-07	61	3.838e-05	2411.18	-0.13	0	490282	445700	488901	550366	559095	442309
[K].VFLQLVSSDQIDQDTGVGK.[K]	12	Gene.440::CL48.Contig5_All::g.440::m.440; Gene.443::CL48.Contig6_All::g.443::m.443; Gene.460::CL48.Contig13_All::g.460::m.460; Gene.511::CL48.Contig33_All::g.511::m.511	1xTMT6plex [K19]; 1xTMT6plex [N-Term]	2.751e-08	73	3.838e-05	2507.38	-0.18	0	2.15017e+07	2.09607e+07	2.11935e+07	2.16593e+07	2.18271e+07	2.25988e+07
[K].VFLMGEEVGEYQGAYK.[V]	1	Gene.48429::CL8837.Contig1_All::g.48429::m.48429	1xOxidation [M4]; 1xTMT6plex [K16]; 1xTMT6plex [N-Term]	4.247e-05	46	3.838e-05	2294.18	0.06	0	624630	677294	680776	838894	930321	887405
[R].HPYEMLGGGANTVAHGYTK.[G]	2	Gene.15068::CL1855.Contig3_All::g.15068::m.15068	1xTMT6plex [K19]; 1xTMT6plex [N-Term]	9.208e-06	26	3.838e-05	2461.27	-0.16	0	3.27867e+06	2.75703e+06	2.52046e+06	3.56664e+06	3.56657e+06	3.48347e+06
[R].KFTLPGDANVEDINAAYK.[D]	3	Gene.32263::CL4801.Contig4_All::g.32263::m.32263; Gene.32261::CL4801.Contig1_All::g.32261::m.32261	2xTMT6plex [K1; K18]; 1xTMT6plex [N-Term]	1.846e-05	29	3.838e-05	2653.48	-0.3	1	4.02961e+06	3.70948e+06	4.08881e+06	2.34175e+06	2.15961e+06	2.20299e+06
[KR].KFVETIELQIGLK.[N]	6	Gene.50176::CL9367.Contig1_All::g.50176::m.50176; Gene.78197::Unigene16229_All::g.78197::m.78197	2xTMT6plex [K1; K13]; 1xTMT6plex [N-Term]	5.27e-06	50	3.838e-05	2205.38	-0.28	1	7.46844e+06	6.1745e+06	5.83319e+06	1.0712e+07	1.10684e+07	1.0615e+07
[R].KIVNLDNHVALACAGLK.[A]	2	Gene.78171::Unigene16210_All::g.78171::m.78171	1xCarbamidomethyl [C13]; 2xTMT6plex [K1; K17]; 1xTMT6plex [N-Term]	1.466e-05	20	3.838e-05	2523.5	1.05	1	2.2428e+06	2.11205e+06	1.94093e+06	2.31852e+06	2.49082e+06	1.96721e+06
[R].KLVSGLIPDAGTISAHGSETIK.[I]	1	Gene.72799::Unigene11062_All::g.72799::m.72799	2xTMT6plex [K1; K22]; 1xTMT6plex [N-Term]	2.648e-05	55	3.838e-05	2881.7	-0.81	1	539292	473599	561380	761097	785634	671349
[K].VENEEPTMNVR.[I]	1	Gene.11855::CL1353.Contig2_All::g.11855::m.11855	1xTMT6plex [N-Term]	8.143e-05	41	3.838e-05	1546.77	-2.39	0	405201	229578	264917	608964	901146	810433
[R].KLYDELGIVAEDVPVDK.[F]	1	Gene.81233::Unigene19013_All::g.81233::m.81233	2xTMT6plex [K1; K17]; 1xTMT6plex [N-Term]	1.442e-05	17	3.838e-05	2590.49	1.34	1	2.98258e+06	2.3308e+06	2.43229e+06	2.96807e+06	2.83527e+06	2.61786e+06
[K].VELVDEVIELDK.[A]	1	Gene.51394::CL9755.Contig3_All::g.51394::m.51394; Gene.51392::CL9755.Contig1_All::g.51392::m.51392	1xTMT6plex [K12]; 1xTMT6plex [N-Term]	7.745e-06	35	3.838e-05	1859.08	-1.09	0	4.24262e+06	3.83072e+06	3.87387e+06	6.59224e+06	6.22013e+06	6.14388e+06
[K].KLYTFETSEFWEQIK.[T]	2	Gene.23431::CL3234.Contig1_All::g.23431::m.23431	2xTMT6plex [K1; K15]; 1xTMT6plex [N-Term]	8.106e-05	4	3.838e-05	2636.46	-2.4	1	2.60922e+06	2.23056e+06	2.53909e+06	3.85041e+06	4.02783e+06	3.46547e+06
[K].KMDSFNILK.[K]	5	Gene.31866::CL4709.Contig2_All::g.31866::m.31866	2xTMT6plex [K1; K9]; 1xTMT6plex [N-Term]	5.694e-05	22	3.838e-05	1783.08	-1.21	1	2.28586e+07	2.22256e+07	2.39338e+07	1.75748e+07	1.81379e+07	1.89596e+07
[K].VELSSSSQTDINLPFITADASGAK.[H]	7	Gene.14309::CL1730.Contig3_All::g.14309::m.14309	1xTMT6plex [K24]; 1xTMT6plex [N-Term]	1.66e-07	88	3.838e-05	2909.55	-1.69	0	6.22037e+06	5.35743e+06	5.95698e+06	8.56952e+06	8.51095e+06	8.38367e+06
[R].KMENWLIENHGFQPQYAVSELNEK.[S]	1	Gene.47918::CL8682.Contig2_All::g.47918::m.47918	2xTMT6plex [K1; K24]; 1xTMT6plex [N-Term]	2.096e-05	24	3.838e-05	3591.89	0.63	1	1.48855e+06	878460	1.31986e+06	1.58828e+06	1.66089e+06	1.65284e+06
[K].KMGNDIVLADGIK.[S]	1	Gene.60172::CL12268.Contig2_All::g.60172::m.60172; Gene.65022::Unigene3935_All::g.65022::m.65022; Gene.63657::Unigene2693_All::g.63657::m.63657; Gene.66491::Unigene5219_All::g.66491::m.66491	2xTMT6plex [K1; K13]; 1xTMT6plex [N-Term]	7.791e-05	22	3.838e-05	2061.23	0.72	1	4.29106e+06	2.73546e+06	3.28913e+06	2.2634e+06	1.65813e+06	2.20172e+06
[K].VELSNPDAEIR.[L]	2	Gene.9286::CL951.Contig2_All::g.9286::m.9286	1xTMT6plex [N-Term]	1.732e-05	52	3.838e-05	1471.8	-2.11	0	2.39347e+06	2.19944e+06	2.11573e+06	2.44314e+06	2.49052e+06	2.53578e+06
[R].KMNEVDEESK.[Q]	1	Gene.49271::CL9084.Contig1_All::g.49271::m.49271	2xTMT6plex [K1; K10]; 1xTMT6plex [N-Term]	7.776e-06	22	3.838e-05	1896.04	-0.29	1	6.31111e+06	5.34789e+06	6.02573e+06	7.01837e+06	6.0967e+06	6.34271e+06
[K].VEISHISELIGLPMDIVEQK.[L]	1	Gene.50504::CL9468.Contig1_All::g.50504::m.50504	1xTMT6plex [K20]; 1xTMT6plex [N-Term]	1.222e-06	34	3.838e-05	2708.53	-1.56	0	321392	247361	299196	422685	411830	369859
[R].KMPGMPGTDPDGWEVFPR.[G]	1	Gene.57565::CL11649.Contig1_All::g.57565::m.57565	1xTMT6plex [K1]; 1xTMT6plex [N-Term]	2.235e-05	37	3.838e-05	2475.26	0.6	1	2.92423e+06	2.57108e+06	2.74206e+06	3.25089e+06	3.4658e+06	3.13713e+06
[R].VELPDAYPYK.[S]	2	Gene.72656::Unigene10953_All::g.72656::m.72656	1xTMT6plex [K10]; 1xTMT6plex [N-Term]	8.806e-05	36	3.838e-05	1652.93	-2.14	0	1.49457e+06	1.61019e+06	1.47158e+06	2.15312e+06	2.23082e+06	2.11479e+06
[K].KNDLEALVLK.[H]	4	Gene.72723::Unigene11007_All::g.72723::m.72723	2xTMT6plex [K1; K10]; 1xTMT6plex [N-Term]	1.937e-05	32	3.838e-05	1830.17	-1.58	1	3.76704e+06	3.39106e+06	3.25906e+06	4.0913e+06	4.07435e+06	3.94612e+06
[K].VEILTGGAPPPAAVLLK.[A]	1	Gene.4606::CL431.Contig4_All::g.4606::m.4606	1xTMT6plex [K17]; 1xTMT6plex [N-Term]	7.482e-05	45	3.838e-05	2104.31	-4.57	0	841931	536364	628574	1.3283e+06	1.35404e+06	1.33385e+06
[K].KNLQYYEISAK.[S]	2	Gene.46369::CL8227.Contig1_All::g.46369::m.46369; Gene.54155::CL10580.Contig2_All::g.54155::m.54155	2xTMT6plex [K1; K11]; 1xTMT6plex [N-Term]	4.138e-05	33	3.838e-05	2044.2	7.09	1	4.70474e+06	4.62631e+06	4.51799e+06	5.39439e+06	5.51009e+06	4.59576e+06
[R].KNNLQDLAALTGGQVISEDLGMK.[L]	2	Gene.51683::CL9845.Contig2_All::g.51683::m.51683	2xTMT6plex [K1; K23]; 1xTMT6plex [N-Term]	3.391e-07	47	3.838e-05	3102.74	-4.55	1	4.79248e+06	3.40138e+06	3.79425e+06	5.04383e+06	4.41434e+06	4.56836e+06
[R].KNPFGGEYTVFAGLEECIR.[F]	1	Gene.69683::Unigene8184_All::g.69683::m.69683	1xCarbamidomethyl [C17]; 1xTMT6plex [K1]; 1xTMT6plex [N-Term]	6.209e-05	8	3.838e-05	2645.38	-2.76	1	1.24589e+06	1.15169e+06	1.16529e+06	1.30772e+06	1.11212e+06	1.08639e+06
[K].KNPVYMVGSPDSPGSCR.[K]	1	Gene.61825::Unigene834_All::g.61825::m.61825	1xCarbamidomethyl [C16]; 1xTMT6plex [K1]; 1xTMT6plex [N-Term]	4.484e-07	63	3.838e-05	2309.18	-0.89	1	245135	259031	219933	291416	291622	260829
[R].KNVDFSATNLVSPTR.[L]	2	Gene.32004::CL4748.Contig1_All::g.32004::m.32004	1xTMT6plex [K1]; 1xTMT6plex [N-Term]	2.373e-06	30	3.838e-05	2107.19	-0.57	1	3.61197e+06	2.96845e+06	3.2853e+06	3.50209e+06	3.61043e+06	3.46038e+06
[K].KNVFVTVTSDK.[G]	1	Gene.25658::CL3606.Contig1_All::g.25658::m.25658	2xTMT6plex [K1; K11]; 1xTMT6plex [N-Term]	1.629e-05	39	3.838e-05	1925.17	-0.8	1	3.11574e+06	2.81828e+06	2.95883e+06	3.24551e+06	3.39789e+06	2.68697e+06
[R].KNVNLPGVIVDLPTLTEK.[D]	2	Gene.43795::CL7525.Contig3_All::g.43795::m.43795; Gene.43792::CL7525.Contig2_All::g.43792::m.43792	2xTMT6plex [K1; K18]; 1xTMT6plex [N-Term]	1.876e-05	37	3.838e-05	2637.62	-1.27	1	1.91427e+06	1.76276e+06	1.96003e+06	3.14301e+06	4.07109e+06	3.07465e+06
[K].VEIINELPEDK.[T]	2	Gene.51397::CL9757.Contig3_All::g.51397::m.51397	1xTMT6plex [K11]; 1xTMT6plex [N-Term]	1.912e-05	46	3.838e-05	1757.01	-0.62	0	1.11386e+06	1.02909e+06	973709	1.1586e+06	1.12195e+06	1.10729e+06
[K].KPADSAFAEMFAPNCGVEVSTLGPISGR.[L]	1	Gene.87194::Unigene24585_All::g.87194::m.87194	1xCarbamidomethyl [C15]; 1xTMT6plex [K1]; 1xTMT6plex [N-Term]	5.729e-06	44	3.838e-05	3366.72	-2.57	0	967872	759027	807469	997502	1.05456e+06	937219
[R].KPAHIFLDEIGVPYDEADDYVVIK.[H]	12	Gene.72545::Unigene10874_All::g.72545::m.72545	2xTMT6plex [K1; K24]; 1xTMT6plex [N-Term]	7.216e-06	23	3.838e-05	3433.89	1.75	0	1.11118e+07	1.0009e+07	9.59713e+06	2.58332e+07	2.56046e+07	2.55195e+07
[K].KPAIEYPVK.[T]	1	Gene.61755::Unigene788_All::g.61755::m.61755	2xTMT6plex [K1; K9]; 1xTMT6plex [N-Term]	3.829e-05	30	3.838e-05	1732.1	0.68	0	1.88e+06	1.55185e+06	1.45096e+06	2.43766e+06	2.55195e+06	2.38904e+06
[R].VELLDEVQVHAINK.[A]	1	Gene.36242::CL5695.Contig2_All::g.36242::m.36242	1xTMT6plex [K14]; 1xTMT6plex [N-Term]	8.472e-05	39	3.838e-05	2065.21	-2.59	0	2.68337e+06	2.45385e+06	2.59468e+06	3.31596e+06	3.31671e+06	3.08694e+06
[R].VENLDTWYLGQEVYVR.[I]	2	Gene.80888::Unigene18739_All::g.80888::m.80888	1xTMT6plex [N-Term]	2.662e-05	25	3.838e-05	2213.14	0.92	0	5.45856e+06	5.03802e+06	4.97553e+06	6.63172e+06	6.40356e+06	6.7349e+06
[R].KPEEISKEEYAAFYK.[S]	2	Gene.61766::Unigene795_All::g.61766::m.61766	3xTMT6plex [K1; K7; K15]; 1xTMT6plex [N-Term]	2.805e-06	30	3.838e-05	2748.56	0.73	1	7.36166e+06	6.08448e+06	6.41026e+06	8.93682e+06	8.73258e+06	7.90441e+06
[R].VENLYEGPLDDIYATAIR.[N]	4	Gene.10606::CL1169.Contig1_All::g.10606::m.10606	1xTMT6plex [N-Term]	4.503e-06	35	3.838e-05	2281.19	0.69	0	8.55778e+06	6.89435e+06	9.5208e+06	9.37046e+06	1.17274e+07	1.05836e+07
[K].KITTMTADEYFAQYPELK.[A]	2	Gene.23442::CL3239.Contig1_All::g.23442::m.23442; Gene.23443::CL3239.Contig2_All::g.23443::m.23443	1xOxidation [M5]; 2xTMT6plex [K1; K18]; 1xTMT6plex [N-Term]	2.56e-05	13	3.838e-05	2852.54	-1.51	1	1.7535e+06	1.50545e+06	1.49589e+06	1.93931e+06	1.99043e+06	1.871e+06
[K].KLPGEVISVEYALEYGTDR.[M]	3	Gene.4641::CL435.Contig1_All::g.4641::m.4641	1xTMT6plex [K1]; 1xTMT6plex [N-Term]	1.266e-06	39	3.838e-05	2597.42	-0.86	1	5.12269e+06	4.40261e+06	4.56231e+06	7.70827e+06	7.35637e+06	6.5436e+06
[K].KLPLEMLQDIISR.[S]	1	Gene.39119::CL6337.Contig2_All::g.39119::m.39119	1xTMT6plex [K1]; 1xTMT6plex [N-Term]	1.125e-05	31	3.838e-05	2014.21	-1.86	1	1.22693e+06	925671	881268	2.08226e+06	1.94286e+06	1.96977e+06
[R].KIPIVESSLLGR.[N]	1	Gene.47164::CL8456.Contig2_All::g.47164::m.47164	1xTMT6plex [K1]; 1xTMT6plex [N-Term]	7.813e-05	12	3.838e-05	1770.13	-1.51	1	632655	571279	620799	858244	742505	721293
[K].KIPLYQHIANVAGNK.[N]	2	Gene.78249::Unigene16271_All::g.78249::m.78249	2xTMT6plex [K1; K15]; 1xTMT6plex [N-Term]	2.018e-06	48	3.838e-05	2353.43	0.51	1	2.14e+06	1.8346e+06	2.03896e+06	1.96683e+06	2.27748e+06	2.05541e+06
[K].VENPIVEMDGDEMTR.[V]	2	Gene.56314::CL11287.Contig1_All::g.56314::m.56314; Gene.48542::CL8874.Contig1_All::g.48542::m.48542	2xOxidation [M8; M13]; 1xTMT6plex [N-Term]	5.551e-05	45	3.838e-05	1995.92	-0.36	0	486324	413626	440945	290378	328935	277792
[K].KLPSILVDESSVQK.[I]	6	Gene.54619::CL10714.Contig1_All::g.54619::m.54619	2xTMT6plex [K1; K14]; 1xTMT6plex [N-Term]	5.271e-06	58	3.838e-05	2230.36	0.9	1	1.29091e+07	1.23307e+07	1.37561e+07	1.28297e+07	1.25977e+07	1.16779e+07
[K].KLPSQDPAPDDNPPSTGLIK.[C]	2	Gene.107967::Unigene63386_All::g.107967::m.107967; Gene.27494::CL3916.Contig3_All::g.27494::m.27494; Gene.27497::CL3916.Contig4_All::g.27497::m.27497	2xTMT6plex [K1; K20]; 1xTMT6plex [N-Term]	3.442e-05	39	3.838e-05	2777.57	-2.42	1	3.40245e+06	4.12015e+06	3.26371e+06	3.23833e+06	3.37045e+06	3.20291e+06
[K].VENPIVEMDGDEMTR.[V]	3	Gene.56314::CL11287.Contig1_All::g.56314::m.56314; Gene.48542::CL8874.Contig1_All::g.48542::m.48542	1xTMT6plex [N-Term]	3.449e-07	63	3.838e-05	1963.93	0.11	0	1.82307e+06	1.54151e+06	1.65288e+06	1.89614e+06	1.72382e+06	1.98252e+06
[K].KIPVLIHNGTPICESR.[I]	1	Gene.578::CL61.Contig11_All::g.578::m.578; Gene.573::CL61.Contig7_All::g.573::m.573	1xCarbamidomethyl [C13]; 1xTMT6plex [K1]; 1xTMT6plex [N-Term]	6.667e-05	26	3.838e-05	2292.33	-0.39	1	890640	1.09355e+06	783141	844349	785637	694783
[R].KIPVVGLGTGAPAYQYEEIK.[A]	3	Gene.15946::CL1979.Contig13_All::g.15946::m.15946; Gene.15942::CL1979.Contig11_All::g.15942::m.15942	2xTMT6plex [K1; K20]; 1xTMT6plex [N-Term]	1.567e-06	49	3.838e-05	2820.65	0.12	1	6.21634e+06	5.27694e+06	5.58799e+06	6.47684e+06	7.77956e+06	6.33638e+06
[K].KLQAEIESITGK.[H]	1	Gene.19910::CL2587.Contig2_All::g.19910::m.19910	2xTMT6plex [K1; K12]; 1xTMT6plex [N-Term]	2.372e-05	20	3.838e-05	2004.23	0.58	1	758120	648846	720471	737466	838723	815733
[K].KIQAQFVPIDSASR.[K]	1	Gene.18926::CL2443.Contig9_All::g.18926::m.18926; Gene.18918::CL2443.Contig5_All::g.18918::m.18918; Gene.18916::CL2443.Contig4_All::g.18916::m.18916	1xTMT6plex [K1]; 1xTMT6plex [N-Term]	3.45e-05	29	3.838e-05	2018.18	-3.92	1	2.40901e+06	2.22494e+06	2.55451e+06	1.82385e+06	2.03002e+06	1.83901e+06
[K].KLQEEIDSIVGK.[H]	1	Gene.48986::CL8991.Contig1_All::g.48986::m.48986	2xTMT6plex [K1; K12]; 1xTMT6plex [N-Term]	5.673e-05	15	3.838e-05	2046.24	-0.66	1	3.18772e+06	2.36281e+06	2.27785e+06	3.36511e+06	3.61561e+06	3.38303e+06
[K].KIQEIIAEEELSFGR.[T]	2	Gene.45996::CL8115.Contig1_All::g.45996::m.45996; Gene.45998::CL8115.Contig2_All::g.45998::m.45998	1xTMT6plex [K1]; 1xTMT6plex [N-Term]	2.135e-06	35	3.838e-05	2220.26	-0.9	1	4.55027e+06	4.44066e+06	4.67946e+06	4.95024e+06	4.72264e+06	4.99641e+06
[R].KISAQIAAGVAR.[K]	1	Gene.8742::CL897.Contig34_All::g.8742::m.8742	1xTMT6plex [K1]; 1xTMT6plex [N-Term]	6.796e-05	13	3.838e-05	1643.04	1	1	284395	370627	455596	279471	323652	270851
[K].KISATSIYFESLPYK.[V]	2	Gene.47133::CL8447.Contig1_All::g.47133::m.47133	2xTMT6plex [K1; K15]; 1xTMT6plex [N-Term]	1.103e-06	29	3.838e-05	2434.42	-0.12	1	3.24986e+06	2.76421e+06	3.12029e+06	4.12557e+06	4.67091e+06	4.18724e+06
[K].KLSDAPLAIVDK.[R]	1	Gene.49512::CL9156.Contig2_All::g.49512::m.49512; Gene.57144::CL11562.Contig2_All::g.57144::m.57144	2xTMT6plex [K1; K12]; 1xTMT6plex [N-Term]	7.316e-06	27	3.838e-05	1957.23	0.75	1	877485	812442	875626	783837	778448	664345
[R].VENLYEGPLDDMYATAIR.[N]	2	Gene.10607::CL1169.Contig2_All::g.10607::m.10607	1xTMT6plex [N-Term]	3.342e-06	69	3.838e-05	2299.15	-1.07	0	2.33288e+06	1.89397e+06	1.93819e+06	2.3117e+06	2.17517e+06	2.02898e+06
[K].KISGPVYSEEVQEAR.[R]	1	Gene.8109::CL823.Contig12_All::g.8109::m.8109; Gene.8104::CL823.Contig9_All::g.8104::m.8104	1xTMT6plex [K1]; 1xTMT6plex [N-Term]	4.287e-06	33	3.838e-05	2150.19	1.08	1	1.16498e+06	778614	716269	899674	927460	893854
[K].KLSIGDVLTGGDLYATVFENSLMEHR.[I]	1	Gene.9601::CL994.Contig2_All::g.9601::m.9601	1xTMT6plex [K1]; 1xTMT6plex [N-Term]	1.037e-07	52	3.838e-05	3323.77	-1.79	1	291671	253018	329602	360389	341903	329384
[R].KLSPVFTGGPGLEEVPAIWVDR.[A]	2	Gene.30090::CL4383.Contig4_All::g.30090::m.30090	1xTMT6plex [K1]; 1xTMT6plex [N-Term]	4.989e-08	54	3.838e-05	2825.6	0.2	1	1.58095e+06	1.43561e+06	2.57127e+06	1.99987e+06	1.92346e+06	1.83614e+06
[R].KLSSALSAASAACDHIR.[D]	2	Gene.32951::CL4956.Contig1_All::g.32951::m.32951	1xCarbamidomethyl [C13]; 1xTMT6plex [K1]; 1xTMT6plex [N-Term]	3.123e-07	64	3.838e-05	2216.22	-2.4	1	3.43373e+06	2.85377e+06	3.19294e+06	4.42774e+06	4.98668e+06	3.77425e+06
[R].KLTDEEIAFFAQSALNYSNLAQAHSVENAK.[S]	1	Gene.24530::CL3426.Contig2_All::g.24530::m.24530	2xTMT6plex [K1; K30]; 1xTMT6plex [N-Term]	3.428e-05	20	3.838e-05	3997.13	-0.28	1	268511	206709	222882	233425	230032	228383
[R].KITEFSSTLASDEGQR.[S]	1	Gene.77991::Unigene16070_All::g.77991::m.77991	1xTMT6plex [K1]; 1xTMT6plex [N-Term]	3.718e-05	12	3.838e-05	2227.2	-3.17	1	1.28198e+06	1.29953e+06	1.43161e+06	2.89415e+06	2.85499e+06	2.71258e+06
[K].KITELNLSGVK.[A]	2	Gene.108006::Unigene63430_All::g.108006::m.108006; Gene.18911::CL2443.Contig1_All::g.18911::m.18911; Gene.18916::CL2443.Contig4_All::g.18916::m.18916	2xTMT6plex [K1; K11]; 1xTMT6plex [N-Term]	8.752e-06	23	3.838e-05	1889.2	-2.15	1	4.25691e+06	3.84416e+06	3.75258e+06	4.57315e+06	4.48361e+06	4.2616e+06
[R].KLTEPPYLNSIDWGR.[W]	2	Gene.66887::Unigene5550_All::g.66887::m.66887	1xTMT6plex [K1]; 1xTMT6plex [N-Term]	8.625e-06	26	3.838e-05	2247.25	-1.47	1	1.38202e+07	1.42911e+07	1.60493e+07	1.33551e+07	1.31137e+07	1.28668e+07
[R].KLTETAFNK.[G]	2	Gene.15240::CL1881.Contig3_All::g.15240::m.15240	2xTMT6plex [K1; K9]; 1xTMT6plex [N-Term]	5.688e-05	31	3.838e-05	1739.07	0.43	1	2.58655e+06	2.3704e+06	2.3786e+06	2.60767e+06	2.62178e+06	2.43647e+06
[R].KITIGQGPDEK.[G]	2	Gene.15245::CL1882.Contig2_All::g.15245::m.15245	2xTMT6plex [K1; K11]; 1xTMT6plex [N-Term]	1.697e-05	34	3.838e-05	1873.14	-0.21	1	1.77817e+06	1.4363e+06	1.56436e+06	1.63536e+06	1.39292e+06	1.29685e+06
[R].KITQAFDGIDAQHSQR.[L]	1	Gene.32988::CL4968.Contig1_All::g.32988::m.32988	1xTMT6plex [K1]; 1xTMT6plex [N-Term]	7.482e-05	27	3.838e-05	2273.24	-0.37	1	1.18551e+06	791942	838129	914703	897109	925402
[K].KITVDSATLFNK.[G]	1	Gene.44951::CL7824.Contig1_All::g.44951::m.44951	2xTMT6plex [K1; K12]; 1xTMT6plex [N-Term]	4.365e-05	29	3.838e-05	2024.24	-1.54	1	1.47953e+06	1.31729e+06	1.36135e+06	3.66518e+06	3.65171e+06	3.72123e+06
[K].VENQEGVVNFDEILK.[E]	3	Gene.43795::CL7525.Contig3_All::g.43795::m.43795; Gene.43792::CL7525.Contig2_All::g.43792::m.43792	1xTMT6plex [K15]; 1xTMT6plex [N-Term]	1.498e-06	39	3.838e-05	2191.2	-2.61	0	8.79493e+06	7.7887e+06	8.57448e+06	1.28987e+07	1.21684e+07	1.29563e+07
[R].VEIIANDQGNR.[T]	9	Gene.97907::Unigene44141_All::g.97907::m.97907; Gene.75439::Unigene13575_All::g.75439::m.75439; Gene.58675::CL11967.Contig3_All::g.58675::m.58675; Gene.105068::Unigene57940_All::g.105068::m.105068; Gene.59725::CL12182.Contig7_All::g.59725::m.59725; Gene.59731::CL12182.Contig9_All::g.59731::m.59731; Gene.88808::Unigene26299_All::g.88808::m.88808	1xTMT6plex [N-Term]	8.256e-05	26	3.838e-05	1457.79	-1.7	0	3.03006e+07	3.34988e+07	3.41849e+07	5.71471e+07	5.48344e+07	5.43301e+07
[R].KPEQLEGILGLIIPGGESTTIAR.[L]	2	Gene.13854::CL1645.Contig4_All::g.13854::m.13854	1xTMT6plex [K1]; 1xTMT6plex [N-Term]	9.415e-06	18	3.838e-05	2850.67	-0.31	0	1.77539e+06	1.69781e+06	1.75253e+06	2.2573e+06	2.20298e+06	2.34433e+06
[R].VEGPVSPAGNVPIYK.[A]	2	Gene.12777::CL1476.Contig1_All::g.12777::m.12777	1xTMT6plex [K15]; 1xTMT6plex [N-Term]	4.795e-07	70	3.838e-05	1985.15	-1	0	1.26216e+06	1.08623e+06	1.01781e+06	1.30167e+06	1.34741e+06	1.28274e+06
[R].VEGPQYGSMCR.[V]	2	Gene.70133::Unigene8502_All::g.70133::m.70133	1xCarbamidomethyl [C10]; 1xTMT6plex [N-Term]	6.879e-05	40	3.838e-05	1512.71	-0.95	0	4.07617e+06	3.55799e+06	4.14876e+06	4.54332e+06	4.38851e+06	4.44138e+06
[K].KQDITITGASTLPTDEVER.[M]	3	Gene.49271::CL9084.Contig1_All::g.49271::m.49271	1xTMT6plex [K1]; 1xTMT6plex [N-Term]	7.531e-08	47	3.838e-05	2532.39	-0.26	1	1.11696e+06	968987	1.16913e+06	1.36829e+06	1.24649e+06	1.29936e+06
[R].VEGLETLDYLDNLLDR.[Q]	1	Gene.52122::CL9972.Contig2_All::g.52122::m.52122	1xTMT6plex [N-Term]	8.645e-05	42	3.838e-05	2107.11	-5.15	0	265275	227723	254137	275042	365201	284624
[K].KQESVEDVPCGNTVALVGLDQFITK.[N]	2	Gene.10606::CL1169.Contig1_All::g.10606::m.10606; Gene.10607::CL1169.Contig2_All::g.10607::m.10607	1xCarbamidomethyl [C10]; 2xTMT6plex [K1; K25]; 1xTMT6plex [N-Term]	9.281e-07	50	3.838e-05	3434.88	-2.63	1	3.72381e+06	3.36469e+06	3.63921e+06	4.68845e+06	4.18367e+06	4.0151e+06
[R].KQGVIALFDVDGTLTPAR.[K]	1	Gene.9407::CL973.Contig1_All::g.9407::m.9407	1xTMT6plex [K1]; 1xTMT6plex [N-Term]	1.204e-05	44	3.838e-05	2359.37	-0.02	1	1.50533e+06	1.26341e+06	1.36398e+06	1.74906e+06	1.68496e+06	1.77042e+06
[R].KQLASEASAVK.[S]	1	Gene.44426::CL7677.Contig1_All::g.44426::m.44426	2xTMT6plex [K1; K11]; 1xTMT6plex [N-Term]	3.027e-05	22	3.838e-05	1819.13	-0.55	1	659330	695885	553049	639163	725485	637888
[K].VEGGELDLICAELQALVAAQKPPK.[S]	1	Gene.57901::CL11743.Contig2_All::g.57901::m.57901	1xCarbamidomethyl [C10]; 2xTMT6plex [K21; K24]; 1xTMT6plex [N-Term]	6.115e-05	22	3.838e-05	3236.85	0.01	0	409737	240688	269866	319152	346066	293390
[K].KQIEQLQGSYPSEQQLLIYQGK.[V]	3	Gene.26045::CL3667.Contig2_All::g.26045::m.26045	2xTMT6plex [K1; K22]; 1xTMT6plex [N-Term]	6.803e-07	59	3.838e-05	3265.84	1.98	1	1.37815e+06	1.34674e+06	1.59692e+06	1.74331e+06	1.79284e+06	1.60842e+06
[K].KQIETFGDLTK.[D]	1	Gene.72662::Unigene10957_All::g.72662::m.72662	2xTMT6plex [K1; K11]; 1xTMT6plex [N-Term]	3.617e-06	27	3.838e-05	1967.18	-0.01	1	1.07867e+06	983215	976355	1.98807e+06	1.97956e+06	1.82897e+06
[K].KQILLFVHGNDYEK.[I]	2	Gene.67122::Unigene5721_All::g.67122::m.67122	2xTMT6plex [K1; K14]; 1xTMT6plex [N-Term]	2.386e-05	21	3.838e-05	2391.4	-0.42	1	3.22136e+06	3.26966e+06	3.33901e+06	3.2305e+06	4.0402e+06	3.14782e+06
[R].VEGEHIIFPGGGTQFK.[N]	4	Gene.12674::CL1467.Contig1_All::g.12674::m.12674	1xTMT6plex [K16]; 1xTMT6plex [N-Term]	3.73e-05	20	3.838e-05	2174.2	3.82	0	3.22555e+06	2.87515e+06	2.9469e+06	3.37139e+06	3.45155e+06	3.387e+06
[R].KQNPADFALWK.[S]	1	Gene.37058::CL5880.Contig3_All::g.37058::m.37058	2xTMT6plex [K1; K11]; 1xTMT6plex [N-Term]	2.297e-05	24	3.838e-05	2005.18	-0.11	1	2.57043e+06	2.49886e+06	2.60281e+06	3.4837e+06	3.33205e+06	3.315e+06
[R].KQNTATGLK.[T]	1	Gene.14101::CL1692.Contig2_All::g.14101::m.14101	2xTMT6plex [K1; K9]; 1xTMT6plex [N-Term]	3.582e-05	30	3.838e-05	1648.04	-1.94	1	500490	484209	520399	642212	707144	617504
[R].KQPGDWDCLLEALGFSNNQSTLNPK.[N]	5	Gene.20487::CL2675.Contig1_All::g.20487::m.20487	1xCarbamidomethyl [C8]; 2xTMT6plex [K1; K25]; 1xTMT6plex [N-Term]	8.495e-07	52	3.838e-05	3519.85	4.62	1	6.37046e+06	6.34244e+06	5.74605e+06	1.01057e+07	9.44735e+06	1.00949e+07
[R].KQPGDWDCLLETLGFSNNQSTLNPK.[N]	4	Gene.20492::CL2675.Contig5_All::g.20492::m.20492	1xCarbamidomethyl [C8]; 2xTMT6plex [K1; K25]; 1xTMT6plex [N-Term]	2.614e-06	37	3.838e-05	3549.86	0.57	1	3.56495e+06	3.23661e+06	3.39352e+06	1.55816e+07	1.55984e+07	9.10254e+06
[K].KQPGSLGYEQTDADTFAEWGVDYLK.[Y]	1	Gene.36916::CL5852.Contig1_All::g.36916::m.36916	2xTMT6plex [K1; K25]; 1xTMT6plex [N-Term]	7.788e-08	59	3.838e-05	3505.81	-2.19	1	6.37458e+06	6.38346e+06	7.49879e+06	5.19554e+06	4.87325e+06	5.07638e+06
[R].KQPPVLVPDIYSTVYTTK.[D]	1	Gene.29518::CL4281.Contig2_All::g.29518::m.29518	2xTMT6plex [K1; K18]; 1xTMT6plex [N-Term]	2.179e-05	38	3.838e-05	2736.62	-1.43	1	1.1581e+06	1.01851e+06	1.10341e+06	1.21572e+06	1.41104e+06	1.33854e+06
[K].VEFGNADALK.[T]	3	Gene.59431::CL12116.Contig1_All::g.59431::m.59431	1xTMT6plex [K10]; 1xTMT6plex [N-Term]	8.547e-05	34	3.838e-05	1521.87	-3.28	0	4.66169e+07	5.28113e+07	5.18989e+07	4.25189e+07	3.97185e+07	3.63581e+07
[R].KQTHGDYSYVAEIQYK.[Q]	4	Gene.53038::CL10240.Contig5_All::g.53038::m.53038	2xTMT6plex [K1; K16]; 1xTMT6plex [N-Term]	1.391e-05	11	3.838e-05	2617.42	-0.34	1	3.34724e+06	2.43734e+06	2.8339e+06	3.4448e+06	3.57558e+06	3.49988e+06
[R].KQWVVAGADDMFIR.[V]	1	Gene.26187::CL3688.Contig12_All::g.26187::m.26187	1xTMT6plex [K1]; 1xTMT6plex [N-Term]	4.469e-05	14	3.838e-05	2094.16	2.03	1	2.57119e+06	2.44183e+06	2.53335e+06	2.75616e+06	2.64746e+06	2.60874e+06
[R].KQYLNTEEFIDAVAEELK.[E]	16	Gene.56314::CL11287.Contig1_All::g.56314::m.56314	2xTMT6plex [K1; K18]; 1xTMT6plex [N-Term]	4.445e-07	41	3.838e-05	2827.57	-0.55	1	1.89773e+07	1.52216e+07	1.64827e+07	1.81944e+07	1.84687e+07	1.88415e+07
[R].KQYLNTEEFIDAVAEELKER.[L]	6	Gene.56314::CL11287.Contig1_All::g.56314::m.56314	2xTMT6plex [K1; K18]; 1xTMT6plex [N-Term]	5.234e-07	37	3.838e-05	3112.71	0.37	2	1.51073e+07	1.29668e+07	1.398e+07	1.50677e+07	1.37368e+07	1.48671e+07
[R].KQYNIEEVPITFVDR.[V]	1	Gene.75371::Unigene13529_All::g.75371::m.75371	1xTMT6plex [K1]; 1xTMT6plex [N-Term]	4.937e-05	11	3.838e-05	2309.29	0.11	1	914837	1.06799e+06	845118	1.08933e+06	1.01888e+06	1.21882e+06
[K].KQYNTEASSVDFINK.[A]	2	Gene.67105::Unigene5711_All::g.67105::m.67105	2xTMT6plex [K1; K15]; 1xTMT6plex [N-Term]	2.66e-06	48	3.838e-05	2431.34	-1.28	1	5.34633e+06	4.53035e+06	5.32544e+06	2.87581e+06	2.88682e+06	2.79775e+06
[R].VEEVIGNLDVGLLINNVGVSYPYAR.[F]	1	Gene.48804::CL8937.Contig1_All::g.48804::m.48804	1xTMT6plex [N-Term]	4.186e-07	67	3.838e-05	2932.6	3.93	0	153509	137463	127339	150690	130423	139789
[K].VEEVGNWWFADR.[I]	2	Gene.85746::Unigene23465_All::g.85746::m.85746; Gene.18213::CL2335.Contig2_All::g.18213::m.18213	1xTMT6plex [N-Term]	1.114e-05	48	3.838e-05	1736.86	-2.79	0	5.41756e+06	5.0431e+06	5.17596e+06	5.31903e+06	5.0918e+06	4.8536e+06
[R].VEEVEEDFEAALGR.[A]	2	Gene.89361::Unigene26683_All::g.89361::m.89361	1xTMT6plex [N-Term]	7.646e-07	57	3.838e-05	1821.91	0.87	0	2.91513e+06	2.05439e+06	2.29878e+06	2.43827e+06	2.3278e+06	2.45565e+06
[R].KREEGGGESESEEEQER.[E]	24	Gene.21558::CL2841.Contig6_All::g.21558::m.21558	1xTMT6plex [K1]; 1xTMT6plex [N-Term]	1.693e-07	49	3.838e-05	2423.17	-2.41	2	2.11078e+08	1.69632e+08	2.05107e+08	1.41474e+08	1.34373e+08	1.65735e+08
[K].VEGSEIESEK.[Q]	3	Gene.18213::CL2335.Contig2_All::g.18213::m.18213	1xTMT6plex [K10]; 1xTMT6plex [N-Term]	2.406e-05	46	3.838e-05	1564.85	0.27	0	2.35404e+06	2.48318e+06	2.95311e+06	2.18585e+06	2.09452e+06	2.0066e+06
[R].KPELAIDVMAFR.[D]	1	Gene.52005::CL9936.Contig2_All::g.52005::m.52005	1xTMT6plex [K1]; 1xTMT6plex [N-Term]	1.617e-06	32	3.838e-05	1848.08	-0.36	0	1.54289e+06	1.26362e+06	1.26349e+06	1.94098e+06	1.83056e+06	1.75268e+06
[K].KQAGPASVEIK.[S]	2	Gene.78123::Unigene16173_All::g.78123::m.78123	2xTMT6plex [K1; K11]; 1xTMT6plex [N-Term]	2.518e-06	39	3.838e-05	1815.13	-2.61	1	3.06525e+06	2.96941e+06	2.96e+06	3.12275e+06	3.12436e+06	3.08183e+06
[R].KPVIDVFDK.[S]	1	Gene.12937::CL1497.Contig5_All::g.12937::m.12937	2xTMT6plex [K1; K9]; 1xTMT6plex [N-Term]	3.717e-05	40	3.838e-05	1748.09	-3.15	0	399961	371351	350013	927698	850959	837116
[K].KPFAGSSHAK.[G]	4	Gene.34752::CL5382.Contig2_All::g.34752::m.34752; Gene.34754::CL5382.Contig4_All::g.34754::m.34754	2xTMT6plex [K1; K10]; 1xTMT6plex [N-Term]	6.547e-06	28	3.838e-05	1717.04	-0.35	0	1.13319e+07	9.88788e+06	1.05966e+07	1.40835e+07	1.39871e+07	1.30281e+07
[K].KPFASADEK.[-]	8	Gene.45928::CL8087.Contig4_All::g.45928::m.45928	2xTMT6plex [K1; K9]; 1xTMT6plex [N-Term]	5.875e-05	34	3.838e-05	1679.99	-0.74	0	7.32239e+07	9.18416e+07	9.66646e+07	3.54363e+07	3.74767e+07	3.55073e+07
[R].KPGEYSEAFVEQLK.[I]	1	Gene.57901::CL11743.Contig2_All::g.57901::m.57901	2xTMT6plex [K1; K14]; 1xTMT6plex [N-Term]	4.802e-06	36	3.838e-05	2312.31	-3.77	0	805203	687938	751258	894349	908554	840755
[R].KPGGAATAEVFHGSR.[M]	1	Gene.47005::CL8402.Contig1_All::g.47005::m.47005	1xTMT6plex [K1]; 1xTMT6plex [N-Term]	3.51e-05	10	3.838e-05	1943.09	-2.94	0	1.52426e+06	1.34813e+06	1.15564e+06	827473	783232	675069
[K].VELGFGDHDQDAVELAWSR.[F]	1	Gene.38552::CL6222.Contig1_All::g.38552::m.38552	1xTMT6plex [N-Term]	5.04e-05	56	3.838e-05	2373.17	-0.97	0	2.58811e+06	2.21588e+06	2.31217e+06	2.92285e+06	2.99981e+06	2.90605e+06
[R].VEIESLFDGVDFSEPLTR.[A]	9	Gene.32380::CL4823.Contig5_All::g.32380::m.32380	1xTMT6plex [N-Term]	5.899e-07	54	3.838e-05	2282.18	0.21	0	1.55911e+07	1.36182e+07	1.5464e+07	2.00223e+07	1.85521e+07	2.00449e+07
[K].KPHEGGLMGK.[L]	4	Gene.21597::CL2855.Contig3_All::g.21597::m.21597; Gene.21614::CL2855.Contig16_All::g.21614::m.21614	2xTMT6plex [K1; K10]; 1xTMT6plex [N-Term]	8.965e-05	20	3.838e-05	1741.04	-2.49	0	1.27196e+07	1.1639e+07	1.14882e+07	2.39805e+07	2.11008e+07	2.41234e+07
[R].KPIEWSEFLIK.[K]	3	Gene.89489::Unigene26784_All::g.89489::m.89489	2xTMT6plex [K1; K11]; 1xTMT6plex [N-Term]	2.022e-06	39	3.838e-05	2077.27	-3.5	0	1.43157e+07	1.12251e+07	1.18142e+07	1.90086e+07	1.83314e+07	1.58866e+07
[K].KPIILALSNPTSQSECTAEEAYTWSQGR.[A]	4	Gene.8742::CL897.Contig34_All::g.8742::m.8742	1xCarbamidomethyl [C16]; 1xTMT6plex [K1]; 1xTMT6plex [N-Term]	6.751e-07	73	3.838e-05	3595.85	0.13	0	5.79467e+06	5.40511e+06	5.85794e+06	6.65998e+06	6.57295e+06	6.35278e+06
[R].VEIASPEGVQQQR.[RK]	431	Gene.21556::CL2841.Contig4_All::g.21556::m.21556; Gene.21558::CL2841.Contig6_All::g.21558::m.21558	1xTMT6plex [N-Term]	2.758e-06	50	3.838e-05	1669.91	0.78	0	3.71542e+09	3.86867e+09	4.22784e+09	3.84228e+09	3.98239e+09	3.92229e+09
[K].KPLLVVHGEEDNNPGTLTMQSER.[F]	1	Gene.46658::CL8322.Contig3_All::g.46658::m.46658	1xTMT6plex [K1]; 1xTMT6plex [N-Term]	1.138e-05	21	3.838e-05	3022.6	-0.73	0	629819	611038	637140	759780	723852	752962
[K].VELAEIFLTSSGVNYHVYSPDSLEK.[L]	4	Gene.57027::CL11529.Contig3_All::g.57027::m.57027	1xTMT6plex [K25]; 1xTMT6plex [N-Term]	5.049e-07	56	3.838e-05	3255.72	-0.48	0	3.13543e+06	3.41949e+06	3.73301e+06	5.02862e+06	3.88284e+06	3.87003e+06
[R].KPISINEFLKPAEGER.[Y]	1	Gene.70093::Unigene8474_All::g.70093::m.70093	2xTMT6plex [K1; K10]; 1xTMT6plex [N-Term]	3.196e-06	18	3.838e-05	2515.49	3.5	0	817539	791541	882949	557330	604821	550352
[R].KPLYVALAQR.[K]	1	Gene.55516::CL11023.Contig2_All::g.55516::m.55516	1xTMT6plex [K1]; 1xTMT6plex [N-Term]	3.296e-05	14	3.838e-05	1617.03	0.01	0	2.44521e+06	1.98558e+06	2.15756e+06	3.36356e+06	3.42958e+06	3.0618e+06
[R].KPMAEDLLDK.[M]	1	Gene.55184::CL10901.Contig1_All::g.55184::m.55184	2xTMT6plex [K1; K10]; 1xTMT6plex [N-Term]	8.654e-05	8	3.838e-05	1847.09	-1.06	0	1.35269e+07	1.08145e+07	9.7768e+06	9.74182e+06	9.944e+06	8.89146e+06
[K].KPMDQGGAHINLK.[V]	2	Gene.9820::CL1033.Contig1_All::g.9820::m.9820	2xTMT6plex [K1; K13]; 1xTMT6plex [N-Term]	1.371e-05	45	3.838e-05	2096.23	-1.88	0	5.1833e+06	5.79841e+06	4.96696e+06	5.78105e+06	5.6324e+06	5.0372e+06
[R].KPPGYAFIEFDDR.[R]	1	Gene.37334::CL5936.Contig5_All::g.37334::m.37334	1xTMT6plex [K1]; 1xTMT6plex [N-Term]	7.41e-05	24	3.838e-05	2013.08	-1.37	0	3.50788e+06	2.90489e+06	3.3081e+06	4.70086e+06	4.68772e+06	4.01948e+06
[K].KPSDDILNVVK.[S]	1	Gene.75166::Unigene13375_All::g.75166::m.75166	2xTMT6plex [K1; K11]; 1xTMT6plex [N-Term]	7.865e-05	18	3.838e-05	1915.18	0.9	0	1.76701e+06	1.75002e+06	1.77304e+06	1.94386e+06	1.69104e+06	1.75466e+06
[K].VEHLFFAQQFHDR.[K]	17	Gene.23426::CL3232.Contig4_All::g.23426::m.23426; Gene.40109::CL6570.Contig2_All::g.40109::m.40109; Gene.23419::CL3232.Contig1_All::g.23419::m.23419	1xTMT6plex [N-Term]	1.088e-05	40	3.838e-05	1902.98	0.27	0	1.58187e+07	1.74176e+07	1.57948e+07	3.87007e+07	4.14653e+07	3.57149e+07
[K].VEGVVNLFQEDDGPTTVNVR.[V]	6	Gene.54209::CL10586.Contig1_All::g.54209::m.54209	1xTMT6plex [N-Term]	3.033e-07	63	3.838e-05	2417.25	-0.19	0	1.07872e+07	1.19379e+07	1.70165e+07	1.2144e+07	1.28174e+07	1.31863e+07
[K].KPSSNAESSAETVVK.[S]	1	Gene.6763::CL636.Contig3_All::g.6763::m.6763	2xTMT6plex [K1; K15]; 1xTMT6plex [N-Term]	2.02e-05	22	3.838e-05	2221.26	-2.95	0	156605	180295	172733	673992	755349	693741
[R].VEGVETLDYLDNLR.[N]	3	Gene.23869::CL3316.Contig3_All::g.23869::m.23869	1xTMT6plex [N-Term]	1.014e-05	42	3.838e-05	1864.99	0.8	0	3.89866e+06	3.73467e+06	3.62369e+06	4.43773e+06	4.28501e+06	4.22764e+06
[R].KPSVAAIQGLALGGGLEIAMACHGR.[I]	1	Gene.8152::CL832.Contig1_All::g.8152::m.8152	1xCarbamidomethyl [C22]; 1xTMT6plex [K1]; 1xTMT6plex [N-Term]	3.417e-08	66	3.838e-05	2935.64	3.72	0	529064	421671	409026	522947	653180	472506
[R].KPSVAAIQGLALGGGLEIAMACHGR.[I]	2	Gene.8152::CL832.Contig1_All::g.8152::m.8152	1xCarbamidomethyl [C22]; 1xOxidation [M20]; 1xTMT6plex [K1]; 1xTMT6plex [N-Term]	1.424e-06	61	3.838e-05	2951.63	-0.36	0	2.40376e+06	2.56744e+06	2.38754e+06	2.67654e+06	2.72817e+06	2.56628e+06
[K].KPTLLAIGLEGGFENREPEYEESYK.[I]	1	Gene.48801::CL8935.Contig3_All::g.48801::m.48801	2xTMT6plex [K1; K25]; 1xTMT6plex [N-Term]	5.746e-05	15	3.838e-05	3556.91	-1.98	1	756873	605325	616645	925361	928288	994822
[R].VEGSNWAVLLLAASSSYDGPFTNPAESK.[K]	2	Gene.31973::CL4738.Contig2_All::g.31973::m.31973	1xTMT6plex [K28]; 1xTMT6plex [N-Term]	2.535e-05	32	3.838e-05	3368.74	0.48	0	917433	697604	620900	697045	701562	723888
[K].KPVEVPSNVEVLLEGQFIK.[T]	2	Gene.38483::CL6209.Contig2_All::g.38483::m.38483	2xTMT6plex [K1; K19]; 1xTMT6plex [N-Term]	9.191e-06	38	3.838e-05	2812.68	-1.79	0	2.6622e+06	2.44529e+06	2.57522e+06	3.60184e+06	3.39645e+06	3.40008e+06
[K].KPVGPSPVEEAVAAAK.[A]	1	Gene.23727::CL3287.Contig2_All::g.23727::m.23727	2xTMT6plex [K1; K16]; 1xTMT6plex [N-Term]	2.176e-05	52	3.838e-05	2237.35	-0.42	0	1.57476e+06	1.4318e+06	1.52627e+06	1.74613e+06	1.66286e+06	1.54171e+06
[R].KPVIAGDTLVMR.[M]	2	Gene.81059::Unigene18870_All::g.81059::m.81059	1xTMT6plex [K1]; 1xTMT6plex [N-Term]	3.48e-06	24	3.838e-05	1758.07	-2.49	0	5.72613e+06	4.68833e+06	5.13578e+06	6.30397e+06	5.8215e+06	5.88567e+06
[R].KPWELYFNCYVQER.[E]	1	Gene.24003::CL3342.Contig1_All::g.24003::m.24003; Gene.24027::CL3342.Contig7_All::g.24027::m.24027	1xCarbamidomethyl [C9]; 1xTMT6plex [K1]; 1xTMT6plex [N-Term]	3.682e-05	11	3.838e-05	2390.24	3.24	0	1.53732e+06	1.19775e+06	1.36228e+06	3.18345e+06	3.61085e+06	2.8053e+06
[R].KFVADGVFFAELNEVLTR.[E]	2	Gene.89300::Unigene26643_All::g.89300::m.89300	1xTMT6plex [K1]; 1xTMT6plex [N-Term]	6.962e-07	51	3.838e-05	2513.42	0.28	1	1.57652e+06	1.65113e+06	1.76783e+06	1.97268e+06	2.13345e+06	1.94392e+06
[K].VENTVSVPASNVLSAFPPGQVDNLAYLR.[A]	2	Gene.50155::CL9360.Contig1_All::g.50155::m.50155	1xTMT6plex [N-Term]	2.76e-06	61	3.838e-05	3186.7	4.3	0	731617	642134	637751	621864	727551	720804
[R].VEPDVCVQDEATTYLNRPEVQK.[A]	1	Gene.3419::CL325.Contig3_All::g.3419::m.3419	1xCarbamidomethyl [C6]; 1xTMT6plex [K22]; 1xTMT6plex [N-Term]	2.496e-06	29	3.838e-05	3048.57	-1.53	0	468674	481260	514738	1.06882e+06	997265	1.03822e+06
[R].KGLGSSIVDMYK.[Q]	1	Gene.23442::CL3239.Contig1_All::g.23442::m.23442	2xTMT6plex [K1; K12]; 1xTMT6plex [N-Term]	3.613e-05	11	3.838e-05	1985.17	-2.38	1	1.19271e+06	1.0829e+06	1.0107e+06	1.66729e+06	1.70536e+06	1.50764e+06
[K].KGLLTDSTLPLLTDSALR.[D]	1	Gene.72647::Unigene10945_All::g.72647::m.72647	1xTMT6plex [K1]; 1xTMT6plex [N-Term]	1.204e-06	35	3.838e-05	2372.42	0.44	1	1.60056e+06	1.38735e+06	1.59927e+06	2.22972e+06	2.2033e+06	2.20511e+06
[R].KGMSQLELEDEVEDDLKR.[A]	1	Gene.83869::Unigene21487_All::g.83869::m.83869	2xTMT6plex [K1; K17]; 1xTMT6plex [N-Term]	7.151e-05	7	3.838e-05	2821.52	-3.17	2	950291	774883	857632	1.20522e+06	1.16717e+06	1.14232e+06
[R].VEVTDAADFQVK.[E]	2	Gene.27603::CL3935.Contig2_All::g.27603::m.27603	1xTMT6plex [K12]; 1xTMT6plex [N-Term]	6.676e-06	69	3.838e-05	1779.99	-3.42	0	1.73482e+06	1.45111e+06	1.61319e+06	1.79179e+06	1.8031e+06	1.63442e+06
[K].VEVSGVTVCAQSTR.[W]	1	Gene.22770::CL3097.Contig2_All::g.22770::m.22770	1xCarbamidomethyl [C9]; 1xTMT6plex [N-Term]	2.551e-06	58	3.838e-05	1721.91	-1.86	0	1.66119e+06	1.27456e+06	1.2101e+06	1.07629e+06	1.14749e+06	1.12894e+06
[R].KGNVIITGASSGLGLTTAK.[A]	3	Gene.38879::CL6286.Contig1_All::g.38879::m.38879	2xTMT6plex [K1; K19]; 1xTMT6plex [N-Term]	1.326e-06	63	3.838e-05	2475.51	0.46	1	2.46332e+06	2.25396e+06	2.56447e+06	3.54487e+06	3.64054e+06	3.64018e+06
[K].KGPAFGMPGVHVDGMDVLK.[V]	1	Gene.23483::CL3245.Contig3_All::g.23483::m.23483; Gene.59493::CL12138.Contig1_All::g.59493::m.59493	2xTMT6plex [K1; K19]; 1xTMT6plex [N-Term]	5.306e-05	29	3.838e-05	2642.48	0.98	1	523640	499569	568303	1.02852e+06	1.01926e+06	1.00468e+06
[K].VEVNGDNAAPIYK.[F]	1	Gene.41496::CL6946.Contig2_All::g.41496::m.41496	1xTMT6plex [K13]; 1xTMT6plex [N-Term]	1.676e-06	52	3.838e-05	1848.03	-0.04	0	879425	847998	1.05375e+06	1.33672e+06	1.11434e+06	1.17166e+06
[R].KGPAPYNLEVPTYK.[F]	3	Gene.17533::CL2217.Contig1_All::g.17533::m.17533	2xTMT6plex [K1; K14]; 1xTMT6plex [N-Term]	1.687e-05	11	3.838e-05	2264.33	-1.93	1	2.95812e+06	2.85699e+06	2.92046e+06	3.17848e+06	3.44502e+06	2.97466e+06
[R].KGPLIVYGTEGAK.[I]	6	Gene.35288::CL5476.Contig2_All::g.35288::m.35288; Gene.35287::CL5476.Contig1_All::g.35287::m.35287	2xTMT6plex [K1; K13]; 1xTMT6plex [N-Term]	3.633e-06	66	3.838e-05	2020.24	-0.95	1	1.89154e+07	1.81653e+07	2.02298e+07	2.54572e+07	2.43507e+07	2.34314e+07
[K].VEVLTTESTAGSGESVWVGTVSGK.[D]	1	Gene.29276::CL4234.Contig3_All::g.29276::m.29276	1xTMT6plex [K24]; 1xTMT6plex [N-Term]	1.45e-07	65	3.838e-05	2838.51	0.54	0	1.90098e+06	1.516e+06	1.36684e+06	2.00327e+06	2.28492e+06	2.13538e+06
[R].KGPYAYEDMISMGVDAGK.[E]	1	Gene.86473::Unigene24005_All::g.86473::m.86473	2xTMT6plex [K1; K18]; 1xTMT6plex [N-Term]	1.782e-05	25	3.838e-05	2619.38	0.51	1	2.65804e+06	2.34516e+06	2.36815e+06	2.38028e+06	2.27177e+06	2.41216e+06
[R].KGQITNILEENVVQPLLVSTSAVSLATECVR.[M]	1	Gene.47961::CL8694.Contig2_All::g.47961::m.47961	1xCarbamidomethyl [C29]; 1xTMT6plex [K1]; 1xTMT6plex [N-Term]	1.243e-07	66	3.838e-05	3827.14	-0.92	1	134928	97249.9	107263	135295	123097	133597
[K].KGQIYSVNEGNAK.[N]	1	Gene.3199::CL301.Contig22_All::g.3199::m.3199	2xTMT6plex [K1; K13]; 1xTMT6plex [N-Term]	1.503e-06	40	3.838e-05	2095.21	-2.04	1	637138	666682	794493	793339	765614	729965
[K].KGQPEDAVYDYEDR.[V]	1	Gene.47133::CL8447.Contig1_All::g.47133::m.47133	1xTMT6plex [K1]; 1xTMT6plex [N-Term]	1.768e-06	56	3.838e-05	2143.07	-0.52	1	1.78387e+06	2.17928e+06	2.76133e+06	6.01616e+06	6.34352e+06	7.45181e+06
[R].KGSAVVVEK.[E]	2	Gene.83849::Unigene21466_All::g.83849::m.83849	2xTMT6plex [K1; K9]; 1xTMT6plex [N-Term]	8.289e-05	21	3.838e-05	1604.04	0.23	1	7.04283e+06	8.36326e+06	8.471e+06	9.67303e+06	1.12132e+07	1.13092e+07
[R].KGSAVVVEKEDGQLWQSDVPDVQAK.[H]	2	Gene.83849::Unigene21466_All::g.83849::m.83849	3xTMT6plex [K1; K9; K25]; 1xTMT6plex [N-Term]	1.106e-06	29	3.838e-05	3629.04	2.6	2	1.02018e+06	987742	982564	1.04453e+06	1.09663e+06	1.22748e+06
[K].KGSDEEPFEFITGEEQVVDGLDR.[A]	2	Gene.28293::CL4059.Contig2_All::g.28293::m.28293	1xTMT6plex [K1]; 1xTMT6plex [N-Term]	1.259e-06	76	3.838e-05	3054.53	-0.18	1	968027	814370	847357	1.06837e+06	1.08025e+06	1.14808e+06
[R].KGSHGDVLFLTSR.[G]	2	Gene.58667::CL11963.Contig1_All::g.58667::m.58667	1xTMT6plex [K1]; 1xTMT6plex [N-Term]	3.885e-06	20	3.838e-05	1875.09	0.42	1	2.90578e+06	2.65601e+06	2.66222e+06	3.12912e+06	3.36166e+06	3.2239e+06
[K].KGSITSVQAIYVPADDLTDPAPATTFAHLDATTVLSR.[Q]	3	Gene.55721::CL11091.Contig2_All::g.55721::m.55721; Gene.55724::CL11091.Contig4_All::g.55724::m.55724	1xTMT6plex [K1]; 1xTMT6plex [N-Term]	2.485e-07	44	3.838e-05	4301.31	-0.15	1	2.64414e+06	2.18773e+06	2.83897e+06	4.8798e+06	4.54769e+06	4.49686e+06
[K].KGSNATMQTAASGK.[M]	1	Gene.70093::Unigene8474_All::g.70093::m.70093	2xTMT6plex [K1; K14]; 1xTMT6plex [N-Term]	4.075e-07	50	3.838e-05	2039.15	-1.28	1	330411	291917	462648	594016	646481	614871
[R].KGSPLVIGVK.[T]	1	Gene.35442::CL5513.Contig2_All::g.35442::m.35442	2xTMT6plex [K1; K10]; 1xTMT6plex [N-Term]	1.048e-05	34	3.838e-05	1685.13	-1.15	1	4.40684e+06	2.7272e+06	1.6108e+06	1.03927e+06	931256	851580
[R].KGSTLGSVSDEK.[A]	1	Gene.48525::CL8870.Contig2_All::g.48525::m.48525	2xTMT6plex [K1; K12]; 1xTMT6plex [N-Term]	4.718e-05	28	3.838e-05	1895.11	-2.58	1	2.83391e+06	2.70818e+06	2.41427e+06	2.24319e+06	2.42474e+06	2.91053e+06
[R].KGSTPEWTDDVGVDEAFTK.[F]	1	Gene.443::CL48.Contig6_All::g.443::m.443; Gene.74505::Unigene12929_All::g.74505::m.74505; Gene.74496::Unigene12925_All::g.74496::m.74496	2xTMT6plex [K1; K19]; 1xTMT6plex [N-Term]	1.176e-06	59	3.838e-05	2769.45	0.59	1	236675	177885	229580	399500	355281	399325
[K].KGSTVAIFGLGGVGLAAAEGAR.[I]	2	Gene.89220::Unigene26587_All::g.89220::m.89220; Gene.14209::CL1709.Contig8_All::g.14209::m.14209	1xTMT6plex [K1]; 1xTMT6plex [N-Term]	1.099e-06	43	3.838e-05	2460.43	0.33	1	2.09674e+06	1.81382e+06	1.92323e+06	2.0743e+06	2.27343e+06	2.14067e+06
[K].KGSTVAVFGLGGVGLAAAEGAR.[I]	5	Gene.80759::Unigene18639_All::g.80759::m.80759; Gene.70348::Unigene8710_All::g.70348::m.70348	1xTMT6plex [K1]; 1xTMT6plex [N-Term]	2.517e-09	98	3.838e-05	2446.42	-0.48	1	1.22613e+07	1.01458e+07	9.85174e+06	8.80143e+06	8.60793e+06	8.5187e+06
[K].KGTQGLIQIENPNITK.[S]	1	Gene.49481::CL9145.Contig1_All::g.49481::m.49481	2xTMT6plex [K1; K16]; 1xTMT6plex [N-Term]	5.764e-05	35	3.838e-05	2441.47	-0.73	1	412237	368730	448933	627921	877932	634711
[K].VEVFGVDAIER.[M]	1	Gene.41071::CL6827.Contig1_All::g.41071::m.41071	1xTMT6plex [N-Term]	2.061e-05	45	3.838e-05	1462.81	-0.47	0	702015	638992	646705	780381	858391	801901
[R].KGVADFLQEVTSLK.[D]	1	Gene.25770::CL3613.Contig22_All::g.25770::m.25770	2xTMT6plex [K1; K14]; 1xTMT6plex [N-Term]	4.866e-06	40	3.838e-05	2222.34	-0.79	1	1.8333e+06	1.52202e+06	1.49033e+06	1.96787e+06	2.11206e+06	1.97741e+06
[K].KGLETEPVALWNR.[Y]	1	Gene.37559::CL5990.Contig1_All::g.37559::m.37559	1xTMT6plex [K1]; 1xTMT6plex [N-Term]	1.553e-05	15	3.838e-05	1971.14	-1.1	1	2.44506e+06	2.46841e+06	2.55584e+06	4.49574e+06	4.65131e+06	4.34904e+06
[K].KGVEQGPQIDQEQFNK.[I]	1	Gene.83862::Unigene21478_All::g.83862::m.83862	2xTMT6plex [K1; K16]; 1xTMT6plex [N-Term]	7.454e-08	45	3.838e-05	2532.4	-0.9	1	724910	650459	714581	826038	869318	818412
[R].KGIDFLINAR.[K]	2	Gene.47646::CL8599.Contig2_All::g.47646::m.47646	1xTMT6plex [K1]; 1xTMT6plex [N-Term]	3.545e-05	20	3.838e-05	1604.99	0.32	1	954261	839476	858738	1.44085e+06	1.40904e+06	1.31312e+06
[K].VEVVTPEEHLGDVIGDLNSR.[R]	1	Gene.89088::Unigene26491_All::g.89088::m.89088	1xTMT6plex [N-Term]	5.744e-05	25	3.838e-05	2407.27	-0.81	0	1.20682e+06	972629	1.12456e+06	2.00529e+06	1.94424e+06	1.87939e+06
[R].KFVTQGAYDTR.[D]	3	Gene.35522::CL5535.Contig1_All::g.35522::m.35522	1xTMT6plex [K1]; 1xTMT6plex [N-Term]	5.672e-05	33	3.838e-05	1743.98	0.09	1	6.55863e+06	5.95765e+06	6.35632e+06	6.52687e+06	5.80961e+06	5.16743e+06
[R].KGAILPNSDADIIILNPNETFQINAK.[S]	1	Gene.67303::Unigene5859_All::g.67303::m.67303	2xTMT6plex [K1; K26]; 1xTMT6plex [N-Term]	5.452e-05	34	3.838e-05	3497	-2.11	1	809211	768312	776092	897369	760475	815835
[K].VEYENLAGGVVAIHSGFK.[L]	4	Gene.84105::Unigene21673_All::g.84105::m.84105	1xTMT6plex [K18]; 1xTMT6plex [N-Term]	2.139e-07	52	3.838e-05	2348.3	0.46	0	5.37726e+06	4.53104e+06	4.58164e+06	6.23369e+06	6.18698e+06	5.94352e+06
[R].KGDAEVDDGSLK.[E]	1	Gene.5428::CL497.Contig1_All::g.5428::m.5428	2xTMT6plex [K1; K12]; 1xTMT6plex [N-Term]	5.911e-06	28	3.838e-05	1921.08	0.18	1	1.83005e+06	1.46879e+06	1.89765e+06	2.73157e+06	2.59978e+06	2.64839e+06
[R].KGDDLYVEHTLTLTEALCGFQFPLTHLDGR.[Q]	1	Gene.61785::Unigene806_All::g.61785::m.61785	1xCarbamidomethyl [C18]; 1xTMT6plex [K1]; 1xTMT6plex [N-Term]	4.619e-07	42	3.838e-05	3905.03	-1.52	1	456524	282892	448927	744193	783278	686603
[K].VEYEMFGTAK.[K]	3	Gene.51685::CL9845.Contig3_All::g.51685::m.51685	1xTMT6plex [K10]; 1xTMT6plex [N-Term]	6.741e-05	63	3.838e-05	1632.87	-1.26	0	1.52134e+07	1.18041e+07	1.29179e+07	1.70315e+07	1.54668e+07	1.37771e+07
[R].VEYELWTNSNDECGVK.[C]	1	Gene.1837::CL167.Contig6_All::g.1837::m.1837; Gene.1833::CL167.Contig3_All::g.1833::m.1833; Gene.1832::CL167.Contig2_All::g.1832::m.1832	1xCarbamidomethyl [C13]; 1xTMT6plex [K16]; 1xTMT6plex [N-Term]	2.949e-05	59	3.838e-05	2401.17	-2.21	0	805720	735997	819011	1.2514e+06	1.18385e+06	1.15024e+06
[K].VEYEGDAVSGNFVVVDHDAFWR.[S]	1	Gene.70109::Unigene8484_All::g.70109::m.70109	1xTMT6plex [N-Term]	1.262e-06	55	3.838e-05	2740.32	-2.18	0	875092	725914	966324	1.08408e+06	1.06691e+06	1.10417e+06
[K].KGDLFVTYEVLFPNK.[L]	2	Gene.18127::CL2314.Contig2_All::g.18127::m.18127	2xTMT6plex [K1; K15]; 1xTMT6plex [N-Term]	5.43e-05	24	3.838e-05	2457.44	-0.71	1	4.44737e+06	4.28174e+06	3.28878e+06	5.0888e+06	5.03706e+06	5.11804e+06
[K].KGDNDLPGLTDTEKPR.[M]	4	Gene.40668::CL6723.Contig1_All::g.40668::m.40668	2xTMT6plex [K1; K14]; 1xTMT6plex [N-Term]	2.341e-06	35	3.838e-05	2443.38	-0.28	1	9.47118e+06	9.17356e+06	1.04819e+07	1.40595e+07	1.27827e+07	1.36968e+07
[K].KGEASPFVQGWQGK.[E]	1	Gene.57901::CL11743.Contig2_All::g.57901::m.57901	2xTMT6plex [K1; K14]; 1xTMT6plex [N-Term]	3.79e-05	32	3.838e-05	2206.26	3.1	1	1.52799e+06	1.45182e+06	1.54007e+06	1.61696e+06	1.70463e+06	1.59894e+06
[R].KGEDVDLNALK.[A]	1	Gene.53667::CL10442.Contig4_All::g.53667::m.53667	2xTMT6plex [K1; K11]; 1xTMT6plex [N-Term]	8.198e-05	16	3.838e-05	1889.13	-0.46	1	1.67322e+06	1.41434e+06	1.30404e+06	1.31311e+06	1.37631e+06	1.28825e+06
[K].KGEEIALVQSGR.[Q]	2	Gene.1262::CL130.Contig9_All::g.1262::m.1262	1xTMT6plex [K1]; 1xTMT6plex [N-Term]	2.253e-05	27	3.838e-05	1745.03	0.69	1	3.5189e+06	3.08343e+06	2.97818e+06	5.04179e+06	5.15958e+06	4.93512e+06
[K].KGEETSISWNPLDGPIAGDTK.[Y]	23	Gene.440::CL48.Contig5_All::g.440::m.440; Gene.443::CL48.Contig6_All::g.443::m.443; Gene.460::CL48.Contig13_All::g.460::m.460; Gene.511::CL48.Contig33_All::g.511::m.511	2xTMT6plex [K1; K21]; 1xTMT6plex [N-Term]	9.17e-07	46	3.838e-05	2902.58	-1.03	1	3.35028e+07	3.13729e+07	3.07154e+07	3.55547e+07	3.27758e+07	3.58173e+07
[R].KGEFETGFEK.[G]	1	Gene.9447::CL980.Contig2_All::g.9447::m.9447	2xTMT6plex [K1; K10]; 1xTMT6plex [N-Term]	4.786e-05	15	3.838e-05	1859.05	-0.55	1	2.63689e+06	2.31258e+06	2.39701e+06	2.80716e+06	2.55603e+06	2.60794e+06
[K].KGELFAGDLK.[T]	7	Gene.52010::CL9938.Contig2_All::g.52010::m.52010	2xTMT6plex [K1; K10]; 1xTMT6plex [N-Term]	4.083e-05	26	3.838e-05	1765.08	-2.08	1	4.12602e+07	4.75059e+07	5.27352e+07	5.28008e+07	5.61407e+07	5.0609e+07
[K].KGELFLGDLTTQLK.[N]	3	Gene.42795::CL7257.Contig2_All::g.42795::m.42795	2xTMT6plex [K1; K14]; 1xTMT6plex [N-Term]	2.217e-05	57	3.838e-05	2250.37	-1.59	1	1.23099e+07	1.34301e+07	1.47155e+07	1.00915e+07	9.69525e+06	8.45349e+06
[R].KGELFLGDVK.[T]	2	Gene.49370::CL9110.Contig1_All::g.49370::m.49370	2xTMT6plex [K1; K10]; 1xTMT6plex [N-Term]	8.135e-05	24	3.838e-05	1793.11	0.99	1	3.91467e+06	4.29126e+06	5.3541e+06	5.25869e+06	5.40399e+06	4.89798e+06
[K].KGELLGGYQPFATR.[D]	18	Gene.13611::CL1604.Contig4_All::g.13611::m.13611; Gene.68575::Unigene7187_All::g.68575::m.68575; Gene.13606::CL1604.Contig1_All::g.13606::m.13606	1xTMT6plex [K1]; 1xTMT6plex [N-Term]	1.269e-06	44	3.838e-05	1995.14	0.2	1	1.59563e+08	1.69939e+08	1.63697e+08	2.05907e+08	1.99943e+08	1.94842e+08
[K].KGENAVFTIPSELAYGESGSPPTIPSNATLK.[F]	4	Gene.28293::CL4059.Contig2_All::g.28293::m.28293	2xTMT6plex [K1; K31]; 1xTMT6plex [N-Term]	4.585e-07	45	3.838e-05	3863.1	2.29	1	1.98897e+06	1.68032e+06	2.05804e+06	2.49833e+06	2.54186e+06	2.53572e+06
[K].KGEVALVTVAPEYGYGTEVK.[T]	6	Gene.28293::CL4059.Contig2_All::g.28293::m.28293	2xTMT6plex [K1; K20]; 1xTMT6plex [N-Term]	3.404e-06	59	3.838e-05	2797.6	-1.8	1	2.62569e+06	2.45226e+06	2.62987e+06	3.42189e+06	3.57268e+06	3.25338e+06
[K].KGEYYGLIVSGK.[A]	6	Gene.363::CL43.Contig2_All::g.363::m.363; Gene.372::CL43.Contig6_All::g.372::m.372	2xTMT6plex [K1; K12]; 1xTMT6plex [N-Term]	2.093e-05	16	3.838e-05	2001.2	0.06	1	9.48481e+06	1.08549e+07	1.26811e+07	3.00908e+07	2.87728e+07	2.86157e+07
[K].VEVYDHVVWGIPIDK.[N]	1	Gene.83368::Unigene21117_All::g.83368::m.83368	1xTMT6plex [K15]; 1xTMT6plex [N-Term]	6.484e-05	29	3.838e-05	2227.25	-0.46	0	3.66633e+06	2.67066e+06	3.03269e+06	2.795e+06	2.68937e+06	2.54611e+06
[K].KGGFVTNLPGDVPR.[V]	1	Gene.83742::Unigene21394_All::g.83742::m.83742	1xTMT6plex [K1]; 1xTMT6plex [N-Term]	1.267e-05	36	3.838e-05	1915.12	-0.1	1	1.16025e+06	1.03812e+06	1.03756e+06	1.21982e+06	1.34758e+06	1.34265e+06
[K].VEVVYEELPGWQADISLVR.[R]	4	Gene.12429::CL1441.Contig1_All::g.12429::m.12429	1xTMT6plex [N-Term]	4.209e-07	74	3.838e-05	2431.31	0.36	0	2.42595e+06	2.23008e+06	2.08022e+06	2.82592e+06	2.75773e+06	2.75834e+06
[R].KGGPGITQADLLVINK.[T]	1	Gene.21094::CL2768.Contig2_All::g.21094::m.21094	2xTMT6plex [K1; K16]; 1xTMT6plex [N-Term]	2.317e-05	39	3.838e-05	2311.43	3.11	1	657905	611377	570615	664638	667006	664480
[K].KGGTEHLGLPVFNSVAEAK.[A]	3	Gene.36397::CL5737.Contig1_All::g.36397::m.36397	2xTMT6plex [K1; K19]; 1xTMT6plex [N-Term]	1.442e-06	55	3.838e-05	2641.53	-0.02	1	8.49603e+06	9.1392e+06	9.44011e+06	1.20227e+07	1.18327e+07	1.21249e+07
[K].KGGTSIEDLAEKYPDMIIK.[V]	2	Gene.61925::Unigene917_All::g.61925::m.61925	3xTMT6plex [K1; K12; K19]; 1xTMT6plex [N-Term]	7.45e-07	31	3.838e-05	3024.75	-0.12	2	8.15578e+06	6.21389e+06	6.74159e+06	9.70985e+06	9.62616e+06	8.89316e+06
[R].KGHAVGDIPGVR.[F]	9	Gene.34752::CL5382.Contig2_All::g.34752::m.34752; Gene.34754::CL5382.Contig4_All::g.34754::m.34754	1xTMT6plex [K1]; 1xTMT6plex [N-Term]	7.98e-05	18	3.838e-05	1664	-1.23	1	1.50726e+07	1.43568e+07	1.53243e+07	1.77448e+07	1.77141e+07	1.65775e+07
[R].KGIACFSLEEYQTAK.[A]	1	Gene.75578::Unigene13690_All::g.75578::m.75578	1xCarbamidomethyl [C5]; 2xTMT6plex [K1; K15]; 1xTMT6plex [N-Term]	5.087e-06	33	3.838e-05	2432.35	-6.23	1	762772	700943	755510	907617	904519	787713
[K].KINSLWEEFGK.[A]	1	Gene.81149::Unigene18947_All::g.81149::m.81149	2xTMT6plex [K1; K11]; 1xTMT6plex [N-Term]	2.049e-05	22	3.838e-05	2038.19	1.43	1	3.51219e+06	3.2598e+06	3.22265e+06	5.28764e+06	5.04975e+06	4.8564e+06
[R].KGVVTLEEGK.[S]	4	Gene.75377::Unigene13534_All::g.75377::m.75377	2xTMT6plex [K1; K10]; 1xTMT6plex [N-Term]	4.118e-05	36	3.838e-05	1747.09	-0.39	1	1.0864e+07	1.03485e+07	1.17266e+07	2.967e+07	3.28172e+07	2.82227e+07
[K].KGYEVLYMVDAIDEYAIGQLK.[E]	2	Gene.106556::Unigene61055_All::g.106556::m.106556; Gene.69926::Unigene8341_All::g.69926::m.69926	1xOxidation [M8]; 2xTMT6plex [K1; K21]; 1xTMT6plex [N-Term]	2.356e-07	56	3.838e-05	3121.71	-2.59	1	1.74115e+06	1.74023e+06	1.73539e+06	2.90307e+06	3.10492e+06	2.90818e+06
[K].KIEDNNTLVFIVDVR.[A]	8	Gene.69820::Unigene8278_All::g.69820::m.69820; Gene.75515::Unigene13644_All::g.75515::m.75515	1xTMT6plex [K1]; 1xTMT6plex [N-Term]	1.362e-06	38	3.838e-05	2233.3	-0.85	1	3.9645e+07	3.70069e+07	3.83495e+07	5.82881e+07	5.49374e+07	5.67347e+07
[R].KLEFLMADAK.[A]	1	Gene.83992::Unigene21579_All::g.83992::m.83992	2xTMT6plex [K1; K10]; 1xTMT6plex [N-Term]	2.642e-05	19	3.838e-05	1853.12	-1.95	1	916843	844447	859214	1.01321e+06	985069	935345
[K].KLEFLVTELK.[G]	1	Gene.17511::CL2209.Contig4_All::g.17511::m.17511	2xTMT6plex [K1; K10]; 1xTMT6plex [N-Term]	4.165e-05	20	3.838e-05	1907.22	0.02	1	3.10474e+06	2.62799e+06	2.75776e+06	2.94338e+06	2.94306e+06	2.71052e+06
[K].VESGHQDVVHDIAIDYYGK.[R]	3	Gene.64387::Unigene3381_All::g.64387::m.64387	1xTMT6plex [K19]; 1xTMT6plex [N-Term]	7.095e-07	36	3.838e-05	2603.35	-1.51	0	2.62226e+06	2.39731e+06	2.6668e+06	3.28439e+06	3.22929e+06	3.06524e+06
[R].VEQVEQLTYLTR.[V]	4	Gene.37234::CL5922.Contig1_All::g.37234::m.37234	1xTMT6plex [N-Term]	5.678e-06	52	3.838e-05	1707.95	0.46	0	2.04757e+06	1.7589e+06	1.82707e+06	2.45184e+06	2.51915e+06	2.49289e+06
[K].KLEIDDDQK.[L]	5	Gene.80786::Unigene18658_All::g.80786::m.80786; Gene.40668::CL6723.Contig1_All::g.40668::m.40668	2xTMT6plex [K1; K9]; 1xTMT6plex [N-Term]	6.556e-05	16	3.838e-05	1791.05	-0.12	1	2.90355e+07	3.03514e+07	3.52988e+07	4.342e+07	4.30352e+07	4.45263e+07
[R].KLEIFFVEETR.[R]	1	Gene.28816::CL4157.Contig3_All::g.28816::m.28816	1xTMT6plex [K1]; 1xTMT6plex [N-Term]	6.903e-05	19	3.838e-05	1869.09	-3.04	1	1.86413e+06	1.41947e+06	1.32352e+06	2.56796e+06	2.73119e+06	2.44162e+06
[R].KIEIPLPNEQAR.[M]	2	Gene.50026::CL9317.Contig1_All::g.50026::m.50026	1xTMT6plex [K1]; 1xTMT6plex [N-Term]	4.509e-05	31	3.838e-05	1866.12	-0.26	1	4.88044e+06	4.18648e+06	4.32306e+06	5.66908e+06	6.01472e+06	5.63704e+06
[R].VEQLLESIPTMFHNNK.[I]	2	Gene.83889::Unigene21501_All::g.83889::m.83889	1xTMT6plex [K16]; 1xTMT6plex [N-Term]	2.463e-05	46	3.838e-05	2358.29	-0.58	0	1.17196e+06	939469	1.08251e+06	1.65732e+06	1.56244e+06	1.61203e+06
[K].KIESAAAASAYK.[E]	1	Gene.59290::CL12105.Contig2_All::g.59290::m.59290	2xTMT6plex [K1; K12]; 1xTMT6plex [N-Term]	6.743e-07	40	3.838e-05	1897.14	0.56	1	1.31171e+06	1.19552e+06	1.21945e+06	1.62579e+06	1.68062e+06	1.39715e+06
[K].KLESLPAMVAGVWSDDPALQLEATTQFR.[K]	1	Gene.26011::CL3655.Contig1_All::g.26011::m.26011	1xOxidation [M8]; 1xTMT6plex [K1]; 1xTMT6plex [N-Term]	4.35e-06	43	3.838e-05	3547.89	-0.06	1	330070	283475	245327	261217	256810	264186
[R].KLEVEANDIFAIYR.[D]	1	Gene.51819::CL9881.Contig2_All::g.51819::m.51819	1xTMT6plex [K1]; 1xTMT6plex [N-Term]	1.193e-05	24	3.838e-05	2139.22	-3.54	1	1.58425e+06	1.38529e+06	1.49827e+06	1.69885e+06	1.61323e+06	1.77285e+06
[K].KLEVFVGGLEK.[E]	3	Gene.59774::CL12194.Contig1_All::g.59774::m.59774	2xTMT6plex [K1; K11]; 1xTMT6plex [N-Term]	6.659e-05	20	3.838e-05	1906.2	0.57	1	3.61811e+06	3.12833e+06	3.39257e+06	3.97777e+06	4.18699e+06	3.78807e+06
[K].KIEVQVSEGGTIK.[A]	3	Gene.29138::CL4215.Contig2_All::g.29138::m.29138; Gene.29139::CL4215.Contig3_All::g.29139::m.29139	2xTMT6plex [K1; K13]; 1xTMT6plex [N-Term]	1.311e-05	34	3.838e-05	2075.27	-2.73	1	1.62078e+06	1.36688e+06	1.48223e+06	1.80926e+06	2.02895e+06	1.72791e+06
[K].KLFGVTTLDVVR.[A]	10	Gene.75535::Unigene13659_All::g.75535::m.75535; Gene.105767::Unigene59211_All::g.105767::m.105767; Gene.61700::Unigene743_All::g.61700::m.61700; Gene.72601::Unigene10910_All::g.72601::m.72601	1xTMT6plex [K1]; 1xTMT6plex [N-Term]	5.736e-06	18	3.838e-05	1806.13	-0.87	1	4.17635e+07	5.13445e+07	5.20935e+07	3.70656e+07	3.88204e+07	3.49102e+07
[K].KIFVGGIPTSITEDELK.[E]	2	Gene.72813::Unigene11071_All::g.72813::m.72813	2xTMT6plex [K1; K17]; 1xTMT6plex [N-Term]	6.928e-05	33	3.838e-05	2534.5	0.07	1	3.09001e+06	2.41536e+06	2.62397e+06	3.41679e+06	3.53017e+06	3.27984e+06
[K].KLGADDTVLVSTK.[S]	4	Gene.10665::CL1186.Contig2_All::g.10665::m.10665	2xTMT6plex [K1; K13]; 1xTMT6plex [N-Term]	1.674e-06	36	3.838e-05	2034.24	-1.83	1	6.85669e+06	6.13091e+06	5.87764e+06	5.54775e+06	5.7676e+06	5.43686e+06
[R].KIGGSGVLVSPLTYIFDEEPPR.[W]	1	Gene.78273::Unigene16292_All::g.78273::m.78273	1xTMT6plex [K1]; 1xTMT6plex [N-Term]	2.875e-07	46	3.838e-05	2832.59	-0.43	1	507273	384830	427024	488567	528986	505897
[K].KIGIDEEVFVVDLK.[N]	5	Gene.75487::Unigene13621_All::g.75487::m.75487	2xTMT6plex [K1; K14]; 1xTMT6plex [N-Term]	1.356e-06	64	3.838e-05	2291.38	-1.85	1	5.11633e+07	5.28208e+07	5.10746e+07	8.03441e+07	7.67537e+07	6.13841e+07
[K].KLGLIDAVVSPGELITTAR.[I]	1	Gene.19292::CL2490.Contig2_All::g.19292::m.19292; Gene.19299::CL2490.Contig8_All::g.19299::m.19299; Gene.19298::CL2490.Contig7_All::g.19298::m.19298	1xTMT6plex [K1]; 1xTMT6plex [N-Term]	1.884e-06	65	3.838e-05	2411.46	-4.3	1	1.67712e+06	1.80906e+06	1.77903e+06	2.02633e+06	2.21794e+06	1.88947e+06
[R].VEPYVTFGYPNMK.[S]	6	Gene.43945::CL7558.Contig3_All::g.43945::m.43945	1xOxidation [M12]; 1xTMT6plex [K13]; 1xTMT6plex [N-Term]	5.17e-05	49	3.838e-05	2019.07	-1.97	0	6.04436e+06	7.2065e+06	6.49571e+06	7.74431e+06	9.76146e+06	7.32492e+06
[R].KLGSDLEAVAEQEPDAALGNGGLGR.[L]	1	Gene.23398::CL3228.Contig1_All::g.23398::m.23398; Gene.23401::CL3228.Contig2_All::g.23401::m.23401	1xTMT6plex [K1]; 1xTMT6plex [N-Term]	3.643e-05	21	3.838e-05	2925.57	1.28	1	524235	464010	420924	448041	441659	436202
[R].KIHLFDVDVPGGPVYK.[E]	1	Gene.75437::Unigene13573_All::g.75437::m.75437	2xTMT6plex [K1; K16]; 1xTMT6plex [N-Term]	3.904e-05	11	3.838e-05	2471.46	1.82	1	758407	779770	767876	915534	953742	884697
[K].KLIDLGVEFAPMEQIIK.[D]	4	Gene.2549::CL226.Contig1_All::g.2549::m.2549	2xTMT6plex [K1; K17]; 1xTMT6plex [N-Term]	2.998e-06	32	3.838e-05	2631.58	-0.92	1	7.47315e+06	6.51544e+06	6.85439e+06	8.99141e+06	8.46394e+06	8.05308e+06
[K].KLIDLGVEFAPMEQIIK.[D]	1	Gene.2549::CL226.Contig1_All::g.2549::m.2549	1xOxidation [M12]; 2xTMT6plex [K1; K17]; 1xTMT6plex [N-Term]	2.926e-05	14	3.838e-05	2647.57	-1.64	1	789741	722143	775956	655990	730195	644549
[R].KLIGATDPQNSEPGTIR.[G]	1	Gene.67052::Unigene5671_All::g.67052::m.67052	1xTMT6plex [K1]; 1xTMT6plex [N-Term]	9.953e-07	39	3.838e-05	2255.28	0.49	1	381912	389150	412680	488155	490539	506927
[R].VEPYVTFGYPNMK.[S]	2	Gene.43945::CL7558.Contig3_All::g.43945::m.43945	1xTMT6plex [K13]; 1xTMT6plex [N-Term]	2.913e-05	37	3.838e-05	2003.07	0.35	0	7.82191e+06	8.34157e+06	7.92897e+06	1.68409e+07	1.57652e+07	1.65206e+07
[K].KILVYGSSFSSEFEDSR.[N]	1	Gene.67220::Unigene5791_All::g.67220::m.67220	1xTMT6plex [K1]; 1xTMT6plex [N-Term]	3.614e-06	21	3.838e-05	2409.27	3.2	1	1.02026e+06	902087	941301	1.0097e+06	1.0239e+06	995896
[R].KINFTDAAEPELSFVK.[E]	1	Gene.60705::CL12326.Contig4_All::g.60705::m.60705	2xTMT6plex [K1; K16]; 1xTMT6plex [N-Term]	3.473e-06	50	3.838e-05	2496.43	-1.52	1	874068	794121	832498	1.55397e+06	2.15265e+06	1.61995e+06
[R].KLEDLTIGPVLTVTTER.[M]	1	Gene.47563::CL8573.Contig1_All::g.47563::m.47563	1xTMT6plex [K1]; 1xTMT6plex [N-Term]	1.416e-05	14	3.838e-05	2343.39	0.65	1	2.70259e+06	2.51096e+06	2.77053e+06	4.414e+06	3.89649e+06	4.46237e+06
[K].KGYDVAPSNDAGR.[F]	1	Gene.54009::CL10542.Contig2_All::g.54009::m.54009	1xTMT6plex [K1]; 1xTMT6plex [N-Term]	1.414e-05	16	3.838e-05	1807.97	-0.36	1	2.15366e+06	2.13562e+06	2.05414e+06	2.71721e+06	2.68023e+06	2.62625e+06
[K].KIEDIAFVAANDHDSR.[Y]	1	Gene.19331::CL2497.Contig4_All::g.19331::m.19331	1xTMT6plex [K1]; 1xTMT6plex [N-Term]	5.85e-05	15	3.838e-05	2259.21	0.29	1	909361	928306	875584	1.27555e+06	1.20055e+06	1.27496e+06
[K].KLDVLSNEVFVK.[A]	3	Gene.3199::CL301.Contig22_All::g.3199::m.3199	2xTMT6plex [K1; K12]; 1xTMT6plex [N-Term]	3.448e-05	20	3.838e-05	2078.28	-2.69	1	4.92145e+06	4.71261e+06	5.63615e+06	6.36614e+06	6.13214e+06	5.70307e+06
[K].KGYEVLYMVDAIDEYSVGQLK.[E]	3	Gene.61766::Unigene795_All::g.61766::m.61766	2xTMT6plex [K1; K21]; 1xTMT6plex [N-Term]	6.956e-07	32	3.838e-05	3107.69	1.3	1	5.27987e+06	4.13136e+06	4.33463e+06	6.6864e+06	7.42175e+06	6.57465e+06
[K].KGYEVLYMVDAIDEYSVGQLK.[E]	6	Gene.61766::Unigene795_All::g.61766::m.61766	1xOxidation [M8]; 2xTMT6plex [K1; K21]; 1xTMT6plex [N-Term]	1.03e-06	38	3.838e-05	3123.69	0.5	1	6.12061e+06	5.71721e+06	5.59352e+06	7.35164e+06	7.36894e+06	6.9848e+06
[R].KGYIDNFISK.[D]	1	Gene.34238::CL5258.Contig3_All::g.34238::m.34238	2xTMT6plex [K1; K10]; 1xTMT6plex [N-Term]	3.55e-05	22	3.838e-05	1872.12	0.06	1	4.73625e+06	4.87541e+06	4.87772e+06	4.82814e+06	5.29159e+06	4.94975e+06
[R].KGYNLFDTVAR.[S]	1	Gene.5864::CL542.Contig1_All::g.5864::m.5864	1xTMT6plex [K1]; 1xTMT6plex [N-Term]	6.754e-05	26	3.838e-05	1742	1	1	7.69784e+06	1.0113e+07	9.57646e+06	1.01236e+07	1.09373e+07	1.05029e+07
[R].KGYTLPPKEEDFLPLDIK.[S]	1	Gene.15946::CL1979.Contig13_All::g.15946::m.15946; Gene.15942::CL1979.Contig11_All::g.15942::m.15942	3xTMT6plex [K1; K8; K18]; 1xTMT6plex [N-Term]	4.377e-05	16	3.838e-05	3019.79	-3.96	2	3.1163e+06	3.26501e+06	3.03056e+06	3.53304e+06	4.32596e+06	3.56398e+06
[K].KHLATQAGDDLK.[K]	3	Gene.75487::Unigene13621_All::g.75487::m.75487	2xTMT6plex [K1; K12]; 1xTMT6plex [N-Term]	6.272e-05	46	3.838e-05	1984.18	-1.79	1	5.08928e+07	6.26697e+07	6.40865e+07	9.79242e+07	9.84725e+07	9.41486e+07
[R].KHLITEAVFK.[E]	1	Gene.49007::CL8998.Contig4_All::g.49007::m.49007	2xTMT6plex [K1; K10]; 1xTMT6plex [N-Term]	6.773e-05	30	3.838e-05	1873.19	1.35	1	1.34942e+06	1.29873e+06	1.27337e+06	1.70203e+06	1.82926e+06	1.5444e+06
[K].KHSEFISYPISLWTEK.[T]	3	Gene.61766::Unigene795_All::g.61766::m.61766	2xTMT6plex [K1; K16]; 1xTMT6plex [N-Term]	1.035e-05	31	3.838e-05	2652.5	0.99	1	1.12055e+07	8.68055e+06	1.01371e+07	1.62289e+07	1.48038e+07	1.27458e+07
[K].KHSEFISYPISLWVEK.[T]	1	Gene.106556::Unigene61055_All::g.106556::m.106556; Gene.69926::Unigene8341_All::g.69926::m.69926	2xTMT6plex [K1; K16]; 1xTMT6plex [N-Term]	1.737e-05	23	3.838e-05	2650.52	-0.66	1	1.81478e+06	1.34678e+06	1.41511e+06	2.67317e+06	2.50935e+06	2.54346e+06
[K].KHTGPGILSMANAGK.[N]	2	Gene.13790::CL1630.Contig1_All::g.13790::m.13790	1xOxidation [M10]; 2xTMT6plex [K1; K15]; 1xTMT6plex [N-Term]	5.928e-05	5	3.838e-05	2185.27	1.04	1	1.31465e+06	1.36413e+06	1.36795e+06	1.68576e+06	1.75091e+06	1.58953e+06
[K].VEVADLGNNFLVDNESVGQSR.[A]	1	Gene.41450::CL6929.Contig2_All::g.41450::m.41450	1xTMT6plex [N-Term]	3.005e-05	25	3.838e-05	2491.26	5.09	0	859326	701178	826658	931721	873968	918924
[K].VETVIVGEDCALPPPR.[G]	1	Gene.86474::Unigene24006_All::g.86474::m.86474	1xCarbamidomethyl [C10]; 1xTMT6plex [N-Term]	2.2e-05	54	3.838e-05	1981.06	1.09	0	155474	186783	148677	165487	163166	168450
[K].KKEEALEVLGADAYLVSK.[D]	3	Gene.61614::Unigene675_All::g.61614::m.61614	3xTMT6plex [K1; K2; K18]; 1xTMT6plex [N-Term]	3.837e-05	17	3.838e-05	2879.73	-2.85	2	4.50938e+06	3.91997e+06	4.09458e+06	7.43275e+06	7.50171e+06	7.62409e+06
[R].VETVDFSGGMIK.[D]	3	Gene.17683::CL2245.Contig2_All::g.17683::m.17683; Gene.17684::CL2245.Contig3_All::g.17684::m.17684	1xTMT6plex [K12]; 1xTMT6plex [N-Term]	6.122e-06	52	3.838e-05	1740.96	-0.64	0	1.02411e+06	942055	1.05917e+06	915433	1.06445e+06	993098
[R].VETTENQDPLVTK.[G]	1	Gene.89436::Unigene26750_All::g.89436::m.89436	1xTMT6plex [K13]; 1xTMT6plex [N-Term]	7.076e-06	70	3.838e-05	1932.07	-0.37	0	5.0385e+06	4.56936e+06	4.22748e+06	4.65267e+06	4.56189e+06	4.36563e+06
[R].KKEEYDFDLFTIGAGSGGVR.[A]	3	Gene.51030::CL9642.Contig1_All::g.51030::m.51030	2xTMT6plex [K1; K2]; 1xTMT6plex [N-Term]	1.198e-05	28	3.838e-05	2876.58	-1.41	2	2.83571e+06	2.85465e+06	3.10012e+06	2.3476e+06	2.48526e+06	2.38021e+06
[R].KKLDATANELVEEK.[A]	1	Gene.32951::CL4956.Contig1_All::g.32951::m.32951	3xTMT6plex [K1; K2; K14]; 1xTMT6plex [N-Term]	1.347e-05	11	3.838e-05	2504.51	-0.67	2	842245	755032	871210	1.17277e+06	1.22113e+06	953366
[K].KKTEEQFFEAEK.[K]	1	Gene.28304::CL4065.Contig1_All::g.28304::m.28304; Gene.84552::Unigene22130_All::g.84552::m.84552	3xTMT6plex [K1; K2; K12]; 1xTMT6plex [N-Term]	2.594e-05	18	3.838e-05	2430.41	-0.09	2	2.79863e+06	2.6838e+06	2.94942e+06	4.33656e+06	4.2417e+06	3.79445e+06
[R].VETGVIKPGMVVTFGPSGLTTEVK.[S]	6	Gene.8787::CL902.Contig1_All::g.8787::m.8787; Gene.8791::CL902.Contig4_All::g.8791::m.8791	1xOxidation [M10]; 2xTMT6plex [K7; K24]; 1xTMT6plex [N-Term]	8.221e-06	56	3.838e-05	3149.81	1.87	0	6.15401e+06	6.09776e+06	6.49406e+06	8.22885e+06	7.88796e+06	7.568e+06
[R].VETGVIKPGMVVTFGPSGLTTEVK.[S]	5	Gene.8787::CL902.Contig1_All::g.8787::m.8787; Gene.8791::CL902.Contig4_All::g.8791::m.8791	2xTMT6plex [K7; K24]; 1xTMT6plex [N-Term]	5.007e-07	65	3.838e-05	3133.81	-1.19	0	3.91195e+07	3.1207e+07	3.11325e+07	5.40321e+07	4.72849e+07	4.836e+07
[R].KLAETSSTTLPLSTEQQKPGGK.[A]	1	Gene.43478::CL7445.Contig1_All::g.43478::m.43478	3xTMT6plex [K1; K18; K22]; 1xTMT6plex [N-Term]	3.019e-05	28	3.838e-05	3217.88	1.33	1	429602	379345	420304	534217	566760	499595
[R].KIAGLITDGK.[TV]	3	Gene.8152::CL832.Contig1_All::g.8152::m.8152; Gene.8157::CL832.Contig3_All::g.8157::m.8157	2xTMT6plex [K1; K10]; 1xTMT6plex [N-Term]	3.458e-05	14	3.838e-05	1703.1	1.44	1	7.23729e+06	7.2624e+06	6.72823e+06	1.06278e+07	1.18054e+07	9.86807e+06
[R].KIAIAVDLSDESAFAVK.[W]	1	Gene.52203::CL9995.Contig1_All::g.52203::m.52203	2xTMT6plex [K1; K17]; 1xTMT6plex [N-Term]	2.355e-06	48	3.838e-05	2464.46	-0.82	1	1.31851e+06	1.2307e+06	1.17593e+06	1.27331e+06	1.22206e+06	1.15323e+06
[K].KLDATANELVEEK.[A]	6	Gene.32951::CL4956.Contig1_All::g.32951::m.32951	2xTMT6plex [K1; K13]; 1xTMT6plex [N-Term]	5.26e-06	42	3.838e-05	2147.25	3.1	1	8.70864e+06	9.90871e+06	9.82582e+06	1.77505e+07	1.84191e+07	1.57136e+07
[K].KLDDETEVLSHER.[V]	1	Gene.78297::Unigene16311_All::g.78297::m.78297	1xTMT6plex [K1]; 1xTMT6plex [N-Term]	4.143e-05	28	3.838e-05	2029.1	-0.07	1	1.10982e+06	1.07215e+06	1.14979e+06	1.02963e+06	1.18433e+06	1.07504e+06
[K].KIDEIVEDAVEFADASPHPQR.[G]	1	Gene.59493::CL12138.Contig1_All::g.59493::m.59493	1xTMT6plex [K1]; 1xTMT6plex [N-Term]	2.637e-05	46	3.838e-05	2824.49	1.31	1	645976	529366	639750	717873	646577	683470
[K].VETAFGDTNFQALK.[T]	9	Gene.107967::Unigene63386_All::g.107967::m.107967; Gene.27494::CL3916.Contig3_All::g.27494::m.27494; Gene.27497::CL3916.Contig4_All::g.27497::m.27497	1xTMT6plex [K14]; 1xTMT6plex [N-Term]	1.137e-05	48	3.838e-05	1999.09	0.52	0	1.70544e+07	1.35667e+07	1.38231e+07	1.45258e+07	1.42024e+07	1.3921e+07
[K].KLDVFIDVPDTIDINHLR.[S]	3	Gene.48801::CL8935.Contig3_All::g.48801::m.48801	1xTMT6plex [K1]; 1xTMT6plex [N-Term]	3.939e-05	39	3.838e-05	2581.48	-0.72	1	3.14135e+06	2.74163e+06	2.85806e+06	3.73955e+06	3.58886e+06	3.41403e+06
[K].KLDVLSNEVFIK.[A]	1	Gene.78065::Unigene16125_All::g.78065::m.78065	2xTMT6plex [K1; K12]; 1xTMT6plex [N-Term]	7.273e-05	20	3.838e-05	2092.3	-3.9	1	1.43674e+06	1.34646e+06	1.34758e+06	1.47269e+06	1.60124e+06	1.61175e+06
[K].KLEDFPLQVR.[F]	2	Gene.26445::CL3737.Contig1_All::g.26445::m.26445	1xTMT6plex [K1]; 1xTMT6plex [N-Term]	6.165e-05	13	3.838e-05	1703.03	0.03	1	3.2158e+06	2.89932e+06	2.70205e+06	4.12455e+06	4.38917e+06	4.0917e+06
[R].VEENLKEGDVFVIPAGHPSSQIASSNQR.[L]	63	Gene.21558::CL2841.Contig6_All::g.21558::m.21558; Gene.21555::CL2841.Contig3_All::g.21555::m.21555	1xTMT6plex [K6]; 1xTMT6plex [N-Term]	3.192e-09	56	3.838e-05	3466.83	1.52	1	3.82163e+08	3.28623e+08	4.41146e+08	4.13076e+08	3.93998e+08	4.31241e+08
[K].HPWNLMTTSADEGQFLNLLLK.[L]	1	Gene.15220::CL1879.Contig4_All::g.15220::m.15220	1xOxidation [M6]; 1xTMT6plex [K21]; 1xTMT6plex [N-Term]	5.387e-05	21	3.838e-05	2902.55	0.72	0	335974	308014	295838	741327	692162	683260
[K].HPVYITQGSYTNIK.[V]	1	Gene.28130::CL4022.Contig1_All::g.28130::m.28130	1xTMT6plex [K14]; 1xTMT6plex [N-Term]	5.568e-05	19	3.838e-05	2079.16	2	0	884430	832544	868975	974144	968828	905416
[K].GVGVQIGAEIEQSSAAPETPPPASSK.[VA]	5	Gene.77675::Unigene15835_All::g.77675::m.77675; Gene.35591::CL5544.Contig2_All::g.35591::m.35591	1xTMT6plex [K26]; 1xTMT6plex [N-Term]	9.792e-09	79	3.838e-05	2965.59	1.54	0	2.19316e+06	1.79364e+06	2.10079e+06	2.46492e+06	2.51492e+06	2.39701e+06
[R].VGVLGASGYTGSEIVR.[L]	2	Gene.11978::CL1374.Contig4_All::g.11978::m.11978; Gene.11977::CL1374.Contig3_All::g.11977::m.11977	1xTMT6plex [N-Term]	8.748e-06	10	3.838e-05	1794	1.37	0	1.43041e+06	1.30795e+06	1.32344e+06	1.30981e+06	1.35195e+06	1.17081e+06
[R].GVHPTEEQAYSAAIAELVFDLEQAER.[T]	1	Gene.53659::CL10440.Contig2_All::g.53659::m.53659	1xTMT6plex [N-Term]	5.597e-07	25	3.838e-05	3102.56	4.35	0	216914	157179	172674	199315	184818	190404
[R].GVHVDVGGDPGFTIQNHK.[F]	1	Gene.26280::CL3706.Contig4_All::g.26280::m.26280; Gene.26277::CL3706.Contig1_All::g.26277::m.26277	1xTMT6plex [K18]; 1xTMT6plex [N-Term]	1.745e-05	43	3.838e-05	2335.26	-1.11	0	780990	766228	778934	715618	702850	650051
[K].GVIASVIDLAEK.[L]	1	Gene.44409::CL7675.Contig2_All::g.44409::m.44409	1xTMT6plex [K12]; 1xTMT6plex [N-Term]	8.196e-06	48	3.838e-05	1673.02	-0.94	0	694028	532003	632901	1.01402e+06	925117	937888
[R].GVICSSAGNHAQGVALAAQR.[L]	1	Gene.39050::CL6321.Contig1_All::g.39050::m.39050	1xCarbamidomethyl [C4]; 1xTMT6plex [N-Term]	3.38e-08	97	3.838e-05	2196.15	0.66	0	909765	719076	566767	423771	378194	361623
[K].GVLCYGPPGTGK.[T]	1	Gene.70155::Unigene8518_All::g.70155::m.70155	1xCarbamidomethyl [C4]; 1xTMT6plex [K12]; 1xTMT6plex [N-Term]	2.177e-05	57	3.838e-05	1663.92	0.62	0	845043	843419	919063	948733	953158	780824
[R].GVIEFCDGGPPVK.[N]	1	Gene.30046::CL4377.Contig3_All::g.30046::m.30046	1xCarbamidomethyl [C6]; 1xTMT6plex [K13]; 1xTMT6plex [N-Term]	1.148e-06	69	3.838e-05	1833	0.48	0	1.28832e+06	1.50015e+06	1.4866e+06	1.70486e+06	1.70336e+06	1.53446e+06
[K].GVLETVGETVIGTVTGAVK.[V]	6	Gene.29270::CL4233.Contig9_All::g.29270::m.29270; Gene.29258::CL4233.Contig4_All::g.29258::m.29258; Gene.29250::CL4233.Contig1_All::g.29250::m.29250	1xTMT6plex [K19]; 1xTMT6plex [N-Term]	1.477e-07	63	3.838e-05	2288.35	0.31	0	6.02078e+07	7.17514e+07	9.1924e+07	4.83503e+07	4.89995e+07	4.57881e+07
[KR].GVLFYGPPGCGK.[T]	4	Gene.65503::Unigene4333_All::g.65503::m.65503; Gene.65041::Unigene3956_All::g.65041::m.65041; Gene.64286::Unigene3287_All::g.64286::m.64286	1xCarbamidomethyl [C10]; 1xTMT6plex [K12]; 1xTMT6plex [N-Term]	5.172e-06	46	3.838e-05	1709.94	-1.67	0	4.44626e+06	4.18596e+06	4.54918e+06	7.40497e+06	7.85822e+06	6.28196e+06
[R].GVLHPGAMCVPSWLSCHAIVYATR.[G]	1	Gene.7554::CL754.Contig10_All::g.7554::m.7554	2xCarbamidomethyl [C9; C16]; 1xOxidation [M8]; 1xTMT6plex [N-Term]	9.579e-06	52	3.838e-05	2927.47	-1.28	0	464250	619683	526563	833776	1.23369e+06	979035
[K].GVLHWVAEPAPGVDPLK.[V]	2	Gene.22127::CL2969.Contig1_All::g.22127::m.22127	1xTMT6plex [K17]; 1xTMT6plex [N-Term]	1.146e-05	20	3.838e-05	2243.3	1.78	0	6.41388e+06	4.70933e+06	5.55638e+06	6.91849e+06	6.99323e+06	6.78687e+06
[R].GVLIAILDSGVDPAAAGLQLTSDGKPK.[I]	2	Gene.39581::CL6449.Contig4_All::g.39581::m.39581	2xTMT6plex [K25; K27]; 1xTMT6plex [N-Term]	1.581e-08	109	3.838e-05	3293.93	0.61	0	1.87307e+06	1.49489e+06	1.67054e+06	1.54133e+06	1.38332e+06	1.60579e+06
[K].GVLIGDSGVGK.[S]	2	Gene.53477::CL10384.Contig1_All::g.53477::m.53477	1xTMT6plex [K11]; 1xTMT6plex [N-Term]	2.599e-05	56	3.838e-05	1459.89	-1.32	0	3.2649e+06	2.86481e+06	2.70016e+06	2.93221e+06	2.95866e+06	2.71376e+06
[K].GVIISWVTPSEPGSNSVLYGTEK.[S]	3	Gene.69289::Unigene7932_All::g.69289::m.69289	1xTMT6plex [K23]; 1xTMT6plex [N-Term]	9.778e-07	57	3.838e-05	2878.56	1.71	0	4.70716e+06	4.91035e+06	5.77333e+06	6.14882e+06	6.48857e+06	6.37677e+06
[K].GVILYGEPGTGK.[T]	4	Gene.9628::CL1003.Contig1_All::g.9628::m.9628; Gene.9631::CL1003.Contig4_All::g.9631::m.9631	1xTMT6plex [K12]; 1xTMT6plex [N-Term]	7.069e-06	47	3.838e-05	1648.97	-0.43	0	6.46515e+06	6.58413e+06	6.32964e+06	6.84436e+06	7.23624e+06	6.66359e+06
[KR].GVILYGPPGTGK.[T]	14	Gene.16430::CL2054.Contig1_All::g.16430::m.16430; Gene.50026::CL9317.Contig1_All::g.50026::m.50026; Gene.39907::CL6527.Contig2_All::g.39907::m.39907; Gene.67382::Unigene5907_All::g.67382::m.67382; Gene.86640::Unigene24120_All::g.86640::m.86640; Gene.12434::CL1442.Contig3_All::g.12434::m.12434; Gene.105453::Unigene58666_All::g.105453::m.105453	1xTMT6plex [K12]; 1xTMT6plex [N-Term]	4.887e-05	49	3.838e-05	1616.98	0.14	0	8.98317e+06	6.88729e+06	7.74967e+06	1.07951e+07	1.10529e+07	1.03272e+07
[M].VGVAEEAELNR.[L]	1	Gene.89484::Unigene26779_All::g.89484::m.89484	1xTMT6plex [N-Term]	3.021e-05	39	3.838e-05	1415.77	2.27	0	1.1551e+06	1.02839e+06	922415	1.20894e+06	1.21313e+06	1.08116e+06
[R].VGTYLGSLWESK.[T]	2	Gene.80993::Unigene18823_All::g.80993::m.80993	1xTMT6plex [K12]; 1xTMT6plex [N-Term]	9.452e-06	28	3.838e-05	1798.02	-1.25	0	4.5997e+06	4.52151e+06	4.73649e+06	7.32526e+06	6.93859e+06	7.35009e+06
[R].GVLNEFLGPHALQSYTPK.[M]	2	Gene.65416::Unigene4261_All::g.65416::m.65416	1xTMT6plex [K18]; 1xTMT6plex [N-Term]	8.118e-06	48	3.838e-05	2429.36	-0.61	0	3.22973e+06	2.82597e+06	3.10307e+06	7.48403e+06	8.04199e+06	7.50083e+06
[R].GVLQVYSDGSIVR.[S]	1	Gene.57739::CL11704.Contig1_All::g.57739::m.57739	1xTMT6plex [N-Term]	8.187e-06	52	3.838e-05	1621.91	0.96	0	1.11687e+06	986835	1.01852e+06	1.13163e+06	1.19104e+06	1.04638e+06
[K].GVLSEEEIIDLEK.[E]	2	Gene.33590::CL5111.Contig2_All::g.33590::m.33590	1xTMT6plex [K13]; 1xTMT6plex [N-Term]	4.016e-06	55	3.838e-05	1932.09	1.84	0	2.45969e+06	2.09311e+06	2.32973e+06	2.19791e+06	1.85122e+06	1.90044e+06
[R].VGTQGGIALAGALAEGSR.[L]	1	Gene.19331::CL2497.Contig4_All::g.19331::m.19331	1xTMT6plex [N-Term]	5.747e-08	101	3.838e-05	1857.04	-0.94	0	1.57613e+06	1.19847e+06	1.033e+06	931073	832113	854761
[K].VGTQAFEKDPISTFNISSDGK.[F]	1	Gene.53859::CL10502.Contig1_All::g.53859::m.53859; Gene.53861::CL10502.Contig3_All::g.53861::m.53861	2xTMT6plex [K8; K21]; 1xTMT6plex [N-Term]	4.5e-05	31	3.838e-05	2928.59	-0.38	1	1.17081e+06	1.03659e+06	1.0475e+06	1.45795e+06	1.4099e+06	1.53718e+06
[K].GVLSSVQDAASSVAR.[T]	6	Gene.5411::CL494.Contig1_All::g.5411::m.5411	1xTMT6plex [N-Term]	2.465e-07	61	3.838e-05	1675.92	0.52	0	3.86049e+06	3.17678e+06	3.31974e+06	3.51558e+06	3.65645e+06	3.58515e+06
[K].GVLSVDGFDER.[Y]	2	Gene.52476::CL10069.Contig2_All::g.52476::m.52476; Gene.88537::Unigene26134_All::g.88537::m.88537	1xTMT6plex [N-Term]	3.751e-05	40	3.838e-05	1422.74	-3.02	0	2.84048e+06	2.8363e+06	2.8718e+06	4.20028e+06	4.25558e+06	4.24907e+06
[R].GVLVDADELK.[N]	1	Gene.45133::CL7875.Contig1_All::g.45133::m.45133	1xTMT6plex [K10]; 1xTMT6plex [N-Term]	9.024e-05	33	3.838e-05	1516.9	0.27	0	999370	818155	817686	1.20096e+06	1.36453e+06	1.15978e+06
[R].GVIVGVDADGK.[L]	1	Gene.21292::CL2797.Contig1_All::g.21292::m.21292	1xTMT6plex [K11]; 1xTMT6plex [N-Term]	2.314e-05	49	3.838e-05	1487.88	0.15	0	1.899e+06	1.64395e+06	1.66115e+06	1.80272e+06	1.83303e+06	1.60411e+06
[R].GVLVSTAEELSEK.[G]	4	Gene.21750::CL2889.Contig1_All::g.21750::m.21750	1xTMT6plex [K13]; 1xTMT6plex [N-Term]	8.972e-07	76	3.838e-05	1820.04	0.65	0	1.21441e+07	9.29166e+06	9.73648e+06	1.47694e+07	1.38609e+07	1.26651e+07
[K].GVGVISASPLSMGLLTESGPPEWHPAPSELK.[S]	1	Gene.25351::CL3556.Contig1_All::g.25351::m.25351	1xTMT6plex [K31]; 1xTMT6plex [N-Term]	7.703e-07	91	3.838e-05	3601.93	4.96	0	210653	183920	198869	229620	232564	265242
[K].VGSVLEEEEER.[G]	1	Gene.89046::Unigene26464_All::g.89046::m.89046	1xTMT6plex [N-Term]	8.745e-05	25	3.838e-05	1504.77	4.61	0	523714	424569	520515	590498	591988	576701
[K].GVGTDVLITAYEPLMISELSESAR.[T]	1	Gene.35921::CL5616.Contig1_All::g.35921::m.35921	1xTMT6plex [N-Term]	1.974e-05	15	3.838e-05	2780.46	0.19	0	155204	141875	143797	190196	168051	169603
[R].GVGNSVGLTLGR.[R]	1	Gene.13716::CL1619.Contig3_All::g.13716::m.13716	1xTMT6plex [N-Term]	6.707e-05	28	3.838e-05	1358.8	-1.25	0	3.35378e+06	3.11838e+06	2.98312e+06	3.60873e+06	3.55584e+06	3.63349e+06
[K].GVDDIILISVNDPFVMR.[E]	17	Gene.48149::CL8758.Contig1_All::g.48149::m.48149	1xTMT6plex [N-Term]	4.2e-07	72	3.838e-05	2132.16	-1.44	0	1.37733e+07	1.22435e+07	1.25454e+07	1.33603e+07	1.44668e+07	1.30145e+07
[K].GVDDIILISVNDPFVMR.[E]	7	Gene.48149::CL8758.Contig1_All::g.48149::m.48149	1xOxidation [M16]; 1xTMT6plex [N-Term]	2.56e-05	63	3.838e-05	2148.16	-1.67	0	6.06884e+06	5.99492e+06	5.89681e+06	7.60268e+06	7.58237e+06	7.14636e+06
[K].GVDEFPFCVHLVSWEK.[E]	3	Gene.18553::CL2389.Contig1_All::g.18553::m.18553; Gene.33351::CL5044.Contig1_All::g.33351::m.33351	1xCarbamidomethyl [C8]; 1xTMT6plex [K16]; 1xTMT6plex [N-Term]	1.718e-06	41	3.838e-05	2407.25	1.6	0	5.64929e+06	5.49088e+06	6.6826e+06	1.05987e+07	9.64691e+06	9.27825e+06
[K].GVDFEIVDVDVSNGAHK.[T]	4	Gene.10552::CL1158.Contig1_All::g.10552::m.10552	1xTMT6plex [K17]; 1xTMT6plex [N-Term]	3.752e-06	59	3.838e-05	2259.2	-0.17	0	2.88432e+06	2.08612e+06	2.85547e+06	2.71288e+06	2.95291e+06	2.9488e+06
[K].GVDFNTATFTDIVK.[R]	3	Gene.38907::CL6290.Contig9_All::g.38907::m.38907	1xTMT6plex [K14]; 1xTMT6plex [N-Term]	3.862e-07	72	3.838e-05	1986.09	-0.51	0	5.26453e+06	4.46159e+06	4.96568e+06	4.68946e+06	4.81774e+06	4.44124e+06
[R].GVDIAMEALGKPGTFK.[Q]	2	Gene.50098::CL9341.Contig2_All::g.50098::m.50098	2xTMT6plex [K11; K16]; 1xTMT6plex [N-Term]	2.974e-06	22	3.838e-05	2321.35	0.27	0	3.53929e+06	3.34768e+06	3.8462e+06	4.09872e+06	3.76475e+06	3.68221e+06
[R].GVDLDALLDMSSDDLVK.[L]	6	Gene.75497::Unigene13627_All::g.75497::m.75497	1xTMT6plex [K17]; 1xTMT6plex [N-Term]	3.148e-08	100	3.838e-05	2264.21	0.19	0	1.35528e+07	1.03828e+07	1.15308e+07	1.85456e+07	1.73989e+07	1.85988e+07
[R].GVDLDALLDMSSDDLVK.[L]	3	Gene.75497::Unigene13627_All::g.75497::m.75497	1xOxidation [M10]; 1xTMT6plex [K17]; 1xTMT6plex [N-Term]	1.714e-05	67	3.838e-05	2280.2	-1.28	0	8.56048e+06	7.76648e+06	8.56764e+06	9.09349e+06	8.93286e+06	8.49164e+06
[K].GVDIEIVDVDVSNGAHK.[T]	1	Gene.10555::CL1158.Contig4_All::g.10555::m.10555	1xTMT6plex [K17]; 1xTMT6plex [N-Term]	6.807e-06	58	3.838e-05	2225.22	-2.81	0	516857	446411	439967	384147	369619	349660
[K].GVDVLYDPVGGK.[I]	4	Gene.7584::CL760.Contig1_All::g.7584::m.7584	1xTMT6plex [K12]; 1xTMT6plex [N-Term]	8.301e-06	46	3.838e-05	1676.96	-2.27	0	3.65048e+06	3.67844e+06	3.63299e+06	4.43341e+06	4.84875e+06	4.43627e+06
[K].GVDVVVIPAGVPR.[K]	2	Gene.61700::Unigene743_All::g.61700::m.61700	1xTMT6plex [N-Term]	6.108e-06	53	3.838e-05	1506.92	0.68	0	1.27398e+06	1.22804e+06	1.38052e+06	1.54183e+06	1.58144e+06	1.47961e+06
[R].GVEDFLLSHFR.[T]	1	Gene.89373::Unigene26692_All::g.89373::m.89373	1xTMT6plex [N-Term]	6.681e-05	64	3.838e-05	1548.84	-0.87	0	881532	988261	924554	1.2086e+06	1.21228e+06	1.38431e+06
[K].GVEEIVYLIHK.[D]	3	Gene.60172::CL12268.Contig2_All::g.60172::m.60172; Gene.65022::Unigene3935_All::g.65022::m.65022; Gene.63657::Unigene2693_All::g.63657::m.63657; Gene.66491::Unigene5219_All::g.66491::m.66491	1xTMT6plex [K11]; 1xTMT6plex [N-Term]	2.794e-05	30	3.838e-05	1758.06	-0.28	0	4.51133e+07	3.78678e+07	4.77304e+07	3.65836e+07	1.99785e+07	3.87859e+07
[R].GVEFHFEESPEAIEK.[A]	1	Gene.51030::CL9642.Contig1_All::g.51030::m.51030	1xTMT6plex [K15]; 1xTMT6plex [N-Term]	5.332e-06	45	3.838e-05	2206.14	0.28	0	2.21489e+06	1.91467e+06	2.30979e+06	1.85072e+06	1.76852e+06	1.7832e+06
[K].GVEFWIVNTDVQALR.[M]	2	Gene.70076::Unigene8457_All::g.70076::m.70076	1xTMT6plex [N-Term]	3.434e-07	62	3.838e-05	1976.08	-3.17	0	4.12016e+06	3.77088e+06	4.1998e+06	4.47165e+06	4.5526e+06	4.30586e+06
[R].GVELDPIISK.[V]	4	Gene.42605::CL7200.Contig6_All::g.42605::m.42605	1xTMT6plex [K10]; 1xTMT6plex [N-Term]	5.258e-05	56	3.838e-05	1528.94	-0.61	0	4.43487e+06	3.90043e+06	3.92945e+06	5.43712e+06	5.46392e+06	5.10457e+06
[K].GVEQGPQIDQEQFNK.[I]	2	Gene.83862::Unigene21478_All::g.83862::m.83862	1xTMT6plex [K15]; 1xTMT6plex [N-Term]	2.174e-05	14	3.838e-05	2175.14	4.47	0	4.11941e+06	4.08974e+06	4.9149e+06	5.5302e+06	5.65058e+06	5.41221e+06
[K].GVEVEELTVEER.[N]	1	Gene.81073::Unigene18880_All::g.81073::m.81073	1xTMT6plex [N-Term]	1.499e-05	61	3.838e-05	1617.85	-0.14	0	530146	420265	377520	674153	680522	668301
[R].GVEWDAVELPSQFMENWCYHR.[D]	2	Gene.58767::CL11989.Contig1_All::g.58767::m.58767	1xCarbamidomethyl [C18]; 1xTMT6plex [N-Term]	1.751e-05	61	3.838e-05	2882.32	1.73	0	2.24995e+06	1.77275e+06	2.19197e+06	1.74942e+06	1.7236e+06	1.59509e+06
[R].GVEWDAVELPSQFMENWCYHR.[D]	1	Gene.58767::CL11989.Contig1_All::g.58767::m.58767	1xCarbamidomethyl [C18]; 1xOxidation [M14]; 1xTMT6plex [N-Term]	1.789e-05	53	3.838e-05	2898.32	-1.34	0	915845	838747	871732	870732	864354	807237
[R].VGWINDESDAGVNEQAMK.[K]	1	Gene.61742::Unigene778_All::g.61742::m.61742	1xTMT6plex [K18]; 1xTMT6plex [N-Term]	9.016e-06	60	3.838e-05	2421.21	0.21	0	621489	517054	520958	740620	706524	732085
[K].VGVVLSGGQAPGGHNVIAGLFDYVQSNTK.[D]	1	Gene.86678::Unigene24142_All::g.86678::m.86678	1xTMT6plex [K29]; 1xTMT6plex [N-Term]	4.327e-06	36	3.838e-05	3342.82	0.92	0	947887	691803	837980	1.82395e+06	1.6084e+06	1.70237e+06
[K].GVFGGECGTNLDHGVAVVGYGEDENEDGDGDVIK.[Y]	1	Gene.46541::CL8280.Contig4_All::g.46541::m.46541	1xCarbamidomethyl [C7]; 1xTMT6plex [K34]; 1xTMT6plex [N-Term]	5.159e-07	43	3.838e-05	3938.84	1.41	0	198302	169431	180921	567536	628992	687085
[K].GVFGLVSGPPSTAAGNPEEIAK.[L]	2	Gene.86678::Unigene24142_All::g.86678::m.86678	1xTMT6plex [K22]; 1xTMT6plex [N-Term]	1.137e-08	67	3.838e-05	2556.41	0.63	0	4.50614e+06	4.48136e+06	5.37353e+06	8.10656e+06	8.1729e+06	7.95556e+06
[R].VGVQYVAAWLTGTGSVPLYNLMEDAATAEISR.[V]	15	Gene.52373::CL10037.Contig4_All::g.52373::m.52373	1xOxidation [M22]; 1xTMT6plex [N-Term]	8.746e-08	94	3.838e-05	3627.86	-1.13	0	3.10346e+06	2.54278e+06	2.6762e+06	4.1582e+06	4.31153e+06	4.05035e+06
[K].GVFSLFDIDGDGALR.[S]	1	Gene.6743::CL631.Contig9_All::g.6743::m.6743; Gene.6741::CL631.Contig8_All::g.6741::m.6741	1xTMT6plex [N-Term]	2.301e-05	39	3.838e-05	1810.95	-1.97	0	684713	562686	585109	760912	752606	857315
[R].GVGGPPPLLDFSMDPIFVTGR.[R]	1	Gene.13716::CL1619.Contig3_All::g.13716::m.13716	1xOxidation [M13]; 1xTMT6plex [N-Term]	9.32e-06	59	3.838e-05	2417.27	5.59	0	356146	325221	300083	323146	320448	337951
[R].GVGGSAVFVAR.[N]	1	Gene.30784::CL4490.Contig10_All::g.30784::m.30784	1xTMT6plex [N-Term]	3.65e-05	26	3.838e-05	1248.73	-2.3	0	2.84961e+06	2.68321e+06	2.56472e+06	4.26178e+06	4.27309e+06	4.31745e+06
[R].GVGLSFGEDVTK.[R]	2	Gene.24001::CL3341.Contig4_All::g.24001::m.24001	1xTMT6plex [K12]; 1xTMT6plex [N-Term]	1.279e-05	27	3.838e-05	1666.94	-0.09	0	2.197e+06	1.8577e+06	1.97043e+06	2.82293e+06	2.84479e+06	2.79125e+06
[K].GVGSGAQGEVSFLSWNR.[K]	2	Gene.54306::CL10621.Contig1_All::g.54306::m.54306	1xTMT6plex [N-Term]	1.792e-07	81	3.838e-05	1980.01	-1.51	0	811892	719542	744144	1.0072e+06	1.01677e+06	943567
[K].GVDASVFETTIR.[V]	2	Gene.4927::CL458.Contig61_All::g.4927::m.4927	1xTMT6plex [N-Term]	6.661e-06	39	3.838e-05	1523.83	3.22	0	1.25892e+06	1.23934e+06	1.46421e+06	1.4153e+06	1.47748e+06	1.34972e+06
[R].VGSVKPFDACFDATTVGSSK.[V]	1	Gene.28273::CL4055.Contig5_All::g.28273::m.28273	1xCarbamidomethyl [C10]; 2xTMT6plex [K5; K20]; 1xTMT6plex [N-Term]	2.051e-05	41	3.838e-05	2760.48	-2.74	0	614890	187758	253461	1.23776e+06	497911	743087
[K].VGSSEAALLAK.[L]	17	Gene.61923::Unigene915_All::g.61923::m.61923; Gene.61924::Unigene916_All::g.61924::m.61924; Gene.89060::Unigene26473_All::g.89060::m.89060	1xTMT6plex [K11]; 1xTMT6plex [N-Term]	1.945e-05	54	3.838e-05	1503.91	-0.77	0	3.53728e+07	3.18391e+07	3.37611e+07	3.94917e+07	3.86982e+07	3.79829e+07
[R].GVTAVVSTLGGFGTNEQMEK.[I]	1	Gene.36021::CL5636.Contig2_All::g.36021::m.36021	1xOxidation [M18]; 1xTMT6plex [K20]; 1xTMT6plex [N-Term]	1.653e-05	60	3.838e-05	2499.32	-1.22	0	1.15724e+06	952331	1.07184e+06	947160	979780	1.0027e+06
[R].GVTFLDTSDFYGPETNEILVGK.[A]	2	Gene.61030::Unigene238_All::g.61030::m.61030	1xTMT6plex [K22]; 1xTMT6plex [N-Term]	3.437e-06	46	3.838e-05	2860.5	-1.63	0	1.51461e+06	1.34453e+06	1.46025e+06	2.28296e+06	1.99673e+06	2.01271e+06
[R].GVTFIDTSDVYGPETNEILVGK.[A]	3	Gene.39201::CL6356.Contig3_All::g.39201::m.39201; Gene.39204::CL6356.Contig6_All::g.39204::m.39204	1xTMT6plex [K22]; 1xTMT6plex [N-Term]	1.264e-06	29	3.838e-05	2812.5	-0.55	0	8.35627e+06	7.74218e+06	7.74151e+06	1.02709e+07	1.21937e+07	1.06542e+07
[R].GVTGSIADLWVK.[Y]	2	Gene.30932::CL4520.Contig3_All::g.30932::m.30932; Gene.30930::CL4520.Contig1_All::g.30930::m.30930	1xTMT6plex [K12]; 1xTMT6plex [N-Term]	1.539e-05	34	3.838e-05	1704.01	0.47	0	2.10061e+07	2.29051e+07	1.87759e+07	1.58991e+07	1.42163e+07	1.30338e+07
[K].VGQTSLVISFEK.[I]	1	Gene.66438::Unigene5174_All::g.66438::m.66438; Gene.64629::Unigene3582_All::g.64629::m.64629	1xTMT6plex [K12]; 1xTMT6plex [N-Term]	5.047e-06	62	3.838e-05	1766.05	-3.51	0	914875	807578	838951	1.4564e+06	1.38851e+06	1.67198e+06
[K].GVTTIIGGGDSVAAVEK.[V]	5	Gene.50976::CL9629.Contig1_All::g.50976::m.50976	1xTMT6plex [K17]; 1xTMT6plex [N-Term]	2.434e-08	113	3.838e-05	2032.17	-2.55	0	4.3572e+06	4.3884e+06	4.6217e+06	5.09805e+06	5.29156e+06	4.83922e+06
[K].GVVAGSGSGGLK.[D]	1	Gene.17888::CL2275.Contig2_All::g.17888::m.17888	1xTMT6plex [K12]; 1xTMT6plex [N-Term]	1.581e-05	56	3.838e-05	1446.87	-2.92	0	542160	720330	478104	948803	958480	968885
[R].GVVATDTGAPITIPVGPATLGR.[I]	1	Gene.21259::CL2789.Contig7_All::g.21259::m.21259	1xTMT6plex [N-Term]	2.708e-05	32	3.838e-05	2292.31	-4.28	0	582073	470081	470668	440546	467609	503890
[R].GVVDLILKPTEEDLK.[I]	2	Gene.23869::CL3316.Contig3_All::g.23869::m.23869	2xTMT6plex [K8; K15]; 1xTMT6plex [N-Term]	5.598e-05	22	3.838e-05	2356.43	-3.44	0	1.02679e+07	1.0618e+07	9.31362e+06	1.07776e+07	1.10541e+07	1.06738e+07
[R].GVVDSDDLPLNVSR.[E]	3	Gene.104519::Unigene56813_All::g.104519::m.104519	1xTMT6plex [N-Term]	5.138e-06	53	3.838e-05	1714.92	0.71	0	990990	914262	1.10823e+06	1.3997e+06	1.43947e+06	1.23904e+06
[KR].GVVDSEDLPLNISR.[E]	14	Gene.106556::Unigene61055_All::g.106556::m.106556; Gene.38007::CL6107.Contig2_All::g.38007::m.38007; Gene.38021::CL6107.Contig7_All::g.38021::m.38021; Gene.69926::Unigene8341_All::g.69926::m.69926; Gene.61766::Unigene795_All::g.61766::m.61766	1xTMT6plex [N-Term]	6.795e-07	54	3.838e-05	1742.95	-1.65	0	1.22318e+07	1.11804e+07	1.05393e+07	9.61647e+06	9.45425e+06	9.56194e+06
[K].GVVDSNDLPLNVSR.[E]	4	Gene.34612::CL5334.Contig1_All::g.34612::m.34612; Gene.34613::CL5334.Contig2_All::g.34613::m.34613; Gene.16040::CL2000.Contig3_All::g.16040::m.16040	1xTMT6plex [N-Term]	8.279e-07	46	3.838e-05	1713.93	-2.64	0	4.82328e+06	4.65566e+06	5.00535e+06	6.80172e+06	6.27317e+06	5.85856e+06
[K].GVVEAESFTYK.[Q]	1	Gene.49931::CL9286.Contig1_All::g.49931::m.49931	1xTMT6plex [K11]; 1xTMT6plex [N-Term]	3.702e-05	60	3.838e-05	1687.93	-2.1	0	761907	722091	878799	1.90327e+06	2.1593e+06	2.0331e+06
[K].VGQLEIDLPAMMAQK.[L]	1	Gene.14495::CL1751.Contig3_All::g.14495::m.14495	1xOxidation [M11]; 1xTMT6plex [K15]; 1xTMT6plex [N-Term]	3.677e-05	39	3.838e-05	2118.17	-0.28	0	908669	868093	799089	813756	836877	819230
[K].VGQLEIDLPAMMAQK.[L]	5	Gene.14495::CL1751.Contig3_All::g.14495::m.14495	1xTMT6plex [K15]; 1xTMT6plex [N-Term]	4.557e-06	58	3.838e-05	2102.18	-0.76	0	8.70993e+06	8.97084e+06	7.96342e+06	1.16966e+07	1.0694e+07	1.16538e+07
[K].VGQLDTTAEGIER.[M]	2	Gene.75117::Unigene13341_All::g.75117::m.75117	1xTMT6plex [N-Term]	5.972e-06	56	3.838e-05	1617.86	-0.37	0	1.47048e+06	1.31117e+06	1.4885e+06	1.38559e+06	1.54126e+06	1.39113e+06
[R].VGQAVDVVGQAGRPK.[T]	1	Gene.78233::Unigene16257_All::g.78233::m.78233	1xTMT6plex [K15]; 1xTMT6plex [N-Term]	1.367e-06	38	3.838e-05	1939.15	-2.81	0	5.10189e+06	4.57491e+06	4.06951e+06	5.22898e+06	5.17812e+06	5.16252e+06
[K].GVVQLVYNNQFQPEK.[H]	2	Gene.34643::CL5341.Contig1_All::g.34643::m.34643	1xTMT6plex [K15]; 1xTMT6plex [N-Term]	8.918e-05	38	3.838e-05	2221.24	-1.15	0	1.41304e+06	1.22406e+06	1.1536e+06	1.88397e+06	1.95354e+06	1.88721e+06
[R].GVYAENVEIHTNK.[H]	1	Gene.1780::CL159.Contig5_All::g.1780::m.1780	1xTMT6plex [K13]; 1xTMT6plex [N-Term]	4.441e-05	32	3.838e-05	1932.06	-1.32	0	764816	915087	628191	766701	1.71844e+06	575535
[R].GVYDGSLFEFIEK.[Q]	21	Gene.24974::CL3484.Contig7_All::g.24974::m.24974	1xTMT6plex [K13]; 1xTMT6plex [N-Term]	1.457e-06	71	3.838e-05	1962.06	-0.01	0	4.65579e+08	3.93269e+08	4.60764e+08	3.00967e+08	3.05255e+08	2.98645e+08
[R].GVYDGSLFEVFEK.[K]	18	Gene.9376::CL964.Contig1_All::g.9376::m.9376	1xTMT6plex [K13]; 1xTMT6plex [N-Term]	1.083e-06	64	3.838e-05	1948.05	-0.13	0	3.12708e+07	3.43045e+07	3.75229e+07	2.64987e+07	2.65536e+07	2.57703e+07
[M].GVYTFICNQSGGK.[W]	4	Gene.86696::Unigene24160_All::g.86696::m.86696	1xCarbamidomethyl [C7]; 1xTMT6plex [K13]; 1xTMT6plex [N-Term]	8.587e-06	53	3.838e-05	1889	-3.98	0	7.11166e+06	6.5483e+06	7.33866e+06	8.86068e+06	8.74566e+06	7.7956e+06
[R].GWAFADVNYGGSTGYGR.[A]	4	Gene.49498::CL9152.Contig2_All::g.49498::m.49498	1xTMT6plex [N-Term]	1.933e-06	60	3.838e-05	2006.96	-2.83	0	3.05393e+06	2.63845e+06	2.88584e+06	3.19651e+06	3.28208e+06	3.07666e+06
[R].GWAFGHHADLIWMETSSPDLAECK.[E]	2	Gene.23426::CL3232.Contig4_All::g.23426::m.23426; Gene.23419::CL3232.Contig1_All::g.23419::m.23419	1xCarbamidomethyl [C23]; 1xTMT6plex [K24]; 1xTMT6plex [N-Term]	1.432e-05	23	3.838e-05	3216.56	5.59	0	2.73091e+06	2.53374e+06	2.96337e+06	3.54226e+06	4.13139e+06	3.46693e+06
[R].GWAFGHHADLIWMETSSPDLAECK.[E]	1	Gene.23426::CL3232.Contig4_All::g.23426::m.23426; Gene.23419::CL3232.Contig1_All::g.23419::m.23419	1xCarbamidomethyl [C23]; 1xOxidation [M13]; 1xTMT6plex [K24]; 1xTMT6plex [N-Term]	5.969e-05	5	3.838e-05	3232.56	0.41	0	2.41105e+06	2.5829e+06	2.0453e+06	2.80403e+06	2.79285e+06	2.5981e+06
[R].GWDAHVLGEAPYK.[F]	3	Gene.28110::CL4015.Contig1_All::g.28110::m.28110	1xTMT6plex [K13]; 1xTMT6plex [N-Term]	1.852e-06	56	3.838e-05	1901.03	0.83	0	3.21465e+06	2.69081e+06	2.84526e+06	4.50121e+06	4.2061e+06	3.91869e+06
[K].GWDEGVLGMQLGEIAK.[L]	14	Gene.94515::Unigene36560_All::g.94515::m.94515	1xTMT6plex [K16]; 1xTMT6plex [N-Term]	6.058e-07	41	3.838e-05	2161.17	0.3	0	2.38457e+07	2.14549e+07	2.58334e+07	2.85876e+07	2.83738e+07	2.75773e+07
[K].GWDEGVLGMQLGEIAK.[L]	4	Gene.94515::Unigene36560_All::g.94515::m.94515	1xOxidation [M9]; 1xTMT6plex [K16]; 1xTMT6plex [N-Term]	5.362e-06	82	3.838e-05	2177.17	1.06	0	7.0669e+06	7.91269e+06	8.54376e+06	1.01573e+07	1.01503e+07	8.98658e+06
[R].GWDLGIATMK.[K]	4	Gene.28293::CL4059.Contig2_All::g.28293::m.28293	1xTMT6plex [K10]; 1xTMT6plex [N-Term]	7.718e-05	30	3.838e-05	1549.88	-1.25	0	2.87186e+07	2.43546e+07	3.34001e+07	4.24283e+07	4.77368e+07	4.09892e+07
[R].VGSDIALYWPAALYTAVPSR.[S]	1	Gene.40113::CL6572.Contig1_All::g.40113::m.40113	1xTMT6plex [N-Term]	4.677e-06	41	3.838e-05	2379.29	-0.18	0	231502	233044	241123	251264	281792	251397
[K].VGSSLVEEDKLELATSLMQK.[A]	5	Gene.50976::CL9629.Contig1_All::g.50976::m.50976	2xTMT6plex [K10; K20]; 1xTMT6plex [N-Term]	4.603e-07	42	3.838e-05	2864.63	-3.58	1	9.79083e+06	7.71472e+06	8.56883e+06	1.34354e+07	1.30238e+07	1.31981e+07
[K].GVTASSIGVVLK.[A]	1	Gene.3447::CL330.Contig1_All::g.3447::m.3447; Gene.58057::CL11790.Contig5_All::g.58057::m.58057	1xTMT6plex [K12]; 1xTMT6plex [N-Term]	1.173e-05	29	3.838e-05	1589	-1.37	0	1.1238e+06	1.00862e+06	1.025e+06	1.44627e+06	1.43078e+06	1.42563e+06
[R].GVSVPALDKDTAWDFQPK.[K]	3	Gene.9601::CL994.Contig2_All::g.9601::m.9601	2xTMT6plex [K9; K18]; 1xTMT6plex [N-Term]	2.387e-05	23	3.838e-05	2661.49	1.19	1	1.43736e+07	1.28491e+07	1.49799e+07	1.70814e+07	1.65059e+07	1.57561e+07
[K].GVNCVDYFTGGDRPYLISGSDDHTAK.[V]	1	Gene.26187::CL3688.Contig12_All::g.26187::m.26187	1xCarbamidomethyl [C4]; 1xTMT6plex [K26]; 1xTMT6plex [N-Term]	3.517e-05	24	3.838e-05	3302.62	0.49	0	1.71036e+06	1.48844e+06	1.84538e+06	2.19519e+06	1.92357e+06	1.9652e+06
[R].GVNLHPNTSLSK.[L]	2	Gene.67220::Unigene5791_All::g.67220::m.67220	1xTMT6plex [K12]; 1xTMT6plex [N-Term]	1.783e-05	41	3.838e-05	1725.01	-3.63	0	3.35756e+06	2.7531e+06	3.5707e+06	3.23799e+06	3.11764e+06	2.95624e+06
[R].VGSGPYPTELSDAMGEK.[L]	1	Gene.12429::CL1441.Contig1_All::g.12429::m.12429	1xOxidation [M14]; 1xTMT6plex [K17]; 1xTMT6plex [N-Term]	3.383e-06	55	3.838e-05	2212.12	-2.49	0	281965	329599	330014	354175	353147	330401
[K].GVNPDEAVAFGAAVQGGILSGEGGDQTK.[D]	3	Gene.32382::CL4823.Contig6_All::g.32382::m.32382	1xTMT6plex [K28]; 1xTMT6plex [N-Term]	4.829e-07	67	3.838e-05	3102.61	-1.17	0	5.08665e+06	4.49663e+06	4.65669e+06	5.28763e+06	7.57743e+06	6.19871e+06
[K].GVNPDEAVAFGAAVQGSILSGEGGDETK.[E]	2	Gene.32380::CL4823.Contig5_All::g.32380::m.32380	1xTMT6plex [K28]; 1xTMT6plex [N-Term]	7.216e-08	85	3.838e-05	3133.61	0.49	0	2.4319e+06	2.36914e+06	2.69948e+06	4.39104e+06	4.22907e+06	4.65748e+06
[K].GVNPDEAVAMGAAIQGGILR.[G]	2	Gene.55615::CL11058.Contig2_All::g.55615::m.55615; Gene.14309::CL1730.Contig3_All::g.14309::m.14309; Gene.18235::CL2337.Contig4_All::g.18235::m.18235	1xTMT6plex [N-Term]	5.281e-07	60	3.838e-05	2168.17	-1.47	0	2.06452e+06	1.83348e+06	2.12414e+06	2.50791e+06	2.5676e+06	2.51824e+06
[K].GVNPDEAVAMGAAIQGGILR.[G]	5	Gene.55615::CL11058.Contig2_All::g.55615::m.55615; Gene.14309::CL1730.Contig3_All::g.14309::m.14309; Gene.18235::CL2337.Contig4_All::g.18235::m.18235	1xOxidation [M10]; 1xTMT6plex [N-Term]	2.629e-07	82	3.838e-05	2184.16	0.98	0	2.58942e+06	2.80458e+06	3.01767e+06	3.94121e+06	4.11512e+06	3.88356e+06
[R].GVNPWIEVDGGVTPLNAYK.[V]	4	Gene.25180::CL3526.Contig1_All::g.25180::m.25180	1xTMT6plex [K19]; 1xTMT6plex [N-Term]	1.295e-06	37	3.838e-05	2487.36	-2.38	0	4.18892e+06	4.05321e+06	4.13743e+06	9.39489e+06	8.67588e+06	8.58556e+06
[R].VGSGPYPTELSDAMGEK.[L]	2	Gene.12429::CL1441.Contig1_All::g.12429::m.12429	1xTMT6plex [K17]; 1xTMT6plex [N-Term]	3.35e-08	101	3.838e-05	2196.13	0.97	0	2.00287e+06	2.04806e+06	2.07469e+06	2.51884e+06	2.67814e+06	2.58997e+06
[R].GVNWAAFHPSLPLIVSAADDR.[Q]	1	Gene.30767::CL4490.Contig1_All::g.30767::m.30767	1xTMT6plex [N-Term]	1.871e-06	35	3.838e-05	2465.31	1.2	0	944787	761240	795801	1.23221e+06	1.18088e+06	1.24521e+06
[R].GVNWASFHPSLPLIVSGADDR.[Q]	1	Gene.30784::CL4490.Contig10_All::g.30784::m.30784	1xTMT6plex [N-Term]	1.134e-05	44	3.838e-05	2467.29	1.39	0	1.76481e+06	1.69995e+06	2.12866e+06	2.80026e+06	2.60756e+06	2.43921e+06
[R].GVPAMGGMAAQIPIKDDPEANEAAFALVR.[A]	17	Gene.52373::CL10037.Contig4_All::g.52373::m.52373	1xTMT6plex [K15]; 1xTMT6plex [N-Term]	1.169e-07	49	3.838e-05	3397.8	-1.26	1	4.26709e+07	3.65894e+07	3.37361e+07	5.11182e+07	4.92543e+07	5.33849e+07
[R].GVPAMGGMAAQIPIKDDPEANEAAFALVR.[A]	3	Gene.52373::CL10037.Contig4_All::g.52373::m.52373	1xOxidation [M]; 1xTMT6plex [K15]; 1xTMT6plex [N-Term]	6.878e-06	52	3.838e-05	3413.8	-0.6	1	1.69832e+07	1.56486e+07	1.60413e+07	2.40943e+07	2.42979e+07	2.63899e+07
[R].GVPAMGGMAAQIPIKDDPEANEAAFALVR.[A]	3	Gene.52373::CL10037.Contig4_All::g.52373::m.52373	2xOxidation [M5; M8]; 1xTMT6plex [K15]; 1xTMT6plex [N-Term]	1.633e-05	38	3.838e-05	3429.79	0.83	1	6.85433e+06	7.22399e+06	7.14059e+06	6.72751e+06	6.6076e+06	6.5955e+06
[K].GVPESHIIFLNLISAPEGIHTVCK.[R]	1	Gene.80966::Unigene18799_All::g.80966::m.80966	1xCarbamidomethyl [C23]; 1xTMT6plex [K24]; 1xTMT6plex [N-Term]	1.803e-05	49	3.838e-05	3089.72	-3.83	0	1.11379e+06	917687	964619	1.43598e+06	1.44885e+06	1.26561e+06
[K].GVPFTTSAGVCK.[V]	4	Gene.12192::CL1398.Contig1_All::g.12192::m.12192	1xCarbamidomethyl [C11]; 1xTMT6plex [K12]; 1xTMT6plex [N-Term]	4.653e-06	65	3.838e-05	1681.93	-2.18	0	2.97759e+06	2.9616e+06	2.96145e+06	3.57109e+06	3.80324e+06	3.15218e+06
[R].GVPFVEAYADLNFSDLQISK.[F]	1	Gene.81269::Unigene19041_All::g.81269::m.81269	1xTMT6plex [K20]; 1xTMT6plex [N-Term]	6.91e-05	27	3.838e-05	2671.44	-3.25	0	228112	268508	161309	363844	222748	202229
[K].GVPLTQLNLAASTQHIK.[D]	3	Gene.69545::Unigene8091_All::g.69545::m.69545	1xTMT6plex [K17]; 1xTMT6plex [N-Term]	2.903e-06	79	3.838e-05	2249.34	-1.03	0	935087	904733	1.00333e+06	2.50865e+06	2.18346e+06	2.25113e+06
[K].GVPLYAHISDLAGTK.[K]	1	Gene.36412::CL5741.Contig2_All::g.36412::m.36412; Gene.36417::CL5741.Contig3_All::g.36417::m.36417	1xTMT6plex [K15]; 1xTMT6plex [N-Term]	6.588e-05	17	3.838e-05	2000.16	0.54	0	3.42308e+06	1.63295e+06	1.97425e+06	1.82703e+06	1.99069e+06	1.71648e+06
[R].GVPVDAAGDDGMVMR.[C]	1	Gene.70034::Unigene8422_All::g.70034::m.70034	1xTMT6plex [N-Term]	2.13e-06	60	3.838e-05	1718.84	-0.53	0	350691	289946	311972	322195	295855	289864
[K].GVQAVHSDFTNNK.[V]	1	Gene.7915::CL792.Contig40_All::g.7915::m.7915	1xTMT6plex [K13]; 1xTMT6plex [N-Term]	7.864e-05	16	3.838e-05	1875.01	-2.18	0	942828	1.39707e+06	1.01802e+06	1.11449e+06	1.09176e+06	956786
[K].GVQGEEGDALPHLIYVAR.[E]	3	Gene.30479::CL4442.Contig18_All::g.30479::m.30479; Gene.30457::CL4442.Contig12_All::g.30457::m.30457	1xTMT6plex [N-Term]	2.787e-06	44	3.838e-05	2153.16	-0.31	0	1.3502e+06	1.10724e+06	1.47514e+06	1.70607e+06	1.59575e+06	1.64787e+06
[R].GVSAIVYVVDAADRDNISISR.[S]	1	Gene.38431::CL6196.Contig1_All::g.38431::m.38431	1xTMT6plex [N-Term]	3.963e-05	53	3.838e-05	2449.32	0.49	1	5.41358e+06	4.79492e+06	4.6034e+06	5.53296e+06	5.50589e+06	5.268e+06
[K].VGSFDAGYGCSTMSHLVGTK.[R]	2	Gene.83863::Unigene21479_All::g.83863::m.83863	1xCarbamidomethyl [C10]; 1xTMT6plex [K20]; 1xTMT6plex [N-Term]	1.208e-07	85	3.838e-05	2532.26	2.83	0	792567	747762	832599	881626	888312	842471
[R].GVSFMVDNCSTTAR.[L]	3	Gene.4659::CL439.Contig1_All::g.4659::m.4659	1xCarbamidomethyl [C9]; 1xTMT6plex [N-Term]	2.771e-06	67	3.838e-05	1773.85	-0.83	0	1.65836e+06	1.51438e+06	1.68096e+06	2.10424e+06	2.09325e+06	1.75427e+06
[K].GVSGLNSAATTTPK.[R]	46	Gene.149::CL18.Contig1_All::g.149::m.149	1xTMT6plex [K14]; 1xTMT6plex [N-Term]	2.312e-07	93	3.838e-05	1762.01	-0.51	0	2.71046e+08	3.153e+08	3.59347e+08	3.30739e+08	3.3598e+08	3.25812e+08
[K].VGSEVLGTAAK.[V]	10	Gene.75377::Unigene13534_All::g.75377::m.75377	1xTMT6plex [K11]; 1xTMT6plex [N-Term]	1.01e-05	53	3.838e-05	1489.9	-1.58	0	1.1909e+07	1.07179e+07	1.11238e+07	2.00424e+07	1.95482e+07	1.92626e+07
[K].GVSLSAPVAAK.[S]	4	Gene.19299::CL2490.Contig8_All::g.19299::m.19299; Gene.19298::CL2490.Contig7_All::g.19298::m.19298	1xTMT6plex [K11]; 1xTMT6plex [N-Term]	1.059e-05	55	3.838e-05	1457.91	-1.56	0	6.53093e+06	6.07673e+06	6.38017e+06	8.85992e+06	8.69637e+06	8.08523e+06
[R].GVSTEDAQGFAER.[E]	1	Gene.13855::CL1646.Contig3_All::g.13855::m.13855	1xTMT6plex [N-Term]	7.174e-06	55	3.838e-05	1595.79	0.24	0	467522	342964	449370	855814	754675	846991
[K].GVSVVAVCPK.[G]	4	Gene.4671::CL439.Contig7_All::g.4671::m.4671; Gene.4659::CL439.Contig1_All::g.4659::m.4659	1xCarbamidomethyl [C8]; 1xTMT6plex [K10]; 1xTMT6plex [N-Term]	6.043e-05	58	3.838e-05	1473.89	-0.62	0	5.14933e+06	4.92091e+06	5.23943e+06	6.57443e+06	6.53258e+06	5.71832e+06
[K].GWDQGLLGMCVGEK.[R]	4	Gene.15950::CL1980.Contig1_All::g.15950::m.15950	1xCarbamidomethyl [C10]; 1xTMT6plex [K14]; 1xTMT6plex [N-Term]	3.017e-07	68	3.838e-05	2008.04	-0.07	0	2.52753e+07	2.64977e+07	2.93896e+07	2.78268e+07	2.6703e+07	2.64743e+07
[K].GVCEVGTAFK.[V]	11	Gene.83952::Unigene21553_All::g.83952::m.83952	1xCarbamidomethyl [C3]; 1xTMT6plex [K10]; 1xTMT6plex [N-Term]	4.461e-05	42	3.838e-05	1525.84	-1.18	0	1.69021e+07	1.62323e+07	1.51715e+07	2.2832e+07	2.0517e+07	2.08167e+07
[K].VGYGQVLGPEDLAVDSEGR.[L]	4	Gene.42701::CL7227.Contig2_All::g.42701::m.42701	1xTMT6plex [N-Term]	8.369e-06	47	3.838e-05	2190.12	0.7	0	3.38568e+06	3.81941e+06	3.92942e+06	2.93106e+06	2.85157e+06	2.68241e+06
[R].GTEDEPFAWQSR.[E]	2	Gene.80993::Unigene18823_All::g.80993::m.80993	1xTMT6plex [N-Term]	1.2e-05	51	3.838e-05	1651.79	-3.51	0	1.08247e+06	1.00167e+06	1.1588e+06	1.61775e+06	1.58093e+06	1.45446e+06
[R].GTEPFDSDDWK.[T]	9	Gene.20487::CL2675.Contig1_All::g.20487::m.20487	1xTMT6plex [K11]; 1xTMT6plex [N-Term]	4.699e-05	26	3.838e-05	1754.86	1.15	0	1.77649e+07	2.23442e+07	1.82684e+07	8.67851e+07	8.7699e+07	6.71072e+07
[R].GTEPFDSDDWKTDVDFSYFEWEGVGK.[I]	4	Gene.20487::CL2675.Contig1_All::g.20487::m.20487	2xTMT6plex [K11; K26]; 1xTMT6plex [N-Term]	5.102e-06	24	3.838e-05	3743.8	0.1	1	2.56086e+06	2.49548e+06	2.34884e+06	9.64385e+06	8.49091e+06	7.85935e+06
[K].GTEPPNTGEYNK.[F]	2	Gene.78270::Unigene16290_All::g.78270::m.78270	1xTMT6plex [K12]; 1xTMT6plex [N-Term]	6.374e-06	46	3.838e-05	1764.92	-1.28	0	1.47285e+07	1.24297e+07	1.29982e+07	5.06304e+06	4.99096e+06	4.88149e+06
[K].GTEYQDSIYDAR.[T]	1	Gene.1848::CL170.Contig2_All::g.1848::m.1848; Gene.1846::CL170.Contig1_All::g.1846::m.1846	1xTMT6plex [N-Term]	2.114e-05	34	3.838e-05	1646.79	-0.45	0	433016	425376	422282	503312	538508	449323
[K].GTFASEMVDLGLPQIVQNLK.[S]	2	Gene.54232::CL10595.Contig2_All::g.54232::m.54232	1xTMT6plex [K20]; 1xTMT6plex [N-Term]	1.793e-06	45	3.838e-05	2618.46	1.03	0	2.19442e+06	1.7096e+06	1.68652e+06	1.87495e+06	2.01213e+06	1.87929e+06
[R].GTFDLSADAFADIADPDAGK.[V]	3	Gene.61709::Unigene753_All::g.61709::m.61709	1xTMT6plex [K20]; 1xTMT6plex [N-Term]	2.171e-06	59	3.838e-05	2455.24	0.27	0	4.34769e+06	3.19576e+06	4.13619e+06	2.85702e+06	2.73044e+06	3.55259e+06
[K].VHMQDLSEMDTLMNAK.[E]	1	Gene.13884::CL1650.Contig2_All::g.13884::m.13884	1xTMT6plex [K16]; 1xTMT6plex [N-Term]	5.658e-06	53	3.838e-05	2321.17	-1.21	0	1.51104e+06	1.14247e+06	1.35619e+06	1.70382e+06	1.59781e+06	1.69276e+06
[K].GTFPEVYVPTVFENYVADVEVDGK.[H]	2	Gene.71216::Unigene9596_All::g.71216::m.71216	1xTMT6plex [K24]; 1xTMT6plex [N-Term]	2.92e-05	36	3.838e-05	3132.62	-0.94	0	1.55027e+06	984820	699348	676826	563386	606126
[K].GTFSNWPIGVSLQDFYNIK.[A]	2	Gene.72033::Unigene10506_All::g.72033::m.72033	1xTMT6plex [K19]; 1xTMT6plex [N-Term]	3.456e-05	36	3.838e-05	2644.42	3.27	0	491810	418400	413202	637032	581325	615411
[R].GTFSNWPIGVTSDDFYNIK.[V]	2	Gene.20156::CL2626.Contig3_All::g.20156::m.20156	1xTMT6plex [K19]; 1xTMT6plex [N-Term]	4.26e-07	85	3.838e-05	2619.35	-1.35	0	410968	397989	372560	3.36104e+06	2.80793e+06	3.62165e+06
[R].GTFVLQDSCFR.[W]	1	Gene.31003::CL4537.Contig4_All::g.31003::m.31003	1xCarbamidomethyl [C9]; 1xTMT6plex [N-Term]	7.592e-05	34	3.838e-05	1558.79	-3.39	0	2.02905e+06	1.65389e+06	1.67308e+06	1.60227e+06	1.62374e+06	1.44169e+06
[R].GTGADPFGAPTK.[S]	2	Gene.11163::CL1256.Contig1_All::g.11163::m.11163; Gene.11165::CL1256.Contig2_All::g.11165::m.11165	1xTMT6plex [K12]; 1xTMT6plex [N-Term]	2.854e-05	52	3.838e-05	1576.87	0.11	0	8.58988e+06	1.05916e+07	8.94948e+06	5.34944e+06	4.97559e+06	4.25695e+06
[K].GTGEFNENDPAINEWNK.[L]	1	Gene.93696::Unigene33543_All::g.93696::m.93696	1xTMT6plex [K17]; 1xTMT6plex [N-Term]	7.164e-08	89	3.838e-05	2393.18	-5.03	0	723006	933343	678220	550058	522716	388375
[R].GTGFIMGVEFTDNK.[S]	3	Gene.81015::Unigene18841_All::g.81015::m.81015	1xTMT6plex [K14]; 1xTMT6plex [N-Term]	7.391e-07	83	3.838e-05	1974.04	-1.96	0	2.62918e+07	2.36572e+07	2.55226e+07	2.73015e+07	2.54839e+07	2.38346e+07
[R].GTGLSTPLTVSSLSQFSSAK.[K]	2	Gene.23847::CL3309.Contig4_All::g.23847::m.23847	1xTMT6plex [K20]; 1xTMT6plex [N-Term]	1.15e-08	59	3.838e-05	2426.35	-1	0	5.51248e+06	4.96766e+06	5.52752e+06	5.80106e+06	6.00042e+06	5.86575e+06
[K].GTGPVLVVTLVDAEAGSSINAAMLQEGLAR.[L]	2	Gene.80993::Unigene18823_All::g.80993::m.80993	1xOxidation [M23]; 1xTMT6plex [N-Term]	6.736e-05	48	3.838e-05	3184.71	-0.41	0	390396	339431	341487	424543	408364	417134
[R].GTGTDPFGAPTK.[S]	2	Gene.11169::CL1256.Contig4_All::g.11169::m.11169	1xTMT6plex [K12]; 1xTMT6plex [N-Term]	2.136e-05	54	3.838e-05	1606.88	-1.6	0	1.91899e+06	1.96943e+06	1.78827e+06	5.75232e+06	6.4788e+06	8.18581e+06
[R].VHLINALADIEYR.[L]	1	Gene.75581::Unigene13693_All::g.75581::m.75581	1xTMT6plex [N-Term]	5.044e-05	62	3.838e-05	1756	-0.19	0	879384	699558	763439	822978	844679	807145
[K].GTKPWISLPK.[G]	10	Gene.61819::Unigene829_All::g.61819::m.61819	2xTMT6plex [K3; K10]; 1xTMT6plex [N-Term]	4.382e-05	16	3.838e-05	1814.15	-3.01	0	6.42146e+06	6.55488e+06	7.46919e+06	1.18322e+07	1.2279e+07	1.10204e+07
[R].VHLFDVVTQYR.[A]	1	Gene.50812::CL9575.Contig1_All::g.50812::m.50812	1xTMT6plex [N-Term]	6.365e-05	53	3.838e-05	1605.9	1.11	0	140787	137902	131132	155729	141548	163466
[R].GTIEIVSDIK.[LV]	2	Gene.89750::Unigene26998_All::g.89750::m.89750	1xTMT6plex [K10]; 1xTMT6plex [N-Term]	8.028e-05	37	3.838e-05	1532.93	-0.96	0	1.19962e+06	1.13273e+06	696625	580732	1.06989e+06	971869
[K].GTLEVGFITTNNVLFSQTVK.[K]	2	Gene.43999::CL7578.Contig2_All::g.43999::m.43999; Gene.43998::CL7578.Contig1_All::g.43998::m.43998	1xTMT6plex [K20]; 1xTMT6plex [N-Term]	1.073e-09	108	3.838e-05	2626.49	-1.29	0	3.06095e+06	2.74225e+06	1.79898e+06	4.78392e+06	4.04072e+06	4.4775e+06
[K].GTLFPMCGMNLAFDR.[E]	2	Gene.40647::CL6716.Contig1_All::g.40647::m.40647; Gene.40649::CL6716.Contig3_All::g.40649::m.40649	1xCarbamidomethyl [C7]; 1xTMT6plex [N-Term]	1.176e-05	33	3.838e-05	1958.95	-0.08	0	2.31174e+06	2.03864e+06	1.88766e+06	3.65115e+06	3.27268e+06	3.26621e+06
[K].GTINNETLGYFIGR.[T]	16	Gene.2534::CL225.Contig7_All::g.2534::m.2534; Gene.2520::CL225.Contig1_All::g.2520::m.2520	1xTMT6plex [N-Term]	5.33e-07	56	3.838e-05	1783.95	-0.47	0	1.90647e+07	1.76392e+07	1.73335e+07	2.05593e+07	2.08276e+07	1.92182e+07
[K].GTLNVLEAALK.[F]	1	Gene.2549::CL226.Contig1_All::g.2549::m.2549	1xTMT6plex [K11]; 1xTMT6plex [N-Term]	2.258e-05	44	3.838e-05	1586.99	-1.33	0	2.55224e+06	2.15852e+06	1.94063e+06	3.55145e+06	3.38915e+06	3.17002e+06
[K].GTLPGVHAFEAANLQSVGAIDLLR.[G]	1	Gene.75621::Unigene13728_All::g.75621::m.75621	1xTMT6plex [N-Term]	4.171e-06	46	3.838e-05	2678.48	7.92	0	1.42869e+06	1.21986e+06	1.32337e+06	1.56538e+06	1.45988e+06	1.51131e+06
[R].GTLSNDETLVFK.[L]	1	Gene.23808::CL3306.Contig2_All::g.23808::m.23808	1xTMT6plex [K12]; 1xTMT6plex [N-Term]	6.612e-05	35	3.838e-05	1782	-0.35	0	1.7369e+06	1.6616e+06	1.58028e+06	2.28234e+06	2.12243e+06	1.80499e+06
[R].GTLSTVEGVLLR.[A]	1	Gene.27066::CL3842.Contig3_All::g.27066::m.27066	1xTMT6plex [N-Term]	4.397e-06	77	3.838e-05	1473.88	-0.56	0	4.14523e+06	3.70893e+06	4.48137e+06	4.34378e+06	4.22372e+06	4.35807e+06
[K].GTDTYGVTTGFGATSHR.[R]	1	Gene.88637::Unigene26193_All::g.88637::m.88637; Gene.26131::CL3679.Contig7_All::g.26131::m.26131	1xTMT6plex [N-Term]	7.29e-06	32	3.838e-05	1956.96	-1.31	0	1.04411e+06	897873	956498	1.12788e+06	1.03121e+06	990809
[RK].GTITFNGADPILTK.[Y]	4	Gene.38865::CL6280.Contig4_All::g.38865::m.38865	1xTMT6plex [K14]; 1xTMT6plex [N-Term]	4.143e-06	63	3.838e-05	1906.1	0.98	0	1.25248e+07	1.03642e+07	1.00027e+07	1.8e+07	1.85762e+07	1.91199e+07
[R].GTDNIVLCVER.[K]	2	Gene.78171::Unigene16210_All::g.78171::m.78171	1xCarbamidomethyl [C8]; 1xTMT6plex [N-Term]	2.585e-05	58	3.838e-05	1504.8	3.26	0	2.03207e+06	1.96607e+06	1.75881e+06	2.27585e+06	2.31661e+06	1.94281e+06
[R].GTDATNFLLGNVIPLR.[L]	1	Gene.45864::CL8069.Contig4_All::g.45864::m.45864	1xTMT6plex [N-Term]	1.308e-05	38	3.838e-05	1930.1	-1.17	0	956468	945007	910295	1.03061e+06	1.09845e+06	1.02729e+06
[K].VKDELILEGSDIELVSR.[S]	3	Gene.72744::Unigene11024_All::g.72744::m.72744	1xTMT6plex [K2]; 1xTMT6plex [N-Term]	6.304e-06	34	3.838e-05	2373.36	0.18	1	2.29644e+07	1.86896e+07	2.11862e+07	2.80806e+07	2.591e+07	2.75007e+07
[R].GSTENELIVDTSR.[G]	1	Gene.78127::Unigene16176_All::g.78127::m.78127	1xTMT6plex [N-Term]	2.51e-06	58	3.838e-05	1649.85	-3	0	295466	275959	277131	328607	346803	316183
[K].VKDEAGFPSFALVNK.[A]	9	Gene.9495::CL983.Contig10_All::g.9495::m.9495; Gene.9488::CL983.Contig5_All::g.9488::m.9488	2xTMT6plex [K2; K15]; 1xTMT6plex [N-Term]	3.36e-07	59	3.838e-05	2309.35	1.58	1	5.43274e+07	5.72432e+07	6.56741e+07	4.9446e+07	4.84983e+07	4.30068e+07
[K].GSTIVVSGDGR.[Y]	4	Gene.38887::CL6288.Contig4_All::g.38887::m.38887	1xTMT6plex [N-Term]	4.651e-05	26	3.838e-05	1276.71	-2.28	0	1.27678e+07	1.26607e+07	1.30211e+07	1.79577e+07	2.23369e+07	1.75998e+07
[K].GSTNLESIQIIK.[K]	10	Gene.83853::Unigene21470_All::g.83853::m.83853	1xTMT6plex [K12]; 1xTMT6plex [N-Term]	4.186e-06	61	3.838e-05	1761.05	-0.86	0	1.03333e+07	8.98123e+06	8.92616e+06	1.22558e+07	1.23731e+07	1.13758e+07
[K].GSTPEWTDDEGIEEAFK.[R]	8	Gene.477::CL48.Contig18_All::g.477::m.477; Gene.488::CL48.Contig23_All::g.488::m.488; Gene.458::CL48.Contig12_All::g.458::m.458; Gene.74498::Unigene12926_All::g.74498::m.74498; Gene.512::CL48.Contig34_All::g.512::m.512; Gene.503::CL48.Contig30_All::g.503::m.503; Gene.511::CL48.Contig33_All::g.511::m.511; Gene.452::CL48.Contig10_All::g.452::m.452	1xTMT6plex [K17]; 1xTMT6plex [N-Term]	4.201e-07	48	3.838e-05	2369.15	-2.92	0	1.09153e+07	8.5653e+06	9.89753e+06	1.20321e+07	1.11999e+07	1.19999e+07
[K].GSTPEWTDDEGIEEAFKR.[F]	8	Gene.477::CL48.Contig18_All::g.477::m.477; Gene.488::CL48.Contig23_All::g.488::m.488; Gene.458::CL48.Contig12_All::g.458::m.458; Gene.74498::Unigene12926_All::g.74498::m.74498; Gene.512::CL48.Contig34_All::g.512::m.512; Gene.503::CL48.Contig30_All::g.503::m.503; Gene.511::CL48.Contig33_All::g.511::m.511; Gene.452::CL48.Contig10_All::g.452::m.452	1xTMT6plex [K17]; 1xTMT6plex [N-Term]	1.225e-07	69	3.838e-05	2525.26	0.05	1	3.11479e+07	2.62235e+07	3.16452e+07	3.93644e+07	3.70704e+07	3.86994e+07
[R].GSTTAYDVSLNDDSWPK.[D]	2	Gene.75379::Unigene13535_All::g.75379::m.75379	1xTMT6plex [K17]; 1xTMT6plex [N-Term]	3.839e-06	48	3.838e-05	2314.16	4.06	0	1.48887e+06	1.35777e+06	1.5166e+06	1.39677e+06	1.4975e+06	1.5014e+06
[K].GSTTEVQTAQQLIQNFMAGGGPK.[K]	3	Gene.69956::Unigene8360_All::g.69956::m.69956	1xTMT6plex [K23]; 1xTMT6plex [N-Term]	6.86e-07	66	3.838e-05	2821.49	0.93	0	1.59052e+06	1.37863e+06	1.54138e+06	1.96307e+06	1.98248e+06	1.92372e+06
[K].GSTVAIFGLGGVGLAAAEGAR.[I]	2	Gene.89220::Unigene26587_All::g.89220::m.89220; Gene.14209::CL1709.Contig8_All::g.14209::m.14209	1xTMT6plex [N-Term]	1.107e-07	32	3.838e-05	2103.18	-0.18	0	4.02089e+06	3.93886e+06	3.95106e+06	6.08093e+06	5.24568e+06	5.33924e+06
[K].GSTVAVFGLGGVGLAAAEGAR.[I]	2	Gene.80759::Unigene18639_All::g.80759::m.80759; Gene.70348::Unigene8710_All::g.70348::m.70348	1xTMT6plex [N-Term]	1.121e-07	74	3.838e-05	2089.16	2.05	0	3.03946e+06	2.85175e+06	2.27283e+06	2.06924e+06	1.90051e+06	1.92537e+06
[K].GSVAEVITPDGFNVR.[T]	1	Gene.49496::CL9152.Contig1_All::g.49496::m.49496	1xTMT6plex [N-Term]	1.868e-05	29	3.838e-05	1789.96	-1.46	0	1.61037e+06	1.23249e+06	1.34042e+06	1.47273e+06	1.33651e+06	1.43487e+06
[K].GSVAEYEMEEYER.[V]	1	Gene.17664::CL2239.Contig3_All::g.17664::m.17664	1xTMT6plex [N-Term]	8.674e-06	62	3.838e-05	1820.82	-2.1	0	2.25969e+06	446035	791277	190531	257421	275646
[K].GSVAMSFGGTEDPSAYGELVSIGGLSADINK.[K]	1	Gene.49574::CL9170.Contig1_All::g.49574::m.49574	1xTMT6plex [K31]; 1xTMT6plex [N-Term]	1.284e-06	91	3.838e-05	3487.77	1.42	0	695960	626854	531682	1.0439e+06	935893	1.01357e+06
[K].GSVAMSFGGTEDPSAYGELVSIGGLSADINKK.[L]	3	Gene.49574::CL9170.Contig1_All::g.49574::m.49574	2xTMT6plex [K31; K32]; 1xTMT6plex [N-Term]	1.068e-07	56	3.838e-05	3845.02	0.57	1	4.51933e+06	4.36258e+06	3.46672e+06	6.78209e+06	6.16127e+06	6.61726e+06
[K].GSVAMSFGGTEDPSAYGELVSIGGLSADINKK.[L]	2	Gene.49574::CL9170.Contig1_All::g.49574::m.49574	1xOxidation [M5]; 2xTMT6plex [K31; K32]; 1xTMT6plex [N-Term]	2.617e-07	64	3.838e-05	3861.02	3.84	1	1.72325e+06	1.88949e+06	1.78337e+06	2.01339e+06	1.90784e+06	1.94249e+06
[K].VKDEAGFPAFALVNK.[A]	4	Gene.19752::CL2565.Contig4_All::g.19752::m.19752; Gene.19755::CL2565.Contig6_All::g.19755::m.19755; Gene.19749::CL2565.Contig2_All::g.19749::m.19749	2xTMT6plex [K2; K15]; 1xTMT6plex [N-Term]	2.688e-07	53	3.838e-05	2293.35	-2.33	1	1.21586e+07	1.38989e+07	1.58129e+07	1.1744e+07	1.37958e+07	9.92896e+06
[K].GSVIDSYVVGMR.[L]	2	Gene.70183::Unigene8544_All::g.70183::m.70183	1xTMT6plex [N-Term]	1.575e-05	47	3.838e-05	1511.81	-2.29	0	6.80356e+06	3.79402e+06	5.4117e+06	2.80085e+06	2.92949e+06	3.01336e+06
[R].GSVPSMPGANDTVYR.[I]	1	Gene.35407::CL5505.Contig1_All::g.35407::m.35407	1xTMT6plex [N-Term]	2.391e-05	60	3.838e-05	1779.89	-2.33	0	762835	704341	865491	855441	858936	784410
[K].VKADRDESSPYAAMLAAQDVAAR.[C]	1	Gene.67223::Unigene5793_All::g.67223::m.67223	1xTMT6plex [K2]; 1xTMT6plex [N-Term]	6.978e-05	16	3.838e-05	2893.52	-1.31	2	711586	729462	742339	778396	839319	719467
[K].VHYPSNMFELVSLSWR.[L]	1	Gene.24003::CL3342.Contig1_All::g.24003::m.24003	1xOxidation [M7]; 1xTMT6plex [N-Term]	4.624e-05	35	3.838e-05	2210.13	0.16	0	612483	526775	582486	647990	647868	652775
[R].VHWELIEPAVR.[I]	1	Gene.37633::CL6009.Contig2_All::g.37633::m.37633	1xTMT6plex [N-Term]	6.495e-05	49	3.838e-05	1577.9	-1.36	0	373299	343471	307796	528701	488713	438102
[K].GSWYSLNDMSSALK.[S]	2	Gene.18492::CL2372.Contig4_All::g.18492::m.18492	1xTMT6plex [K14]; 1xTMT6plex [N-Term]	4.609e-05	11	3.838e-05	2017.05	0.34	0	6.54769e+06	6.43032e+06	7.17536e+06	1.09412e+07	9.68776e+06	1.16484e+07
[R].VHVTQEDFEMAVAK.[V]	1	Gene.39907::CL6527.Contig2_All::g.39907::m.39907; Gene.86640::Unigene24120_All::g.86640::m.86640	1xTMT6plex [K14]; 1xTMT6plex [N-Term]	2.52e-05	25	3.838e-05	2062.1	-1	0	1.27179e+06	931993	1.05997e+06	1.24704e+06	1.15846e+06	1.16411e+06
[K].GSYLHIVSPLTK.[T]	3	Gene.42795::CL7257.Contig2_All::g.42795::m.42795	1xTMT6plex [K12]; 1xTMT6plex [N-Term]	2.609e-05	62	3.838e-05	1773.07	-1.61	0	1.90534e+06	1.96316e+06	2.36837e+06	2.09757e+06	2.30837e+06	1.83532e+06
[R].VHTVLISTQHDETVTNDQIAADLK.[QE]	2	Gene.38579::CL6225.Contig2_All::g.38579::m.38579; Gene.38575::CL6225.Contig1_All::g.38575::m.38575; Gene.37042::CL5878.Contig2_All::g.37042::m.37042	1xTMT6plex [K24]; 1xTMT6plex [N-Term]	4.724e-06	44	3.838e-05	3106.68	-0.35	0	879890	882914	810456	2.09037e+06	1.74941e+06	2.03179e+06
[R].VHTLSHFGCPEK.[L]	6	Gene.36951::CL5857.Contig4_All::g.36951::m.36951	1xCarbamidomethyl [C9]; 1xTMT6plex [K12]; 1xTMT6plex [N-Term]	1.386e-05	50	3.838e-05	1870	-0.62	0	3.04714e+07	2.97768e+07	2.87749e+07	3.45666e+07	3.27397e+07	3.11869e+07
[R].GTAYVVYEDIYDAK.[N]	2	Gene.81140::Unigene18941_All::g.81140::m.81140	1xTMT6plex [K14]; 1xTMT6plex [N-Term]	5.101e-06	67	3.838e-05	2065.09	-6.73	0	2.59475e+06	2.22436e+06	2.16744e+06	3.44608e+06	3.54935e+06	3.15784e+06
[K].VHPTADVFINFASYR.[S]	1	Gene.78277::Unigene16295_All::g.78277::m.78277	1xTMT6plex [N-Term]	2.127e-05	46	3.838e-05	1966.04	0.07	0	580892	484706	507890	686498	652672	634477
[K].VHPANLLMGMK.[S]	1	Gene.75277::Unigene13462_All::g.75277::m.75277	1xTMT6plex [K11]; 1xTMT6plex [N-Term]	8.761e-05	28	3.838e-05	1668.97	-1.55	0	1.17441e+06	951243	938887	888869	938048	785742
[K].GVAYYNNLIDELLK.[Y]	2	Gene.33549::CL5096.Contig4_All::g.33549::m.33549	1xTMT6plex [K14]; 1xTMT6plex [N-Term]	2.843e-06	29	3.838e-05	2083.18	2.54	0	342291	289101	210167	1.40979e+06	1.259e+06	1.33405e+06
[R].GTITFSGADPILTK.[Y]	2	Gene.38869::CL6280.Contig7_All::g.38869::m.38869	1xTMT6plex [K14]; 1xTMT6plex [N-Term]	2.215e-05	9	3.838e-05	1879.09	0.82	0	2.19643e+07	2.16712e+07	1.71088e+07	1.91067e+07	2.17528e+07	1.84836e+07
[K].VHERPETGDVEVLTK.[G]	2	Gene.37613::CL6004.Contig3_All::g.37613::m.37613	1xTMT6plex [K15]; 1xTMT6plex [N-Term]	5.693e-05	30	3.838e-05	2167.21	1.61	0	2.72767e+06	2.32576e+06	2.32698e+06	3.14355e+06	3.22209e+06	3.21674e+06
[K].GTVEIITPVELIK.[K]	2	Gene.89060::Unigene26473_All::g.89060::m.89060	1xTMT6plex [K13]; 1xTMT6plex [N-Term]	1.478e-06	66	3.838e-05	1870.17	-2.33	0	1.89865e+06	1.64795e+06	2.0009e+06	3.83361e+06	3.57579e+06	3.25962e+06
[K].GTVEIITPVELIR.[K]	6	Gene.61923::Unigene915_All::g.61923::m.61923; Gene.61924::Unigene916_All::g.61924::m.61924	1xTMT6plex [N-Term]	5.588e-06	62	3.838e-05	1669.01	-0.98	0	4.90752e+07	4.38669e+07	5.15001e+07	7.87552e+07	6.87632e+07	6.91041e+07
[R].GTVLGVKPSPVVAAFSSR.[G]	1	Gene.83952::Unigene21553_All::g.83952::m.83952	1xTMT6plex [K7]; 1xTMT6plex [N-Term]	7.742e-05	4	3.838e-05	2230.33	0.36	0	2.30361e+06	2.40122e+06	2.46665e+06	2.3381e+06	2.71766e+06	2.45778e+06
[K].GTVLIQSAEQLENYAK.[S]	2	Gene.50050::CL9324.Contig1_All::g.50050::m.50050	1xTMT6plex [K16]; 1xTMT6plex [N-Term]	2.566e-07	46	3.838e-05	2222.24	0.19	0	1.01163e+07	1.05033e+07	1.17928e+07	1.62919e+07	1.66687e+07	1.52542e+07
[R].VHAESHNLCTK.[T]	4	Gene.78226::Unigene16252_All::g.78226::m.78226	1xCarbamidomethyl [C9]; 1xTMT6plex [K11]; 1xTMT6plex [N-Term]	4.348e-06	63	3.838e-05	1753.94	-0.5	0	1.3372e+07	1.18502e+07	1.21236e+07	1.16473e+07	1.11005e+07	1.02807e+07
[K].VHACVGGTSVR.[E]	3	Gene.48908::CL8966.Contig1_All::g.48908::m.48908	1xCarbamidomethyl [C4]; 1xTMT6plex [N-Term]	7.578e-05	30	3.838e-05	1371.74	-2.45	0	4.8138e+06	4.81413e+06	5.96875e+06	6.71511e+06	6.20406e+06	7.47943e+06
[R].GTVVLAEYTEFTGNFTSIAAQCLQK.[L]	2	Gene.3456::CL332.Contig1_All::g.3456::m.3456	1xCarbamidomethyl [C22]; 1xTMT6plex [K25]; 1xTMT6plex [N-Term]	4.529e-07	69	3.838e-05	3206.68	0.53	0	870440	807070	718563	1.03395e+06	1.0611e+06	958239
[K].GTWGGILDTAGDFHVDR.[N]	1	Gene.13427::CL1570.Contig1_All::g.13427::m.13427	1xTMT6plex [N-Term]	1.359e-05	55	3.838e-05	2046.02	-0.66	0	1.66297e+06	1.63729e+06	1.76976e+06	1.59229e+06	1.5661e+06	1.57295e+06
[K].GTWVSMGVYSDGSYDVPPGIIYSYPVTCENGK.[W]	1	Gene.32951::CL4956.Contig1_All::g.32951::m.32951	1xCarbamidomethyl [C28]; 1xTMT6plex [K32]; 1xTMT6plex [N-Term]	5.091e-07	59	3.838e-05	3956.91	0.32	0	772768	653456	701268	1.35776e+06	1.18285e+06	1.11293e+06
[K].GTWVSMGVYSDGSYDVPPGIIYSYPVTCENGK.[W]	2	Gene.32951::CL4956.Contig1_All::g.32951::m.32951	1xCarbamidomethyl [C28]; 1xOxidation [M6]; 1xTMT6plex [K32]; 1xTMT6plex [N-Term]	6.602e-06	29	3.838e-05	3972.91	-3.26	0	1.96874e+06	1.78572e+06	1.82777e+06	1.78754e+06	1.76264e+06	1.53787e+06
[K].GTYFPTWEGLFWEK.[A]	1	Gene.47731::CL8627.Contig1_All::g.47731::m.47731	1xTMT6plex [K14]; 1xTMT6plex [N-Term]	5.424e-05	18	3.838e-05	2219.16	-1.35	0	663529	548753	555377	999800	1.04193e+06	902407
[R].GTYGGGQWTTNVAIEAAK.[N]	1	Gene.42935::CL7292.Contig2_All::g.42935::m.42935	1xTMT6plex [K18]; 1xTMT6plex [N-Term]	1.546e-05	34	3.838e-05	2282.22	-4.49	0	2.2259e+06	2.08341e+06	2.0569e+06	1.96063e+06	2.15609e+06	2.00775e+06
[K].GTYSAIWVDDEGYIAEGPNVNVAFISK.[T]	2	Gene.36475::CL5754.Contig1_All::g.36475::m.36475	1xTMT6plex [K27]; 1xTMT6plex [N-Term]	1.328e-06	41	3.838e-05	3373.74	-1.36	0	864301	815854	830685	1.71849e+06	1.6363e+06	1.75836e+06
[R].GVAAPLNAAYTAEEFEFYLQDSK.[S]	2	Gene.69545::Unigene8091_All::g.69545::m.69545	1xTMT6plex [K23]; 1xTMT6plex [N-Term]	1.403e-06	48	3.838e-05	2992.53	0.48	0	620694	603181	576511	3.4957e+06	2.92369e+06	4.04917e+06
[K].GVADFLQEVTSLK.[D]	4	Gene.25770::CL3613.Contig22_All::g.25770::m.25770	1xTMT6plex [K13]; 1xTMT6plex [N-Term]	5.402e-06	62	3.838e-05	1865.08	-0.93	0	2.74834e+06	2.39476e+06	2.49263e+06	3.65323e+06	3.64252e+06	3.41405e+06
[K].GVADFLQEVTSLKDQEQYWADTR.[Q]	1	Gene.25770::CL3613.Contig22_All::g.25770::m.25770	1xTMT6plex [K13]; 1xTMT6plex [N-Term]	2.139e-08	66	3.838e-05	3157.62	-2.37	1	1.43174e+06	1.27776e+06	1.26173e+06	2.09762e+06	1.87235e+06	1.82779e+06
[R].VGYVDAVVNDPDYK.[F]	1	Gene.34302::CL5271.Contig1_All::g.34302::m.34302	1xTMT6plex [K14]; 1xTMT6plex [N-Term]	3.065e-05	45	3.838e-05	2012.07	-0.76	0	585788	548704	521100	740676	769569	709859
[R].GVAGLYDYGPPGCAVK.[A]	3	Gene.2534::CL225.Contig7_All::g.2534::m.2534; Gene.2520::CL225.Contig1_All::g.2520::m.2520	1xCarbamidomethyl [C13]; 1xTMT6plex [K16]; 1xTMT6plex [N-Term]	3.136e-05	51	3.838e-05	2082.11	-1.82	0	2.00413e+06	1.85362e+06	1.98885e+06	2.32929e+06	2.33596e+06	2.64085e+06
[K].GVAGSTSAELLATFCDNILK.[K]	1	Gene.45516::CL7963.Contig1_All::g.45516::m.45516	1xCarbamidomethyl [C15]; 1xTMT6plex [K20]; 1xTMT6plex [N-Term]	9.409e-06	41	3.838e-05	2525.37	1.19	0	433731	337161	322940	504956	503712	493654
[K].GVAIGNPLLDFYTDFNAR.[A]	2	Gene.3419::CL325.Contig3_All::g.3419::m.3419	1xTMT6plex [N-Term]	1.813e-06	62	3.838e-05	2212.16	-1.89	0	719274	698136	712098	1.10914e+06	1.13562e+06	1.15478e+06
[K].GVAIGNPLLNFENDLNAR.[A]	1	Gene.86362::Unigene23934_All::g.86362::m.86362	1xTMT6plex [N-Term]	5.081e-07	47	3.838e-05	2156.17	-1.96	0	1.2687e+06	1.05363e+06	1.22151e+06	1.79578e+06	1.58479e+06	1.60651e+06
[R].VGYSITTDALDALYK.[K]	2	Gene.9382::CL965.Contig1_All::g.9382::m.9382	1xTMT6plex [K15]; 1xTMT6plex [N-Term]	1.206e-07	80	3.838e-05	2088.16	-0.35	0	4.27081e+06	3.3883e+06	3.61295e+06	6.70986e+06	6.03218e+06	6.4495e+06
[R].VGYIAYPSEVEGLGAQLLK.[A]	2	Gene.78364::Unigene16352_All::g.78364::m.78364	1xTMT6plex [K19]; 1xTMT6plex [N-Term]	9.765e-08	49	3.838e-05	2465.41	0.79	0	1.98818e+06	1.86786e+06	1.94853e+06	3.30396e+06	3.00885e+06	3.17771e+06
[K].GVASIITENVFNQMLK.[H]	7	Gene.21417::CL2818.Contig4_All::g.21417::m.21417	1xTMT6plex [K16]; 1xTMT6plex [N-Term]	4.373e-08	86	3.838e-05	2222.26	4.12	0	2.7122e+07	3.05022e+07	3.84257e+07	1.59902e+07	2.04199e+07	2.43546e+07
[K].GVASIITENVFNQMLK.[H]	5	Gene.21417::CL2818.Contig4_All::g.21417::m.21417	1xOxidation [M14]; 1xTMT6plex [K16]; 1xTMT6plex [N-Term]	2.231e-06	74	3.838e-05	2238.26	-1.71	0	3.28759e+07	5.24183e+07	5.4903e+07	1.33799e+07	1.73318e+07	1.78624e+07
[R].VGYGSQGTGSTLMMPVLDNQLK.[S]	1	Gene.15692::CL1950.Contig3_All::g.15692::m.15692	1xOxidation [M13]; 1xTMT6plex [K22]; 1xTMT6plex [N-Term]	1.394e-06	76	3.838e-05	2770.45	-1.97	0	989665	986528	945717	1.13125e+06	1.25735e+06	1.21227e+06
[R].VGYGSQGTGSTLMMPVLDNQLK.[S]	2	Gene.15692::CL1950.Contig3_All::g.15692::m.15692	1xTMT6plex [K22]; 1xTMT6plex [N-Term]	2.523e-07	75	3.838e-05	2754.46	0.25	0	6.14926e+06	5.65589e+06	6.0507e+06	6.78317e+06	6.71714e+06	6.85726e+06
[K].GVAVSSVPEVK.[L]	4	Gene.61925::Unigene917_All::g.61925::m.61925	1xTMT6plex [K11]; 1xTMT6plex [N-Term]	1.461e-05	54	3.838e-05	1529.93	-1.82	0	5.38924e+06	5.07145e+06	5.15205e+06	6.29253e+06	6.28305e+06	5.49212e+06
[K].GVAVVSCLFDR.[E]	1	Gene.13921::CL1659.Contig2_All::g.13921::m.13921	1xCarbamidomethyl [C7]; 1xTMT6plex [N-Term]	7.867e-05	31	3.838e-05	1451.79	-0.78	0	1.79459e+06	1.68279e+06	1.72377e+06	1.67914e+06	1.74988e+06	1.53294e+06
[K].GTVEDLASQVGESLTNAK.[E]	17	Gene.22064::CL2956.Contig1_All::g.22064::m.22064	1xTMT6plex [K18]; 1xTMT6plex [N-Term]	1.552e-07	109	3.838e-05	2277.23	-0.6	0	4.8464e+07	5.44584e+07	6.10667e+07	5.2973e+07	5.27102e+07	4.65857e+07
[R].GTLVYDVELR.[V]	1	Gene.70183::Unigene8544_All::g.70183::m.70183	1xTMT6plex [N-Term]	8.091e-05	27	3.838e-05	1393.79	2.29	0	6.96225e+06	4.20276e+06	5.8963e+06	3.0424e+06	3.61547e+06	3.485e+06
[K].GTVDLAGTNGETTTQGLDGLAGR.[C]	2	Gene.87470::Unigene24896_All::g.87470::m.87470	1xTMT6plex [N-Term]	4.625e-10	109	3.838e-05	2433.24	1.55	0	740870	661147	753804	595100	528400	555223
[K].GTVDLAGTAGETTTQGLDGLGQR.[C]	4	Gene.20866::CL2732.Contig1_All::g.20866::m.20866	1xTMT6plex [N-Term]	1.093e-07	85	3.838e-05	2447.26	-1.06	0	2.44261e+06	2.20263e+06	2.52003e+06	2.33033e+06	3.47301e+06	3.40062e+06
[R].GTMDGHTDEVTAIATPIDNSDMIVSASR.[D]	1	Gene.86651::Unigene24127_All::g.86651::m.86651	1xTMT6plex [N-Term]	7.251e-08	59	3.838e-05	3133.5	-1.33	0	135776	95283.2	125818	173509	157635	167054
[R].GTMDGHTDEVTAIATPIDNSDMIVSASR.[D]	1	Gene.86651::Unigene24127_All::g.86651::m.86651	1xOxidation [M22]; 1xTMT6plex [N-Term]	4.896e-07	62	3.838e-05	3149.49	-1.53	0	94833.6	83444.3	113393	230816	202183	213534
[K].GTMLSPHWNPR.[A]	12	Gene.31866::CL4709.Contig2_All::g.31866::m.31866	1xTMT6plex [N-Term]	6.657e-05	39	3.838e-05	1524.79	-0.36	0	2.98975e+07	3.09903e+07	2.96759e+07	2.70302e+07	2.68371e+07	2.63466e+07
[K].GTMNVLQAAHK.[A]	4	Gene.11385::CL1283.Contig1_All::g.11385::m.11385	1xTMT6plex [K11]; 1xTMT6plex [N-Term]	2.629e-05	46	3.838e-05	1627.94	-0.24	0	8.76642e+06	7.84e+06	8.28322e+06	8.76015e+06	9.25734e+06	9.04981e+06
[R].GTMPQSYASNEIAK.[K]	2	Gene.40109::CL6570.Contig2_All::g.40109::m.40109	1xTMT6plex [K14]; 1xTMT6plex [N-Term]	6.838e-06	36	3.838e-05	1955.03	-1.57	0	2.34043e+06	1.88604e+06	2.01434e+06	5.90923e+06	5.7941e+06	5.36604e+06
[K].GTNALDVLDGR.[S]	1	Gene.61791::Unigene810_All::g.61791::m.61791	1xTMT6plex [N-Term]	8.636e-05	36	3.838e-05	1359.74	-0.8	0	3.94483e+06	3.34036e+06	3.4064e+06	3.65495e+06	3.57538e+06	3.31021e+06
[K].GTNAVEILEGK.[Q]	3	Gene.31218::CL4571.Contig1_All::g.31218::m.31218	1xTMT6plex [K11]; 1xTMT6plex [N-Term]	1.18e-05	55	3.838e-05	1588.93	-0.75	0	2.94907e+06	2.55504e+06	2.76359e+06	3.60374e+06	3.49991e+06	3.10289e+06
[R].GTNDCGIEEDVVAGIPSTK.[N]	1	Gene.24983::CL3485.Contig3_All::g.24983::m.24983	1xCarbamidomethyl [C5]; 1xTMT6plex [K19]; 1xTMT6plex [N-Term]	3.06e-06	61	3.838e-05	2420.24	-2.13	0	201779	194842	192192	291389	385510	427025
[K].VHDQIEMYGEPK.[S]	1	Gene.22765::CL3095.Contig7_All::g.22765::m.22765	1xOxidation [M7]; 1xTMT6plex [K12]; 1xTMT6plex [N-Term]	6.651e-05	7	3.838e-05	1919.99	0.21	0	3.51312e+06	3.83462e+06	3.31608e+06	4.96088e+06	4.83576e+06	4.90137e+06
[K].VHDQIEMYGEPK.[S]	1	Gene.22765::CL3095.Contig7_All::g.22765::m.22765	1xTMT6plex [K12]; 1xTMT6plex [N-Term]	3.6e-05	36	3.838e-05	1904	-1.47	0	1.69079e+06	1.47391e+06	1.52997e+06	1.89805e+06	1.85092e+06	1.84378e+06
[R].VHDDMLLAASEALAQQVTK.[E]	1	Gene.19019::CL2456.Contig9_All::g.19019::m.19019	1xTMT6plex [K19]; 1xTMT6plex [N-Term]	2.155e-05	32	3.838e-05	2498.37	-2.97	0	644454	572786	512262	1.3745e+06	1.28211e+06	1.39724e+06
[K].GTPLDLTEETTIR.[S]	4	Gene.5266::CL474.Contig9_All::g.5266::m.5266; Gene.5268::CL474.Contig10_All::g.5268::m.5268	1xTMT6plex [N-Term]	5.368e-05	41	3.838e-05	1674.91	2.86	0	8.60245e+06	8.21374e+06	8.00202e+06	1.20366e+07	9.63345e+06	1.18833e+07
[K].VHDAGHMVPMDQPK.[A]	5	Gene.32158::CL4779.Contig1_All::g.32158::m.32158	1xOxidation [M]; 1xTMT6plex [K14]; 1xTMT6plex [N-Term]	4.418e-05	35	3.838e-05	2036.05	-1.43	0	4.9883e+06	4.57181e+06	5.10268e+06	5.19226e+06	4.76587e+06	4.14835e+06
[K].GTQGLIQIENPNITK.[S]	5	Gene.49481::CL9145.Contig1_All::g.49481::m.49481	1xTMT6plex [K15]; 1xTMT6plex [N-Term]	1.052e-05	49	3.838e-05	2084.21	-2.31	0	6.09676e+06	5.2721e+06	5.67691e+06	5.26364e+06	5.63155e+06	5.2197e+06
[R].GTQLAYGSGAR.[Q]	2	Gene.14630::CL1773.Contig2_All::g.14630::m.14630	1xTMT6plex [N-Term]	3.682e-05	46	3.838e-05	1309.71	-4.91	0	1.8326e+06	1.71654e+06	1.69219e+06	3.23066e+06	3.10543e+06	2.99314e+06
[K].GTQLLEVYAIEIQMYTNTK.[N]	1	Gene.72705::Unigene10989_All::g.72705::m.72705	1xOxidation [M14]; 1xTMT6plex [K19]; 1xTMT6plex [N-Term]	2.13e-05	33	3.838e-05	2689.45	-0.1	0	296729	248377	263272	374061	329821	337447
[K].GTSFGAPCIAENILAEMVVK.[A]	1	Gene.61657::Unigene713_All::g.61657::m.61657	1xCarbamidomethyl [C8]; 1xTMT6plex [K20]; 1xTMT6plex [N-Term]	2.085e-06	29	3.838e-05	2565.38	-1.51	0	215395	219438	237620	376096	382805	346071
[K].VHDAGHMVPMDQPK.[A]	3	Gene.32158::CL4779.Contig1_All::g.32158::m.32158	1xTMT6plex [K14]; 1xTMT6plex [N-Term]	4.878e-05	23	3.838e-05	2020.05	-0.75	0	5.15753e+06	4.52487e+06	4.98513e+06	5.6032e+06	5.44256e+06	4.83378e+06
[R].GTSLQYFTTHTDLVR.[R]	2	Gene.33436::CL5066.Contig1_All::g.33436::m.33436	1xTMT6plex [N-Term]	1.375e-05	35	3.838e-05	1968.04	0.18	0	1.88897e+06	1.64888e+06	1.4757e+06	1.78667e+06	1.58283e+06	1.55537e+06
[R].VHCLLGDYYSGLK.[C]	1	Gene.78183::Unigene16220_All::g.78183::m.78183	1xCarbamidomethyl [C3]; 1xTMT6plex [K13]; 1xTMT6plex [N-Term]	6.85e-05	39	3.838e-05	1983.08	-1.55	0	1.09878e+06	1.0613e+06	952857	1.76837e+06	1.63166e+06	1.50133e+06
[K].GTSSSLTSGSDR.[I]	1	Gene.40446::CL6665.Contig1_All::g.40446::m.40446	1xTMT6plex [N-Term]	3.835e-05	76	3.838e-05	1383.69	-2.99	0	2.42245e+06	5.80041e+06	7.42309e+06	4.99026e+06	5.68118e+06	5.46916e+06
[R].GTSSTSIALGIEEHFVSQLR.[R]	1	Gene.69256::Unigene7907_All::g.69256::m.69256	1xTMT6plex [N-Term]	6.886e-07	40	3.838e-05	2361.26	0.43	0	1.12574e+06	935005	1.1091e+06	1.08836e+06	1.13762e+06	1.03011e+06
[R].GTSVLELVAAFEK.[V]	2	Gene.28991::CL4190.Contig1_All::g.28991::m.28991	1xTMT6plex [K13]; 1xTMT6plex [N-Term]	6.246e-06	84	3.838e-05	1822.07	2.24	0	3.05497e+06	2.63859e+06	2.40347e+06	5.55975e+06	8.35506e+06	6.17561e+06
[R].GTSVLEMVAAFEK.[A]	4	Gene.1823::CL166.Contig3_All::g.1823::m.1823	1xTMT6plex [K13]; 1xTMT6plex [N-Term]	1.933e-06	50	3.838e-05	1840.03	2.55	0	1.15625e+07	1.11311e+07	1.30667e+07	9.0071e+06	1.07279e+07	9.38555e+06
[K].GTTAILHLETDDVESAFK.[K]	5	Gene.83828::Unigene21448_All::g.83828::m.83828	1xTMT6plex [K18]; 1xTMT6plex [N-Term]	4.367e-06	48	3.838e-05	2405.3	-0.2	0	9.00009e+06	6.68732e+06	7.99499e+06	1.23702e+07	1.14832e+07	1.1222e+07
[K].VHAPQIIVDEQTYLPPAPNAEGVGR.[S]	3	Gene.78209::Unigene16236_All::g.78209::m.78209	1xTMT6plex [N-Term]	5.159e-06	28	3.838e-05	2900.55	-0.59	0	1.43445e+06	1.133e+06	1.31245e+06	1.10473e+06	1.15106e+06	1.25105e+06
[R].GTTIIAGEWCYADSDGIIISPTR.[L]	2	Gene.70018::Unigene8404_All::g.70018::m.70018	1xCarbamidomethyl [C10]; 1xTMT6plex [N-Term]	4.581e-08	64	3.838e-05	2725.37	-0.64	0	1.78922e+06	1.75597e+06	1.60063e+06	3.76074e+06	4.80221e+06	4.22427e+06
[K].GTTQVGSIAAGGR.[Y]	1	Gene.5833::CL537.Contig4_All::g.5833::m.5833; Gene.5827::CL537.Contig2_All::g.5827::m.5827	1xTMT6plex [N-Term]	3.446e-06	72	3.838e-05	1403.78	0.03	0	1.45805e+06	1.27336e+06	1.36535e+06	2.34168e+06	2.44973e+06	2.35157e+06
[K].GTVATGFTTDEDGNVK.[I]	3	Gene.4018::CL385.Contig12_All::g.4018::m.4018; Gene.4015::CL385.Contig10_All::g.4015::m.4015	1xTMT6plex [K16]; 1xTMT6plex [N-Term]	1.774e-07	44	3.838e-05	2070.08	-4.03	0	8.28793e+06	7.90681e+06	9.31344e+06	1.08903e+07	1.10376e+07	1.06608e+07
[K].GTVDLAGTAGETTTQGLDSLGQR.[C]	4	Gene.20867::CL2732.Contig2_All::g.20867::m.20867	1xTMT6plex [N-Term]	6.378e-08	76	3.838e-05	2477.27	-0.22	0	1.08823e+06	1.42748e+06	1.1779e+06	2.07729e+06	2.03364e+06	2.276e+06
[K].HPWNLMTTSADEGQFLNLLLK.[L]	2	Gene.15220::CL1879.Contig4_All::g.15220::m.15220	1xTMT6plex [K21]; 1xTMT6plex [N-Term]	2.121e-07	67	3.838e-05	2886.56	-1.9	0	1.09718e+06	1.00213e+06	1.05399e+06	2.99661e+06	3.15375e+06	2.98304e+06
[K].GWDQGIITMK.[K]	2	Gene.44776::CL7775.Contig1_All::g.44776::m.44776	1xTMT6plex [K10]; 1xTMT6plex [N-Term]	8.673e-05	35	3.838e-05	1606.9	2.53	0	1.19306e+06	1.12519e+06	1.10108e+06	1.06965e+06	1.16503e+06	1.12614e+06
[K].VGPFQNPSETYR.[Y]	1	Gene.52945::CL10209.Contig1_All::g.52945::m.52945; Gene.89290::Unigene26635_All::g.89290::m.89290	1xTMT6plex [N-Term]	2.69e-05	38	3.838e-05	1623.83	-1.74	0	794895	650958	635964	1.65724e+06	1.61238e+06	1.59039e+06
[R].HGGGGGSDDSGWR.[S]	1	Gene.83965::Unigene21561_All::g.83965::m.83965	1xTMT6plex [N-Term]	5.585e-05	39	3.838e-05	1473.67	-2.04	0	1.07495e+06	961734	1.04372e+06	1.37707e+06	1.26303e+06	1.25781e+06
[K].HGGSGPFFYLPK.[M]	13	Gene.52373::CL10037.Contig4_All::g.52373::m.52373	1xTMT6plex [K12]; 1xTMT6plex [N-Term]	1.362e-05	38	3.838e-05	1764.98	1.56	0	2.05923e+07	2.11269e+07	1.89495e+07	3.18243e+07	3.53797e+07	3.1726e+07
[R].HGHAENEK.[I]	2	Gene.9488::CL983.Contig5_All::g.9488::m.9488	1xTMT6plex [K8]; 1xTMT6plex [N-Term]	3.41e-05	64	3.838e-05	1379.74	-0.61	0	6.91396e+06	1.16102e+07	1.08484e+06	3.07693e+06	9.29497e+06	2.80994e+06
[R].HGIEEHEK.[V]	4	Gene.19752::CL2565.Contig4_All::g.19752::m.19752; Gene.38638::CL6240.Contig1_All::g.38638::m.38638; Gene.19755::CL2565.Contig6_All::g.19755::m.19755; Gene.19749::CL2565.Contig2_All::g.19749::m.19749	1xTMT6plex [K8]; 1xTMT6plex [N-Term]	3.169e-05	26	3.838e-05	1436.79	-0.72	0	1.01814e+07	1.12288e+07	1.16362e+07	1.01573e+07	1.22067e+07	8.49285e+06
[K].HGLGESQPVLLTEFR.[S]	4	Gene.50531::CL9480.Contig1_All::g.50531::m.50531	1xTMT6plex [N-Term]	1.918e-06	59	3.838e-05	1912.05	-0.05	0	3.00548e+06	2.68142e+06	2.99493e+06	3.81521e+06	3.53769e+06	3.26599e+06
[K].VGEISDIVDTDSGVHIILR.[T]	1	Gene.83801::Unigene21432_All::g.83801::m.83801	1xTMT6plex [N-Term]	1.498e-06	54	3.838e-05	2267.24	1.87	0	1.19118e+06	930486	1.10312e+06	1.10096e+06	1.00566e+06	1.0664e+06
[K].HGLQAATYFWPGSEVIK.[G]	1	Gene.2866::CL267.Contig3_All::g.2866::m.2866	1xTMT6plex [K17]; 1xTMT6plex [N-Term]	1.323e-05	44	3.838e-05	2362.3	-2.55	0	1.3254e+06	744508	828940	787003	799506	1.08534e+06
[R].VGELLEEIQNNMFER.[A]	2	Gene.23227::CL3188.Contig1_All::g.23227::m.23227	1xTMT6plex [N-Term]	4.426e-06	43	3.838e-05	2050.05	0.36	0	1.58429e+06	1.36791e+06	1.487e+06	2.32092e+06	2.34154e+06	2.44203e+06
[K].HGSDSEVYDTEGR.[-F]	7	Gene.24974::CL3484.Contig7_All::g.24974::m.24974; Gene.26020::CL3658.Contig1_All::g.26020::m.26020	1xTMT6plex [N-Term]	4.902e-05	32	3.838e-05	1680.77	-1.08	0	1.33966e+07	1.08081e+07	1.46846e+07	1.16553e+07	1.16954e+07	1.0433e+07
[R].HGTPTAVSHGLWLNIPDYDAPTQLVKPLER.[N]	2	Gene.40647::CL6716.Contig1_All::g.40647::m.40647	1xTMT6plex [K26]; 1xTMT6plex [N-Term]	1.989e-06	16	3.838e-05	3784.06	-1.01	0	2.54494e+06	2.03876e+06	2.39454e+06	5.30446e+06	4.37195e+06	4.13563e+06
[R].HGVIVIPGSASGGPGYIR.[V]	1	Gene.78364::Unigene16352_All::g.78364::m.78364	1xTMT6plex [N-Term]	4.121e-05	24	3.838e-05	1966.11	1.14	0	5.12768e+06	5.62992e+06	4.50661e+06	3.27727e+06	3.52292e+06	3.20599e+06
[K].HGYIGEFEIVDDHR.[SAN]	12	Gene.51739::CL9859.Contig3_All::g.51739::m.51739	1xTMT6plex [N-Term]	1.23e-06	39	3.838e-05	1915.95	-1.14	0	4.37508e+06	3.7093e+06	4.49039e+06	7.38616e+06	9.23042e+06	4.72559e+06
[K].VGEDVEVLGLK.[E]	4	Gene.83972::Unigene21567_All::g.83972::m.83972	1xTMT6plex [K11]; 1xTMT6plex [N-Term]	1.845e-05	46	3.838e-05	1615.97	0.37	0	5.60204e+06	5.60304e+06	5.89151e+06	7.60925e+06	7.62781e+06	7.15329e+06
[R].HHESFYLGGGR.[N]	115	Gene.21558::CL2841.Contig6_All::g.21558::m.21558	1xTMT6plex [N-Term]	4.617e-05	32	3.838e-05	1488.75	0.03	0	8.06589e+08	6.48958e+08	8.68322e+08	1.20746e+09	1.42308e+09	5.46388e+08
[K].HHGEGEQKPHQGGLK.[E]	2	Gene.21622::CL2855.Contig24_All::g.21622::m.21622	2xTMT6plex [K8; K15]; 1xTMT6plex [N-Term]	8.053e-05	19	3.838e-05	2326.3	-0.98	0	5.00546e+06	3.00127e+06	2.90939e+06	2.02928e+06	2.63514e+06	1.04987e+06
[K].VGEDEFGFMLADILEK.[N]	3	Gene.46620::CL8308.Contig2_All::g.46620::m.46620	1xOxidation [M9]; 1xTMT6plex [K16]; 1xTMT6plex [N-Term]	8.297e-05	23	3.838e-05	2287.19	-2.53	0	1.32686e+06	1.25717e+06	1.20323e+06	1.4412e+06	1.44567e+06	1.58862e+06
[K].HHIYSNQEFSFVK.[E]	2	Gene.60707::CL12326.Contig5_All::g.60707::m.60707	1xTMT6plex [K13]; 1xTMT6plex [N-Term]	1.694e-05	42	3.838e-05	2094.12	-3.2	0	8.36023e+06	6.81743e+06	7.00967e+06	1.53208e+07	1.51812e+07	1.33435e+07
[R].HKDLLPFFDSAYQGFASGSLDADAYAVR.[L]	4	Gene.55253::CL10930.Contig2_All::g.55253::m.55253	1xTMT6plex [K2]; 1xTMT6plex [N-Term]	2.99e-08	57	3.838e-05	3519.79	-1.32	1	2.57715e+06	2.49671e+06	2.74966e+06	4.36858e+06	4.63838e+06	4.09426e+06
[K].VGDVFWVPQYYPVCQIAAR.[S]	12	Gene.33318::CL5037.Contig10_All::g.33318::m.33318	1xCarbamidomethyl [C14]; 1xTMT6plex [N-Term]	1.504e-06	46	3.838e-05	2497.29	1.03	0	4.23056e+07	4.33977e+07	4.91067e+07	4.15492e+07	3.86309e+07	3.95117e+07
[R].HKIEEEIAAAAAVGSGGFVFHEHHEK.[K]	1	Gene.51495::CL9789.Contig1_All::g.51495::m.51495	2xTMT6plex [K2; K26]; 1xTMT6plex [N-Term]	3.897e-05	18	3.838e-05	3487.87	-2.12	1	1.06611e+06	763893	843926	1.13373e+06	1.40334e+06	1.09755e+06
[K].VGDVFWVPQYYPICQIAAR.[S]	4	Gene.33326::CL5037.Contig14_All::g.33326::m.33326	1xCarbamidomethyl [C14]; 1xTMT6plex [N-Term]	8.186e-06	43	3.838e-05	2511.31	-0.54	0	1.43801e+07	1.06116e+07	5.88853e+06	7.26437e+06	1.13603e+06	1.30146e+06
[R].HIANASLAQGHPTFLLVR.[E]	4	Gene.26967::CL3821.Contig1_All::g.26967::m.26967	1xTMT6plex [N-Term]	7.307e-06	35	3.838e-05	2174.24	-3.47	0	3.6303e+06	2.99395e+06	3.43418e+06	4.12004e+06	3.96558e+06	3.75576e+06
[R].HLASSGVDVYTALAGATGALYGPLHGGANEAVLR.[M]	1	Gene.29138::CL4215.Contig2_All::g.29138::m.29138; Gene.29139::CL4215.Contig3_All::g.29139::m.29139	1xTMT6plex [N-Term]	3.147e-06	26	3.838e-05	3537.87	1.24	0	398317	275235	332325	375886	345962	342815
[K].HLATQAGDDLK.[K]	4	Gene.75487::Unigene13621_All::g.75487::m.75487	1xTMT6plex [K11]; 1xTMT6plex [N-Term]	2.212e-05	64	3.838e-05	1626.92	-1.34	0	7.66525e+06	8.00722e+06	6.64088e+06	8.74515e+06	9.00769e+06	7.02741e+06
[K].HICGMTGDGVNDAPALK.[K]	1	Gene.61690::Unigene738_All::g.61690::m.61690; Gene.58079::CL11794.Contig2_All::g.58079::m.58079; Gene.82930::Unigene20788_All::g.82930::m.82930; Gene.58076::CL11794.Contig1_All::g.58076::m.58076	1xCarbamidomethyl [C3]; 1xOxidation [M5]; 1xTMT6plex [K17]; 1xTMT6plex [N-Term]	1.192e-05	56	3.838e-05	2230.14	-1.35	0	462118	339233	389081	476068	544504	384265
[K].HLDGALTALK.[N]	3	Gene.57160::CL11566.Contig6_All::g.57160::m.57160	1xTMT6plex [K10]; 1xTMT6plex [N-Term]	8.012e-05	30	3.838e-05	1496.92	0.17	0	4.96888e+06	4.15792e+06	4.17051e+06	4.88769e+06	5.01934e+06	4.62649e+06
[R].HIDGISYQDYVSLEFDR.[N]	1	Gene.39119::CL6337.Contig2_All::g.39119::m.39119	1xTMT6plex [N-Term]	3.393e-05	34	3.838e-05	2286.12	-2.67	0	1.10417e+06	956381	1.1299e+06	1.34971e+06	1.31256e+06	1.28695e+06
[R].HIEGFGVHTFK.[L]	10	Gene.12134::CL1392.Contig6_All::g.12134::m.12134	1xTMT6plex [K11]; 1xTMT6plex [N-Term]	3.625e-05	58	3.838e-05	1729.98	-0.6	0	4.64707e+07	5.27933e+07	5.63887e+07	4.2788e+07	4.23095e+07	2.68175e+07
[R].HLELVNSYIGEAGRPYGAISGSK.[R]	1	Gene.38799::CL6270.Contig1_All::g.38799::m.38799	1xTMT6plex [K23]; 1xTMT6plex [N-Term]	1.254e-05	25	3.838e-05	2876.57	-1.62	0	1.04637e+06	892248	1.06782e+06	1.13189e+06	1.10498e+06	1.18391e+06
[K].HGGGEDDNIGTR.[W]	1	Gene.40478::CL6672.Contig1_All::g.40478::m.40478	1xTMT6plex [N-Term]	5.802e-05	66	3.838e-05	1456.7	-1.5	0	1.19249e+06	1.37884e+06	1.59819e+06	1.75911e+06	1.8259e+06	1.51565e+06
[K].HLEMDEEYVGNEEATGEDFSVEPGDTR.[R]	1	Gene.5340::CL488.Contig1_All::g.5340::m.5340	1xTMT6plex [N-Term]	2.826e-08	110	3.838e-05	3284.44	0.33	0	77760.3	33388.8	56610.8	94549.6	83006.7	51981.4
[K].HGGELLEYESQGWFR.[E]	1	Gene.49007::CL8998.Contig4_All::g.49007::m.49007	1xTMT6plex [N-Term]	1.423e-06	50	3.838e-05	2037	-2.27	0	206160	162257	188492	633351	548078	468368
[K].HGFGAELLQLR.[T]	1	Gene.78117::Unigene16167_All::g.78117::m.78117	1xTMT6plex [N-Term]	3.053e-05	27	3.838e-05	1469.84	-1.38	0	705789	629639	823996	906804	1.01932e+06	957439
[K].HEPVAFDPLIAQIER.[Q]	1	Gene.84001::Unigene21587_All::g.84001::m.84001	1xTMT6plex [N-Term]	4.258e-05	28	3.838e-05	1964.08	-4.22	0	753609	587329	607686	635974	668562	650414
[R].HEQGEIFAAEGYAR.[S]	3	Gene.14679::CL1782.Contig4_All::g.14679::m.14679	1xTMT6plex [N-Term]	6.373e-05	36	3.838e-05	1806.9	-2.86	0	2.47704e+06	2.16605e+06	2.18627e+06	2.05163e+06	2.30899e+06	2.00852e+06
[R].HETADINTFSWGVANR.[G]	4	Gene.42636::CL7209.Contig1_All::g.42636::m.42636; Gene.42637::CL7209.Contig2_All::g.42637::m.42637	1xTMT6plex [N-Term]	2.183e-05	51	3.838e-05	2047.02	1	0	3.32826e+06	3.36071e+06	3.16662e+06	4.29853e+06	3.96462e+06	4.05144e+06
[K].HEYELAAPDQILR.[V]	2	Gene.78048::Unigene16115_All::g.78048::m.78048	1xTMT6plex [N-Term]	4.167e-05	45	3.838e-05	1783.95	3.63	0	5.50773e+06	5.56176e+06	5.21984e+06	6.48246e+06	6.70572e+06	6.2579e+06
[K].HEYLPNELQALQTPFR.[G]	2	Gene.86694::Unigene24157_All::g.86694::m.86694	1xTMT6plex [N-Term]	2.986e-06	49	3.838e-05	2185.16	2.41	0	1.52915e+06	1.43793e+06	1.42102e+06	2.07136e+06	2.23341e+06	1.90641e+06
[R].VGGGEEYGQQYEEEEEDRPSSR.[C]	2	Gene.3715::CL368.Contig3_All::g.3715::m.3715	1xTMT6plex [N-Term]	9.829e-09	61	3.838e-05	2759.22	0.16	0	1.72732e+06	1.03546e+06	1.64962e+06	1.22401e+06	948240	1.12436e+06
[K].VGGATEAELEDR.[K]	1	Gene.14407::CL1739.Contig4_All::g.14407::m.14407	1xTMT6plex [N-Term]	1.086e-05	62	3.838e-05	1475.75	-2.37	0	1.56444e+06	1.53205e+06	1.33674e+06	1.72868e+06	1.79987e+06	1.73734e+06
[R].HFDTASFYGSENALGAALTEAFK.[S]	1	Gene.15946::CL1979.Contig13_All::g.15946::m.15946; Gene.15942::CL1979.Contig11_All::g.15942::m.15942	1xTMT6plex [K23]; 1xTMT6plex [N-Term]	3.505e-06	21	3.838e-05	2905.48	0.74	0	1.55425e+06	1.11236e+06	1.30063e+06	1.70183e+06	1.79239e+06	1.60838e+06
[R].HFDTASLYGSEVALGDALK.[E]	1	Gene.51840::CL9889.Contig1_All::g.51840::m.51840	1xTMT6plex [K19]; 1xTMT6plex [N-Term]	7.91e-06	25	3.838e-05	2452.31	-0.42	0	3.32794e+06	2.50009e+06	2.78326e+06	3.0868e+06	3.03628e+06	2.75347e+06
[K].VGGAGAAYGAK.[V]	2	Gene.81087::Unigene18892_All::g.81087::m.81087	1xTMT6plex [K11]; 1xTMT6plex [N-Term]	1.074e-05	55	3.838e-05	1379.8	0.63	0	2.39912e+06	2.46958e+06	2.02296e+06	2.53798e+06	2.73993e+06	2.52558e+06
[R].HFEDFYEDIFEELSK.[Y]	1	Gene.58508::CL11907.Contig1_All::g.58508::m.58508	1xTMT6plex [K15]; 1xTMT6plex [N-Term]	5.651e-05	35	3.838e-05	2406.19	-0.07	0	594073	391703	454024	576179	602550	465179
[R].HFEMEDEFVSHLTR.[E]	1	Gene.80957::Unigene18792_All::g.80957::m.80957	1xTMT6plex [N-Term]	2.93e-05	49	3.838e-05	2005.96	-1.54	0	208020	160433	174019	255594	268553	228413
[K].HFGEGSEYASIR.[E]	1	Gene.18376::CL2355.Contig4_All::g.18376::m.18376	1xTMT6plex [N-Term]	4.416e-05	27	3.838e-05	1581.79	-0.71	0	425077	310632	368000	449499	473120	450833
[K].HFGIENIEDLTLVEDSQNEGMNR.[G]	2	Gene.14630::CL1773.Contig2_All::g.14630::m.14630	1xTMT6plex [N-Term]	5.025e-07	63	3.838e-05	2889.39	-1.05	0	1.68851e+06	1.38663e+06	1.58669e+06	1.55375e+06	1.85176e+06	1.50978e+06
[K].HFGIENIEDLTLVEDSQNEGMNR.[G]	1	Gene.14630::CL1773.Contig2_All::g.14630::m.14630	1xOxidation [M21]; 1xTMT6plex [N-Term]	2.256e-06	57	3.838e-05	2905.38	2.2	0	573623	442477	472829	615951	651109	558972
[K].VGFGAVTPGSK.[A]	3	Gene.13327::CL1557.Contig6_All::g.13327::m.13327	1xTMT6plex [K11]; 1xTMT6plex [N-Term]	7.497e-05	45	3.838e-05	1477.88	-1.01	0	9.23804e+06	8.92939e+06	8.76422e+06	7.31628e+06	7.19741e+06	6.24822e+06
[K].VGFEALFFAR.[A]	1	Gene.18916::CL2443.Contig4_All::g.18916::m.18916	1xTMT6plex [N-Term]	8.241e-05	29	3.838e-05	1385.78	-1.77	0	1.0015e+06	1.13209e+06	651708	891270	1.07889e+06	931233
[K].HFSEAIVLAPSNHVLYSNR.[S]	3	Gene.78310::Unigene16319_All::g.78310::m.78310	1xTMT6plex [N-Term]	1.127e-06	63	3.838e-05	2383.27	-1.68	0	4.7075e+06	4.13757e+06	4.46703e+06	9.99338e+06	5.01693e+06	5.27227e+06
[K].VGEVIAITVEEQEDIAK.[F]	3	Gene.51096::CL9660.Contig3_All::g.51096::m.51096	1xTMT6plex [K17]; 1xTMT6plex [N-Term]	2.04e-08	92	3.838e-05	2301.3	-2.4	0	4.82222e+06	4.08119e+06	4.90775e+06	6.10769e+06	6.00015e+06	5.93581e+06
[R].HGAEIFYGQLER.[A]	2	Gene.39180::CL6351.Contig2_All::g.39180::m.39180	1xTMT6plex [N-Term]	8.078e-06	30	3.838e-05	1648.86	1.23	0	1.98223e+06	1.84497e+06	1.8379e+06	2.79814e+06	3.25561e+06	2.91431e+06
[R].HGAEMLVVGSHGYGAIK.[R]	2	Gene.11019::CL1232.Contig1_All::g.11019::m.11019	1xTMT6plex [K17]; 1xTMT6plex [N-Term]	2.606e-06	34	3.838e-05	2184.2	-1.69	0	3.00472e+06	2.18793e+06	2.52934e+06	2.14028e+06	2.61112e+06	1.87277e+06
[R].VGEPVSQVHVGDVQPVPPSR.[F]	1	Gene.21620::CL2855.Contig22_All::g.21620::m.21620	1xTMT6plex [N-Term]	6.417e-06	63	3.838e-05	2312.26	3.33	0	325798	278897	441737	146064	197887	195148
[R].HGAVALDTPVFELR.[E]	1	Gene.5833::CL537.Contig4_All::g.5833::m.5833; Gene.5827::CL537.Contig2_All::g.5827::m.5827	1xTMT6plex [N-Term]	1.15e-06	55	3.838e-05	1753.98	0.88	0	602261	600237	583874	860716	877403	852467
[R].VGEPVSQVHVGDVHPVPPSR.[F]	3	Gene.77169::Unigene15439_All::g.77169::m.77169	1xTMT6plex [N-Term]	6.101e-06	43	3.838e-05	2321.26	-1.2	0	5.60356e+06	5.0138e+06	4.74527e+06	5.41221e+06	5.80454e+06	5.31537e+06
[R].HGDKEWDQIYLADYNHNK.[L]	6	Gene.9495::CL983.Contig10_All::g.9495::m.9495; Gene.9488::CL983.Contig5_All::g.9488::m.9488	2xTMT6plex [K4; K18]; 1xTMT6plex [N-Term]	3.795e-06	21	3.838e-05	2933.51	-0.63	1	7.98669e+07	8.13641e+07	8.82311e+07	8.02782e+07	8.77973e+07	4.34089e+07
[K].VGELTGLPVGEAMGK.[S]	1	Gene.16008::CL1990.Contig1_All::g.16008::m.16008	1xTMT6plex [K15]; 1xTMT6plex [N-Term]	1.571e-05	47	3.838e-05	1916.09	-6.82	0	1.36035e+06	1.09715e+06	1.15756e+06	1.27703e+06	1.21787e+06	1.28225e+06
[K].HGEALVQNEGDSDISK.[A]	1	Gene.89489::Unigene26784_All::g.89489::m.89489	1xTMT6plex [K16]; 1xTMT6plex [N-Term]	5.333e-05	50	3.838e-05	2157.12	-3.47	0	1.44459e+06	1.2437e+06	1.26754e+06	1.45624e+06	1.35286e+06	1.10035e+06
[R].HGEVVLAFSDADDISQHWIK.[V]	3	Gene.19752::CL2565.Contig4_All::g.19752::m.19752; Gene.19755::CL2565.Contig6_All::g.19755::m.19755; Gene.19749::CL2565.Contig2_All::g.19749::m.19749	1xTMT6plex [K20]; 1xTMT6plex [N-Term]	1.024e-07	66	3.838e-05	2725.43	6.18	0	1.19765e+07	1.20994e+07	1.33212e+07	1.10808e+07	1.11581e+07	9.04232e+06
[R].HGFEFESDTDTEVIPK.[L]	2	Gene.13994::CL1673.Contig6_All::g.13994::m.13994	1xTMT6plex [K16]; 1xTMT6plex [N-Term]	1.639e-05	37	3.838e-05	2309.17	-0.01	0	470553	399347	449343	837256	763487	638369
[K].HGFHLHEFGDTTNGCISTGAHYNPK.[S]	2	Gene.54209::CL10586.Contig1_All::g.54209::m.54209	1xCarbamidomethyl [C15]; 1xTMT6plex [K25]; 1xTMT6plex [N-Term]	1.417e-05	28	3.838e-05	3255.58	-0.59	0	1.01693e+06	848162	1.1183e+06	865069	958772	793527
[K].HELQGEFFEDVPEALSK.[W]	2	Gene.45782::CL8049.Contig2_All::g.45782::m.45782	1xTMT6plex [K17]; 1xTMT6plex [N-Term]	7.891e-06	22	3.838e-05	2433.27	0.84	0	4.22776e+06	3.58194e+06	3.77276e+06	4.13951e+06	3.79755e+06	3.62973e+06
[K].HLENVIDADLNFR.[K]	2	Gene.55467::CL11003.Contig2_All::g.55467::m.55467	1xTMT6plex [N-Term]	6.535e-05	34	3.838e-05	1784.95	1.53	0	1.7319e+06	1.49754e+06	1.83662e+06	1.74095e+06	1.77e+06	1.62157e+06
[R].VGDFNESTYYMEGNTGHPVFETSYGK.[I]	2	Gene.10613::CL1173.Contig1_All::g.10613::m.10613	1xTMT6plex [K26]; 1xTMT6plex [N-Term]	2.433e-07	60	3.838e-05	3387.59	-0.29	0	625586	565066	678341	1.27512e+06	1.10158e+06	1.11576e+06
[K].VGAAAASVLAAAK.[Y]	4	Gene.83910::Unigene21521_All::g.83910::m.83910	1xTMT6plex [K13]; 1xTMT6plex [N-Term]	6.877e-06	51	3.838e-05	1557.97	-6.83	0	2.98117e+06	3.44657e+06	3.9738e+06	2.04125e+06	2.21709e+06	1.92066e+06
[R].VFYGNTPDITR.[M]	1	Gene.28160::CL4033.Contig2_All::g.28160::m.28160	1xTMT6plex [N-Term]	4.427e-05	24	3.838e-05	1511.81	-0.71	0	2.12492e+06	1.783e+06	1.96733e+06	2.43734e+06	2.40678e+06	2.32256e+06
[R].VFVYSGDQDSVIPLTGTR.[T]	2	Gene.86362::Unigene23934_All::g.86362::m.86362	1xTMT6plex [N-Term]	4.651e-07	61	3.838e-05	2183.15	-0.44	0	4.0326e+06	3.6729e+06	4.10229e+06	4.37606e+06	4.63602e+06	4.62987e+06
[K].VFVVGAGALGCELLK.[N]	2	Gene.57687::CL11685.Contig1_All::g.57687::m.57687	1xCarbamidomethyl [C11]; 1xTMT6plex [K15]; 1xTMT6plex [N-Term]	2.986e-06	20	3.838e-05	1991.18	0.4	0	3.14896e+06	2.99607e+06	3.28174e+06	5.59102e+06	5.37915e+06	4.98375e+06
[K].HMVYGPTQSNK.[Y]	1	Gene.2811::CL256.Contig6_All::g.2811::m.2811; Gene.2802::CL256.Contig1_All::g.2802::m.2802	1xTMT6plex [K11]; 1xTMT6plex [N-Term]	7.502e-05	44	3.838e-05	1719.93	0.08	0	619620	518879	545143	520035	535605	510491
[K].VFVTAGSEEK.[L]	7	Gene.78343::Unigene16341_All::g.78343::m.78343	1xTMT6plex [K10]; 1xTMT6plex [N-Term]	5.841e-05	53	3.838e-05	1524.87	-3.94	0	8.79265e+06	8.52957e+06	7.96748e+06	7.72295e+06	7.83383e+06	7.37052e+06
[R].HNADKPDEADVYVR.[D]	56	Gene.107955::Unigene63379_All::g.107955::m.107955; Gene.81337::Unigene19090_All::g.81337::m.81337; Gene.81333::Unigene19089_All::g.81333::m.81333	1xTMT6plex [K5]; 1xTMT6plex [N-Term]	1.468e-06	57	3.838e-05	2087.09	-1.1	0	9.43858e+08	9.71622e+08	1.01885e+09	9.11272e+08	8.78134e+08	6.62115e+08
[R].HNADRPDEADVYVR.[D]	58	Gene.7563::CL754.Contig12_All::g.7563::m.7563	1xTMT6plex [N-Term]	1.086e-05	52	3.838e-05	1885.94	-0.82	0	8.472e+08	9.85595e+08	9.59818e+08	9.4087e+08	7.8913e+08	8.21578e+08
[R].HNADRPEEADVYVR.[D]	80	Gene.83111::Unigene20941_All::g.83111::m.83111; Gene.83114::Unigene20942_All::g.83114::m.83114; Gene.7554::CL754.Contig10_All::g.7554::m.7554; Gene.83133::Unigene20947_All::g.83133::m.83133; Gene.107954::Unigene63378_All::g.107954::m.107954; Gene.83108::Unigene20939_All::g.83108::m.83108; Gene.106568::Unigene61062_All::g.106568::m.106568; Gene.83124::Unigene20944_All::g.83124::m.83124	1xTMT6plex [N-Term]	6.168e-06	33	3.838e-05	1899.95	-1.28	0	1.21593e+09	1.06434e+09	1.20216e+09	1.00682e+09	9.11562e+08	7.99085e+08
[K].HNDDEQYIWESQAGGSFTVTK.[D]	7	Gene.61766::Unigene795_All::g.61766::m.61766	1xTMT6plex [K21]; 1xTMT6plex [N-Term]	3.611e-07	65	3.838e-05	2870.4	-0.5	0	5.46449e+06	4.65108e+06	5.11096e+06	8.91997e+06	9.24101e+06	5.90779e+06
[K].HNDDEQYVWESQAGGSFTVTR.[D]	2	Gene.69926::Unigene8341_All::g.69926::m.69926	1xTMT6plex [N-Term]	2.931e-07	79	3.838e-05	2655.23	-3.48	0	1.21617e+06	770311	1.17169e+06	979952	1.18129e+06	1.01246e+06
[R].VFVQEAVYDEFVK.[K]	1	Gene.31740::CL4674.Contig1_All::g.31740::m.31740	1xTMT6plex [K13]; 1xTMT6plex [N-Term]	1.686e-05	4	3.838e-05	2031.12	5.1	0	860672	705399	718199	712073	759270	797813
[K].HNFNWSVQCGITGTLDGK.[S]	1	Gene.81041::Unigene18863_All::g.81041::m.81041	1xCarbamidomethyl [C9]; 1xTMT6plex [K18]; 1xTMT6plex [N-Term]	2.163e-06	54	3.838e-05	2492.28	-3.91	0	784046	784904	776075	1.25225e+06	1.0188e+06	1.1355e+06
[R].HNLDFINIFTDDGLINSNGGK.[Q]	1	Gene.30563::CL4449.Contig1_All::g.30563::m.30563	1xTMT6plex [K21]; 1xTMT6plex [N-Term]	6.248e-05	9	3.838e-05	2762.45	-1.65	0	451938	393398	384102	330632	317805	329436
[K].HNLIWIDPGSCCFAVSSR.[L]	1	Gene.70071::Unigene8453_All::g.70071::m.70071	2xCarbamidomethyl [C11; C12]; 1xTMT6plex [N-Term]	2.879e-05	32	3.838e-05	2348.15	0.11	0	2.89003e+06	2.12964e+06	2.70689e+06	2.00827e+06	1.92329e+06	2.2265e+06
[K].VFVNDQFLNWDPEHR.[L]	16	Gene.36340::CL5721.Contig3_All::g.36340::m.36340	1xTMT6plex [N-Term]	1.518e-06	79	3.838e-05	2145.07	-2.7	0	1.587e+07	1.41143e+07	1.47572e+07	3.30816e+07	3.25995e+07	3.5291e+07
[R].HPAESTNATNESVLK.[I]	2	Gene.6775::CL637.Contig5_All::g.6775::m.6775	1xTMT6plex [K15]; 1xTMT6plex [N-Term]	4.439e-05	56	3.838e-05	2056.11	-0.23	0	6.54314e+06	6.13529e+06	7.17256e+06	7.28511e+06	7.496e+06	7.35391e+06
[K].HPAIPVNTYIYELFNEDER.[G]	1	Gene.16846::CL2109.Contig1_All::g.16846::m.16846	1xTMT6plex [N-Term]	1.282e-05	35	3.838e-05	2549.29	-1.88	0	1.2538e+06	1.09819e+06	1.10435e+06	1.49247e+06	1.54701e+06	1.42314e+06
[K].VFVHVQSEIAAHEVEEIGVEHLLR.[D]	1	Gene.75397::Unigene13551_All::g.75397::m.75397	1xTMT6plex [N-Term]	2.976e-08	70	3.838e-05	2969.6	-1.13	0	387784	321419	315877	447439	484204	513788
[K].HPGIMLAYNLSPSFNWDASGMTDK.[Q]	2	Gene.40109::CL6570.Contig2_All::g.40109::m.40109	1xTMT6plex [K24]; 1xTMT6plex [N-Term]	4.483e-06	77	3.838e-05	3110.55	0.85	0	1.74208e+06	1.75799e+06	1.31584e+06	2.70197e+06	2.75474e+06	2.62658e+06
[K].HPGIMLAYNLSPSFNWDASGMTDK.[Q]	2	Gene.40109::CL6570.Contig2_All::g.40109::m.40109	1xOxidation [M21]; 1xTMT6plex [K24]; 1xTMT6plex [N-Term]	1.153e-05	82	3.838e-05	3126.54	2.28	0	2.16601e+06	2.02428e+06	2.00608e+06	2.671e+06	2.8482e+06	2.57979e+06
[R].HPGVPYIVFPGNVGGNDALAQVVK.[N]	2	Gene.48517::CL8868.Contig2_All::g.48517::m.48517	1xTMT6plex [K24]; 1xTMT6plex [N-Term]	3.851e-06	57	3.838e-05	2906.63	0.92	0	4.86286e+06	4.08401e+06	4.36398e+06	5.73614e+06	5.59231e+06	5.42302e+06
[K].VFVGLPTTGGAAPAPATPALEELKK.[V]	2	Gene.58774::CL11991.Contig1_All::g.58774::m.58774	2xTMT6plex [K24; K25]; 1xTMT6plex [N-Term]	4.196e-07	42	3.838e-05	3122.84	-0.94	1	2.95723e+06	2.76544e+06	2.35938e+06	4.42321e+06	5.04815e+06	4.42325e+06
[K].VFVGLPTTGGAAPAPATPALEELK.[K]	4	Gene.58774::CL11991.Contig1_All::g.58774::m.58774	1xTMT6plex [K24]; 1xTMT6plex [N-Term]	1.727e-08	91	3.838e-05	2765.59	0.94	0	4.20254e+06	3.55946e+06	3.02868e+06	3.92013e+06	4.27378e+06	3.83208e+06
[K].HPLVCLDVIEEGITSGPMAGLLK.[E]	6	Gene.8152::CL832.Contig1_All::g.8152::m.8152	1xCarbamidomethyl [C5]; 1xTMT6plex [K23]; 1xTMT6plex [N-Term]	5.842e-08	65	3.838e-05	2907.61	0.07	0	3.73693e+06	3.6799e+06	3.53717e+06	7.63421e+06	7.70886e+06	6.27549e+06
[K].HPLVCLDVIEEGITSGPMAGLLK.[E]	5	Gene.8152::CL832.Contig1_All::g.8152::m.8152	1xCarbamidomethyl [C5]; 1xOxidation [M18]; 1xTMT6plex [K23]; 1xTMT6plex [N-Term]	3.204e-07	61	3.838e-05	2923.6	6.36	0	4.99982e+06	4.94033e+06	4.8443e+06	7.50677e+06	7.58679e+06	6.50117e+06
[K].HPPGSEQVDTAR.[E]	6	Gene.55449::CL10997.Contig3_All::g.55449::m.55449	1xTMT6plex [N-Term]	2.6e-05	49	3.838e-05	1522.78	-3.73	0	2.31811e+07	2.07355e+07	2.44258e+07	2.77021e+07	2.61947e+07	1.93216e+07
[K].VFVGGLAWETQSDTMR.[R]	1	Gene.29936::CL4358.Contig1_All::g.29936::m.29936	1xTMT6plex [N-Term]	3.502e-05	37	3.838e-05	2026.03	-2.47	0	860724	713648	694709	872844	803424	859056
[R].HPSELAHGANSGLDIAIR.[L]	6	Gene.24715::CL3443.Contig4_All::g.24715::m.24715; Gene.24709::CL3443.Contig1_All::g.24709::m.24709	1xTMT6plex [N-Term]	5.072e-06	33	3.838e-05	2087.12	-0.66	0	5.2375e+06	4.77659e+06	6.37297e+06	7.17358e+06	7.0245e+06	7.3486e+06
[K].HMEEGSSIINSTSVTAYK.[G]	1	Gene.50167::CL9366.Contig1_All::g.50167::m.50167	1xTMT6plex [K18]; 1xTMT6plex [N-Term]	2.882e-06	46	3.838e-05	2412.25	-0.84	0	986626	1.12412e+06	974802	1.19414e+06	854256	957615
[K].VGDHVLPVFTGECGK.[C]	4	Gene.14209::CL1709.Contig8_All::g.14209::m.14209	1xCarbamidomethyl [C13]; 1xTMT6plex [K15]; 1xTMT6plex [N-Term]	4.419e-05	35	3.838e-05	2073.12	-2.41	0	7.33167e+06	6.15958e+06	7.03667e+06	5.64396e+06	5.63674e+06	5.40963e+06
[R].HMDGYGVHTYK.[L]	9	Gene.8014::CL811.Contig1_All::g.8014::m.8014	1xTMT6plex [K11]; 1xTMT6plex [N-Term]	2.87e-05	55	3.838e-05	1765.91	-3.11	0	4.13506e+07	4.46898e+07	4.97438e+07	3.25733e+07	3.15254e+07	1.93611e+07
[R].HLVNAPANVLTPSALANEASSIASTYSDVLNAK.[I]	1	Gene.48624::CL8890.Contig1_All::g.48624::m.48624	1xTMT6plex [K33]; 1xTMT6plex [N-Term]	6.12e-06	57	3.838e-05	3797.05	-2.01	0	428969	330398	387965	420539	424968	424755
[K].HIEVPSALPDDVDLK.[F]	2	Gene.60499::CL12305.Contig18_All::g.60499::m.60499	1xTMT6plex [K15]; 1xTMT6plex [N-Term]	6.722e-05	28	3.838e-05	2106.18	-1.26	0	1.24933e+06	1.20741e+06	1.35965e+06	1.10438e+06	1.09393e+06	1.08022e+06
[K].VGDEVCALLGGGGYAEK.[V]	2	Gene.78343::Unigene16341_All::g.78343::m.78343	1xCarbamidomethyl [C6]; 1xTMT6plex [K17]; 1xTMT6plex [N-Term]	2.85e-07	45	3.838e-05	2153.13	1.08	0	6.50347e+06	7.01907e+06	7.04125e+06	5.61665e+06	5.93732e+06	5.39891e+06
[R].HLGGLAIITR.[S]	1	Gene.11916::CL1367.Contig3_All::g.11916::m.11916	1xTMT6plex [N-Term]	2.763e-05	70	3.838e-05	1279.8	0.49	0	929518	675389	460497	275528	275914	264964
[K].HIGGSDDTLEAYQSGK.[L]	2	Gene.37095::CL5888.Contig1_All::g.37095::m.37095	1xTMT6plex [K16]; 1xTMT6plex [N-Term]	1.877e-06	56	3.838e-05	2136.1	-0.83	0	5.02765e+06	4.2772e+06	4.67039e+06	4.7513e+06	4.5655e+06	3.20943e+06
[K].HIGLSEASASTIR.[R]	3	Gene.77225::Unigene15478_All::g.77225::m.77225; Gene.77198::Unigene15461_All::g.77198::m.77198; Gene.77230::Unigene15482_All::g.77230::m.77230	1xTMT6plex [N-Term]	2.364e-06	46	3.838e-05	1570.88	0.09	0	7.14132e+06	5.62061e+06	6.15433e+06	6.69167e+06	6.23328e+06	5.49307e+06
[K].HIHDPEVISYLSQTDAAAIDK.[L]	1	Gene.61047::Unigene252_All::g.61047::m.61047	1xTMT6plex [K21]; 1xTMT6plex [N-Term]	6.982e-05	15	3.838e-05	2781.48	0.26	0	878575	769902	831791	789260	711899	650325
[K].HLHVVESLVIAK.[M]	3	Gene.67122::Unigene5721_All::g.67122::m.67122	1xTMT6plex [K12]; 1xTMT6plex [N-Term]	1.874e-05	63	3.838e-05	1803.13	-2.91	0	5.72965e+06	3.91435e+06	4.52352e+06	5.83283e+06	5.95696e+06	5.40081e+06
[K].VGDDEFGHMLAGILR.[E]	4	Gene.72466::Unigene10814_All::g.72466::m.72466; Gene.72119::Unigene10568_All::g.72119::m.72119	1xTMT6plex [N-Term]	3.046e-05	57	3.838e-05	1858.97	-1.83	0	3.54477e+06	3.15947e+06	3.53614e+06	5.18434e+06	4.69912e+06	4.99206e+06
[K].HIIIATGSEVKPLPGITIDENK.[I]	4	Gene.14493::CL1751.Contig2_All::g.14493::m.14493	2xTMT6plex [K11; K22]; 1xTMT6plex [N-Term]	2.377e-06	37	3.838e-05	3032.8	-0.72	0	7.21381e+06	7.22356e+06	5.98936e+06	6.41066e+06	6.74647e+06	7.72039e+06
[K].HIIIATGSEVKPLPGVTIDENK.[I]	4	Gene.14495::CL1751.Contig3_All::g.14495::m.14495	2xTMT6plex [K11; K22]; 1xTMT6plex [N-Term]	8.935e-06	37	3.838e-05	3018.78	-4.21	0	2.66421e+06	2.4902e+06	2.69555e+06	2.9496e+06	2.89287e+06	2.66613e+06
[R].VGCLSVVCDDASQAVAVK.[S]	2	Gene.49342::CL9096.Contig1_All::g.49342::m.49342	2xCarbamidomethyl [C3; C8]; 1xTMT6plex [K18]; 1xTMT6plex [N-Term]	4.518e-08	55	3.838e-05	2336.24	-0.74	0	1.4144e+06	1.33576e+06	1.34915e+06	1.46387e+06	1.54669e+06	1.3093e+06
[K].VGAYLVDVVLPK.[F]	2	Gene.37591::CL5997.Contig3_All::g.37591::m.37591	1xTMT6plex [K12]; 1xTMT6plex [N-Term]	5.643e-05	48	3.838e-05	1731.08	0.15	0	1.1072e+06	1.02761e+06	1.03508e+06	1.50384e+06	1.50033e+06	1.54708e+06
[R].VGAVWTGDNTAEWEHLR.[V]	3	Gene.81111::Unigene18914_All::g.81111::m.81111	1xTMT6plex [N-Term]	2.557e-08	88	3.838e-05	2170.09	1.49	0	2.09205e+06	1.79445e+06	2.00455e+06	2.07323e+06	2.11718e+06	2.02145e+06
[K].HLNEEAAEDEEVIYK.[I]	2	Gene.43328::CL7412.Contig1_All::g.43328::m.43328	1xTMT6plex [K15]; 1xTMT6plex [N-Term]	1.392e-06	43	3.838e-05	2247.15	-0.41	0	1.31357e+06	930455	1.16646e+06	1.42465e+06	1.50627e+06	763938
[K].HLNLDFQLTEK.[G]	4	Gene.72744::Unigene11024_All::g.72744::m.72744	1xTMT6plex [K11]; 1xTMT6plex [N-Term]	2.265e-05	47	3.838e-05	1816.04	-1.61	0	3.36457e+07	3.28553e+07	3.06454e+07	4.83481e+07	5.16231e+07	4.33983e+07
[K].HIPDLHVLISTPFHPAYVTAER.[I]	2	Gene.4597::CL430.Contig1_All::g.4597::m.4597	1xTMT6plex [N-Term]	7.266e-05	47	3.838e-05	2742.49	-1.36	0	4.52952e+06	4.49639e+06	4.29588e+06	2.74731e+06	2.76164e+06	2.37254e+06
[R].VGAGAAVYTAAVMEYLAAEVLELAGNAAR.[D]	2	Gene.46642::CL8319.Contig1_All::g.46642::m.46642	1xOxidation [M13]; 1xTMT6plex [N-Term]	1.016e-06	74	3.838e-05	3096.62	0.57	0	333186	304857	305773	276637	323504	269478
[R].VGAEVVECACVIELPELK.[G]	3	Gene.4641::CL435.Contig1_All::g.4641::m.4641	2xCarbamidomethyl [C8; C10]; 1xTMT6plex [K18]; 1xTMT6plex [N-Term]	1.309e-06	54	3.838e-05	2473.34	-0.93	0	3.22768e+06	2.88501e+06	2.72535e+06	4.89567e+06	5.23164e+06	4.78576e+06
[K].HLPMYEELSQSK.[N]	8	Gene.22422::CL3029.Contig1_All::g.22422::m.22422	1xTMT6plex [K12]; 1xTMT6plex [N-Term]	4.957e-05	38	3.838e-05	1920.03	0.42	0	1.17373e+07	1.00764e+07	1.06025e+07	1.35604e+07	1.33194e+07	1.24742e+07
[K].VGAEIEDPEVGVFNGQEVEVWPR.[I]	1	Gene.72479::Unigene10821_All::g.72479::m.72479	1xTMT6plex [N-Term]	1.013e-06	66	3.838e-05	2784.4	0.49	0	351351	299739	297342	276138	313084	279051
[K].HIPNSLIINVADSLK.[A]	1	Gene.16703::CL2091.Contig8_All::g.16703::m.16703	1xTMT6plex [K15]; 1xTMT6plex [N-Term]	7.703e-06	49	3.838e-05	2092.25	0.49	0	1.41976e+06	1.29699e+06	1.38645e+06	2.16571e+06	2.21363e+06	2.22044e+06
[K].VGADASSSSGSGVGVER.[I]	2	Gene.25661::CL3607.Contig2_All::g.25661::m.25661	1xTMT6plex [N-Term]	6.056e-07	85	3.838e-05	1750.88	-3.21	0	736000	722368	729909	778806	743310	835807
[K].HIQAMLSNETAVIAETGDSWFNCQK.[L]	2	Gene.4482::CL415.Contig9_All::g.4482::m.4482; Gene.4486::CL415.Contig11_All::g.4486::m.4486; Gene.4488::CL415.Contig12_All::g.4488::m.4488	1xCarbamidomethyl [C23]; 1xTMT6plex [K25]; 1xTMT6plex [N-Term]	2.589e-07	68	3.838e-05	3308.64	-0.89	0	2.13606e+06	1.67188e+06	1.91706e+06	2.10415e+06	1.9548e+06	1.70973e+06
[R].HLQQEGFEVTYLPVK.[K]	3	Gene.37274::CL5927.Contig1_All::g.37274::m.37274	1xTMT6plex [K15]; 1xTMT6plex [N-Term]	2.473e-05	42	3.838e-05	2246.26	-1.28	0	1.81473e+06	1.49853e+06	1.58545e+06	1.88526e+06	1.96582e+06	1.7751e+06
[K].VGAATETELEDKK.[L]	2	Gene.86761::Unigene24210_All::g.86761::m.86761	2xTMT6plex [K12; K13]; 1xTMT6plex [N-Term]	2.558e-05	7	3.838e-05	2078.19	-1.56	1	2.62868e+06	2.32697e+06	2.45717e+06	4.21015e+06	4.32629e+06	4.04482e+06
[K].VGAATETELEDK.[K]	5	Gene.86761::Unigene24210_All::g.86761::m.86761	1xTMT6plex [K12]; 1xTMT6plex [N-Term]	6.938e-05	59	3.838e-05	1720.94	-0.84	0	5.54571e+06	5.06067e+06	5.4483e+06	9.3594e+06	9.21266e+06	9.17151e+06
[R].HLSVLEGANER.[L]	2	Gene.52261::CL10005.Contig1_All::g.52261::m.52261	1xTMT6plex [N-Term]	8.144e-05	15	3.838e-05	1453.8	-8.56	0	4.26215e+06	7.67167e+06	5.87795e+06	9.2939e+06	1.24084e+07	8.67948e+06
[K].HLVAGDQVALEPGISCWR.[C]	3	Gene.10665::CL1186.Contig2_All::g.10665::m.10665	1xCarbamidomethyl [C16]; 1xTMT6plex [N-Term]	2.054e-06	49	3.838e-05	2237.17	-0.68	0	3.82874e+06	3.12825e+06	2.76832e+06	2.41967e+06	2.53476e+06	2.29651e+06
[R].HLVALELIYEK.[E]	1	Gene.5631::CL521.Contig2_All::g.5631::m.5631	1xTMT6plex [K11]; 1xTMT6plex [N-Term]	8.454e-05	47	3.838e-05	1786.09	-5.07	0	1.08e+06	1.01673e+06	875372	1.23404e+06	1.37264e+06	1.09002e+06
[R].HMDGSGVHTFTLINK.[A]	9	Gene.12557::CL1455.Contig6_All::g.12557::m.12557	1xTMT6plex [K15]; 1xTMT6plex [N-Term]	2.091e-07	69	3.838e-05	2115.14	-4.38	0	1.07748e+07	1.00111e+07	1.07063e+07	1.79964e+07	1.88857e+07	1.32395e+07
[K].GWDVPPASDKEAYNQWAGSNR.[F]	2	Gene.38134::CL6126.Contig2_All::g.38134::m.38134; Gene.38142::CL6126.Contig6_All::g.38142::m.38142; Gene.38138::CL6126.Contig3_All::g.38138::m.38138	1xTMT6plex [K10]; 1xTMT6plex [N-Term]	7.041e-06	43	3.838e-05	2806.39	-1.78	1	2.79739e+06	2.92238e+06	2.99997e+06	2.50981e+06	2.552e+06	2.25452e+06
[R].HELDYTVLSCLISVGYK.[V]	2	Gene.61835::Unigene843_All::g.61835::m.61835	1xCarbamidomethyl [C10]; 1xTMT6plex [K17]; 1xTMT6plex [N-Term]	7.232e-05	35	3.838e-05	2455.33	1	0	2.57413e+06	2.16293e+06	1.71908e+06	2.89223e+06	2.98844e+06	2.33121e+06
[R].HEDPTYIPIDWSETTDAHIFSAAFPGAR.[K]	1	Gene.32278::CL4805.Contig1_All::g.32278::m.32278	1xTMT6plex [N-Term]	3.477e-06	41	3.838e-05	3373.63	0.59	0	954787	794161	923952	1.23654e+06	1.21442e+06	1.0999e+06
[K].GYENYGSIDIPGFKPTMTSSEMK.[Q]	4	Gene.63657::Unigene2693_All::g.63657::m.63657; Gene.66300::Unigene5061_All::g.66300::m.66300; Gene.64298::Unigene3302_All::g.64298::m.64298; Gene.66491::Unigene5219_All::g.66491::m.66491	2xTMT6plex [K14; K23]; 1xTMT6plex [N-Term]	2.385e-06	36	3.838e-05	3239.66	1.15	0	2.19124e+07	1.2886e+07	1.92313e+07	1.39558e+07	7.49752e+06	1.38209e+07
[K].GYENYGSIDIPGFKPTMTSSEMK.[Q]	1	Gene.63657::Unigene2693_All::g.63657::m.63657; Gene.66300::Unigene5061_All::g.66300::m.66300; Gene.64298::Unigene3302_All::g.64298::m.64298; Gene.66491::Unigene5219_All::g.66491::m.66491	1xOxidation [M22]; 2xTMT6plex [K14; K23]; 1xTMT6plex [N-Term]	6.469e-06	31	3.838e-05	3255.65	-2.66	0	2.91593e+06	2.01016e+06	2.86609e+06	1.8719e+06	949080	1.74814e+06
[R].GYEPVDFVFK.[D]	3	Gene.30627::CL4460.Contig1_All::g.30627::m.30627	1xTMT6plex [K10]; 1xTMT6plex [N-Term]	4.545e-05	49	3.838e-05	1658.92	1.29	0	9.91117e+06	9.50505e+06	1.14369e+07	1.10704e+07	1.05504e+07	1.01351e+07
[K].GYEVLYMVDAIDEYAIGQLK.[E]	2	Gene.106556::Unigene61055_All::g.106556::m.106556; Gene.69926::Unigene8341_All::g.69926::m.69926	1xOxidation [M7]; 1xTMT6plex [K20]; 1xTMT6plex [N-Term]	4.382e-06	51	3.838e-05	2764.45	0.68	0	2.02809e+06	2.18935e+06	2.09566e+06	2.97296e+06	2.81623e+06	2.8574e+06
[K].GYEVLYMVDAIDEYSVGQLK.[E]	3	Gene.61766::Unigene795_All::g.61766::m.61766	1xTMT6plex [K20]; 1xTMT6plex [N-Term]	4.738e-07	60	3.838e-05	2750.44	0.63	0	3.41153e+07	2.43147e+07	2.81741e+07	4.32799e+07	4.17754e+07	3.86088e+07
[K].GYEVLYMVDAIDEYSVGQLK.[E]	7	Gene.61766::Unigene795_All::g.61766::m.61766	1xOxidation [M7]; 1xTMT6plex [K20]; 1xTMT6plex [N-Term]	3.09e-07	85	3.838e-05	2766.43	3	0	1.67883e+07	1.74362e+07	1.80383e+07	2.68575e+07	2.74424e+07	2.42167e+07
[K].VGLVSTGSQEK.[T]	14	Gene.29270::CL4233.Contig9_All::g.29270::m.29270	1xTMT6plex [K11]; 1xTMT6plex [N-Term]	1.688e-05	55	3.838e-05	1562.92	-4.02	0	2.25905e+07	2.55441e+07	2.90533e+07	2.23675e+07	2.29068e+07	2.09794e+07
[K].GYFEVTHDVSHLTCADFLR.[A]	6	Gene.8014::CL811.Contig1_All::g.8014::m.8014	1xCarbamidomethyl [C14]; 1xTMT6plex [N-Term]	5.892e-07	54	3.838e-05	2496.22	-2.29	0	1.79422e+07	1.66541e+07	2.67044e+07	1.74063e+07	1.50893e+07	1.40032e+07
[R].GYFFWNVTQDSNSDLSR.[K]	2	Gene.52347::CL10031.Contig2_All::g.52347::m.52347	1xTMT6plex [N-Term]	5.801e-06	26	3.838e-05	2265.08	1.43	0	4.69996e+06	4.39343e+06	4.84053e+06	3.95636e+06	4.14329e+06	4.74768e+06
[K].GYFSNPEATISALDEDGWLR.[T]	2	Gene.42681::CL7223.Contig6_All::g.42681::m.42681; Gene.42683::CL7223.Contig7_All::g.42683::m.42683	1xTMT6plex [N-Term]	3.801e-08	64	3.838e-05	2470.21	0.69	0	2.48659e+06	2.33605e+06	2.83318e+06	3.1082e+06	2.92084e+06	3.11444e+06
[K].GYFVLNDVLR.[Y]	1	Gene.40512::CL6681.Contig3_All::g.40512::m.40512	1xTMT6plex [N-Term]	7.706e-05	45	3.838e-05	1424.81	-0.3	0	2.14498e+06	1.88644e+06	2.06749e+06	4.91609e+06	4.94047e+06	4.77571e+06
[K].GYGFIEYATEAEAQEAILGMDGK.[GF]	1	Gene.3567::CL353.Contig1_All::g.3567::m.3567	1xTMT6plex [K23]; 1xTMT6plex [N-Term]	6.324e-06	52	3.838e-05	2921.46	-1.1	0	665327	553850	504854	885131	938093	908091
[K].GYGFITPDDGTEDLFVHQTSIHSDGFR.[S]	2	Gene.78243::Unigene16264_All::g.78243::m.78243	1xTMT6plex [N-Term]	4.579e-07	84	3.838e-05	3240.54	-0.94	0	1.21363e+06	1.05316e+06	1.98495e+06	2.24385e+06	1.85715e+06	2.97996e+06
[K].GYGFITPDGGGEDLFVHQSSLHADGFR.[S]	5	Gene.77878::Unigene15993_All::g.77878::m.77878	1xTMT6plex [N-Term]	6.987e-07	65	3.838e-05	3108.5	1.07	0	9.7295e+06	8.20383e+06	1.12044e+07	1.1058e+07	1.16775e+07	1.19581e+07
[K].GYGFVQFEQDEAAQNAIDK.[L]	4	Gene.39461::CL6425.Contig3_All::g.39461::m.39461	1xTMT6plex [K19]; 1xTMT6plex [N-Term]	2.832e-06	52	3.838e-05	2588.3	-0.58	0	4.95153e+06	4.26888e+06	4.69416e+06	4.7515e+06	4.73834e+06	4.63863e+06
[K].GYGFVQFEQEEAAQSAIDK.[L]	3	Gene.55516::CL11023.Contig2_All::g.55516::m.55516	1xTMT6plex [K19]; 1xTMT6plex [N-Term]	4.418e-06	37	3.838e-05	2575.31	-3.05	0	3.75234e+06	2.82459e+06	3.29495e+06	4.58509e+06	4.42468e+06	4.34398e+06
[K].VGLVSTGFQEK.[T]	1	Gene.29252::CL4233.Contig2_All::g.29252::m.29252	1xTMT6plex [K11]; 1xTMT6plex [N-Term]	1.037e-05	63	3.838e-05	1622.95	-0.42	0	8.59246e+06	4.21405e+06	957563	672755	362359	362174
[R].GYGLSDQPSEIEK.[GA]	1	Gene.3514::CL339.Contig6_All::g.3514::m.3514; Gene.85725::Unigene23442_All::g.85725::m.85725; Gene.3522::CL339.Contig11_All::g.3522::m.3522	1xTMT6plex [K13]; 1xTMT6plex [N-Term]	1.286e-06	82	3.838e-05	1881	0.43	0	2.21418e+06	2.0559e+06	2.09426e+06	2.22276e+06	1.79166e+06	1.53098e+06
[K].GYGTYQVPIEERPK.[E]	1	Gene.69905::Unigene8329_All::g.69905::m.69905	1xTMT6plex [K14]; 1xTMT6plex [N-Term]	7.792e-05	22	3.838e-05	2095.16	1.15	0	3.60216e+06	2.59477e+06	2.90932e+06	3.71502e+06	3.65242e+06	3.49358e+06
[R].VGIVFTGLYGDHPDDRYDPSAFPEIK.[R]	1	Gene.21949::CL2928.Contig2_All::g.21949::m.21949	1xTMT6plex [K26]; 1xTMT6plex [N-Term]	1.149e-05	20	3.838e-05	3366.74	-1.07	1	1.56648e+06	1.25984e+06	1.34881e+06	1.20974e+06	1.1201e+06	1.21506e+06
[R].VGIVFTGLYGDHPDDR.[Y]	1	Gene.21949::CL2928.Contig2_All::g.21949::m.21949	1xTMT6plex [N-Term]	7.095e-05	28	3.838e-05	1990.02	-0.91	0	1.43738e+06	1.39563e+06	1.1836e+06	1.19617e+06	1.2632e+06	1.3152e+06
[K].GYGYVEFATEEAAMK.[A-]	4	Gene.24411::CL3404.Contig4_All::g.24411::m.24411	1xTMT6plex [K15]; 1xTMT6plex [N-Term]	1.564e-07	86	3.838e-05	2124.07	-2.78	0	8.20245e+06	6.16714e+06	6.97832e+06	1.00383e+07	9.22606e+06	9.14969e+06
[K].GYGYVEFATEEAAMK.[A-]	6	Gene.24411::CL3404.Contig4_All::g.24411::m.24411	1xOxidation [M14]; 1xTMT6plex [K15]; 1xTMT6plex [N-Term]	2.756e-05	38	3.838e-05	2140.07	-3.33	0	4.11654e+06	3.78088e+06	3.93083e+06	5.15459e+06	5.05578e+06	4.64081e+06
[K].VGLVDAVVAYEDLIVAAR.[K]	1	Gene.23220::CL3186.Contig2_All::g.23220::m.23220	1xTMT6plex [N-Term]	8.157e-05	11	3.838e-05	2102.21	-0.97	0	287092	288854	310955	240498	318408	314150
[K].GYLAFEPVTWVPYQNK.[L]	1	Gene.70071::Unigene8453_All::g.70071::m.70071	1xTMT6plex [K16]; 1xTMT6plex [N-Term]	3.058e-06	41	3.838e-05	2370.29	-0.2	0	2.8162e+06	2.82496e+06	3.68691e+06	3.92934e+06	3.85405e+06	3.5267e+06
[R].VGLVAPVDVVVPPGNTGLDPSQTSFFQVLNIPTK.[I]	5	Gene.61923::Unigene915_All::g.61923::m.61923; Gene.61924::Unigene916_All::g.61924::m.61924	1xTMT6plex [K34]; 1xTMT6plex [N-Term]	7.086e-07	50	3.838e-05	3964.22	-0.22	0	1.51722e+07	1.28931e+07	1.46881e+07	1.97799e+07	1.91466e+07	2.05454e+07
[K].GYLDVYDHYGLVGPR.[S]	2	Gene.52454::CL10062.Contig3_All::g.52454::m.52454	1xTMT6plex [N-Term]	3.368e-05	37	3.838e-05	1953.01	-0.02	0	2.3128e+06	2.07894e+06	2.15186e+06	3.20803e+06	3.31303e+06	3.03376e+06
[K].VGLVAANDGILLR.[N]	2	Gene.22941::CL3136.Contig2_All::g.22941::m.22941	1xTMT6plex [N-Term]	2.662e-05	21	3.838e-05	1539.94	0.76	0	3.26627e+06	2.93558e+06	2.881e+06	3.70607e+06	3.91593e+06	3.60737e+06
[K].GYIGAGFAGILLEDQVSPK.[A]	2	Gene.72379::Unigene10759_All::g.72379::m.72379	1xTMT6plex [K19]; 1xTMT6plex [N-Term]	3.473e-06	42	3.838e-05	2393.35	1.17	0	2.26829e+06	2.40814e+06	2.41513e+06	1.55328e+06	1.86277e+06	1.86751e+06
[R].GYELVSGGTDNHLVLVNLK.[N]	2	Gene.20580::CL2688.Contig1_All::g.20580::m.20580	1xTMT6plex [K19]; 1xTMT6plex [N-Term]	1.152e-05	44	3.838e-05	2486.4	1.57	0	2.44192e+06	2.26401e+06	2.42336e+06	3.54734e+06	3.38137e+06	3.33062e+06
[K].VGITGIVNGMDIQEWDPSKDK.[Y]	4	Gene.42605::CL7200.Contig6_All::g.42605::m.42605	2xTMT6plex [K19; K21]; 1xTMT6plex [N-Term]	3.391e-07	54	3.838e-05	2989.63	0.57	1	7.79718e+06	6.34977e+06	6.70913e+06	1.44392e+07	1.33637e+07	1.41286e+07
[K].GYELPPNVAIITLQELEDQQTLLR.[L]	2	Gene.108006::Unigene63430_All::g.108006::m.108006; Gene.18916::CL2443.Contig4_All::g.18916::m.18916	1xTMT6plex [N-Term]	3.819e-06	60	3.838e-05	2982.63	0.51	0	847108	524651	714534	825770	941809	1.02785e+06
[R].GYEHVVHELAK.[G]	4	Gene.20156::CL2626.Contig3_All::g.20156::m.20156	1xTMT6plex [K11]; 1xTMT6plex [N-Term]	2.978e-05	42	3.838e-05	1739.98	-5.85	0	3.41378e+06	2.92102e+06	3.13712e+06	6.7687e+06	5.84642e+06	6.48972e+06
[K].VGPEGSVLAVFSSPVFTSVPAK.[L]	2	Gene.49007::CL8998.Contig4_All::g.49007::m.49007	1xTMT6plex [K22]; 1xTMT6plex [N-Term]	8.986e-05	38	3.838e-05	2633.5	1.65	0	420063	226578	278564	452319	457593	452133
[K].GWIPCLEFDAVGEIHR.[DA]	13	Gene.83208::Unigene21012_All::g.83208::m.83208	1xCarbamidomethyl [C5]; 1xTMT6plex [N-Term]	1.289e-05	33	3.838e-05	2128.08	3.12	0	1.27023e+07	1.19804e+07	1.13012e+07	1.62051e+07	1.9551e+07	1.77576e+07
[K].GWISWGNYSDK.[M]	1	Gene.38599::CL6231.Contig4_All::g.38599::m.38599	1xTMT6plex [K11]; 1xTMT6plex [N-Term]	8.126e-05	25	3.838e-05	1770.92	-4.89	0	574854	383968	405602	670140	685668	651642
[R].GWNDPDVLLVGDGGMTTEEYR.[S]	1	Gene.23160::CL3176.Contig5_All::g.23160::m.23160; Gene.23156::CL3176.Contig2_All::g.23156::m.23156	1xTMT6plex [N-Term]	3.758e-05	39	3.838e-05	2553.21	1.81	0	802166	616710	632455	617683	723832	687636
[K].GWNLNLGELAR.[I]	1	Gene.22545::CL3051.Contig4_All::g.22545::m.22545; Gene.22540::CL3051.Contig2_All::g.22540::m.22540; Gene.22537::CL3051.Contig1_All::g.22537::m.22537	1xTMT6plex [N-Term]	3.978e-05	55	3.838e-05	1471.82	-1.2	0	9.31911e+06	8.91457e+06	9.97941e+06	1.80659e+07	1.8033e+07	1.61827e+07
[K].GWPVTYPAYSISK.[V]	2	Gene.80113::Unigene18217_All::g.80113::m.80113	1xTMT6plex [K13]; 1xTMT6plex [N-Term]	9.212e-07	73	3.838e-05	1927.07	1.12	0	1.79132e+06	1.44716e+06	1.42724e+06	3.92007e+06	3.38464e+06	3.43932e+06
[K].GWQLFWETSTTHSDER.[V]	1	Gene.61996::Unigene969_All::g.61996::m.61996	1xTMT6plex [N-Term]	4.865e-05	23	3.838e-05	2209.05	0.51	0	1.66187e+06	1.2791e+06	1.78433e+06	1.20122e+06	1.28201e+06	1.25562e+06
[K].GWTNTCSPPQLPGCAK.[N]	1	Gene.31736::CL4673.Contig6_All::g.31736::m.31736	2xCarbamidomethyl [C6; C14]; 1xTMT6plex [K16]; 1xTMT6plex [N-Term]	8.881e-05	27	3.838e-05	2232.13	-2.56	0	634516	835914	728216	644469	751782	768725
[K].GWTYLLSEVQLPLYDEK.[E]	1	Gene.72201::Unigene10633_All::g.72201::m.72201	1xTMT6plex [K17]; 1xTMT6plex [N-Term]	5.13e-05	28	3.838e-05	2512.37	1.77	0	563845	506338	587678	681103	601532	583183
[R].GWVGFSTPVAHK.[I]	1	Gene.55937::CL11157.Contig1_All::g.55937::m.55937	1xTMT6plex [K12]; 1xTMT6plex [N-Term]	8.458e-05	34	3.838e-05	1743.99	0.08	0	929897	885911	920426	1.08969e+06	1.17083e+06	1.09652e+06
[R].GWVPTLLGYSAQGACK.[F]	2	Gene.45039::CL7848.Contig1_All::g.45039::m.45039; Gene.58774::CL11991.Contig1_All::g.58774::m.58774	1xCarbamidomethyl [C15]; 1xTMT6plex [K16]; 1xTMT6plex [N-Term]	8.248e-06	34	3.838e-05	2166.18	4.67	0	4.69124e+06	4.05592e+06	3.99838e+06	5.71715e+06	6.08047e+06	5.54876e+06
[R].GWYEGLSDMFLSSPVPK.[L]	3	Gene.75559::Unigene13677_All::g.75559::m.75559	1xTMT6plex [K17]; 1xTMT6plex [N-Term]	8.451e-06	36	3.838e-05	2371.24	0.8	0	2.20451e+06	1.93322e+06	1.72943e+06	1.67942e+06	1.70686e+06	1.5767e+06
[K].GYAEGSAPALAIK.[A]	1	Gene.81147::Unigene18946_All::g.81147::m.81147	1xTMT6plex [K13]; 1xTMT6plex [N-Term]	4.958e-05	52	3.838e-05	1705.99	0.74	0	405582	392310	390180	753109	763089	707047
[R].GYAFSTTAER.[E]	1	Gene.58444::CL11890.Contig2_All::g.58444::m.58444	1xTMT6plex [N-Term]	5.488e-05	52	3.838e-05	1331.68	-0.31	0	517373	430988	430626	1.30757e+06	1.27157e+06	1.18593e+06
[R].GYALLDFLQK.[S]	2	Gene.12267::CL1414.Contig15_All::g.12267::m.12267; Gene.12266::CL1414.Contig14_All::g.12266::m.12266	1xTMT6plex [K10]; 1xTMT6plex [N-Term]	4.528e-05	55	3.838e-05	1625.97	-0.21	0	3.58913e+06	3.67651e+06	3.14362e+06	4.17948e+06	4.60636e+06	4.36238e+06
[R].GYAVHATVQNLENWK.[E]	2	Gene.2549::CL226.Contig1_All::g.2549::m.2549	1xTMT6plex [K15]; 1xTMT6plex [N-Term]	2.123e-05	29	3.838e-05	2188.19	-0.62	0	3.58604e+06	3.11475e+06	3.50731e+06	5.10721e+06	5.06122e+06	4.70479e+06
[R].VGNEYLINLIDSPGHVDFSSEVTAALR.[I]	5	Gene.10606::CL1169.Contig1_All::g.10606::m.10606	1xTMT6plex [N-Term]	2.027e-08	68	3.838e-05	3145.64	1.24	0	1.91784e+06	1.50814e+06	1.97469e+06	3.08171e+06	2.62402e+06	2.77649e+06
[R].GYAVLDFLGQSGETISFK.[F]	2	Gene.69734::Unigene8214_All::g.69734::m.69734	1xTMT6plex [K18]; 1xTMT6plex [N-Term]	9.381e-07	55	3.838e-05	2390.3	-3.15	0	1.72681e+06	1.42518e+06	1.08085e+06	1.46965e+06	1.45916e+06	1.53426e+06
[R].GYAVIDIIAVSGPNTDYK.[F]	3	Gene.40003::CL6552.Contig2_All::g.40003::m.40003	1xTMT6plex [K18]; 1xTMT6plex [N-Term]	2.109e-07	91	3.838e-05	2354.3	-0.29	0	4.63151e+06	3.81657e+06	4.3103e+06	3.10313e+06	3.09405e+06	3.4049e+06
[K].GYCFIEYTTPQEAQIAK.[D]	1	Gene.10571::CL1160.Contig3_All::g.10571::m.10571	1xCarbamidomethyl [C3]; 1xTMT6plex [K17]; 1xTMT6plex [N-Term]	2.61e-05	39	3.838e-05	2477.28	-0.72	0	1.6964e+06	1.54101e+06	1.60197e+06	2.41498e+06	2.56242e+06	2.42569e+06
[K].GYDCPGQSVVASAIVLAEIAR.[V]	1	Gene.21371::CL2810.Contig1_All::g.21371::m.21371	1xCarbamidomethyl [C4]; 1xTMT6plex [N-Term]	1.682e-08	80	3.838e-05	2405.27	-2.86	0	356392	399498	368930	618294	586047	552358
[R].GYDLHDVEAYGQMLK.[D]	3	Gene.23130::CL3171.Contig2_All::g.23130::m.23130	1xTMT6plex [K15]; 1xTMT6plex [N-Term]	1.366e-06	45	3.838e-05	2197.14	0.41	0	2.01323e+06	1.50506e+06	1.77279e+06	7.02209e+06	6.74665e+06	9.01431e+06
[K].GYDIPLVADIHFAPSVAMR.[V]	2	Gene.771::CL77.Contig1_All::g.771::m.771	1xTMT6plex [N-Term]	5.072e-05	29	3.838e-05	2301.23	-4.22	0	1.46318e+06	1.19056e+06	1.3086e+06	1.43038e+06	1.57062e+06	1.47888e+06
[K].GYDIPLVADIHFAPSVAMR.[V]	7	Gene.771::CL77.Contig1_All::g.771::m.771	1xOxidation [M18]; 1xTMT6plex [N-Term]	4.774e-05	36	3.838e-05	2317.22	-0.83	0	6.74909e+06	5.67327e+06	5.8228e+06	7.38578e+06	7.60906e+06	7.38806e+06
[K].GYDTFTPISSVILK.[S]	3	Gene.39095::CL6333.Contig2_All::g.39095::m.39095	1xTMT6plex [K14]; 1xTMT6plex [N-Term]	1.546e-06	34	3.838e-05	1999.15	-0.7	0	5.71951e+06	5.51857e+06	5.59905e+06	8.32197e+06	7.35901e+06	7.23265e+06
[R].GYDWEPTEANGR.[E]	1	Gene.9920::CL1053.Contig1_All::g.9920::m.9920	1xTMT6plex [N-Term]	2.406e-05	36	3.838e-05	1623.76	-4.74	0	666725	634410	681975	842653	760531	813538
[R].VGLVVVGPEAPLVAGLVNDLDK.[A]	2	Gene.45632::CL7996.Contig2_All::g.45632::m.45632	1xTMT6plex [K22]; 1xTMT6plex [N-Term]	2.537e-05	58	3.838e-05	2632.57	-2.07	0	2.56364e+06	2.44778e+06	2.32365e+06	2.91161e+06	2.75274e+06	2.77054e+06
[R].GYEEGAVGSGR.[S]	1	Gene.53471::CL10383.Contig2_All::g.53471::m.53471; Gene.53475::CL10383.Contig4_All::g.53475::m.53475	1xTMT6plex [N-Term]	3.049e-05	53	3.838e-05	1310.65	-1.83	0	1.38173e+06	1.21148e+06	1.30911e+06	1.76796e+06	1.71257e+06	1.57537e+06
[K].VGLVSTGSQEKTEEENLGEAK.[D]	2	Gene.29270::CL4233.Contig9_All::g.29270::m.29270	2xTMT6plex [K11; K21]; 1xTMT6plex [N-Term]	3.964e-06	14	3.838e-05	2892.58	-0.71	1	1.93305e+06	2.19744e+06	2.8329e+06	1.58152e+06	1.48569e+06	1.43897e+06
[K].GYELPPNVAIITLQELDDQQTLLR.[L]	2	Gene.18911::CL2443.Contig1_All::g.18911::m.18911	1xTMT6plex [N-Term]	4.935e-06	56	3.838e-05	2968.62	0.28	0	968209	827816	730666	902863	537788	595056
[R].HEFYQSANEVVVTIFAK.[G]	1	Gene.75578::Unigene13690_All::g.75578::m.75578	1xTMT6plex [K17]; 1xTMT6plex [N-Term]	3.322e-05	43	3.838e-05	2440.33	-1.65	0	1.52918e+06	1.29694e+06	1.24264e+06	1.67889e+06	2.08214e+06	1.42796e+06
[R].VGLTGLTVAEHFR.[D]	7	Gene.55721::CL11091.Contig2_All::g.55721::m.55721; Gene.55724::CL11091.Contig4_All::g.55724::m.55724	1xTMT6plex [N-Term]	1.727e-06	56	3.838e-05	1628.93	1.14	0	6.42958e+06	7.23004e+06	7.73302e+06	1.11376e+07	9.84186e+06	9.54647e+06
[R].GYISPYFITNQK.[T]	3	Gene.51683::CL9845.Contig2_All::g.51683::m.51683	1xTMT6plex [K12]; 1xTMT6plex [N-Term]	2.069e-05	59	3.838e-05	1889.06	-1.17	0	5.18669e+06	4.94707e+06	5.28605e+06	5.94152e+06	6.0301e+06	5.27675e+06
[R].HAGDLGNVTVK.[D]	8	Gene.39810::CL6500.Contig1_All::g.39810::m.39810	1xTMT6plex [K11]; 1xTMT6plex [N-Term]	7.338e-05	51	3.838e-05	1568.92	-1.17	0	4.44832e+07	4.24288e+07	5.18034e+07	5.66128e+07	5.72872e+07	5.05508e+07
[R].HAGDLGNVTVKDDGSAELSVTDSNIPLSGPHSIIGR.[A]	3	Gene.39810::CL6500.Contig1_All::g.39810::m.39810	1xTMT6plex [K11]; 1xTMT6plex [N-Term]	3.495e-08	83	3.838e-05	4087.15	-1.64	1	872994	708135	979703	1.00384e+06	908973	804026
[K].HAGDLTAAAALADEAR.[S]	1	Gene.69661::Unigene8169_All::g.69661::m.69661	1xTMT6plex [N-Term]	3.829e-06	72	3.838e-05	1781.93	-1.19	0	631513	590320	518332	528714	550070	551916
[R].HAGMGVAGLAADGR.[Q]	2	Gene.67115::Unigene5716_All::g.67115::m.67115	1xTMT6plex [N-Term]	3.494e-06	72	3.838e-05	1511.8	-0.19	0	9.46991e+06	7.9029e+06	7.1586e+06	9.03405e+06	8.88964e+06	7.814e+06
[R].VGLDILAPDVGLPPLGIVEEMDK.[V]	1	Gene.35476::CL5521.Contig1_All::g.35476::m.35476	1xTMT6plex [K23]; 1xTMT6plex [N-Term]	1.466e-05	40	3.838e-05	2848.61	-4.69	0	530816	436543	406614	314769	359700	287003
[R].HALDTEGFQDVSILSYTAK.[Y]	1	Gene.26948::CL3815.Contig1_All::g.26948::m.26948	1xTMT6plex [K19]; 1xTMT6plex [N-Term]	4.442e-05	14	3.838e-05	2553.36	1.69	0	1.62703e+06	1.53848e+06	1.32079e+06	2.13968e+06	1.96932e+06	1.7351e+06
[K].HALPSGEGAPYGVDINTGGIADSFTNFVWEPAVVK.[I]	1	Gene.69920::Unigene8338_All::g.69920::m.69920	1xTMT6plex [K35]; 1xTMT6plex [N-Term]	3.12e-05	25	3.838e-05	4074.1	-1.52	0	1.3022e+06	1.01294e+06	1.27897e+06	1.76806e+06	1.57897e+06	1.55013e+06
[K].VGLDAAEAQHLMDDLDWQGAVK.[D]	2	Gene.38552::CL6222.Contig1_All::g.38552::m.38552	1xOxidation [M12]; 1xTMT6plex [K22]; 1xTMT6plex [N-Term]	2.689e-06	59	3.838e-05	2856.46	-1	0	2.87681e+06	3.03019e+06	3.0519e+06	3.26977e+06	3.11847e+06	2.96385e+06
[K].VGLDAAEAQHLMDDLDWQGAVK.[D]	3	Gene.38552::CL6222.Contig1_All::g.38552::m.38552	1xTMT6plex [K22]; 1xTMT6plex [N-Term]	2.714e-06	68	3.838e-05	2840.47	1.23	0	3.84078e+06	3.3939e+06	3.57236e+06	3.78069e+06	3.6152e+06	3.58545e+06
[R].VGLAYGSVGVLK.[M]	1	Gene.86562::Unigene24071_All::g.86562::m.86562	1xTMT6plex [K12]; 1xTMT6plex [N-Term]	5.727e-05	67	3.838e-05	1621.01	-2.38	0	256261	316547	272255	841331	721925	699990
[K].HANPFLLASDVK.[R]	3	Gene.57063::CL11533.Contig10_All::g.57063::m.57063	1xTMT6plex [K12]; 1xTMT6plex [N-Term]	4.35e-06	64	3.838e-05	1770.03	-1.59	0	6.86239e+06	7.0803e+06	6.31713e+06	6.63489e+06	6.07303e+06	5.71778e+06
[R].HAQEIDEIFDAISYLK.[G]	11	Gene.61835::Unigene843_All::g.61835::m.61835	1xTMT6plex [K16]; 1xTMT6plex [N-Term]	2.635e-06	39	3.838e-05	2350.27	0.29	0	1.42314e+07	1.23509e+07	1.19692e+07	1.39821e+07	1.53264e+07	1.14673e+07
[K].HASSQGGSDSHEEL.[-]	3	Gene.22065::CL2956.Contig2_All::g.22065::m.22065; Gene.22064::CL2956.Contig1_All::g.22064::m.22064	1xTMT6plex [N-Term]	5.018e-05	41	3.838e-05	1669.76	0.88	0	1.34243e+06	1.27249e+06	1.80844e+06	1.31968e+06	1.59459e+06	778292
[R].HAVELEQSFMEGAYNR.[V]	1	Gene.61748::Unigene783_All::g.61748::m.61748	1xOxidation [M10]; 1xTMT6plex [N-Term]	8.351e-06	54	3.838e-05	2126.02	-2.06	0	729345	541222	566322	756490	794918	676107
[R].HAVLHDQETGER.[Y]	1	Gene.17644::CL2234.Contig3_All::g.17644::m.17644; Gene.17638::CL2234.Contig1_All::g.17638::m.17638	1xTMT6plex [N-Term]	3.178e-05	51	3.838e-05	1620.83	-3.89	0	360752	356456	372968	376383	361642	279666
[R].VGHVLLQLPLSDFR.[R]	1	Gene.71989::Unigene10482_All::g.71989::m.71989	1xTMT6plex [N-Term]	7.676e-05	53	3.838e-05	1823.07	2.48	0	422888	352738	380868	447545	456241	323964
[R].HAVQLLSPASIVAR.[T]	1	Gene.86622::Unigene24109_All::g.86622::m.86622	1xTMT6plex [N-Term]	2.548e-05	37	3.838e-05	1691.02	-1.76	0	1.53272e+06	1.33361e+06	1.34909e+06	1.77779e+06	1.78685e+06	1.51347e+06
[R].VGHTLLQLPFTEFR.[Q]	1	Gene.22073::CL2958.Contig4_All::g.22073::m.22073	1xTMT6plex [N-Term]	1.823e-05	48	3.838e-05	1887.07	-1.25	0	708977	773642	738006	852814	911555	903883
[R].VGHDNLIGEIIR.[L]	4	Gene.9601::CL994.Contig2_All::g.9601::m.9601	1xTMT6plex [N-Term]	1.502e-05	37	3.838e-05	1564.9	-3.15	0	3.10586e+06	2.88881e+06	3.12617e+06	3.24369e+06	3.34342e+06	3.16819e+06
[K].VGGVGALNAASQDAYK.[L]	13	Gene.49763::CL9227.Contig7_All::g.49763::m.49763	1xTMT6plex [K16]; 1xTMT6plex [N-Term]	1.453e-08	99	3.838e-05	1979.1	0.45	0	1.21037e+07	1.1762e+07	1.08843e+07	1.11063e+07	1.13566e+07	1.03095e+07
[R].HDDLYDQTFDLDVQEALNR.[L]	2	Gene.86694::Unigene24157_All::g.86694::m.86694	1xTMT6plex [N-Term]	3.634e-06	64	3.838e-05	2536.22	-1.4	0	1.51711e+06	1.16487e+06	1.18198e+06	1.36064e+06	1.58847e+06	1.04416e+06
[R].HDELGQETLLNLLLR.[N]	2	Gene.67319::Unigene5870_All::g.67319::m.67319	1xTMT6plex [N-Term]	1.849e-05	46	3.838e-05	1993.13	-1.31	0	943159	787660	819749	1.06326e+06	1.12244e+06	984175
[K].VGGLGDVVTSLSR.[A]	2	Gene.27394::CL3894.Contig1_All::g.27394::m.27394	1xTMT6plex [N-Term]	3.348e-05	40	3.838e-05	1488.86	1.8	0	1.18914e+06	1.00178e+06	1.04153e+06	1.20936e+06	1.36972e+06	1.25927e+06
[K].HDGEPFMGQVWPGAVYFPDFLNPK.[T]	3	Gene.18492::CL2372.Contig4_All::g.18492::m.18492	1xTMT6plex [K24]; 1xTMT6plex [N-Term]	3.595e-06	23	3.838e-05	3206.62	3.05	0	914877	788305	821605	1.26505e+06	1.14395e+06	1.23574e+06
[K].HDGEPFMGQVWPGAVYFPDFLNPK.[T]	3	Gene.18492::CL2372.Contig4_All::g.18492::m.18492	1xOxidation [M7]; 1xTMT6plex [K24]; 1xTMT6plex [N-Term]	3.353e-06	33	3.838e-05	3222.61	1.93	0	2.62851e+06	2.40275e+06	2.5187e+06	3.44516e+06	3.33969e+06	3.28881e+06
[K].HDLNIYLSELLQSPVR.[T]	1	Gene.6543::CL607.Contig12_All::g.6543::m.6543	1xTMT6plex [N-Term]	2.741e-05	26	3.838e-05	2126.18	-0.58	0	701327	621272	663715	595817	634992	584958
[K].VGGLGDVVTGLAR.[A]	3	Gene.43807::CL7527.Contig2_All::g.43807::m.43807	1xTMT6plex [N-Term]	1.113e-05	48	3.838e-05	1442.85	-0.18	0	3.41259e+06	2.79048e+06	2.65353e+06	2.92079e+06	2.56901e+06	2.57545e+06
[R].HDQGAEVVLEK.[L]	1	Gene.83717::Unigene21374_All::g.83717::m.83717	1xTMT6plex [K11]; 1xTMT6plex [N-Term]	7.39e-05	26	3.838e-05	1682.95	0.56	0	1.34433e+06	1.24505e+06	1.24012e+06	1.29034e+06	1.30148e+06	1.12933e+06
[K].HEDAENIGYVIPTPVIEHFISDYER.[S]	1	Gene.29667::CL4305.Contig1_All::g.29667::m.29667	1xTMT6plex [N-Term]	5.103e-06	50	3.838e-05	3172.58	0.74	0	363094	294563	329261	444417	404692	383140
[R].HAGDLGNIVAASDGVAEATIVDSQIPLSGPNAVIGR.[A]	3	Gene.54209::CL10586.Contig1_All::g.54209::m.54209	1xTMT6plex [N-Term]	4.407e-10	98	3.838e-05	3713.97	-0.51	0	1.93741e+06	1.80213e+06	2.29699e+06	1.53139e+06	1.62728e+06	1.5289e+06
[R].GYISPYFITNEK.[T]	3	Gene.51685::CL9845.Contig3_All::g.51685::m.51685	1xTMT6plex [K12]; 1xTMT6plex [N-Term]	3.552e-06	65	3.838e-05	1890.04	-5.37	0	4.5794e+06	4.48634e+06	4.49405e+06	4.31406e+06	4.13615e+06	3.9533e+06
[R].HAEVSIAIVQETK.[I]	1	Gene.46211::CL8173.Contig2_All::g.46211::m.46211	1xTMT6plex [K13]; 1xTMT6plex [N-Term]	4.74e-05	30	3.838e-05	1883.1	-1.09	0	1.67904e+06	1.38747e+06	1.41286e+06	1.47794e+06	1.549e+06	1.39338e+06
[K].HAAQLCVLAEDCNQPDYSK.[L]	2	Gene.86563::Unigene24072_All::g.86563::m.86563	2xCarbamidomethyl [C6; C12]; 1xTMT6plex [K19]; 1xTMT6plex [N-Term]	1.441e-06	68	3.838e-05	2677.31	-0.03	0	953659	1.00915e+06	851619	1.40863e+06	1.55639e+06	1.19613e+06
[R].GYISPYFVTDSEK.[M]	20	Gene.75377::Unigene13534_All::g.75377::m.75377	1xTMT6plex [K13]; 1xTMT6plex [N-Term]	1.618e-06	74	3.838e-05	1964.04	-1.95	0	1.15875e+07	1.1528e+07	1.20771e+07	2.21587e+07	2.18415e+07	2.16712e+07
[K].GYLTAVSEAIK.[D]	1	Gene.8466::CL867.Contig2_All::g.8466::m.8466	1xTMT6plex [K11]; 1xTMT6plex [N-Term]	2.188e-05	47	3.838e-05	1609.96	1.1	0	1.41535e+06	1.40269e+06	1.25037e+06	1.9642e+06	2.14821e+06	2.01693e+06
[K].GYLVNDSLVVEADVVVR.[K]	2	Gene.9286::CL951.Contig2_All::g.9286::m.9286	1xTMT6plex [N-Term]	1.383e-06	29	3.838e-05	2076.15	-1.99	0	1.53359e+06	1.29083e+06	1.3157e+06	1.48614e+06	1.48286e+06	1.45587e+06
[R].GYLYDMLELVK.[A]	2	Gene.86694::Unigene24157_All::g.86694::m.86694	1xTMT6plex [K11]; 1xTMT6plex [N-Term]	6.066e-05	25	3.838e-05	1802.02	1.88	0	1.69881e+06	1.49437e+06	1.50515e+06	2.25739e+06	2.24758e+06	2.1124e+06
[K].GYMVGNALTNDFHDR.[V]	2	Gene.34144::CL5239.Contig6_All::g.34144::m.34144	1xTMT6plex [N-Term]	1.144e-05	56	3.838e-05	1938.93	-0.79	0	1.91275e+06	1.78793e+06	1.78285e+06	1.96524e+06	1.97789e+06	1.82034e+06
[R].GYMVSFGQSSGAIDPVPLSALAPK.[S]	2	Gene.86804::Unigene24243_All::g.86804::m.86804	1xOxidation [M3]; 1xTMT6plex [K24]; 1xTMT6plex [N-Term]	5.362e-07	69	3.838e-05	2866.54	0.31	0	1.12297e+06	1.09557e+06	1.1511e+06	1.36023e+06	1.43629e+06	1.37129e+06
[K].GYNAGHLQVDYQFVNC.[-]	21	Gene.81007::Unigene18833_All::g.81007::m.81007	1xCarbamidomethyl [C16]; 1xTMT6plex [N-Term]	6.381e-05	32	3.838e-05	2114	-2.21	0	2.11558e+07	2.44654e+07	2.36258e+07	1.92873e+07	1.89729e+07	1.93275e+07
[R].GYNIESLAVGLNK.[D]	3	Gene.45556::CL7978.Contig2_All::g.45556::m.45556	1xTMT6plex [K13]; 1xTMT6plex [N-Term]	1.491e-06	48	3.838e-05	1836.06	-2.51	0	3.36788e+06	3.15974e+06	3.23674e+06	4.23127e+06	3.95487e+06	4.03615e+06
[K].GYNLFDAVSR.[FC]	1	Gene.5884::CL542.Contig11_All::g.5884::m.5884; Gene.5894::CL542.Contig17_All::g.5894::m.5894; Gene.5892::CL542.Contig16_All::g.5892::m.5892	1xTMT6plex [N-Term]	6.381e-05	19	3.838e-05	1370.73	-0.51	0	1.15196e+06	1.16887e+06	1.01698e+06	1.32826e+06	1.16922e+06	1.21014e+06
[K].GYNLFDTVAR.[S]	3	Gene.5864::CL542.Contig1_All::g.5864::m.5864	1xTMT6plex [N-Term]	7.177e-05	31	3.838e-05	1384.74	4.76	0	3.34799e+06	3.43129e+06	3.47946e+06	3.07224e+06	3.11529e+06	2.94427e+06
[K].VGIPVSVIWGELDK.[Y]	2	Gene.6930::CL662.Contig2_All::g.6930::m.6930	1xTMT6plex [K14]; 1xTMT6plex [N-Term]	3.623e-06	65	3.838e-05	1970.17	-2.92	0	2.96617e+06	3.05188e+06	2.60594e+06	4.12597e+06	4.41236e+06	3.46295e+06
[K].VGLPVDLEAVERDEPK.[L]	5	Gene.10555::CL1158.Contig4_All::g.10555::m.10555; Gene.10552::CL1158.Contig1_All::g.10552::m.10552	1xTMT6plex [K16]; 1xTMT6plex [N-Term]	2.902e-06	20	3.838e-05	2224.26	2.6	1	2.31249e+07	1.74228e+07	1.8658e+07	1.77145e+07	1.7008e+07	1.84623e+07
[R].GYPGYMYTDLATIYER.[A]	3	Gene.35522::CL5535.Contig1_All::g.35522::m.35522	1xTMT6plex [N-Term]	1.221e-06	30	3.838e-05	2142.04	-3.85	0	7.30225e+06	6.20378e+06	7.28378e+06	9.23058e+06	9.0562e+06	8.7657e+06
[R].GYPIEELAEK.[S]	6	Gene.29138::CL4215.Contig2_All::g.29138::m.29138; Gene.29139::CL4215.Contig3_All::g.29139::m.29139	1xTMT6plex [K10]; 1xTMT6plex [N-Term]	4.183e-05	51	3.838e-05	1606.91	-2.37	0	1.31677e+07	1.30304e+07	1.41132e+07	2.75278e+07	2.76253e+07	2.2812e+07
[K].GYQCIRPVNNIDLNLDAVVEGDK.[H]	2	Gene.9495::CL983.Contig10_All::g.9495::m.9495; Gene.9488::CL983.Contig5_All::g.9488::m.9488	1xCarbamidomethyl [C4]; 1xTMT6plex [K23]; 1xTMT6plex [N-Term]	7.448e-06	35	3.838e-05	3060.62	-0.59	0	1.53535e+07	1.59181e+07	1.87283e+07	1.50322e+07	1.5841e+07	1.34868e+07
[K].GYQDTLYVHSFR.[Q]	1	Gene.54152::CL10579.Contig3_All::g.54152::m.54152	1xTMT6plex [N-Term]	8.957e-05	10	3.838e-05	1714.88	-1.96	0	1.93988e+06	1.73418e+06	1.47509e+06	1.32451e+06	1.24715e+06	1.24865e+06
[R].GYQGVYNLEK.[K]	1	Gene.38186::CL6136.Contig2_All::g.38186::m.38186	1xTMT6plex [K10]; 1xTMT6plex [N-Term]	3.045e-05	69	3.838e-05	1628.9	-0.07	0	1.17013e+06	1.13503e+06	1.11609e+06	1.30685e+06	1.30006e+06	1.24915e+06
[K].VGLPVDLEAVER.[D]	2	Gene.10555::CL1158.Contig4_All::g.10555::m.10555; Gene.10552::CL1158.Contig1_All::g.10552::m.10552	1xTMT6plex [N-Term]	1.038e-05	32	3.838e-05	1525.88	0.39	0	3.44502e+06	2.6853e+06	2.65979e+06	2.50209e+06	2.63366e+06	2.75018e+06
[K].GYRPDDDSLQQDDSEGR.[Q]	2	Gene.2793::CL253.Contig4_All::g.2793::m.2793; Gene.2791::CL253.Contig3_All::g.2791::m.2791	1xTMT6plex [N-Term]	5.781e-07	61	3.838e-05	2181.98	1.06	0	3.11147e+06	2.78455e+06	3.96239e+06	3.13105e+06	2.87139e+06	2.80785e+06
[R].GYSLTTTAER.[E]	2	Gene.58452::CL11890.Contig4_All::g.58452::m.58452	1xTMT6plex [N-Term]	8.556e-05	46	3.838e-05	1327.71	-3.69	0	2.18999e+06	2.14147e+06	2.08647e+06	3.73347e+06	4.2193e+06	2.77635e+06
[R].VGLNIVEQSLWK.[A]	3	Gene.17511::CL2209.Contig4_All::g.17511::m.17511	1xTMT6plex [K12]; 1xTMT6plex [N-Term]	3.723e-06	65	3.838e-05	1844.1	-2.61	0	3.87372e+06	3.40667e+06	3.21932e+06	3.17396e+06	3.07477e+06	2.96874e+06
[R].GYVENVTLSNWK.[M]	3	Gene.75522::Unigene13649_All::g.75522::m.75522	1xTMT6plex [K12]; 1xTMT6plex [N-Term]	1.68e-05	55	3.838e-05	1868.03	-2.11	0	1.49667e+06	1.27426e+06	1.23618e+06	1.83104e+06	1.89524e+06	1.89172e+06
[R].VGLIQNSTVLPTTAPFLEQK.[K]	1	Gene.10613::CL1173.Contig1_All::g.10613::m.10613	1xTMT6plex [K20]; 1xTMT6plex [N-Term]	9.407e-06	37	3.838e-05	2614.52	-2.27	0	1.07258e+06	961039	1.0143e+06	1.87937e+06	2.09283e+06	2.10135e+06
[R].GYVLNLDPAVMTLPFGANIDIR.[D]	1	Gene.47256::CL8478.Contig2_All::g.47256::m.47256	1xOxidation [M11]; 1xTMT6plex [N-Term]	5.048e-05	37	3.838e-05	2634.42	1.14	0	184390	168238	162823	160968	164351	174280
[K].GYYEETTTDASGK.[Y]	2	Gene.13403::CL1566.Contig4_All::g.13403::m.13403	1xTMT6plex [K13]; 1xTMT6plex [N-Term]	1.662e-06	51	3.838e-05	1879.93	-1.19	0	3.08132e+06	2.80152e+06	2.88529e+06	4.12361e+06	3.98935e+06	3.91166e+06
[K].GYYIEPTILSVNPSTQIWK.[E]	3	Gene.52459::CL10065.Contig2_All::g.52459::m.52459; Gene.52457::CL10065.Contig1_All::g.52457::m.52457	1xTMT6plex [K19]; 1xTMT6plex [N-Term]	2.172e-07	85	3.838e-05	2667.48	-0.19	0	1.07915e+07	1.0627e+07	1.12486e+07	1.26935e+07	1.24213e+07	1.14177e+07
[K].VGLLILDEIHLLGADR.[G]	1	Gene.10434::CL1144.Contig2_All::g.10434::m.10434	1xTMT6plex [N-Term]	7.492e-05	39	3.838e-05	1976.17	-2.88	0	176892	182382	170489	215277	260186	217447
[R].HAAESTSATNESILK.[I]	2	Gene.6770::CL637.Contig1_All::g.6770::m.6770	1xTMT6plex [K15]; 1xTMT6plex [N-Term]	8.915e-06	38	3.838e-05	2017.1	-5.63	0	3.03587e+06	2.51969e+06	2.76153e+06	2.29121e+06	2.47919e+06	2.19627e+06
[K].HAALFTSTILSK.[V]	6	Gene.72545::Unigene10874_All::g.72545::m.72545	1xTMT6plex [K12]; 1xTMT6plex [N-Term]	5.303e-06	74	3.838e-05	1747.05	2.22	0	4.43002e+06	4.77797e+06	4.38231e+06	8.65175e+06	9.81693e+06	8.90065e+06
[K].HAAQLCVLAEDCNQPDYTK.[L]	1	Gene.70091::Unigene8470_All::g.70091::m.70091	2xCarbamidomethyl [C6; C12]; 1xTMT6plex [K19]; 1xTMT6plex [N-Term]	3.204e-06	57	3.838e-05	2691.33	-5.14	0	365941	434022	308859	505118	533930	436920
[R].GSSVGDAGGAADR.[V]	1	Gene.65041::Unigene3956_All::g.65041::m.65041	1xTMT6plex [N-Term]	7.289e-05	87	3.838e-05	1348.67	-4.24	0	897879	814774	963715	2.62693e+06	2.4847e+06	2.4392e+06
[R].VEENLKEGDVFVIPAGHPSSQIASSNER.[L]	26	Gene.21556::CL2841.Contig4_All::g.21556::m.21556	1xTMT6plex [K6]; 1xTMT6plex [N-Term]	3.524e-07	50	3.838e-05	3467.82	-0.08	1	5.51977e+07	4.15006e+07	4.66522e+07	4.12672e+07	3.28456e+07	2.7257e+07
[K].KSDGLNEVGVAIYQKPTSNNCYEAR.[R]	1	Gene.12674::CL1467.Contig1_All::g.12674::m.12674	1xCarbamidomethyl [C21]; 2xTMT6plex [K1; K15]; 1xTMT6plex [N-Term]	1.411e-05	15	3.838e-05	3500.84	1.01	1	265621	216829	217687	453560	371629	390046
[K].LELFLPEEYPMAAPK.[V]	2	Gene.55716::CL11089.Contig1_All::g.55716::m.55716	1xTMT6plex [K15]; 1xTMT6plex [N-Term]	6.971e-06	78	3.838e-05	2206.22	0.58	0	1.54949e+06	1.36895e+06	1.46976e+06	2.23153e+06	2.46376e+06	2.20188e+06
[R].IEIGDAVGITIATPGWIESEMTR.[G]	11	Gene.20448::CL2665.Contig6_All::g.20448::m.20448	1xTMT6plex [N-Term]	6.952e-08	58	3.838e-05	2688.41	1.3	0	5.11257e+06	3.65519e+06	3.379e+06	3.30966e+06	3.24569e+06	3.3247e+06
[R].IEIGDAVGITIATPGWIESEMTR.[G]	19	Gene.20448::CL2665.Contig6_All::g.20448::m.20448	1xOxidation [M21]; 1xTMT6plex [N-Term]	4.897e-07	63	3.838e-05	2704.41	-0.78	0	1.28748e+07	1.18478e+07	1.36642e+07	1.02921e+07	1.35352e+07	9.80101e+06
[R].IEIGSIPVHTDLTTK.[V]	1	Gene.86006::Unigene23685_All::g.86006::m.86006	1xTMT6plex [K15]; 1xTMT6plex [N-Term]	5.303e-05	44	3.838e-05	2082.22	0.04	0	1.63763e+06	1.42971e+06	1.77609e+06	1.99171e+06	1.91251e+06	1.88712e+06
[K].LEIHNGVMEIVGK.[Q]	4	Gene.19304::CL2494.Contig1_All::g.19304::m.19304	1xTMT6plex [K13]; 1xTMT6plex [N-Term]	8.693e-06	62	3.838e-05	1897.1	0.06	0	1.23136e+07	1.12667e+07	1.11004e+07	1.41643e+07	1.61285e+07	1.41671e+07
[K].VADVVQLSIFNNR.[F]	2	Gene.86006::Unigene23685_All::g.86006::m.86006	1xTMT6plex [N-Term]	2.731e-05	28	3.838e-05	1703.96	0.06	0	1.52016e+06	1.38043e+06	1.33384e+06	1.51616e+06	1.58837e+06	1.49147e+06
[R].VADSLDDLALDIPNAK.[E]	2	Gene.13427::CL1570.Contig1_All::g.13427::m.13427	1xTMT6plex [K16]; 1xTMT6plex [N-Term]	4.078e-06	35	3.838e-05	2128.19	2.9	0	5.26732e+06	4.49884e+06	4.81976e+06	5.19743e+06	4.93525e+06	5.0668e+06
[R].VADPLFLGYFMDK.[G]	2	Gene.36710::CL5795.Contig1_All::g.36710::m.36710	1xTMT6plex [K13]; 1xTMT6plex [N-Term]	1.353e-05	51	3.838e-05	1974.08	2.42	0	2.48536e+06	2.09182e+06	2.2859e+06	3.5422e+06	3.6583e+06	3.55715e+06
[K].IELISTNSGISNTVFTSQGGSYK.[F]	2	Gene.13403::CL1566.Contig4_All::g.13403::m.13403	1xTMT6plex [K23]; 1xTMT6plex [N-Term]	1.733e-06	69	3.838e-05	2861.53	6.04	0	1.71087e+06	1.27707e+06	1.4528e+06	2.54273e+06	2.61139e+06	2.52443e+06
[R].LEILTFHINNDDR.[N]	70	Gene.21556::CL2841.Contig4_All::g.21556::m.21556; Gene.21558::CL2841.Contig6_All::g.21558::m.21558; Gene.21555::CL2841.Contig3_All::g.21555::m.21555	1xTMT6plex [N-Term]	3.201e-06	26	3.838e-05	1828.98	-0.38	0	4.10799e+08	3.75917e+08	4.06432e+08	4.21601e+08	4.97083e+08	4.47213e+08
[R].LEILTFHINNDDRNEINFLAGK.[N]	75	Gene.21556::CL2841.Contig4_All::g.21556::m.21556; Gene.21558::CL2841.Contig6_All::g.21558::m.21558; Gene.21555::CL2841.Contig3_All::g.21555::m.21555	1xTMT6plex [K22]; 1xTMT6plex [N-Term]	1.127e-07	48	3.838e-05	3044.66	0.35	1	2.46795e+08	2.52531e+08	3.32817e+08	3.64038e+08	6.03612e+08	4.37556e+08
[R].VADLVEDHAIPIIAAGGIVDAR.[G]	4	Gene.54248::CL10599.Contig1_All::g.54248::m.54248	1xTMT6plex [N-Term]	1.09e-06	43	3.838e-05	2444.37	-1.72	0	4.27265e+06	3.83866e+06	3.71504e+06	4.32064e+06	4.01978e+06	4.03121e+06
[K].LEIMEPCCSVK.[D]	2	Gene.51395::CL9756.Contig1_All::g.51395::m.51395	2xCarbamidomethyl [C7; C8]; 1xTMT6plex [K11]; 1xTMT6plex [N-Term]	3.929e-05	34	3.838e-05	1823.95	-1.28	0	2.37487e+06	2.23069e+06	2.22309e+06	2.27103e+06	2.49592e+06	1.99843e+06
[K].LEIMEPCSSVK.[D]	1	Gene.52821::CL10170.Contig1_All::g.52821::m.52821	1xCarbamidomethyl [C7]; 1xTMT6plex [K11]; 1xTMT6plex [N-Term]	5.451e-05	42	3.838e-05	1750.95	3.03	0	887787	733649	720862	703280	691593	634440
[R].LEINGYEEYSDVEYR.[S]	1	Gene.19592::CL2541.Contig4_All::g.19592::m.19592	1xTMT6plex [N-Term]	8.153e-05	45	3.838e-05	2108	-1.61	0	727992	613895	655609	560049	588821	631548
[R].IEINSTVYGK.[N]	2	Gene.5833::CL537.Contig4_All::g.5833::m.5833; Gene.5827::CL537.Contig2_All::g.5827::m.5827	1xTMT6plex [K10]; 1xTMT6plex [N-Term]	7.328e-05	22	3.838e-05	1581.93	-2.63	0	3.56549e+06	3.38597e+06	3.07488e+06	3.05436e+06	3.74378e+06	3.75757e+06
[K].LEIPDDSVIENK.[V]	4	Gene.11073::CL1241.Contig6_All::g.11073::m.11073	1xTMT6plex [K12]; 1xTMT6plex [N-Term]	1.254e-05	31	3.838e-05	1830.03	-1.88	0	3.73966e+06	3.35996e+06	3.34074e+06	4.15568e+06	3.90177e+06	3.79779e+06
[K].IELPHWTDIVK.[T]	5	Gene.72765::Unigene11039_All::g.72765::m.72765	1xTMT6plex [K11]; 1xTMT6plex [N-Term]	3.018e-05	47	3.838e-05	1809.07	1.19	0	7.8534e+06	6.29475e+06	1.0647e+07	1.55857e+07	1.26655e+07	1.26173e+07
[K].VADLIHEGVQIAIK.[V]	3	Gene.41956::CL7076.Contig1_All::g.41956::m.41956	1xTMT6plex [K14]; 1xTMT6plex [N-Term]	4.469e-06	24	3.838e-05	1964.19	0.14	0	4.5592e+06	4.4246e+06	4.61233e+06	6.66494e+06	7.18853e+06	6.62596e+06
[R].LELQELHSALEEAK.[A]	3	Gene.48153::CL8761.Contig2_All::g.48153::m.48153	1xTMT6plex [K14]; 1xTMT6plex [N-Term]	6.556e-07	76	3.838e-05	2068.17	-0.97	0	1.09561e+07	1.05118e+07	1.07627e+07	1.31166e+07	1.33637e+07	1.19985e+07
[K].LELQEVVDFLK.[N]	2	Gene.89200::Unigene26576_All::g.89200::m.89200	1xTMT6plex [K11]; 1xTMT6plex [N-Term]	1.819e-05	36	3.838e-05	1791.07	-0.06	0	2.16703e+06	2.06569e+06	2.13723e+06	3.67474e+06	3.88368e+06	3.67543e+06
[R].VADEEEWVTVFGFSPSDTNLVLR.[E]	1	Gene.57759::CL11705.Contig3_All::g.57759::m.57759	1xTMT6plex [N-Term]	3.87e-05	41	3.838e-05	2839.44	0.97	0	122328	109948	133428	107815	128891	124508
[R].IEISQLPIGDGLTLCR.[R]	2	Gene.52501::CL10077.Contig4_All::g.52501::m.52501	1xCarbamidomethyl [C15]; 1xTMT6plex [N-Term]	1.96e-06	54	3.838e-05	2014.12	3.02	0	2.78946e+06	2.7053e+06	2.45308e+06	3.73135e+06	3.8113e+06	3.25266e+06
[R].IEISQIPVGDGITLCR.[R]	1	Gene.15220::CL1879.Contig4_All::g.15220::m.15220	1xCarbamidomethyl [C15]; 1xTMT6plex [N-Term]	3.835e-06	56	3.838e-05	2000.1	-0.61	0	1.17653e+06	1.05263e+06	988738	2.1977e+06	2.17457e+06	2.21778e+06
[K].IELSSTTSTDINLPFITADASGAK.[H]	4	Gene.18235::CL2337.Contig4_All::g.18235::m.18235	1xTMT6plex [K24]; 1xTMT6plex [N-Term]	2.097e-06	79	3.838e-05	2910.57	1.09	0	6.28108e+06	6.07081e+06	6.90539e+06	5.698e+06	5.42547e+06	5.42386e+06
[R].IEITCAACGGHLGHVFK.[G]	3	Gene.78270::Unigene16290_All::g.78270::m.78270	2xCarbamidomethyl [C5; C8]; 1xTMT6plex [K17]; 1xTMT6plex [N-Term]	3.508e-07	51	3.838e-05	2328.24	1.31	0	4.47369e+06	6.0974e+06	4.82617e+06	4.30849e+06	3.63289e+06	4.05972e+06
[K].IELVLFTTPTTPTER.[M]	1	Gene.48983::CL8990.Contig1_All::g.48983::m.48983	1xTMT6plex [N-Term]	1.963e-05	46	3.838e-05	1947.1	1.39	0	962754	842128	770542	1.64367e+06	1.64707e+06	1.49004e+06
[R].VADDLSPSIVFIDEIDAVGTK.[R]	4	Gene.9628::CL1003.Contig1_All::g.9628::m.9628; Gene.9631::CL1003.Contig4_All::g.9631::m.9631	1xTMT6plex [K21]; 1xTMT6plex [N-Term]	3.839e-07	63	3.838e-05	2662.46	2.35	0	4.46538e+06	3.82074e+06	3.91184e+06	8.27488e+06	7.76297e+06	7.94142e+06
[R].LEMETITQPDGTLK.[L]	3	Gene.30090::CL4383.Contig4_All::g.30090::m.30090	1xTMT6plex [K14]; 1xTMT6plex [N-Term]	2.024e-05	50	3.838e-05	2034.12	-1.74	0	2.27906e+06	2.01187e+06	2.06374e+06	2.16027e+06	2.11413e+06	2.05943e+06
[R].LEIESLFDGTDFSEPLTR.[A]	5	Gene.32382::CL4823.Contig6_All::g.32382::m.32382	1xTMT6plex [N-Term]	4.343e-07	48	3.838e-05	2298.17	-0.77	0	1.25449e+07	1.24526e+07	1.47782e+07	1.02031e+07	1.16456e+07	1.07964e+07
[R].LENASQESLLGQGLK.[V]	1	Gene.37771::CL6042.Contig1_All::g.37771::m.37771	1xTMT6plex [K15]; 1xTMT6plex [N-Term]	4.089e-05	26	3.838e-05	2045.16	-8.42	0	909676	834886	740405	692007	774118	681968
[K].LELEQAFHQGK.[HY]	6	Gene.83587::Unigene21268_All::g.83587::m.83587; Gene.47094::CL8433.Contig2_All::g.47094::m.47094	1xTMT6plex [K11]; 1xTMT6plex [N-Term]	3.725e-05	59	3.838e-05	1758	-1.8	0	9.49373e+06	7.8083e+06	8.04768e+06	1.06568e+07	1.07214e+07	1.03478e+07
[R].IELEETGGGSDLYVVR.[G]	1	Gene.85973::Unigene23660_All::g.85973::m.85973	1xTMT6plex [N-Term]	1.9e-05	55	3.838e-05	1966.03	2.24	0	465110	363334	423469	449969	486749	479351
[K].VAETPQESAEEIK.[S]	2	Gene.30698::CL4477.Contig1_All::g.30698::m.30698	1xTMT6plex [K13]; 1xTMT6plex [N-Term]	1.218e-06	72	3.838e-05	1889.03	-1.88	0	985244	938944	934405	1.35782e+06	1.36641e+06	1.29742e+06
[K].LEETVAAADELIVK.[A]	2	Gene.14630::CL1773.Contig2_All::g.14630::m.14630	1xTMT6plex [K14]; 1xTMT6plex [N-Term]	3.341e-07	81	3.838e-05	1959.14	0.3	0	5.78846e+06	5.62405e+06	5.44807e+06	6.95953e+06	8.81226e+06	7.571e+06
[K].LEEVAVTTGEEEEDALLDVK.[A]	3	Gene.69897::Unigene8325_All::g.69897::m.69897	1xTMT6plex [K20]; 1xTMT6plex [N-Term]	3.252e-08	60	3.838e-05	2647.4	-1.68	0	3.42092e+06	2.39861e+06	2.72926e+06	3.82646e+06	3.85892e+06	3.85023e+06
[K].LEEYGSAIADATK.[A]	2	Gene.24001::CL3341.Contig4_All::g.24001::m.24001	1xTMT6plex [K13]; 1xTMT6plex [N-Term]	1.766e-06	73	3.838e-05	1825.99	-2.72	0	1.15631e+06	1.14974e+06	1.17379e+06	1.21232e+06	2.08938e+06	1.16261e+06
[K].IEEYSDEIFQLLDK.[G]	2	Gene.39685::CL6470.Contig1_All::g.39685::m.39685	1xTMT6plex [K14]; 1xTMT6plex [N-Term]	1.237e-05	26	3.838e-05	2200.18	2.91	0	1.22943e+06	1.14129e+06	1.41575e+06	1.87718e+06	1.8201e+06	1.72676e+06
[K].IEFGGPSFDPHVTVVGATR.[M]	1	Gene.32938::CL4951.Contig7_All::g.32938::m.32938	1xTMT6plex [N-Term]	5.783e-06	42	3.838e-05	2215.17	-4.11	0	1.28121e+06	1.00209e+06	1.35916e+06	1.24075e+06	1.15598e+06	1.24544e+06
[K].LEFYQPLSSVK.[D]	1	Gene.35757::CL5589.Contig2_All::g.35757::m.35757	1xTMT6plex [K11]; 1xTMT6plex [N-Term]	2.176e-05	43	3.838e-05	1769.02	-7.72	0	3.29564e+06	3.65621e+06	3.44025e+06	1.12972e+07	1.16652e+07	1.20522e+07
[K].VAESSGDSGANVK.[R]	1	Gene.29794::CL4324.Contig10_All::g.29794::m.29794	1xTMT6plex [K13]; 1xTMT6plex [N-Term]	1.176e-06	82	3.838e-05	1678.9	-0.74	0	848532	791489	747561	954885	900180	877275
[R].LEGDSATIQVYEETAGLMVNDPVLR.[T]	4	Gene.9601::CL994.Contig2_All::g.9601::m.9601	1xTMT6plex [N-Term]	1.954e-07	71	3.838e-05	2949.51	-1.47	0	1.93003e+06	1.18075e+06	1.19398e+06	1.56951e+06	1.66088e+06	1.59748e+06
[R].LEGIIPALETSHALAYLETLCPTLPDGTK.[L]	1	Gene.13049::CL1511.Contig4_All::g.13049::m.13049	1xCarbamidomethyl [C21]; 1xTMT6plex [K29]; 1xTMT6plex [N-Term]	5.747e-05	8	3.838e-05	3581.95	1.2	0	161760	118410	129268	154957	170351	171587
[K].LEGLPNGVDISVGIITQSLEGAR.[K]	3	Gene.8152::CL832.Contig1_All::g.8152::m.8152	1xTMT6plex [N-Term]	1.891e-07	77	3.838e-05	2567.42	-1.17	0	2.69088e+06	2.6206e+06	2.83979e+06	5.39651e+06	4.26207e+06	5.19248e+06
[K].IEGIPSLIVFGPDGK.[T]	4	Gene.74608::Unigene12981_All::g.74608::m.74608	1xTMT6plex [K15]; 1xTMT6plex [N-Term]	1.483e-06	77	3.838e-05	2000.18	1.06	0	6.95735e+06	6.12824e+06	4.7082e+06	7.17023e+06	8.47044e+06	7.48065e+06
[K].IEGIPSLIVLGPDGK.[T]	2	Gene.600::CL63.Contig9_All::g.600::m.600; Gene.593::CL63.Contig3_All::g.593::m.593; Gene.101682::Unigene50778_All::g.101682::m.101682	1xTMT6plex [K15]; 1xTMT6plex [N-Term]	1.566e-06	59	3.838e-05	1966.2	-1.23	0	5.4193e+06	7.34137e+06	7.55173e+06	6.6182e+06	2.97616e+06	4.22063e+06
[K].LEGPIAWDVLFNFEQR.[W]	1	Gene.51551::CL9806.Contig2_All::g.51551::m.51551	1xTMT6plex [N-Term]	7.847e-06	61	3.838e-05	2163.14	-2.15	0	1.86689e+06	1.41945e+06	1.6541e+06	2.51949e+06	2.24181e+06	2.06241e+06
[R].LEGTNVDLGK.[G]	4	Gene.61925::Unigene917_All::g.61925::m.61925	1xTMT6plex [K10]; 1xTMT6plex [N-Term]	7.244e-05	28	3.838e-05	1503.88	1.02	0	1.02121e+07	9.18008e+06	9.96245e+06	1.19586e+07	1.26134e+07	1.06723e+07
[R].IEGVQLPLVLDGR.[D]	4	Gene.23252::CL3193.Contig6_All::g.23252::m.23252	1xTMT6plex [N-Term]	1.838e-05	22	3.838e-05	1637.98	-0.2	0	8.93547e+06	8.74193e+06	8.81495e+06	1.44148e+07	1.39225e+07	1.40744e+07
[K].LEGVTCNEVEGAMYAFPR.[L]	2	Gene.83021::Unigene20876_All::g.83021::m.83021; Gene.3603::CL355.Contig2_All::g.3603::m.3603	1xCarbamidomethyl [C6]; 1xTMT6plex [N-Term]	6.291e-08	65	3.838e-05	2272.09	4.23	0	3.7535e+06	3.30914e+06	3.62776e+06	4.5444e+06	4.62789e+06	4.50129e+06
[R].IEGVYPVRPVLPAVGGYEGVGEVK.[A]	1	Gene.39774::CL6493.Contig1_All::g.39774::m.39774	1xTMT6plex [K24]; 1xTMT6plex [N-Term]	3.079e-05	6	3.838e-05	2942.68	0.3	0	4.13137e+06	4.03554e+06	5.0606e+06	3.97155e+06	3.85199e+06	3.72088e+06
[K].LEGWEDVVTVVSGDMR.[Q]	1	Gene.48401::CL8825.Contig2_All::g.48401::m.48401	1xTMT6plex [N-Term]	4.653e-05	10	3.838e-05	2021.02	0.15	0	1.34285e+06	1.20858e+06	1.25386e+06	2.13069e+06	1.71568e+06	1.81091e+06
[K].LEHAIGFGKPTADVSGIHIPSMNLK.[K]	2	Gene.72799::Unigene11062_All::g.72799::m.72799	2xTMT6plex [K9; K25]; 1xTMT6plex [N-Term]	7.343e-05	18	3.838e-05	3319.88	0.23	0	2.38374e+06	1.74519e+06	2.03203e+06	3.08365e+06	3.19724e+06	3.03046e+06
[K].LEHAIGFGKPTADVSGIHIPSMNLK.[K]	2	Gene.72799::Unigene11062_All::g.72799::m.72799	1xOxidation [M22]; 2xTMT6plex [K9; K25]; 1xTMT6plex [N-Term]	2.055e-05	7	3.838e-05	3335.88	-3.85	0	557956	505145	551053	842750	759128	760502
[R].VAELAGEYAGNLTFHQVDLR.[D]	1	Gene.66901::Unigene5560_All::g.66901::m.66901	1xTMT6plex [N-Term]	1.054e-06	59	3.838e-05	2432.28	-1.01	0	1.59733e+06	1.31249e+06	1.41878e+06	1.60813e+06	1.65237e+06	1.59359e+06
[K].IEHLLEQGHPWSDR.[I]	2	Gene.63877::Unigene2902_All::g.63877::m.63877	1xTMT6plex [N-Term]	7.414e-05	21	3.838e-05	1946.01	-7.01	0	2.72013e+06	2.4185e+06	2.13834e+06	2.23271e+06	2.03008e+06	1.82074e+06
[K].IEHSAANLADTFQQGGLPIK.[A]	2	Gene.37771::CL6042.Contig1_All::g.37771::m.37771	1xTMT6plex [K20]; 1xTMT6plex [N-Term]	1.557e-06	47	3.838e-05	2568.42	-0.24	0	3.38438e+06	2.78047e+06	2.63606e+06	3.16874e+06	3.25622e+06	3.01505e+06
[R].LEKPASFDEVK.[A]	8	Gene.70113::Unigene8488_All::g.70113::m.70113	2xTMT6plex [K3; K11]; 1xTMT6plex [N-Term]	4.865e-05	12	3.838e-05	1950.15	-3.48	0	2.4515e+07	2.28474e+07	2.37425e+07	3.58329e+07	3.55309e+07	3.56849e+07
[K].VAEFFDSAAQLAIQIK.[S]	1	Gene.20580::CL2688.Contig1_All::g.20580::m.20580	1xTMT6plex [K16]; 1xTMT6plex [N-Term]	3.46e-06	42	3.838e-05	2209.26	-0.02	0	563840	531164	590982	853179	877613	829476
[K].VAEFFDHAVQLAIK.[I]	1	Gene.20582::CL2688.Contig3_All::g.20582::m.20582	1xTMT6plex [K14]; 1xTMT6plex [N-Term]	8.036e-05	24	3.838e-05	2046.18	0.65	0	870321	1.09403e+06	954027	1.69298e+06	1.52286e+06	1.61561e+06
[K].VAEEVEIQLGK.[Y]	2	Gene.46010::CL8121.Contig2_All::g.46010::m.46010	1xTMT6plex [K11]; 1xTMT6plex [N-Term]	1.473e-05	56	3.838e-05	1672.99	-0.5	0	1.42141e+06	1.19562e+06	1.15591e+06	1.98676e+06	1.88862e+06	1.84007e+06
[K].LELDPEKVNVNGGAIALGHPLGATGAR.[C]	3	Gene.893::CL87.Contig14_All::g.893::m.893	1xTMT6plex [K7]; 1xTMT6plex [N-Term]	8.358e-08	44	3.838e-05	3127.76	1.09	1	7.65101e+06	7.74964e+06	9.196e+06	9.69266e+06	9.18892e+06	1.05775e+07
[R].VAEALEYGLVGINEGIISTEVAPFGGVK.[E]	2	Gene.39314::CL6384.Contig6_All::g.39314::m.39314	1xTMT6plex [K28]; 1xTMT6plex [N-Term]	1.271e-07	67	3.838e-05	3290.83	3.05	0	2.82757e+06	2.39728e+06	2.84229e+06	3.0475e+06	2.55952e+06	2.91076e+06
[R].VAEVYFSSATFEPEYSATR.[I]	4	Gene.24003::CL3342.Contig1_All::g.24003::m.24003	1xTMT6plex [N-Term]	1.695e-07	71	3.838e-05	2383.17	1.05	0	3.79388e+06	3.34112e+06	3.34593e+06	7.21751e+06	7.47119e+06	7.37234e+06
[R].IENFKPVAIPTSSYGK.[F]	2	Gene.26801::CL3802.Contig4_All::g.26801::m.26801	2xTMT6plex [K5; K16]; 1xTMT6plex [N-Term]	5.227e-05	31	3.838e-05	2438.43	-1.76	0	3.02813e+06	2.77978e+06	2.94093e+06	4.57184e+06	4.85706e+06	4.68291e+06
[K].LENFTDAVADANR.[A]	1	Gene.75578::Unigene13690_All::g.75578::m.75578	1xTMT6plex [N-Term]	8.993e-05	36	3.838e-05	1664.84	0.31	0	649932	542860	534169	529087	577817	535918
[RK].IESLDPALIRPGR.[I]	4	Gene.9628::CL1003.Contig1_All::g.9628::m.9628; Gene.9631::CL1003.Contig4_All::g.9631::m.9631	1xTMT6plex [N-Term]	7.056e-05	21	3.838e-05	1665.98	-0.78	0	1.07133e+06	964481	990380	1.20775e+06	1.26408e+06	1.25144e+06
[R].VAAEFNLSETAFLR.[R]	2	Gene.15196::CL1872.Contig3_All::g.15196::m.15196	1xTMT6plex [N-Term]	5.229e-06	37	3.838e-05	1796.97	1.63	0	3.52337e+06	3.60078e+06	3.99434e+06	3.38664e+06	2.86727e+06	2.9562e+06
[K].IESIEIETLTLGTLPPTLQGVK.[V]	2	Gene.51220::CL9711.Contig1_All::g.51220::m.51220	1xTMT6plex [K22]; 1xTMT6plex [N-Term]	6.421e-06	48	3.838e-05	2810.65	-4.01	0	425245	350670	379037	438365	449111	433977
[R].VAAEEAYSALDK.[G]	2	Gene.39845::CL6508.Contig3_All::g.39845::m.39845	1xTMT6plex [K12]; 1xTMT6plex [N-Term]	4.722e-06	38	3.838e-05	1724.95	-2.42	0	4.14605e+06	3.07434e+06	3.70599e+06	3.41908e+06	3.56415e+06	3.46289e+06
[R].LESIMVGSPTSLAVLAAATHFK.[L]	3	Gene.78079::Unigene16135_All::g.78079::m.78079	1xOxidation [M5]; 1xTMT6plex [K22]; 1xTMT6plex [N-Term]	1.005e-06	51	3.838e-05	2717.53	1.9	0	1.73075e+06	1.59018e+06	1.64707e+06	1.8537e+06	2.03682e+06	1.92251e+06
[K].IESLSVTDTFSGLK.[K]	2	Gene.84139::Unigene21703_All::g.84139::m.84139	1xTMT6plex [K14]; 1xTMT6plex [N-Term]	3.79e-07	93	3.838e-05	1955.11	1.51	0	6.34208e+06	5.98266e+06	6.17636e+06	9.39998e+06	9.31895e+06	8.83087e+06
[R].VAAATGGAVQTSVNNIVPEVLGTCEVFEEK.[Q]	1	Gene.69920::Unigene8338_All::g.69920::m.69920	1xCarbamidomethyl [C24]; 1xTMT6plex [K30]; 1xTMT6plex [N-Term]	3.726e-07	77	3.838e-05	3547.87	-5.19	0	930072	749597	735466	1.00841e+06	900108	915971
[R].VAAAAAASSVAR.[H]	1	Gene.75398::Unigene13552_All::g.75398::m.75398	1xTMT6plex [N-Term]	7.262e-05	39	3.838e-05	1273.74	0.51	0	635894	617255	872894	1.09965e+06	1.10133e+06	900237
[K].TYYEMMAESEIKK.[Y]	2	Gene.78233::Unigene16257_All::g.78233::m.78233	2xTMT6plex [K12; K13]; 1xTMT6plex [N-Term]	2.602e-05	5	3.838e-05	2310.23	-1.49	1	3.14423e+06	2.93701e+06	2.65251e+06	3.47943e+06	3.60383e+06	3.36949e+06
[R].IESVPELPLVLSDGVESVEK.[T]	6	Gene.35288::CL5476.Contig2_All::g.35288::m.35288; Gene.35287::CL5476.Contig1_All::g.35287::m.35287	1xTMT6plex [K20]; 1xTMT6plex [N-Term]	1.83e-06	50	3.838e-05	2597.47	6.23	0	6.145e+06	5.11255e+06	5.975e+06	9.72912e+06	9.13155e+06	9.73057e+06
[R].IETAQWVNFCLDALDSIEK.[S]	1	Gene.26042::CL3666.Contig1_All::g.26042::m.26042	1xCarbamidomethyl [C10]; 1xTMT6plex [K19]; 1xTMT6plex [N-Term]	8.649e-06	67	3.838e-05	2710.42	-1.46	0	779299	594058	667252	948136	894977	952782
[K].IETIEGLEHFDEILQEADGIILSR.[G]	1	Gene.6775::CL637.Contig5_All::g.6775::m.6775	1xTMT6plex [N-Term]	3.262e-06	60	3.838e-05	2969.57	1.98	0	436234	404051	381781	563967	598017	656338
[K].TYVPNMISGASQADVGVLVISAR.[K]	1	Gene.9447::CL980.Contig2_All::g.9447::m.9447	1xTMT6plex [N-Term]	2.083e-05	3	3.838e-05	2577.39	-2.3	0	691670	627773	594984	625264	667601	663812
[R].IETISDGIPLDFDR.[SF]	2	Gene.13867::CL1649.Contig4_All::g.13867::m.13867; Gene.13868::CL1649.Contig5_All::g.13868::m.13868	1xTMT6plex [N-Term]	2.763e-06	66	3.838e-05	1819.96	-0.87	0	517475	709512	540264	1.89975e+06	2.11959e+06	2.35501e+06
[R].IETLSEVSDVDSLEQMVK.[S]	1	Gene.26155::CL3684.Contig1_All::g.26155::m.26155	1xTMT6plex [K18]; 1xTMT6plex [N-Term]	3.817e-05	43	3.838e-05	2480.32	-4.33	0	544230	469764	474266	798187	800608	851090
[R].TYVLEDSYNQLR.[M]	1	Gene.13716::CL1619.Contig3_All::g.13716::m.13716	1xTMT6plex [N-Term]	3.481e-05	9	3.838e-05	1729.9	1.32	0	347346	307105	338591	415089	411534	392627
[K].LEVAAEEDAELNRK.[S]	1	Gene.13690::CL1617.Contig3_All::g.13690::m.13690	1xTMT6plex [K14]; 1xTMT6plex [N-Term]	7.512e-05	13	3.838e-05	2045.13	-0.39	1	1.26481e+06	1.31e+06	1.13298e+06	1.04029e+06	1.01055e+06	1.02952e+06
[R].TYSSYLELDLTHVEPCVSGPK.[R]	6	Gene.25609::CL3601.Contig5_All::g.25609::m.25609	1xCarbamidomethyl [C16]; 1xTMT6plex [K21]; 1xTMT6plex [N-Term]	1.121e-05	47	3.838e-05	2853.47	-1.56	0	1.24058e+07	1.16523e+07	1.24204e+07	1.67634e+07	1.56584e+07	1.4901e+07
[K].TYSNLTQAYVDVR.[D]	1	Gene.49485::CL9147.Contig3_All::g.49485::m.49485	1xTMT6plex [N-Term]	5.62e-06	94	3.838e-05	1758.92	-0.4	0	460493	413597	417051	661952	597935	611963
[K].LEVFVGGLEK.[E]	2	Gene.59774::CL12194.Contig1_All::g.59774::m.59774	1xTMT6plex [K10]; 1xTMT6plex [N-Term]	4.401e-05	49	3.838e-05	1548.94	-0.58	0	4.45036e+06	3.6262e+06	3.80203e+06	4.67271e+06	4.65202e+06	4.38961e+06
[R].LEVGMFGIFDSHGGGETGAALQR.[L]	1	Gene.32247::CL4798.Contig3_All::g.32247::m.32247	1xTMT6plex [N-Term]	1.849e-07	80	3.838e-05	2578.29	-4.82	0	2.62256e+06	1.92067e+06	1.82065e+06	1.42431e+06	1.35771e+06	1.36189e+06
[R].IEVGPAVGITVATPGWIESEMTLGK.[F]	13	Gene.10677::CL1188.Contig3_All::g.10677::m.10677	1xTMT6plex [K25]; 1xTMT6plex [N-Term]	1.513e-08	70	3.838e-05	3013.67	0.03	0	1.56875e+07	8.53131e+06	9.44734e+06	8.34429e+06	8.67895e+06	8.69699e+06
[R].IEVGPAVGITVATPGWIESEMTLGK.[F]	24	Gene.10677::CL1188.Contig3_All::g.10677::m.10677	1xOxidation [M21]; 1xTMT6plex [K25]; 1xTMT6plex [N-Term]	3.636e-07	69	3.838e-05	3029.66	-1.96	0	5.33293e+07	3.96104e+07	4.20885e+07	4.46004e+07	3.98943e+07	3.90917e+07
[R].LEVGSETVIDK.[S]	1	Gene.44779::CL7776.Contig1_All::g.44779::m.44779	1xTMT6plex [K11]; 1xTMT6plex [N-Term]	2.684e-05	16	3.838e-05	1647.96	0.24	0	360532	293703	316014	656633	654821	643843
[R].TYQAQLGEDPIVHR.[H]	1	Gene.50504::CL9468.Contig1_All::g.50504::m.50504	1xTMT6plex [N-Term]	1.807e-05	45	3.838e-05	1855.99	-2.51	0	816566	659536	663679	802611	822428	858666
[K].IEVIWNAEVLEALGNEK.[G]	2	Gene.46730::CL8346.Contig2_All::g.46730::m.46730; Gene.46729::CL8346.Contig1_All::g.46729::m.46729	1xTMT6plex [K17]; 1xTMT6plex [N-Term]	1.184e-05	56	3.838e-05	2385.34	2.82	0	1.32504e+06	1.06949e+06	1.13059e+06	1.841e+06	1.67565e+06	1.74337e+06
[R].TYPYTGAAGECK.[F]	2	Gene.24787::CL3454.Contig3_All::g.24787::m.24787	1xCarbamidomethyl [C11]; 1xTMT6plex [K12]; 1xTMT6plex [N-Term]	6.484e-06	72	3.838e-05	1775.9	3.24	0	2.68787e+06	2.66663e+06	2.40533e+06	1.38687e+06	1.4785e+06	1.5327e+06
[R].TYPTFTFAGVEGTPVATVAFLR.[S]	1	Gene.50327::CL9410.Contig2_All::g.50327::m.50327	1xTMT6plex [N-Term]	9.282e-06	43	3.838e-05	2574.38	-0.17	0	225052	176021	180641	196209	210427	194166
[R].IEVTEPAEFDVK.[E]	5	Gene.43114::CL7345.Contig3_All::g.43114::m.43114	1xTMT6plex [K12]; 1xTMT6plex [N-Term]	4.588e-05	12	3.838e-05	1835.02	-2.89	0	6.31772e+06	5.56746e+06	5.89017e+06	4.86783e+06	4.85903e+06	4.64013e+06
[R].LESELSSDFER.[A]	2	Gene.74959::Unigene13223_All::g.74959::m.74959; Gene.8168::CL833.Contig2_All::g.8168::m.8168	1xTMT6plex [N-Term]	3.332e-05	58	3.838e-05	1540.77	-0.88	0	7.97981e+06	5.74407e+06	6.58845e+06	6.66879e+06	6.31851e+06	6.02642e+06
[K].IENFIAGVYK.[V]	2	Gene.49174::CL9051.Contig1_All::g.49174::m.49174	1xTMT6plex [K10]; 1xTMT6plex [N-Term]	7.057e-05	54	3.838e-05	1611.95	1.12	0	2.13524e+06	1.89847e+06	1.90959e+06	3.87986e+06	4.09948e+06	3.97254e+06
[R].IESDLIVTADGCENLTNCPR.[E]	1	Gene.48133::CL8751.Contig2_All::g.48133::m.48133	2xCarbamidomethyl [C12; C18]; 1xTMT6plex [N-Term]	5.301e-06	57	3.838e-05	2506.21	1.05	0	356595	301606	353009	343919	334110	331439
[K].IESAAAASAYK.[E]	2	Gene.59290::CL12105.Contig2_All::g.59290::m.59290	1xTMT6plex [K11]; 1xTMT6plex [N-Term]	1.209e-05	62	3.838e-05	1539.88	2.26	0	1.88581e+06	1.71901e+06	1.80869e+06	2.22814e+06	2.34233e+06	2.2027e+06
[K].LENGVLSVNVPK.[A]	5	Gene.52954::CL10210.Contig2_All::g.52954::m.52954	1xTMT6plex [K12]; 1xTMT6plex [N-Term]	8.473e-06	60	3.838e-05	1727.05	-1.73	0	1.19712e+07	1.3649e+07	1.52918e+07	8.45562e+06	7.03925e+06	7.31027e+06
[K].VACIGAWHPAR.[V]	3	Gene.64625::Unigene3577_All::g.64625::m.64625; Gene.65000::Unigene3916_All::g.65000::m.65000	1xCarbamidomethyl [C3]; 1xTMT6plex [N-Term]	4.168e-05	57	3.838e-05	1466.79	-0.04	0	8.52451e+06	8.25555e+06	8.16727e+06	8.90319e+06	8.81972e+06	7.92535e+06
[K].IENIEGLQHFDEILQEADGIILSR.[G]	3	Gene.6770::CL637.Contig1_All::g.6770::m.6770	1xTMT6plex [N-Term]	9.953e-07	65	3.838e-05	2981.58	0.42	0	1.96244e+06	1.73533e+06	1.97698e+06	2.31222e+06	2.19017e+06	2.44949e+06
[K].IENINDQYWTLR.[A]	1	Gene.9286::CL951.Contig2_All::g.9286::m.9286	1xTMT6plex [N-Term]	3.07e-05	42	3.838e-05	1793.94	2.61	0	458138	396081	430780	560771	545417	527077
[K].IENLQSHDNNEIYEK.[A]	2	Gene.26011::CL3655.Contig1_All::g.26011::m.26011	1xTMT6plex [K15]; 1xTMT6plex [N-Term]	2.858e-05	38	3.838e-05	2304.19	-1.48	0	5.1396e+06	4.4923e+06	4.09669e+06	6.36629e+06	5.88953e+06	6.04555e+06
[K].VACGSNHTVAVDSDGYVYTWGYGGYGR.[L]	1	Gene.32004::CL4748.Contig1_All::g.32004::m.32004	1xCarbamidomethyl [C3]; 1xTMT6plex [N-Term]	4.096e-07	46	3.838e-05	3140.44	2.84	0	264426	236364	259543	307025	309337	288497
[K].LENQIPLFLLK.[Q]	2	Gene.77920::Unigene16023_All::g.77920::m.77920	1xTMT6plex [K11]; 1xTMT6plex [N-Term]	2.054e-05	49	3.838e-05	1786.12	-1.82	0	2.03962e+06	1.49056e+06	1.38016e+06	1.2642e+06	1.26369e+06	1.31756e+06
[R].VAAVQALSGTGACR.[L]	3	Gene.49342::CL9096.Contig1_All::g.49342::m.49342	1xCarbamidomethyl [C13]; 1xTMT6plex [N-Term]	2.977e-06	57	3.838e-05	1589.86	-1.31	0	1.33828e+06	1.20892e+06	1.39021e+06	1.83247e+06	1.70397e+06	1.74749e+06
[K].IENVELNQCVGK.[S]	4	Gene.376::CL43.Contig8_All::g.376::m.376; Gene.393::CL43.Contig16_All::g.393::m.393; Gene.370::CL43.Contig5_All::g.370::m.370	1xCarbamidomethyl [C9]; 1xTMT6plex [K12]; 1xTMT6plex [N-Term]	8.028e-06	63	3.838e-05	1861.03	-1	0	3.12477e+07	2.59254e+07	2.81015e+07	7.03627e+07	5.7723e+07	6.67461e+07
[R].VAAVKPFDACFDANTVSSTR.[V]	1	Gene.28262::CL4055.Contig1_All::g.28262::m.28262	1xCarbamidomethyl [C10]; 1xTMT6plex [K5]; 1xTMT6plex [N-Term]	9.835e-06	27	3.838e-05	2614.37	-2.02	0	199565	190856	213000	949243	1.07559e+06	985686
[K].IEPDPDLQALVDQFIEGHAR.[I]	2	Gene.53531::CL10404.Contig1_All::g.53531::m.53531	1xTMT6plex [N-Term]	7.021e-06	54	3.838e-05	2492.3	2.3	0	584976	604682	516528	724962	670824	703599
[R].IEPDSVTYGELIDEFVK.[V]	1	Gene.52053::CL9956.Contig1_All::g.52053::m.52053	1xTMT6plex [K17]; 1xTMT6plex [N-Term]	4.678e-05	33	3.838e-05	2412.3	0.8	0	801735	582063	620708	824843	979567	815642
[K].LEPEDASLSSIIGR.[L]	1	Gene.33269::CL5032.Contig2_All::g.33269::m.33269	1xTMT6plex [N-Term]	5.267e-06	42	3.838e-05	1715.94	-3.93	0	971069	766156	847552	1.24001e+06	1.29625e+06	1.23738e+06
[R].LEPFPDLTAYVTGSSDAK.[D]	4	Gene.35200::CL5461.Contig3_All::g.35200::m.35200	1xTMT6plex [K18]; 1xTMT6plex [N-Term]	1.274e-05	53	3.838e-05	2369.26	2.53	0	2.00347e+07	2.04969e+07	2.08811e+07	2.90865e+07	2.49248e+07	2.89579e+07
[R].LEPGLPLIIGGISIPHDR.[G]	1	Gene.32658::CL4881.Contig1_All::g.32658::m.32658	1xTMT6plex [N-Term]	1.042e-05	48	3.838e-05	2126.25	0.24	0	352300	357677	325250	321726	336286	332800
[K].VAAQVDDGPCVTYVGEGGSGNFVK.[M]	2	Gene.22545::CL3051.Contig4_All::g.22545::m.22545; Gene.22540::CL3051.Contig2_All::g.22540::m.22540; Gene.22537::CL3051.Contig1_All::g.22537::m.22537	1xCarbamidomethyl [C10]; 1xTMT6plex [K24]; 1xTMT6plex [N-Term]	1.508e-07	80	3.838e-05	2884.46	-6.04	0	638722	595872	640362	951128	928911	912443
[R].LEPNLPLIIGGINIPHDR.[G]	3	Gene.75432::Unigene13571_All::g.75432::m.75432	1xTMT6plex [N-Term]	3.106e-06	54	3.838e-05	2210.29	-1.4	0	1.22478e+06	1.12406e+06	1.05168e+06	1.59037e+06	1.59234e+06	1.71061e+06
[K].VAAPLSDVVVLSPENFDSVVLDESK.[D]	3	Gene.81206::Unigene18992_All::g.81206::m.81206	1xTMT6plex [K25]; 1xTMT6plex [N-Term]	3.236e-07	76	3.838e-05	3087.69	0.37	0	1.93355e+06	1.49273e+06	1.53135e+06	2.65163e+06	2.57463e+06	2.67354e+06
[R].IEPQAMTVPHWETHSTR.[I]	151	Gene.21558::CL2841.Contig6_All::g.21558::m.21558	1xTMT6plex [N-Term]	3.236e-06	80	3.838e-05	2249.13	-0.59	0	3.71875e+08	3.13027e+08	5.67087e+08	6.37149e+08	5.32844e+08	6.02094e+08
[R].IEPQAMTVPHWETHSTR.[I]	152	Gene.21558::CL2841.Contig6_All::g.21558::m.21558	1xOxidation [M6]; 1xTMT6plex [N-Term]	1.212e-05	50	3.838e-05	2265.13	-0.1	0	2.44987e+08	2.67458e+08	3.73137e+08	3.7651e+08	3.33187e+08	3.40123e+08
[K].LEPSEFDQWIR.[E]	1	Gene.67315::Unigene5868_All::g.67315::m.67315	1xTMT6plex [N-Term]	2.872e-05	38	3.838e-05	1648.85	1.83	0	4.11438e+06	3.33425e+06	3.20681e+06	5.34461e+06	5.21885e+06	5.17541e+06
[R].VAANSVASVSIEAIR.[K]	1	Gene.48517::CL8868.Contig2_All::g.48517::m.48517	1xTMT6plex [N-Term]	6.888e-05	19	3.838e-05	1715.99	-2.02	0	460836	398996	335988	402583	375086	391147
[R].LEPYIADTVHVMHEAFLNQK.[R]	1	Gene.12429::CL1441.Contig1_All::g.12429::m.12429	1xTMT6plex [K20]; 1xTMT6plex [N-Term]	1.169e-06	33	3.838e-05	2813.51	-0.36	0	1.08515e+06	898054	1.17683e+06	1.83634e+06	1.7271e+06	1.61582e+06
[R].IEQANAEAAK.[V]	1	Gene.12192::CL1398.Contig1_All::g.12192::m.12192	1xTMT6plex [K10]; 1xTMT6plex [N-Term]	4.485e-05	51	3.838e-05	1502.86	2	0	1.76658e+06	1.84346e+06	1.93024e+06	2.61585e+06	2.71087e+06	2.63405e+06
[R].LEQAYCGSIGYEYMHVPDRDK.[C]	2	Gene.17646::CL2234.Contig5_All::g.17646::m.17646; Gene.17640::CL2234.Contig2_All::g.17640::m.17640; Gene.17638::CL2234.Contig1_All::g.17638::m.17638	1xCarbamidomethyl [C6]; 1xTMT6plex [K21]; 1xTMT6plex [N-Term]	5.611e-05	11	3.838e-05	2989.46	-2.43	1	4.61438e+06	2.43985e+06	4.19259e+06	3.6467e+06	3.21983e+06	3.45601e+06
[R].VAAMEIALNK.[L]	5	Gene.53035::CL10240.Contig2_All::g.53035::m.53035; Gene.53038::CL10240.Contig5_All::g.53038::m.53038	1xTMT6plex [K10]; 1xTMT6plex [N-Term]	8.84e-05	47	3.838e-05	1517.91	-1.31	0	9.56731e+06	7.52874e+06	7.01125e+06	9.04236e+06	8.66747e+06	9.17692e+06
[R].VAALINDTVGTLAGGR.[Y]	2	Gene.49944::CL9290.Contig2_All::g.49944::m.49944	1xTMT6plex [N-Term]	2.213e-05	23	3.838e-05	1757.01	-0.54	0	1.48535e+06	1.33403e+06	1.4472e+06	2.4226e+06	2.12605e+06	2.12539e+06
[R].IEQLCPFPYDLVQR.[E]	2	Gene.17640::CL2234.Contig2_All::g.17640::m.17640; Gene.17638::CL2234.Contig1_All::g.17638::m.17638	1xCarbamidomethyl [C5]; 1xTMT6plex [N-Term]	6.146e-05	38	3.838e-05	2007.06	-0.39	0	2.56624e+06	2.62679e+06	2.55033e+06	2.73459e+06	2.78949e+06	2.55774e+06
[K].IEQQLVDEIGIK.[-]	2	Gene.21815::CL2898.Contig3_All::g.21815::m.21815	1xTMT6plex [K12]; 1xTMT6plex [N-Term]	3.351e-05	24	3.838e-05	1843.09	0.18	0	3.50127e+06	3.3379e+06	3.4772e+06	2.95881e+06	3.39457e+06	2.99873e+06
[R].LESAAADFFSLPAEEK.[R]	2	Gene.3468::CL333.Contig12_All::g.3468::m.3468	1xTMT6plex [K16]; 1xTMT6plex [N-Term]	7.847e-06	29	3.838e-05	2183.16	-2.57	0	1.30607e+06	1.26399e+06	1.51161e+06	2.83354e+06	3.43638e+06	2.83046e+06
[K].LEWLEDGGVK.[T]	1	Gene.34648::CL5343.Contig2_All::g.34648::m.34648	1xTMT6plex [K10]; 1xTMT6plex [N-Term]	5.832e-05	45	3.838e-05	1603.91	-1.13	0	4.47745e+06	4.2535e+06	5.05777e+06	5.18127e+06	5.08017e+06	4.63754e+06
[K].IEEIQVAPPQAMEVR.[I]	2	Gene.80759::Unigene18639_All::g.80759::m.80759; Gene.89220::Unigene26587_All::g.89220::m.89220; Gene.14209::CL1709.Contig8_All::g.14209::m.14209	1xTMT6plex [N-Term]	2.534e-05	36	3.838e-05	1939.05	-1.66	0	1.05846e+06	910462	930533	765864	701460	727094
[R].IEEIEDEEASK.[E]	2	Gene.4206::CL400.Contig1_All::g.4206::m.4206	1xTMT6plex [K11]; 1xTMT6plex [N-Term]	1.258e-05	53	3.838e-05	1749.92	-3.22	0	2.87424e+06	2.15467e+06	2.44829e+06	2.10358e+06	2.28207e+06	2.32836e+06
[K].IDSAYLSSLR.[A]	2	Gene.67303::Unigene5859_All::g.67303::m.67303	1xTMT6plex [N-Term]	8.088e-05	38	3.838e-05	1353.76	0.95	0	3.55188e+06	3.24465e+06	3.44013e+06	2.92305e+06	2.93916e+06	2.89543e+06
[R].LDSEGQMCGATFR.[V]	1	Gene.48841::CL8943.Contig6_All::g.48841::m.48841	1xCarbamidomethyl [C8]; 1xTMT6plex [N-Term]	3.089e-05	29	3.838e-05	1700.79	-1.2	0	1.9983e+06	2.18119e+06	2.2475e+06	1.49155e+06	1.53319e+06	1.41704e+06
[R].VAIGQVLLSVR.[C]	3	Gene.18553::CL2389.Contig1_All::g.18553::m.18553	1xTMT6plex [N-Term]	3.22e-05	41	3.838e-05	1383.89	-2.66	0	1.33933e+07	1.2264e+07	1.28299e+07	1.55049e+07	1.48695e+07	1.52543e+07
[R].LDSNGCVAAYLEER.[L]	2	Gene.81207::Unigene18995_All::g.81207::m.81207	1xCarbamidomethyl [C6]; 1xTMT6plex [N-Term]	1.918e-06	56	3.838e-05	1825.9	-1.47	0	2.18367e+06	2.15592e+06	2.1381e+06	2.37959e+06	2.38944e+06	2.32514e+06
[K].LDSQPELFIHIVPDK.[A]	24	Gene.61766::Unigene795_All::g.61766::m.61766	1xTMT6plex [K15]; 1xTMT6plex [N-Term]	8.591e-07	66	3.838e-05	2209.26	-0.35	0	7.35766e+07	6.71771e+07	6.49287e+07	1.22879e+08	1.26316e+08	1.18069e+08
[K].LDSTGGGGEGGGNK.[F]	3	Gene.74423::Unigene12863_All::g.74423::m.74423	1xTMT6plex [K14]; 1xTMT6plex [N-Term]	4.369e-07	83	3.838e-05	1663.87	-2.56	0	1.98419e+07	2.152e+07	2.10897e+07	2.26379e+07	2.20867e+07	2.10517e+07
[K].IDSTSASATTITPLPHMFVVK.[D]	1	Gene.12232::CL1408.Contig4_All::g.12232::m.12232	1xOxidation [M17]; 1xTMT6plex [K21]; 1xTMT6plex [N-Term]	1.383e-06	67	3.838e-05	2690.48	-0.99	0	863682	953659	858957	827647	833890	755428
[K].LDSVSTIAAGALLGIHEDNR.[F]	2	Gene.48624::CL8890.Contig1_All::g.48624::m.48624	1xTMT6plex [N-Term]	2.211e-08	53	3.838e-05	2281.23	-1.72	0	1.34268e+06	1.33068e+06	1.36176e+06	1.71272e+06	1.71997e+06	1.70441e+06
[K].VAIGCGHDNEGLFVGAAGLLGLGGGALAFPAQLQQPDSK.[I]	2	Gene.42084::CL7096.Contig1_All::g.42084::m.42084	1xCarbamidomethyl [C5]; 1xTMT6plex [K39]; 1xTMT6plex [N-Term]	1.408e-08	48	3.838e-05	4264.26	-2.74	0	222495	156761	172790	474077	462278	462652
[R].LDSYESAVGTAESK.[E]	2	Gene.45764::CL8043.Contig2_All::g.45764::m.45764	1xTMT6plex [K14]; 1xTMT6plex [N-Term]	2.271e-06	83	3.838e-05	1915.01	-2.25	0	1.14346e+06	1.05595e+06	1.063e+06	1.37357e+06	1.34551e+06	1.33582e+06
[K].IDTDEEYELASQLQIR.[G]	1	Gene.32156::CL4778.Contig1_All::g.32156::m.32156	1xTMT6plex [N-Term]	2.809e-05	63	3.838e-05	2152.1	1.29	0	1.49129e+06	1.222e+06	1.18395e+06	1.48107e+06	1.53296e+06	1.4643e+06
[K].LDTFVNFPTHDLDLTR.[Y]	1	Gene.52035::CL9946.Contig3_All::g.52035::m.52035	1xTMT6plex [N-Term]	3.893e-05	38	3.838e-05	2133.12	0.31	0	691063	594956	564968	928940	1.02841e+06	955783
[R].LDTGNYSWGSEAVTR.[K]	4	Gene.56526::CL11371.Contig2_All::g.56526::m.56526	1xTMT6plex [N-Term]	4.528e-07	67	3.838e-05	1884.93	-0.41	0	9.54938e+06	8.84983e+06	1.04704e+07	1.52221e+07	1.39658e+07	1.44492e+07
[R].LDTLMSIIER.[C]	1	Gene.23860::CL3313.Contig1_All::g.23860::m.23860	1xTMT6plex [N-Term]	6.629e-05	40	3.838e-05	1419.81	0.03	0	2.60397e+06	1.85752e+06	1.8221e+06	2.55252e+06	2.51519e+06	2.40483e+06
[K].VAIGCGHDNEGLFVGAAGLLGLGGGALAFPAQLPQPDSK.[I]	2	Gene.42085::CL7096.Contig2_All::g.42085::m.42085	1xCarbamidomethyl [C5]; 1xTMT6plex [K39]; 1xTMT6plex [N-Term]	2.015e-08	34	3.838e-05	4233.25	0.35	0	810658	598318	658318	662020	846743	807913
[K].IDTNVYEGWIGK.[G]	5	Gene.67303::Unigene5859_All::g.67303::m.67303	1xTMT6plex [K12]; 1xTMT6plex [N-Term]	2.287e-05	63	3.838e-05	1853.02	-1.84	0	1.29686e+07	1.19009e+07	1.19965e+07	1.13997e+07	1.16072e+07	1.0684e+07
[R].IDTSIPIEETIGELK.[K]	5	Gene.44857::CL7793.Contig2_All::g.44857::m.44857; Gene.75588::Unigene13698_All::g.75588::m.75588	1xTMT6plex [K15]; 1xTMT6plex [N-Term]	1.429e-06	62	3.838e-05	2116.22	1.07	0	9.88515e+06	9.39294e+06	9.28898e+06	1.07943e+07	1.10251e+07	1.08833e+07
[R].IDTSIPIEETIGELKK.[L]	3	Gene.44857::CL7793.Contig2_All::g.44857::m.44857; Gene.75588::Unigene13698_All::g.75588::m.75588	2xTMT6plex [K15; K16]; 1xTMT6plex [N-Term]	7.005e-05	10	3.838e-05	2473.47	-4.14	1	5.01526e+06	4.48681e+06	4.53659e+06	4.97193e+06	4.8726e+06	5.16861e+06
[R].VALFPPAGPSGQFFLEK.[H]	2	Gene.78204::Unigene16233_All::g.78204::m.78204	1xTMT6plex [K17]; 1xTMT6plex [N-Term]	8.3e-05	53	3.838e-05	2263.29	0.22	0	1.78496e+06	1.6413e+06	1.76829e+06	3.1254e+06	2.81383e+06	3.703e+06
[K].IDTSTTVLGFK.[I]	2	Gene.49183::CL9054.Contig1_All::g.49183::m.49183	1xTMT6plex [K11]; 1xTMT6plex [N-Term]	1.998e-05	46	3.838e-05	1639.97	-0.15	0	4.98818e+06	4.39104e+06	4.74919e+06	5.53938e+06	5.47397e+06	4.81573e+06
[R].IDTTVPIEITIGELK.[K]	18	Gene.77266::Unigene15507_All::g.77266::m.77266; Gene.77207::Unigene15467_All::g.77207::m.77207; Gene.77249::Unigene15497_All::g.77249::m.77249; Gene.77251::Unigene15498_All::g.77251::m.77251	1xTMT6plex [K15]; 1xTMT6plex [N-Term]	2.821e-07	65	3.838e-05	2100.26	-0.19	0	3.34962e+07	3.19828e+07	3.04115e+07	3.60008e+07	3.35752e+07	3.20546e+07
[R].IDTTVPIEITIGELKK.[L]	2	Gene.77266::Unigene15507_All::g.77266::m.77266; Gene.77207::Unigene15467_All::g.77207::m.77207; Gene.77249::Unigene15497_All::g.77249::m.77249; Gene.77251::Unigene15498_All::g.77251::m.77251	2xTMT6plex [K15; K16]; 1xTMT6plex [N-Term]	7.328e-06	23	3.838e-05	2457.51	-2.91	1	8.15087e+06	8.11549e+06	7.87479e+06	8.50882e+06	7.64625e+06	7.24009e+06
[R].IDTTVPIEITIGEMK.[K]	17	Gene.77225::Unigene15478_All::g.77225::m.77225; Gene.77198::Unigene15461_All::g.77198::m.77198; Gene.77204::Unigene15465_All::g.77204::m.77204	1xTMT6plex [K15]; 1xTMT6plex [N-Term]	2.506e-07	71	3.838e-05	2118.21	-0.36	0	3.07881e+07	2.58961e+07	2.80167e+07	2.82736e+07	2.74169e+07	2.4755e+07
[R].IDTTVPIEITIGEMK.[K]	2	Gene.77225::Unigene15478_All::g.77225::m.77225; Gene.77198::Unigene15461_All::g.77198::m.77198; Gene.77204::Unigene15465_All::g.77204::m.77204	1xOxidation [M14]; 1xTMT6plex [K15]; 1xTMT6plex [N-Term]	3.811e-05	36	3.838e-05	2134.21	-0.61	0	5.37804e+06	4.69388e+06	4.95494e+06	4.80296e+06	4.3012e+06	3.91329e+06
[R].IDTTVPIEVTIGELK.[K]	16	Gene.77227::Unigene15479_All::g.77227::m.77227	1xTMT6plex [K15]; 1xTMT6plex [N-Term]	2.048e-07	79	3.838e-05	2086.24	0.41	0	4.61834e+07	4.84853e+07	4.82108e+07	4.95371e+07	5.05684e+07	5.05294e+07
[R].IDTTVPIEVTIGELKK.[L]	4	Gene.77227::Unigene15479_All::g.77227::m.77227	2xTMT6plex [K15; K16]; 1xTMT6plex [N-Term]	6.033e-06	32	3.838e-05	2443.5	1.11	1	1.02755e+07	1.13461e+07	1.13362e+07	1.11032e+07	1.08679e+07	1.06007e+07
[R].LDTYLEFQTANSALLK.[S]	2	Gene.49940::CL9289.Contig2_All::g.49940::m.49940	1xTMT6plex [K16]; 1xTMT6plex [N-Term]	1.107e-06	47	3.838e-05	2285.28	-0.63	0	2.81462e+06	2.42942e+06	2.02248e+06	4.84771e+06	4.84362e+06	4.75988e+06
[R].LDVDCIDLYYQHR.[I]	2	Gene.77266::Unigene15507_All::g.77266::m.77266; Gene.77213::Unigene15473_All::g.77213::m.77213; Gene.77227::Unigene15479_All::g.77227::m.77227; Gene.77207::Unigene15467_All::g.77207::m.77207; Gene.77235::Unigene15486_All::g.77235::m.77235; Gene.77249::Unigene15497_All::g.77249::m.77249; Gene.77269::Unigene15509_All::g.77269::m.77269; Gene.77251::Unigene15498_All::g.77251::m.77251	1xCarbamidomethyl [C5]; 1xTMT6plex [N-Term]	1.385e-05	13	3.838e-05	1938.96	-1.29	0	3.02142e+06	3.13781e+06	3.22027e+06	2.63329e+06	2.79061e+06	2.6577e+06
[K].VALFAVTDYSAAIADEASELMGNK.[V]	2	Gene.29561::CL4286.Contig5_All::g.29561::m.29561	1xOxidation [M21]; 1xTMT6plex [K24]; 1xTMT6plex [N-Term]	1.139e-06	61	3.838e-05	2960.53	-0.01	0	516511	494291	443346	1.14535e+06	1.19152e+06	1.13767e+06
[K].LDRPSPTENLFNLMR.[T]	1	Gene.81299::Unigene19064_All::g.81299::m.81299	1xTMT6plex [N-Term]	1.789e-05	32	3.838e-05	2032.08	0.17	0	1.47295e+06	1.10389e+06	1.1203e+06	1.12393e+06	1.08329e+06	1.19094e+06
[R].LDVDNIPSAEK.[I]	2	Gene.88786::Unigene26285_All::g.88786::m.88786	1xTMT6plex [K11]; 1xTMT6plex [N-Term]	7.325e-05	31	3.838e-05	1658.94	0.62	0	1.9318e+06	2.01609e+06	1.83524e+06	1.23594e+06	1.22189e+06	1.30165e+06
[K].VAIIEQSVSPGGGAWLGGQLFSAMVVR.[K]	1	Gene.72545::Unigene10874_All::g.72545::m.72545	1xTMT6plex [N-Term]	4.073e-05	24	3.838e-05	2958.61	-0.35	0	214534	171610	190549	203817	196969	180317
[K].IDQLSPGTSGHNLVLK.[V]	3	Gene.43114::CL7345.Contig3_All::g.43114::m.43114	1xTMT6plex [K16]; 1xTMT6plex [N-Term]	3.158e-05	41	3.838e-05	2137.24	-0.08	0	5.98874e+06	4.75815e+06	5.05429e+06	6.61496e+06	6.77819e+06	6.46075e+06
[K].LDIVGTNLSIPAPNNQPK.[N]	1	Gene.83568::Unigene21256_All::g.83568::m.83568	1xTMT6plex [K18]; 1xTMT6plex [N-Term]	6.067e-05	37	3.838e-05	2349.35	-0.91	0	1.16442e+06	922850	1.07104e+06	878490	1.00009e+06	880592
[K].VANFINASSSR.[E]	1	Gene.88988::Unigene26424_All::g.88988::m.88988	1xTMT6plex [N-Term]	3.817e-05	37	3.838e-05	1394.76	-1.04	0	485514	450654	450678	500920	528733	524333
[K].LDLYVAAAGINPQR.[V]	1	Gene.47902::CL8674.Contig2_All::g.47902::m.47902	1xTMT6plex [N-Term]	2.176e-05	58	3.838e-05	1729.98	-3.28	0	5.66912e+06	2.30773e+06	2.40939e+06	3.02795e+06	2.93439e+06	2.94867e+06
[R].VAMNQSTIYVK.[Q]	1	Gene.65321::Unigene4182_All::g.65321::m.65321	1xTMT6plex [K11]; 1xTMT6plex [N-Term]	2.315e-05	24	3.838e-05	1711.98	2.02	0	428462	426145	485329	661419	765453	758064
[K].VALVTGGGAGIGR.[EA]	3	Gene.83795::Unigene21426_All::g.83795::m.83795; Gene.78710::Unigene16664_All::g.78710::m.78710	1xTMT6plex [N-Term]	3.776e-06	42	3.838e-05	1356.82	-0.52	0	1.05455e+07	6.99283e+06	7.40577e+06	5.11022e+06	4.91315e+06	4.92613e+06
[K].IDMGCHIDGFIAVVGHTYVVQEGPITGR.[A]	1	Gene.28323::CL4069.Contig1_All::g.28323::m.28323	1xCarbamidomethyl [C5]; 1xTMT6plex [N-Term]	1.872e-05	34	3.838e-05	3270.66	-1.51	0	1.07504e+06	962296	1.14303e+06	1.51767e+06	1.37088e+06	1.35262e+06
[K].VALVTGGDSGIGR.[A]	11	Gene.50167::CL9366.Contig1_All::g.50167::m.50167	1xTMT6plex [N-Term]	3.301e-06	62	3.838e-05	1430.82	-1.54	0	1.51993e+07	1.37121e+07	1.31371e+07	1.1338e+07	1.07068e+07	1.00569e+07
[R].VAIVTGASSGIGR.[E]	2	Gene.29766::CL4320.Contig2_All::g.29766::m.29766	1xTMT6plex [N-Term]	7.067e-06	39	3.838e-05	1416.84	0.44	0	2.31405e+06	1.63591e+06	1.51906e+06	1.27374e+06	1.00739e+06	1.1872e+06
[R].IDMPGWFHTEWFK.[I]	3	Gene.83730::Unigene21384_All::g.83730::m.83730	1xTMT6plex [K13]; 1xTMT6plex [N-Term]	1.042e-05	51	3.838e-05	2152.11	0.41	0	8.01896e+06	5.58785e+06	6.18073e+06	2.03132e+07	2.10373e+07	1.99587e+07
[R].VAIVTGASGGIGR.[E]	1	Gene.29764::CL4320.Contig1_All::g.29764::m.29764	1xTMT6plex [N-Term]	7.996e-05	9	3.838e-05	1386.83	-1.62	0	1.67949e+06	1.27475e+06	1.39142e+06	1.23873e+06	1.4361e+06	1.15121e+06
[R].VALTFSHTENYPDEPPIFGVK.[GS]	2	Gene.45549::CL7977.Contig4_All::g.45549::m.45549	1xTMT6plex [K21]; 1xTMT6plex [N-Term]	3.333e-06	44	3.838e-05	2819.5	-5.09	0	2.88102e+06	2.35684e+06	2.62471e+06	4.46058e+06	4.28445e+06	4.17915e+06
[K].LDMVAIPDFSAGAMENYGLVTYR.[E]	2	Gene.61835::Unigene843_All::g.61835::m.61835	1xTMT6plex [N-Term]	5.551e-06	80	3.838e-05	2762.37	-0.69	0	752090	595515	691449	772552	689630	687212
[K].LDMVAIPDFSAGAMENYGLVTYR.[E]	2	Gene.61835::Unigene843_All::g.61835::m.61835	1xOxidation [M]; 1xTMT6plex [N-Term]	1.461e-05	53	3.838e-05	2778.37	-1.38	0	1.48682e+06	1.50834e+06	1.39246e+06	1.89823e+06	2.12854e+06	1.76746e+06
[K].VALSDELADK.[L]	1	Gene.29740::CL4315.Contig7_All::g.29740::m.29740; Gene.29744::CL4315.Contig9_All::g.29744::m.29744	1xTMT6plex [K10]; 1xTMT6plex [N-Term]	4.664e-05	47	3.838e-05	1518.88	-2.15	0	2.71093e+06	3.19291e+06	3.27627e+06	1.8518e+06	2.21639e+06	2.21282e+06
[K].VAIQMNDTHPTLSVLELIR.[T]	1	Gene.23398::CL3228.Contig1_All::g.23398::m.23398; Gene.23401::CL3228.Contig2_All::g.23401::m.23401	1xOxidation [M5]; 1xTMT6plex [N-Term]	1.884e-05	49	3.838e-05	2395.32	0.3	0	1.81926e+06	2.02602e+06	2.13121e+06	2.1267e+06	2.11339e+06	2.06129e+06
[KR].VALPLQISFATIDEK.[E]	12	Gene.18923::CL2443.Contig7_All::g.18923::m.18923; Gene.18926::CL2443.Contig9_All::g.18926::m.18926; Gene.18918::CL2443.Contig5_All::g.18918::m.18918	1xTMT6plex [K15]; 1xTMT6plex [N-Term]	3.095e-05	45	3.838e-05	2103.25	-0.66	0	1.7068e+07	1.57213e+07	1.44139e+07	1.65623e+07	1.49778e+07	1.55066e+07
[K].LDPAIYGSPESAIK.[A]	1	Gene.43905::CL7549.Contig2_All::g.43905::m.43905	1xTMT6plex [K14]; 1xTMT6plex [N-Term]	2.485e-05	47	3.838e-05	1919.09	-3.04	0	1.37938e+06	565646	615549	663482	702893	637819
[K].VALPEGSKDPFVSIPFPVDQHQEIK.[Y]	3	Gene.50155::CL9360.Contig1_All::g.50155::m.50155	2xTMT6plex [K8; K25]; 1xTMT6plex [N-Term]	1.664e-05	32	3.838e-05	3464.94	-0.16	1	6.40906e+06	5.36645e+06	5.06983e+06	1.10629e+07	9.82819e+06	1.07376e+07
[R].VAINELAESIMAFNTNYK.[D]	4	Gene.39046::CL6320.Contig2_All::g.39046::m.39046	1xOxidation [M11]; 1xTMT6plex [K18]; 1xTMT6plex [N-Term]	2.668e-05	37	3.838e-05	2502.33	0.72	0	5.51576e+06	5.48622e+06	5.16462e+06	5.90888e+06	5.92638e+06	5.43662e+06
[R].VAINELAESIMAFNTNYK.[D]	3	Gene.39046::CL6320.Contig2_All::g.39046::m.39046	1xTMT6plex [K18]; 1xTMT6plex [N-Term]	4.95e-07	63	3.838e-05	2486.34	0.67	0	5.29791e+06	4.26363e+06	4.3996e+06	7.28494e+06	6.66739e+06	6.29816e+06
[K].LDPTIYDALIK.[E]	3	Gene.86622::Unigene24109_All::g.86622::m.86622	1xTMT6plex [K11]; 1xTMT6plex [N-Term]	2.957e-05	50	3.838e-05	1720.03	0.08	0	1.16336e+07	1.03769e+07	1.08664e+07	1.40475e+07	1.29138e+07	1.30187e+07
[K].VAIITGGASGIGEATVR.[L]	1	Gene.17664::CL2239.Contig3_All::g.17664::m.17664	1xTMT6plex [N-Term]	1.378e-06	57	3.838e-05	1801.04	-0.96	0	273440	263952	270899	229685	242881	251751
[K].VALITGASSGIGK.[A]	2	Gene.72572::Unigene10892_All::g.72572::m.72572	1xTMT6plex [K13]; 1xTMT6plex [N-Term]	7.19e-05	32	3.838e-05	1632.01	-1.83	0	2.32626e+06	2.26921e+06	2.31104e+06	2.45091e+06	2.60021e+06	2.32537e+06
[K].IDQAHQVGVTAVSWAPALAPGSTVGQPSDPVQK.[L]	3	Gene.64387::Unigene3381_All::g.64387::m.64387	1xTMT6plex [K33]; 1xTMT6plex [N-Term]	1.036e-07	45	3.838e-05	3770.03	1.87	0	2.55402e+06	2.15654e+06	2.41818e+06	2.69361e+06	2.4905e+06	2.44822e+06
[K].VALIPYITAGDPDLLTTAK.[A]	2	Gene.48983::CL8990.Contig1_All::g.48983::m.48983	1xTMT6plex [K19]; 1xTMT6plex [N-Term]	1.987e-06	56	3.838e-05	2430.43	-1.17	0	953601	972413	950118	1.53534e+06	1.50674e+06	1.31205e+06
[R].LDQDILTPLAGK.[K]	2	Gene.23431::CL3234.Contig1_All::g.23431::m.23431	1xTMT6plex [K12]; 1xTMT6plex [N-Term]	1.851e-05	72	3.838e-05	1742.05	-0.61	0	6.19679e+06	5.68468e+06	6.20223e+06	7.47556e+06	7.19378e+06	7.09389e+06
[R].LDQLIYIPLPDESSR.[FY]	3	Gene.65503::Unigene4333_All::g.65503::m.65503; Gene.65041::Unigene3956_All::g.65041::m.65041; Gene.64286::Unigene3287_All::g.64286::m.64286	1xTMT6plex [N-Term]	1.776e-05	53	3.838e-05	1988.09	-1.43	0	4.03114e+06	3.50872e+06	4.1252e+06	6.10234e+06	7.31692e+06	5.91765e+06
[K].VAIIEQSVSPGGGAWLGGQLFSAMVVR.[K]	3	Gene.72545::Unigene10874_All::g.72545::m.72545	1xOxidation [M24]; 1xTMT6plex [N-Term]	3.716e-07	92	3.838e-05	2974.6	-0.63	0	1.76807e+06	821242	1.31043e+06	1.19728e+06	1.24347e+06	1.24105e+06
[K].IDQLNSAIDEVAAQLK.[A]	2	Gene.25344::CL3551.Contig1_All::g.25344::m.25344	1xTMT6plex [K16]; 1xTMT6plex [N-Term]	2.037e-06	103	3.838e-05	2186.24	3.44	0	7.45759e+06	6.83818e+06	6.00967e+06	7.12022e+06	7.36741e+06	7.23285e+06
[K].IDQSALTGESLPVTK.[GNR]	1	Gene.61690::Unigene738_All::g.61690::m.61690; Gene.58079::CL11794.Contig2_All::g.58079::m.58079; Gene.82930::Unigene20788_All::g.82930::m.82930; Gene.58076::CL11794.Contig1_All::g.58076::m.58076	1xTMT6plex [K15]; 1xTMT6plex [N-Term]	6.219e-05	40	3.838e-05	2017.16	-4.01	0	571540	528800	533009	665643	714286	678149
[R].VAFDLNEVPK.[R]	5	Gene.75476::Unigene13611_All::g.75476::m.75476	1xTMT6plex [K10]; 1xTMT6plex [N-Term]	5.585e-05	27	3.838e-05	1589.93	-0.13	0	2.98657e+06	2.35031e+06	2.35029e+06	2.42174e+06	2.64714e+06	2.40805e+06
[K].LDVDQINLSETLK.[N]	2	Gene.50755::CL9556.Contig1_All::g.50755::m.50755	1xTMT6plex [K13]; 1xTMT6plex [N-Term]	3.847e-06	34	3.838e-05	1946.12	-0.63	0	8.34419e+06	8.15812e+06	9.11047e+06	1.00798e+07	1.16262e+07	1.05133e+07
[K].IDVEETISEKPVSIK.[K]	1	Gene.40338::CL6641.Contig3_All::g.40338::m.40338	2xTMT6plex [K10; K15]; 1xTMT6plex [N-Term]	3.63e-05	27	3.838e-05	2374.4	-3.49	0	1.04861e+06	1.15281e+06	1.36452e+06	1.42961e+06	1.39932e+06	1.2474e+06
[K].IEDAVDESISWLDGNQLAEK.[E]	1	Gene.88808::Unigene26299_All::g.88808::m.88808	1xTMT6plex [K20]; 1xTMT6plex [N-Term]	4.521e-06	41	3.838e-05	2690.39	-3.77	0	421033	320426	326742	567728	531829	594317
[K].IEDAVDESISWLDGNQLAEKEEFEDK.[L]	1	Gene.88808::Unigene26299_All::g.88808::m.88808	2xTMT6plex [K20; K26]; 1xTMT6plex [N-Term]	7.245e-06	13	3.838e-05	3696.87	-2.41	1	421385	300959	378819	663867	679953	739462
[K].LEDCCVETVESGK.[M]	3	Gene.48542::CL8874.Contig1_All::g.48542::m.48542	2xCarbamidomethyl [C4; C5]; 1xTMT6plex [K13]; 1xTMT6plex [N-Term]	2.104e-06	67	3.838e-05	1983.98	-1.79	0	2.87149e+06	2.92856e+06	2.94462e+06	2.47975e+06	2.49752e+06	2.40692e+06
[R].IEDCYVESGDDIVAIK.[S]	1	Gene.86813::Unigene24248_All::g.86813::m.86813	1xCarbamidomethyl [C4]; 1xTMT6plex [K16]; 1xTMT6plex [N-Term]	1.032e-05	48	3.838e-05	2284.18	-2.1	0	560880	521715	524717	617226	594863	566518
[K].LEDDFDNFTSTK.[A]	4	Gene.52203::CL9995.Contig1_All::g.52203::m.52203	1xTMT6plex [K12]; 1xTMT6plex [N-Term]	1.188e-05	59	3.838e-05	1889.95	-2.39	0	2.56867e+06	2.47645e+06	2.67923e+06	3.36705e+06	3.38556e+06	3.21161e+06
[R].LEDDVLFYQTTDENVAALLNIDPK.[A]	3	Gene.67122::Unigene5721_All::g.67122::m.67122	1xTMT6plex [K24]; 1xTMT6plex [N-Term]	6.406e-07	75	3.838e-05	3194.69	0.09	0	3.33864e+06	3.13921e+06	3.64277e+06	6.97634e+06	5.23271e+06	6.34568e+06
[R].VAGGPLGEVVDPLYPGGSFDPLGLADDPEAFAELK.[V]	2	Gene.39076::CL6330.Contig1_All::g.39076::m.39076	1xTMT6plex [K35]; 1xTMT6plex [N-Term]	2.668e-08	68	3.838e-05	3971.07	-2.75	0	3.78035e+06	5.15026e+06	3.05454e+06	8.27442e+06	7.80423e+06	9.62111e+06
[R].LEDLDVNNMALK.[Q]	2	Gene.29518::CL4281.Contig2_All::g.29518::m.29518	1xTMT6plex [K12]; 1xTMT6plex [N-Term]	4.461e-06	75	3.838e-05	1833.02	6.4	0	1.83193e+06	1.63942e+06	1.61424e+06	2.27339e+06	2.29291e+06	2.30783e+06
[R].LEDLGISEGDFK.[K]	2	Gene.7158::CL702.Contig1_All::g.7158::m.7158	1xTMT6plex [K12]; 1xTMT6plex [N-Term]	2.382e-05	54	3.838e-05	1780.97	2.27	0	3.00061e+06	2.71793e+06	2.9307e+06	6.32252e+06	6.15238e+06	6.46607e+06
[K].VAGFLFEPIQGEAGVILPPK.[G]	6	Gene.59431::CL12116.Contig1_All::g.59431::m.59431	1xTMT6plex [K20]; 1xTMT6plex [N-Term]	2.975e-06	49	3.838e-05	2540.49	6.86	0	5.09296e+06	4.49066e+06	4.58142e+06	7.64809e+06	7.10321e+06	7.69696e+06
[K].IEDLSSQLQTQAAEQFK.[A]	3	Gene.72633::Unigene10935_All::g.72633::m.72633; Gene.52868::CL10184.Contig2_All::g.52868::m.52868	1xTMT6plex [K17]; 1xTMT6plex [N-Term]	1.475e-08	101	3.838e-05	2394.29	-0.77	0	1.17465e+07	1.20461e+07	1.41395e+07	1.8253e+07	1.77541e+07	1.8234e+07
[R].LEDLWLNDNQIASLDGIDSALAGSK.[E]	2	Gene.29807::CL4330.Contig1_All::g.29807::m.29807	1xTMT6plex [K25]; 1xTMT6plex [N-Term]	2.117e-07	87	3.838e-05	3116.65	-1.02	0	692594	497193	554821	773018	773967	759931
[K].IEDNNTLVFIVDVR.[A]	4	Gene.69820::Unigene8278_All::g.69820::m.69820; Gene.75515::Unigene13644_All::g.75515::m.75515	1xTMT6plex [N-Term]	1.014e-05	38	3.838e-05	1876.04	-7.54	0	4.28974e+06	3.77587e+06	4.03033e+06	5.46256e+06	5.8502e+06	5.58288e+06
[K].LEDVEEFFGQHGK.[V]	2	Gene.35427::CL5508.Contig3_All::g.35427::m.35427	1xTMT6plex [K13]; 1xTMT6plex [N-Term]	2.099e-05	30	3.838e-05	1993.04	-1.83	0	5.05494e+06	4.7155e+06	5.15397e+06	9.69939e+06	8.86738e+06	9.03523e+06
[K].LEDVTEMNYTSDDKPYPR.[G]	1	Gene.37425::CL5954.Contig3_All::g.37425::m.37425	1xTMT6plex [K14]; 1xTMT6plex [N-Term]	5.996e-07	42	3.838e-05	2631.3	-0.65	0	1.12247e+06	913500	1.06229e+06	1.6426e+06	1.56936e+06	1.5111e+06
[R].IEDVTPTPSDSTR.[R]	2	Gene.29836::CL4337.Contig1_All::g.29836::m.29836	1xTMT6plex [N-Term]	8.44e-06	48	3.838e-05	1646.84	-1.72	0	3.73883e+06	2.5059e+06	2.49991e+06	1.89574e+06	1.91803e+06	1.87171e+06
[K].VAGEIVSVIPSHGEVVGFDDPLIAILPSFHGIK.[-]	1	Gene.51978::CL9929.Contig1_All::g.51978::m.51978	1xTMT6plex [K33]; 1xTMT6plex [N-Term]	2.1e-06	6	3.838e-05	3871.18	-0.06	0	100147	90084.6	97002	87827	101214	86202.7
[K].VAGAAAEAGLCLADVAAEASR.[A]	2	Gene.86474::Unigene24006_All::g.86474::m.86474	1xCarbamidomethyl [C11]; 1xTMT6plex [N-Term]	4.46e-08	87	3.838e-05	2202.14	-1.39	0	1.62669e+06	1.62208e+06	1.69615e+06	1.57509e+06	1.74181e+06	1.71356e+06
[K].VAFTGSTVTGR.[SA]	9	Gene.52459::CL10065.Contig2_All::g.52459::m.52459; Gene.52457::CL10065.Contig1_All::g.52457::m.52457	1xTMT6plex [N-Term]	2.064e-05	43	3.838e-05	1324.74	0	0	2.07111e+07	1.95925e+07	2.21862e+07	1.88613e+07	1.96869e+07	1.90075e+07
[R].IEEAIDLFNGLTSK.[G]	2	Gene.39838::CL6505.Contig3_All::g.39838::m.39838	1xTMT6plex [K14]; 1xTMT6plex [N-Term]	2.56e-07	79	3.838e-05	2008.14	-1.29	0	1.21868e+06	1.00322e+06	1.00428e+06	1.58839e+06	1.51104e+06	1.56964e+06
[K].LEEALYTVQFEQHWLEAQTER.[Q]	2	Gene.61821::Unigene830_All::g.61821::m.61821	1xTMT6plex [N-Term]	4.728e-07	53	3.838e-05	2849.43	-0.4	0	3.40474e+06	2.84254e+06	3.21117e+06	3.64953e+06	3.41242e+06	3.23983e+06
[K].VAFTGSTEVGR.[L]	2	Gene.31740::CL4674.Contig1_All::g.31740::m.31740	1xTMT6plex [N-Term]	4.94e-05	25	3.838e-05	1352.74	-4.9	0	4.0048e+06	4.11037e+06	3.83676e+06	3.65105e+06	4.05456e+06	4.07021e+06
[R].LEEEAFTTAFILK.[S]	2	Gene.83528::Unigene21224_All::g.83528::m.83528	1xTMT6plex [K13]; 1xTMT6plex [N-Term]	2.275e-05	21	3.838e-05	1970.13	1.49	0	4.55235e+06	3.81496e+06	3.75029e+06	4.58011e+06	4.40358e+06	4.27776e+06
[K].IEEEIAAAAAVGSGGFVFHEHHEK.[K]	3	Gene.51495::CL9789.Contig1_All::g.51495::m.51495	1xTMT6plex [K24]; 1xTMT6plex [N-Term]	9.024e-07	48	3.838e-05	2993.55	-0.99	0	3.84792e+06	4.03163e+06	4.32005e+06	4.56333e+06	4.52348e+06	5.07105e+06
[R].IEEELGSAAVYAGANFR.[K]	5	Gene.78249::Unigene16271_All::g.78249::m.78249	1xTMT6plex [N-Term]	1.152e-06	53	3.838e-05	2026.04	-0.69	0	3.87491e+06	3.61181e+06	4.33537e+06	4.01198e+06	4.41389e+06	3.86359e+06
[K].IEEEVAAAAAVGSGGFAFHER.[H]	1	Gene.89336::Unigene26668_All::g.89336::m.89336	1xTMT6plex [N-Term]	4.409e-06	42	3.838e-05	2347.19	2.72	0	1.23521e+06	1.12893e+06	1.42505e+06	1.429e+06	1.42545e+06	1.19501e+06
[R].LEEGDVFVVPSGR.[I]	26	Gene.40761::CL6747.Contig1_All::g.40761::m.40761	1xTMT6plex [N-Term]	1.863e-05	12	3.838e-05	1632.88	-0.68	0	3.41094e+08	3.55273e+08	3.51931e+08	1.48111e+08	1.39689e+08	1.56922e+08
[R].IEEGVPGCDER.[V]	1	Gene.9920::CL1053.Contig1_All::g.9920::m.9920	1xCarbamidomethyl [C8]; 1xTMT6plex [N-Term]	4.263e-05	45	3.838e-05	1489.72	-1.01	0	2.04127e+06	1.94589e+06	2.09273e+06	2.00829e+06	2.07987e+06	1.95962e+06
[R].VAFIDVIETLK.[D]	2	Gene.29057::CL4201.Contig5_All::g.29057::m.29057	1xTMT6plex [K11]; 1xTMT6plex [N-Term]	6.598e-05	13	3.838e-05	1706.05	-0.34	0	1.04657e+06	867697	1.028e+06	1.1141e+06	1.06375e+06	978859
[R].LEDAGYGVGLR.[V]	1	Gene.61773::Unigene798_All::g.61773::m.61773	1xTMT6plex [N-Term]	5.924e-05	42	3.838e-05	1378.75	-0.84	0	447713	383021	376607	477304	463197	432490
[R].LDVDYIDLYYLHR.[I]	2	Gene.77225::Unigene15478_All::g.77225::m.77225; Gene.77198::Unigene15461_All::g.77198::m.77198; Gene.77204::Unigene15465_All::g.77204::m.77204	1xTMT6plex [N-Term]	5.524e-06	30	3.838e-05	1927.02	1.46	0	4.16586e+06	3.17392e+06	3.59268e+06	4.05842e+06	3.88416e+06	3.53467e+06
[K].VAGIELPQGHWPELIK.[V]	3	Gene.66786::Unigene5465_All::g.66786::m.66786	1xTMT6plex [K16]; 1xTMT6plex [N-Term]	3.489e-05	44	3.838e-05	2245.31	-2.07	0	4.64904e+06	4.2307e+06	3.78451e+06	4.94404e+06	5.20036e+06	5.21471e+06
[K].VAGNENPSILISFASK.[T]	4	Gene.83343::Unigene21101_All::g.83343::m.83343	1xTMT6plex [K16]; 1xTMT6plex [N-Term]	3.371e-07	85	3.838e-05	2105.2	-1.02	0	1.01475e+07	8.49837e+06	7.58401e+06	1.44188e+07	1.33811e+07	1.35195e+07
[K].LDVGAALSHSFVLESK.[V]	5	Gene.75379::Unigene13535_All::g.75379::m.75379	1xTMT6plex [K16]; 1xTMT6plex [N-Term]	6.722e-07	46	3.838e-05	2131.22	0.24	0	1.09681e+07	1.12083e+07	1.07987e+07	2.18992e+07	2.31626e+07	1.43741e+07
[K].LDVLSGFSQIR.[L]	2	Gene.12429::CL1441.Contig1_All::g.12429::m.12429	1xTMT6plex [N-Term]	8.041e-05	59	3.838e-05	1463.84	-0.24	0	6.94131e+06	7.23883e+06	7.85733e+06	1.43025e+07	1.36745e+07	1.30393e+07
[K].LDVMFNNAGTGDSHR.[K]	1	Gene.41568::CL6962.Contig2_All::g.41568::m.41568	1xTMT6plex [N-Term]	6.819e-05	24	3.838e-05	1862.9	-0.7	0	1.11368e+06	948677	879102	1.26203e+06	1.32722e+06	1.36255e+06
[K].VALECQGQAAITATTDLIGNFMVK.[L]	1	Gene.78024::Unigene16094_All::g.78024::m.78024	1xCarbamidomethyl [C5]; 1xOxidation [M22]; 1xTMT6plex [K24]; 1xTMT6plex [N-Term]	4.686e-06	16	3.838e-05	3025.61	-1.69	0	449092	374314	362090	328980	392990	359040
[K].LDVSDESIPAFQQGGTIVPR.[K]	2	Gene.81111::Unigene18914_All::g.81111::m.81111	1xTMT6plex [N-Term]	9.279e-08	67	3.838e-05	2358.25	0.22	0	3.49924e+06	3.54311e+06	3.72622e+06	3.82515e+06	4.88008e+06	4.69467e+06
[R].IDVTLPTMYNIVER.[G]	4	Gene.42995::CL7305.Contig2_All::g.42995::m.42995; Gene.50754::CL9555.Contig2_All::g.50754::m.50754	1xTMT6plex [N-Term]	2.562e-05	42	3.838e-05	1893.04	-1.34	0	1.10562e+07	1.06525e+07	1.10502e+07	1.57626e+07	1.56025e+07	1.66864e+07
[K].IDVVGIDDVDR.[L]	3	Gene.89322::Unigene26658_All::g.89322::m.89322	1xTMT6plex [N-Term]	8.446e-05	50	3.838e-05	1444.78	0.66	0	3.28629e+06	2.98548e+06	2.99718e+06	4.13568e+06	3.9422e+06	3.93755e+06
[K].IDVVNELGGTSLIDAWK.[V]	1	Gene.14561::CL1760.Contig1_All::g.14561::m.14561	1xTMT6plex [K17]; 1xTMT6plex [N-Term]	2.795e-05	35	3.838e-05	2288.29	0.34	0	406070	364869	372014	523366	524033	478225
[K].IDWELWASQGINVR.[M]	1	Gene.66978::Unigene5610_All::g.66978::m.66978	1xTMT6plex [N-Term]	8.196e-05	16	3.838e-05	1916.02	-1.92	0	1.86201e+06	1.74554e+06	1.43677e+06	1.77546e+06	1.62324e+06	1.63477e+06
[R].VALDSDALEFGGYGR.[V]	3	Gene.44873::CL7797.Contig4_All::g.44873::m.44873	1xTMT6plex [N-Term]	5.173e-05	36	3.838e-05	1798.92	-0.41	0	3.20651e+06	2.88101e+06	3.1273e+06	3.10895e+06	3.2897e+06	3.27138e+06
[R].LDYDEEIATVLK.[K]	5	Gene.30402::CL4435.Contig3_All::g.30402::m.30402	1xTMT6plex [K12]; 1xTMT6plex [N-Term]	9.103e-06	33	3.838e-05	1867.05	1.09	0	2.41491e+07	2.38035e+07	2.7021e+07	2.76581e+07	2.67993e+07	2.51032e+07
[R].LDYDGVFGTALNR.[F]	2	Gene.72766::Unigene11040_All::g.72766::m.72766	1xTMT6plex [N-Term]	3.58e-06	56	3.838e-05	1669.87	-1.84	0	2.84788e+06	2.60721e+06	2.87304e+06	3.66709e+06	3.63551e+06	3.51451e+06
[R].IDYLVEVSANK.[L]	2	Gene.72526::Unigene10861_All::g.72526::m.72526	1xTMT6plex [K11]; 1xTMT6plex [N-Term]	4.661e-05	67	3.838e-05	1708.99	-1.28	0	2.02302e+06	1.8446e+06	1.80522e+06	2.7983e+06	2.7541e+06	2.71275e+06
[R].IDYNEFVQLMMQK.[-]	2	Gene.85035::Unigene22624_All::g.85035::m.85035	1xTMT6plex [K13]; 1xTMT6plex [N-Term]	5.576e-06	32	3.838e-05	2117.12	-1.3	0	6.35466e+06	2.78505e+06	1.94872e+06	1.07826e+06	868430	696268
[R].IDYNEFVQLMMQK.[-]	1	Gene.85035::Unigene22624_All::g.85035::m.85035	1xOxidation [M11]; 1xTMT6plex [K13]; 1xTMT6plex [N-Term]	8.4e-05	33	3.838e-05	2133.11	-0.88	0	2.09612e+06	1.18184e+06	934699	756825	728428	646093
[K].LDYSHITVELHTIDGLVK.[E]	2	Gene.13403::CL1566.Contig4_All::g.13403::m.13403	1xTMT6plex [K18]; 1xTMT6plex [N-Term]	5.558e-06	27	3.838e-05	2511.42	-0.03	0	3.38662e+06	2.82541e+06	3.05424e+06	5.70665e+06	5.03547e+06	5.06242e+06
[K].LDYVLALTVENFLER.[R]	4	Gene.78162::Unigene16204_All::g.78162::m.78162	1xTMT6plex [N-Term]	2.628e-05	68	3.838e-05	2024.13	0.04	0	1.01002e+06	889188	961783	1.33334e+06	1.35803e+06	1.51788e+06
[K].LEAACVGTVESGK.[M]	3	Gene.56314::CL11287.Contig1_All::g.56314::m.56314	1xCarbamidomethyl [C5]; 1xTMT6plex [K13]; 1xTMT6plex [N-Term]	2.325e-06	78	3.838e-05	1778.97	0.05	0	3.69243e+06	5.10113e+06	3.48743e+06	3.94157e+06	3.58267e+06	3.31391e+06
[R].LEAALAETEIK.[T]	1	Gene.21985::CL2939.Contig2_All::g.21985::m.21985	1xTMT6plex [K11]; 1xTMT6plex [N-Term]	2.617e-05	43	3.838e-05	1645.98	6.56	0	1.45185e+06	1.29628e+06	1.28569e+06	1.90701e+06	2.03663e+06	1.74308e+06
[K].VAICELPFHPIGSETVGGVGGTCVLR.[G]	4	Gene.67220::Unigene5791_All::g.67220::m.67220	2xCarbamidomethyl [C4; C23]; 1xTMT6plex [N-Term]	9.512e-07	65	3.838e-05	2954.54	-1.12	0	4.29361e+06	4.12134e+06	4.71793e+06	4.95903e+06	4.7685e+06	4.646e+06
[R].IEADSVTYGVLIDEFVK.[V]	1	Gene.52056::CL9956.Contig4_All::g.52056::m.52056	1xTMT6plex [K17]; 1xTMT6plex [N-Term]	7.614e-06	33	3.838e-05	2356.31	0.06	0	1.06394e+06	1.09158e+06	891713	1.80498e+06	1.80434e+06	1.80682e+06
[R].LEAESLADTAVAAHAALEAQVQK.[D]	2	Gene.20543::CL2683.Contig1_All::g.20543::m.20543	1xTMT6plex [K23]; 1xTMT6plex [N-Term]	2.839e-08	81	3.838e-05	2794.54	0.86	0	3.73132e+06	2.89084e+06	3.09642e+06	4.72486e+06	4.83967e+06	4.75326e+06
[R].LEAEVSEMQAWWNTER.[FY]	8	Gene.40109::CL6570.Contig2_All::g.40109::m.40109	1xTMT6plex [N-Term]	1.657e-06	52	3.838e-05	2208.06	-2.28	0	8.12936e+06	7.97431e+06	9.15867e+06	4.0697e+07	4.18948e+07	4.11659e+07
[R].LEAEVSEMQAWWNTER.[FY]	7	Gene.40109::CL6570.Contig2_All::g.40109::m.40109	1xOxidation [M8]; 1xTMT6plex [N-Term]	3.215e-05	56	3.838e-05	2224.05	-3.27	0	4.79156e+06	4.72967e+06	4.62849e+06	7.54888e+06	7.01119e+06	8.21532e+06
[K].LEALPEEPEKTPAVDVPAANFGGDWR.[K]	1	Gene.61967::Unigene946_All::g.61967::m.61967	1xTMT6plex [K10]; 1xTMT6plex [N-Term]	5.525e-06	32	3.838e-05	3266.71	-1.29	1	1.31906e+06	1.03824e+06	1.10099e+06	1.45631e+06	1.30269e+06	1.51017e+06
[R].VAGYGMTTNIINGGLECGK.[G]	2	Gene.21417::CL2818.Contig4_All::g.21417::m.21417	1xCarbamidomethyl [C17]; 1xOxidation [M6]; 1xTMT6plex [K19]; 1xTMT6plex [N-Term]	9.337e-06	43	3.838e-05	2429.26	-2.47	0	1.213e+06	1.15067e+06	1.16565e+06	933015	990162	859139
[R].VAGYGMTTNIINGGLECGK.[G]	3	Gene.21417::CL2818.Contig4_All::g.21417::m.21417	1xCarbamidomethyl [C17]; 1xTMT6plex [K19]; 1xTMT6plex [N-Term]	3.549e-07	55	3.838e-05	2413.26	1.74	0	9.63727e+06	1.13617e+07	1.19171e+07	6.69787e+06	6.94215e+06	6.86584e+06
[M].VAGSISHEIESPVEAK.[R]	10	Gene.7223::CL709.Contig4_All::g.7223::m.7223	1xTMT6plex [K16]; 1xTMT6plex [N-Term]	2.894e-08	77	3.838e-05	2111.17	-1.62	0	2.10299e+07	1.92456e+07	2.07117e+07	1.85538e+07	1.89076e+07	1.83402e+07
[M].VAGSFSHEIVSPVEAK.[R]	25	Gene.72158::Unigene10597_All::g.72158::m.72158	1xTMT6plex [K16]; 1xTMT6plex [N-Term]	2.675e-08	80	3.838e-05	2115.19	-1.46	0	1.10413e+08	9.0578e+07	9.65344e+07	9.64752e+07	9.43638e+07	9.64741e+07
[K].LEATSLNPVDWK.[I]	3	Gene.89506::Unigene26794_All::g.89506::m.89506	1xTMT6plex [K12]; 1xTMT6plex [N-Term]	1.875e-05	34	3.838e-05	1831.04	-0.35	0	8.96289e+06	9.16212e+06	1.01073e+07	9.36098e+06	1.04399e+07	9.50787e+06
[K].VANLEEGGSFEVSSAEEILK.[S]	6	Gene.48149::CL8758.Contig1_All::g.48149::m.48149	1xTMT6plex [K20]; 1xTMT6plex [N-Term]	3.319e-09	65	3.838e-05	2566.37	0.49	0	1.04463e+07	9.45656e+06	1.09116e+07	1.92417e+07	1.96849e+07	2.08488e+07
[K].IEYDEYNHER.[F]	2	Gene.17533::CL2217.Contig1_All::g.17533::m.17533	1xTMT6plex [N-Term]	8.375e-05	32	3.838e-05	1596.75	0.02	0	2.65494e+06	2.65986e+06	2.7791e+06	3.4207e+06	3.05727e+06	3.51829e+06
[R].LEYIDAYSAEAR.[A]	1	Gene.34302::CL5271.Contig1_All::g.34302::m.34302	1xTMT6plex [N-Term]	9.445e-06	49	3.838e-05	1629.83	-2.53	0	1.5002e+06	1.30292e+06	1.34643e+06	1.95353e+06	1.86171e+06	1.92421e+06
[K].LGCIEDSNNHK.[R]	1	Gene.34612::CL5334.Contig1_All::g.34612::m.34612; Gene.34613::CL5334.Contig2_All::g.34613::m.34613	1xCarbamidomethyl [C3]; 1xTMT6plex [K11]; 1xTMT6plex [N-Term]	2.458e-05	32	3.838e-05	1744.91	-2.65	0	879343	764768	836331	1.42641e+06	1.3058e+06	1.38792e+06
[K].LGDAGAMAYDQSHHPLLTPR.[V]	1	Gene.22931::CL3132.Contig5_All::g.22931::m.22931	1xOxidation [M7]; 1xTMT6plex [N-Term]	9.894e-06	61	3.838e-05	2395.2	0.79	0	571190	495442	603611	748240	736532	768248
[R].IGDDVEVPAPEALSR.[V]	3	Gene.28331::CL4070.Contig2_All::g.28331::m.28331	1xTMT6plex [N-Term]	2.438e-05	58	3.838e-05	1796.96	-1.84	0	2.3177e+06	2.34764e+06	1.91882e+06	5.38616e+06	4.94912e+06	5.39005e+06
[R].LGDFSQWTQNR.[V]	3	Gene.70127::Unigene8498_All::g.70127::m.70127	1xTMT6plex [N-Term]	8.939e-05	25	3.838e-05	1580.8	0.04	0	2.63361e+06	2.4143e+06	2.41124e+06	2.09722e+06	2.293e+06	2.1877e+06
[K].TVTEKDFLEAVNK.[V]	2	Gene.70155::Unigene8518_All::g.70155::m.70155	2xTMT6plex [K5; K13]; 1xTMT6plex [N-Term]	7.58e-05	16	3.838e-05	2181.27	-1.03	1	8.07339e+06	7.51908e+06	7.47271e+06	9.77156e+06	9.30302e+06	9.03008e+06
[R].IGDLLQQVEAFK.[K]	3	Gene.44597::CL7714.Contig2_All::g.44597::m.44597	1xTMT6plex [K12]; 1xTMT6plex [N-Term]	3.763e-06	56	3.838e-05	1819.07	-3.04	0	2.87701e+06	2.27834e+06	2.15583e+06	3.15662e+06	3.27524e+06	2.71684e+06
[K].TVTAYNVAPSGWQFGQTFSGAQIH.[-]	1	Gene.61065::Unigene277_All::g.61065::m.61065; Gene.25551::CL3594.Contig6_All::g.25551::m.25551; Gene.61060::Unigene274_All::g.61060::m.61060	1xTMT6plex [N-Term]	6.735e-05	44	3.838e-05	2796.39	-2.78	0	685903	572295	619214	723833	839312	813594
[R].IGDQTYLNMVPHPDGSNR.[V]	1	Gene.88786::Unigene26285_All::g.88786::m.88786	1xTMT6plex [N-Term]	5.155e-05	56	3.838e-05	2243.11	-2.66	0	1.07698e+06	944134	1.07452e+06	1.06284e+06	1.15685e+06	1.03555e+06
[K].LGDTPNEQPAQGHMK.[A]	1	Gene.49462::CL9136.Contig2_All::g.49462::m.49462	1xTMT6plex [K15]; 1xTMT6plex [N-Term]	2.428e-06	43	3.838e-05	2081.08	-0.79	0	413540	395746	385800	543467	484100	499698
[R].LGDYSNWLQK.[R]	2	Gene.53211::CL10292.Contig1_All::g.53211::m.53211; Gene.53213::CL10292.Contig2_All::g.53213::m.53213	1xTMT6plex [K10]; 1xTMT6plex [N-Term]	3.345e-05	57	3.838e-05	1681.93	1.06	0	7.12477e+06	6.9453e+06	7.03858e+06	4.37022e+06	4.05971e+06	4.8541e+06
[K].IGEDQLFYFQQR.[G]	2	Gene.7344::CL721.Contig1_All::g.7344::m.7344	1xTMT6plex [N-Term]	3.304e-05	45	3.838e-05	1772.92	-0.61	0	2.5485e+06	2.37603e+06	2.39145e+06	2.97939e+06	3.22855e+06	3.12498e+06
[R].IGEFVILCVPGEFTTMSGR.[R]	2	Gene.54393::CL10648.Contig2_All::g.54393::m.54393	1xCarbamidomethyl [C8]; 1xTMT6plex [N-Term]	1.298e-06	54	3.838e-05	2342.21	-0.33	0	927417	695933	701751	788860	826046	750771
[R].IGEFVILCVPGEFTTMSGR.[R]	2	Gene.54393::CL10648.Contig2_All::g.54393::m.54393	1xCarbamidomethyl [C8]; 1xOxidation [M16]; 1xTMT6plex [N-Term]	7.16e-05	26	3.838e-05	2358.2	-1.13	0	1.17223e+06	996495	1.28484e+06	1.41878e+06	1.19975e+06	1.2729e+06
[K].IGELDSYEIEGAETK.[A]	1	Gene.25658::CL3606.Contig1_All::g.25658::m.25658	1xTMT6plex [K15]; 1xTMT6plex [N-Term]	1.168e-07	67	3.838e-05	2112.11	-0.98	0	2.22817e+06	1.74422e+06	1.9441e+06	2.53374e+06	2.46303e+06	2.21091e+06
[R].LGEIEEFILSPNVANLQSVGDR.[L]	3	Gene.83343::Unigene21101_All::g.83343::m.83343	1xTMT6plex [N-Term]	1.623e-06	61	3.838e-05	2629.4	1.82	0	588528	534049	471762	567666	582455	593152
[K].LGELETELLEINSNSDK.[L]	2	Gene.58138::CL11806.Contig1_All::g.58138::m.58138	1xTMT6plex [K17]; 1xTMT6plex [N-Term]	6.164e-06	42	3.838e-05	2362.28	1.89	0	3.3551e+06	2.56778e+06	2.69555e+06	3.47607e+06	3.21212e+06	3.53624e+06
[R].IGEIPAVEEFVFLK.[L]	1	Gene.58257::CL11827.Contig2_All::g.58257::m.58257	1xTMT6plex [K14]; 1xTMT6plex [N-Term]	1.473e-05	34	3.838e-05	2049.2	-4.58	0	396025	374165	379345	819867	763918	808802
[R].LGEITDYTVK.[A]	5	Gene.3524::CL339.Contig13_All::g.3524::m.3524; Gene.3522::CL339.Contig11_All::g.3522::m.3522	1xTMT6plex [K10]; 1xTMT6plex [N-Term]	7.805e-05	15	3.838e-05	1596.92	2.8	0	1.24623e+07	1.16301e+07	1.02411e+07	1.11082e+07	1.13134e+07	9.82002e+06
[K].LGEIVTTIPTIGFNVETVEYK.[N]	4	Gene.21081::CL2764.Contig1_All::g.21081::m.21081	1xTMT6plex [K21]; 1xTMT6plex [N-Term]	1.792e-06	55	3.838e-05	2781.57	0.66	0	8.89312e+06	7.92223e+06	5.6691e+06	1.25708e+07	1.18038e+07	1.2018e+07
[K].IGESTEVALR.[V]	1	Gene.77504::Unigene15704_All::g.77504::m.77504	1xTMT6plex [N-Term]	6.426e-05	42	3.838e-05	1303.74	1.2	0	2.2968e+06	1.51419e+06	1.43024e+06	1.53617e+06	1.56684e+06	1.5105e+06
[K].IGETDLETTGYLMR.[F]	1	Gene.77308::Unigene15540_All::g.77308::m.77308	1xTMT6plex [N-Term]	3.275e-06	49	3.838e-05	1827.94	-1.41	0	607766	573261	738954	659816	774980	737498
[K].TVTAMDVVYALK.[R]	6	Gene.72844::Unigene11105_All::g.72844::m.72844; Gene.24337::CL3390.Contig8_All::g.24337::m.24337	1xTMT6plex [K12]; 1xTMT6plex [N-Term]	8.802e-06	30	3.838e-05	1769.03	0.86	0	1.04138e+08	9.2962e+07	6.33352e+07	1.4068e+08	1.34618e+08	1.42352e+08
[K].IGETVEIVGLK.[D]	2	Gene.70117::Unigene8491_All::g.70117::m.70117	1xTMT6plex [K11]; 1xTMT6plex [N-Term]	6.251e-05	59	3.838e-05	1616	-3.41	0	5.74767e+06	5.31287e+06	5.40938e+06	7.08216e+06	7.04374e+06	6.77437e+06
[R].IGEVGDVAPLVAFLASDEGEWVNAQVVR.[V]	1	Gene.3145::CL298.Contig5_All::g.3145::m.3145; Gene.3152::CL298.Contig8_All::g.3152::m.3152	1xTMT6plex [N-Term]	1.086e-05	23	3.838e-05	3169.67	-2.51	0	122516	107021	103160	126677	142709	123518
[R].IGEVITGGANLPLTSDALK.[K]	1	Gene.38276::CL6158.Contig1_All::g.38276::m.38276	1xTMT6plex [K19]; 1xTMT6plex [N-Term]	1.905e-05	55	3.838e-05	2327.36	2.56	0	1.91225e+06	1.5487e+06	1.40286e+06	1.58461e+06	1.73035e+06	1.57446e+06
[K].IGEVPAIEEFVFLK.[L]	4	Gene.78148::Unigene16193_All::g.78148::m.78148	1xTMT6plex [K14]; 1xTMT6plex [N-Term]	5.691e-06	37	3.838e-05	2049.2	-0.58	0	1.12038e+07	1.17222e+07	1.28195e+07	2.30306e+07	2.20292e+07	2.2706e+07
[K].IGEVVDGPGDVQGR.[K]	1	Gene.77991::Unigene16070_All::g.77991::m.77991	1xTMT6plex [N-Term]	3.259e-05	63	3.838e-05	1626.86	0.26	0	595589	606208	607501	895259	941929	874681
[R].LGFDDAFNYKEEPDLNAALK.[R]	11	Gene.24647::CL3433.Contig6_All::g.24647::m.24647	2xTMT6plex [K10; K20]; 1xTMT6plex [N-Term]	3.758e-05	11	3.838e-05	2957.59	-1.37	1	4.19311e+07	3.42597e+07	3.79296e+07	3.22675e+07	3.42491e+07	3.42605e+07
[R].LGFDEVDFGWGHADNVSLVQHGLK.[D]	1	Gene.60037::CL12245.Contig11_All::g.60037::m.60037; Gene.60042::CL12245.Contig16_All::g.60042::m.60042	1xTMT6plex [K24]; 1xTMT6plex [N-Term]	9.169e-06	49	3.838e-05	3098.61	-2.99	0	835675	670753	874941	1.6929e+06	1.6939e+06	1.96996e+06
[R].LGCGALAQGYK.[A]	1	Gene.34828::CL5392.Contig8_All::g.34828::m.34828	1xCarbamidomethyl [C3]; 1xTMT6plex [K11]; 1xTMT6plex [N-Term]	1.736e-05	35	3.838e-05	1595.9	-1.36	0	721426	676692	603005	711652	768209	684091
[K].LGFDGWLLNMEVK.[L]	2	Gene.42935::CL7292.Contig2_All::g.42935::m.42935	1xTMT6plex [K13]; 1xTMT6plex [N-Term]	2.972e-05	36	3.838e-05	1980.1	-0.39	0	1.56822e+06	1.23137e+06	1.13621e+06	2.11617e+06	2.14564e+06	2.13003e+06
[K].LGASSAALNK.[A]	1	Gene.80682::Unigene18587_All::g.80682::m.80682	1xTMT6plex [K10]; 1xTMT6plex [N-Term]	3.808e-05	35	3.838e-05	1389.85	-1.83	0	1.10546e+06	1.06578e+06	958858	1.06336e+06	1.03552e+06	1.05457e+06
[R].LGANSLLDIVVFGR.[A]	4	Gene.52641::CL10119.Contig2_All::g.52641::m.52641; Gene.73242::Unigene11495_All::g.73242::m.73242	1xTMT6plex [N-Term]	4.564e-07	71	3.838e-05	1703.01	-0.66	0	2.16787e+06	1.70716e+06	2.08568e+06	2.75198e+06	2.82514e+06	2.52021e+06
[R].IFVGGLPYYFTEPQIR.[E]	4	Gene.2883::CL269.Contig6_All::g.2883::m.2883	1xTMT6plex [N-Term]	1.928e-05	31	3.838e-05	2129.16	7.5	0	2.9395e+06	2.51011e+06	2.887e+06	3.23037e+06	3.05232e+06	2.86848e+06
[K].IFVGGISWDTSEER.[V]	2	Gene.70123::Unigene8496_All::g.70123::m.70123	1xTMT6plex [N-Term]	3.193e-06	51	3.838e-05	1824.93	-1.49	0	1.89814e+06	1.66555e+06	1.66355e+06	2.50188e+06	2.45123e+06	2.3296e+06
[R].IFVGGLSYGVDDHTLK.[D]	2	Gene.83901::Unigene21512_All::g.83901::m.83901	1xTMT6plex [K16]; 1xTMT6plex [N-Term]	2.01e-06	42	3.838e-05	2179.22	-1.34	0	2.78816e+06	2.49957e+06	3.10519e+06	4.59286e+06	3.99217e+06	3.77714e+06
[R].TVVSIPNGPSELAVK.[E]	6	Gene.61240::Unigene398_All::g.61240::m.61240; Gene.61243::Unigene401_All::g.61243::m.61243; Gene.61242::Unigene400_All::g.61242::m.61242	1xTMT6plex [K15]; 1xTMT6plex [N-Term]	2.958e-05	67	3.838e-05	1969.17	-1	0	6.75705e+06	6.12009e+06	6.40253e+06	8.40673e+06	8.02464e+06	8.07896e+06
[R].IFVGTVSDYCAK.[H]	1	Gene.57249::CL11587.Contig1_All::g.57249::m.57249	1xCarbamidomethyl [C10]; 1xTMT6plex [K12]; 1xTMT6plex [N-Term]	1.245e-05	59	3.838e-05	1817.99	-1.11	0	726171	738342	644903	736492	737813	601540
[R].LFVLDYYDAYMPYIER.[I]	18	Gene.443::CL48.Contig6_All::g.443::m.443; Gene.74488::Unigene12922_All::g.74488::m.74488; Gene.460::CL48.Contig13_All::g.460::m.460; Gene.74498::Unigene12926_All::g.74498::m.74498; Gene.511::CL48.Contig33_All::g.511::m.511; Gene.452::CL48.Contig10_All::g.452::m.452; Gene.74496::Unigene12925_All::g.74496::m.74496	1xTMT6plex [N-Term]	8.889e-07	50	3.838e-05	2300.15	0.15	0	2.7216e+07	2.0305e+07	2.23508e+07	3.09492e+07	2.77534e+07	2.89843e+07
[R].LFVLDYYDAYMPYIER.[I]	26	Gene.443::CL48.Contig6_All::g.443::m.443; Gene.74488::Unigene12922_All::g.74488::m.74488; Gene.460::CL48.Contig13_All::g.460::m.460; Gene.74498::Unigene12926_All::g.74498::m.74498; Gene.511::CL48.Contig33_All::g.511::m.511; Gene.452::CL48.Contig10_All::g.452::m.452; Gene.74496::Unigene12925_All::g.74496::m.74496	1xOxidation [M11]; 1xTMT6plex [N-Term]	3.256e-05	46	3.838e-05	2316.15	-0.11	0	2.54827e+07	2.55206e+07	2.69066e+07	3.30138e+07	3.26708e+07	3.06947e+07
[K].IFVQDGAVGSSPK.[I]	2	Gene.81021::Unigene18847_All::g.81021::m.81021	1xTMT6plex [K13]; 1xTMT6plex [N-Term]	4.306e-05	59	3.838e-05	1763.01	-2.8	0	3.41977e+06	2.93805e+06	3.35876e+06	3.75658e+06	7.63614e+06	3.53129e+06
[K].LFVTNDAATIVNELEVQHPAAK.[L]	5	Gene.50050::CL9324.Contig1_All::g.50050::m.50050	1xTMT6plex [K22]; 1xTMT6plex [N-Term]	3.36e-07	45	3.838e-05	2838.58	0.58	0	4.7794e+06	4.09808e+06	4.43547e+06	5.58585e+06	5.37546e+06	5.39388e+06
[R].TVVINSEGVTR.[N]	2	Gene.56030::CL11194.Contig1_All::g.56030::m.56030	1xTMT6plex [N-Term]	2.04e-05	59	3.838e-05	1403.81	-0.85	0	3.86554e+06	3.71654e+06	3.78967e+06	3.86788e+06	3.71179e+06	3.6594e+06
[R].IFYEQVWCSNPALK.[K]	4	Gene.48153::CL8761.Contig2_All::g.48153::m.48153	1xCarbamidomethyl [C8]; 1xTMT6plex [K14]; 1xTMT6plex [N-Term]	2.525e-06	76	3.838e-05	2213.18	-0.33	0	9.95395e+06	8.94904e+06	8.41244e+06	1.02056e+07	1.02192e+07	8.25949e+06
[R].IFYGGIEHNLR.[Q]	2	Gene.33086::CL4987.Contig3_All::g.33086::m.33086	1xTMT6plex [N-Term]	5.854e-05	41	3.838e-05	1547.85	-1.1	0	1.99216e+06	1.77026e+06	1.63046e+06	2.09106e+06	2.2776e+06	2.14908e+06
[K].IFYLEKDEVLSSDAFQK.[F]	1	Gene.33684::CL5135.Contig2_All::g.33684::m.33684	2xTMT6plex [K6; K17]; 1xTMT6plex [N-Term]	7.959e-05	17	3.838e-05	2719.52	1.26	1	4.58313e+06	4.48591e+06	5.00636e+06	6.49688e+06	7.20325e+06	6.70514e+06
[R].IFYLINSNDQQTFR.[L]	62	Gene.40761::CL6747.Contig1_All::g.40761::m.40761	1xTMT6plex [N-Term]	3.486e-06	54	3.838e-05	1988.04	0.3	0	3.91859e+08	3.74588e+08	3.72168e+08	1.39539e+08	1.29469e+08	1.51405e+08
[K].TVVGGDDAFNTFFSETGAGK.[H]	1	Gene.28559::CL4111.Contig4_All::g.28559::m.28559	1xTMT6plex [K20]; 1xTMT6plex [N-Term]	2.245e-08	101	3.838e-05	2478.26	-0.14	0	368093	335648	317719	1.53526e+06	1.69824e+06	1.6142e+06
[K].TVVDSWGTVDILINNAGITR.[D]	1	Gene.55775::CL11105.Contig1_All::g.55775::m.55775	1xTMT6plex [N-Term]	1.513e-05	39	3.838e-05	2373.3	0.07	0	978632	901394	619796	888629	740802	782039
[K].LGAAEYDMEEFER.[V]	1	Gene.75270::Unigene13455_All::g.75270::m.75270	1xTMT6plex [N-Term]	2.463e-06	48	3.838e-05	1788.83	-0.79	0	913280	880456	914219	1.22264e+06	1.32888e+06	1.35595e+06
[K].LGADDTVLVSTK.[S]	3	Gene.10665::CL1186.Contig2_All::g.10665::m.10665	1xTMT6plex [K12]; 1xTMT6plex [N-Term]	5.257e-06	56	3.838e-05	1676.98	-2.13	0	3.74256e+06	3.33829e+06	3.23858e+06	3.42789e+06	3.24251e+06	3.45396e+06
[K].IGADLSHVFCTQDAGIVIK.[S]	4	Gene.4316::CL404.Contig1_All::g.4316::m.4316	1xCarbamidomethyl [C10]; 1xTMT6plex [K19]; 1xTMT6plex [N-Term]	4.701e-06	30	3.838e-05	2502.38	-0.53	0	7.35468e+06	7.83584e+06	7.76538e+06	8.1671e+06	7.78127e+06	7.25492e+06
[K].LGADMLVMGSHGYGAIK.[R]	6	Gene.41847::CL7033.Contig5_All::g.41847::m.41847	1xTMT6plex [K17]; 1xTMT6plex [N-Term]	4.283e-08	99	3.838e-05	2178.18	-12.82	0	7.17948e+06	6.24036e+06	6.20701e+06	6.83192e+06	6.8236e+06	6.44022e+06
[K].LGADMLVMGSHGYGAIK.[R]	8	Gene.41847::CL7033.Contig5_All::g.41847::m.41847	1xOxidation [M]; 1xTMT6plex [K17]; 1xTMT6plex [N-Term]	8.127e-06	39	3.838e-05	2194.18	-0.35	0	1.726e+07	1.78578e+07	1.64902e+07	1.58486e+07	1.65376e+07	1.55741e+07
[K].LGADMLVMGSHGYGAIK.[R]	1	Gene.41847::CL7033.Contig5_All::g.41847::m.41847	2xOxidation [M5; M8]; 1xTMT6plex [K17]; 1xTMT6plex [N-Term]	1.009e-05	56	3.838e-05	2210.17	-6.35	0	2.30554e+06	2.46243e+06	2.38428e+06	1.50049e+06	1.59531e+06	1.29943e+06
[KR].IGADVCHLNLHK.[T]	1	Gene.39146::CL6340.Contig1_All::g.39146::m.39146; Gene.39148::CL6340.Contig2_All::g.39148::m.39148	1xCarbamidomethyl [C6]; 1xTMT6plex [K12]; 1xTMT6plex [N-Term]	8.436e-05	31	3.838e-05	1835.04	-1.49	0	428619	437625	429505	748483	850031	686101
[R].TVVAMDGGLYEHYPIFR.[Q]	1	Gene.49944::CL9290.Contig2_All::g.49944::m.49944	1xOxidation [M5]; 1xTMT6plex [N-Term]	2.282e-06	44	3.838e-05	2213.13	-2.09	0	1.01252e+06	925009	992655	1.25455e+06	1.20555e+06	1.17488e+06
[R].LGAFPGVVEELDAHR.[D]	2	Gene.86605::Unigene24099_All::g.86605::m.86605	1xTMT6plex [N-Term]	2.517e-05	44	3.838e-05	1839	0.25	0	2.64175e+06	2.19617e+06	2.26865e+06	2.59006e+06	2.90601e+06	2.63016e+06
[R].TVVAMDGGLYEHYPIFR.[Q]	1	Gene.49944::CL9290.Contig2_All::g.49944::m.49944	1xTMT6plex [N-Term]	6.524e-06	35	3.838e-05	2197.13	-0.97	0	2.34685e+06	2.03631e+06	2.1282e+06	2.58947e+06	2.54854e+06	2.6508e+06
[K].TVTSYNVAPSDWQFGQTFSGSQIN.[-]	1	Gene.34904::CL5405.Contig1_All::g.34904::m.34904	1xTMT6plex [N-Term]	3.549e-05	68	3.838e-05	2863.37	1.44	0	291951	407985	424707	825093	954442	1.07777e+06
[K].LGALLQHEWRPK.[S]	3	Gene.52010::CL9938.Contig2_All::g.52010::m.52010	1xTMT6plex [K12]; 1xTMT6plex [N-Term]	9.982e-06	29	3.838e-05	1906.14	-1.14	0	7.78066e+06	6.39266e+06	8.0728e+06	1.0377e+07	1.13015e+07	1.029e+07
[R].IGAINAVCSSSDTANR.[V]	1	Gene.10935::CL1217.Contig14_All::g.10935::m.10935	1xCarbamidomethyl [C8]; 1xTMT6plex [N-Term]	8.476e-05	35	3.838e-05	1864.94	2.49	0	6.80498e+06	5.39048e+06	4.69212e+06	2.33125e+06	2.67655e+06	2.27915e+06
[K].TVTSLDVVYALK.[R]	2	Gene.9320::CL954.Contig10_All::g.9320::m.9320	1xTMT6plex [K12]; 1xTMT6plex [N-Term]	9.436e-06	66	3.838e-05	1767.07	-2.62	0	2.76631e+07	2.28489e+07	1.14776e+07	1.06221e+07	1.00968e+07	9.21767e+06
[K].IFVGGIPTSITEDELK.[E]	3	Gene.72813::Unigene11071_All::g.72813::m.72813	1xTMT6plex [K16]; 1xTMT6plex [N-Term]	2.147e-05	52	3.838e-05	2177.25	1.64	0	7.55264e+06	5.99842e+06	6.59487e+06	1.06897e+07	9.93258e+06	1.00515e+07
[K].TVSWWADEISR.[F]	4	Gene.18492::CL2372.Contig4_All::g.18492::m.18492	1xTMT6plex [N-Term]	2.194e-05	32	3.838e-05	1578.81	-0.72	0	4.28063e+06	3.76732e+06	4.53237e+06	6.9073e+06	5.77072e+06	6.67393e+06
[K].IGFGLLPSPEDLALDR.[E]	4	Gene.75622::Unigene13729_All::g.75622::m.75622	1xTMT6plex [N-Term]	1.52e-05	39	3.838e-05	1942.08	-1.35	0	3.22079e+06	2.90247e+06	2.83659e+06	2.55681e+06	2.43203e+06	2.42759e+06
[K].IGGVIGYDNTLWNGSVVAPPDAPLR.[K]	2	Gene.15220::CL1879.Contig4_All::g.15220::m.15220	1xTMT6plex [N-Term]	8.935e-07	52	3.838e-05	2810.5	1.47	0	1.15546e+06	1.01192e+06	1.00406e+06	1.31954e+06	1.17655e+06	1.29628e+06
[K].IGGVQDSDIELAK.[E]	2	Gene.50754::CL9555.Contig2_All::g.50754::m.50754	1xTMT6plex [K13]; 1xTMT6plex [N-Term]	1.686e-06	64	3.838e-05	1803.03	0.35	0	2.78492e+06	3.46211e+06	2.41608e+06	1.83711e+07	2.00518e+07	2.00769e+07
[K].LGHADLVEEVTVGDGR.[I]	3	Gene.47961::CL8694.Contig2_All::g.47961::m.47961	1xTMT6plex [N-Term]	1.143e-06	51	3.838e-05	1896	2.68	0	1.69954e+07	1.23269e+07	2.96586e+07	1.22794e+07	1.34415e+07	1.2676e+07
[K].LGHAIAAETSGNYQDFLLTLTGK.[D]	2	Gene.74959::Unigene13223_All::g.74959::m.74959; Gene.8168::CL833.Contig2_All::g.8168::m.8168	1xTMT6plex [K23]; 1xTMT6plex [N-Term]	5.509e-07	73	3.838e-05	2878.57	0.09	0	3.02374e+06	2.02574e+06	2.248e+06	3.14955e+06	2.78018e+06	2.66696e+06
[K].LGHDLENVVEQEPDAALGNGGLGR.[L]	1	Gene.53094::CL10261.Contig2_All::g.53094::m.53094	1xTMT6plex [N-Term]	3.518e-07	50	3.838e-05	2689.37	0.44	0	301144	277812	312436	415498	430731	360641
[R].LGHGNLVDGMLK.[D]	3	Gene.37836::CL6057.Contig1_All::g.37836::m.37836	1xTMT6plex [K12]; 1xTMT6plex [N-Term]	1.302e-05	24	3.838e-05	1711.99	2.09	0	3.21267e+06	2.67702e+06	2.79029e+06	3.24216e+06	3.32709e+06	3.25879e+06
[R].LGHGNSSDLFIPHPIK.[T]	1	Gene.72674::Unigene10965_All::g.72674::m.72674	1xTMT6plex [K16]; 1xTMT6plex [N-Term]	5.949e-06	32	3.838e-05	2190.24	-3.23	0	527754	478186	615796	559212	545757	512402
[R].IGHNIDLATNELILR.[D]	1	Gene.42652::CL7215.Contig2_All::g.42652::m.42652	1xTMT6plex [N-Term]	1.161e-05	29	3.838e-05	1921.11	-2.56	0	358034	310712	323699	375138	336043	321826
[R].IGHNSPVQVIGEIR.[R]	2	Gene.75289::Unigene13472_All::g.75289::m.75289	1xTMT6plex [N-Term]	1.969e-06	43	3.838e-05	1748	-0.42	0	3.02976e+06	2.87238e+06	2.87568e+06	3.22169e+06	2.94517e+06	2.89077e+06
[K].LGIAAEHGYFFR.[W]	2	Gene.25661::CL3607.Contig2_All::g.25661::m.25661	1xTMT6plex [N-Term]	6.853e-05	34	3.838e-05	1609.87	-0.39	0	6.86542e+06	6.522e+06	6.63401e+06	5.68567e+06	6.40676e+06	5.56587e+06
[K].TVQNSMASCVNYLVNGGNPTQTCCK.[G]	4	Gene.149::CL18.Contig1_All::g.149::m.149	3xCarbamidomethyl [C9; C23; C24]; 1xOxidation [M6]; 1xTMT6plex [K25]; 1xTMT6plex [N-Term]	1.224e-07	75	3.838e-05	3277.55	-0.62	0	1.15333e+06	1.83293e+06	1.42644e+06	1.54733e+06	1.52104e+06	1.56372e+06
[R].IGLAGLAVMGQNLALNIAEK.[G]	1	Gene.83730::Unigene21384_All::g.83730::m.83730	1xTMT6plex [K20]; 1xTMT6plex [N-Term]	7.751e-06	50	3.838e-05	2454.45	1.29	0	316580	220025	260968	360053	385091	331484
[R].IGLAGLAVMGQNLALNIAEK.[G]	3	Gene.83730::Unigene21384_All::g.83730::m.83730	1xOxidation [M9]; 1xTMT6plex [K20]; 1xTMT6plex [N-Term]	7.201e-06	52	3.838e-05	2470.45	-0.69	0	2.45991e+06	2.10189e+06	2.07743e+06	2.83004e+06	3.09853e+06	3.00608e+06
[R].IGLAGLAVMGQNLALNVAEK.[G]	7	Gene.22545::CL3051.Contig4_All::g.22545::m.22545; Gene.22540::CL3051.Contig2_All::g.22540::m.22540; Gene.22537::CL3051.Contig1_All::g.22537::m.22537	1xTMT6plex [K20]; 1xTMT6plex [N-Term]	2.357e-06	46	3.838e-05	2440.44	0.41	0	4.2296e+06	3.66638e+06	3.99816e+06	5.24694e+06	5.53293e+06	5.69664e+06
[R].IGLAGLAVMGQNLALNVAEK.[G]	3	Gene.22545::CL3051.Contig4_All::g.22545::m.22545; Gene.22540::CL3051.Contig2_All::g.22540::m.22540; Gene.22537::CL3051.Contig1_All::g.22537::m.22537	1xOxidation [M9]; 1xTMT6plex [K20]; 1xTMT6plex [N-Term]	1.167e-06	61	3.838e-05	2456.43	0.89	0	1.94217e+06	1.80273e+06	1.87089e+06	1.98913e+06	2.03595e+06	2.00024e+06
[K].TVQNSMASCVNYLVNGGNPTQTCCK.[G]	3	Gene.149::CL18.Contig1_All::g.149::m.149	3xCarbamidomethyl [C9; C23; C24]; 1xTMT6plex [K25]; 1xTMT6plex [N-Term]	1.537e-08	87	3.838e-05	3261.55	-2.55	0	927652	1.47046e+06	1.20119e+06	1.2608e+06	1.18394e+06	1.18575e+06
[R].TVQLHNVVIDWQSQSGK.[L]	1	Gene.69749::Unigene8224_All::g.69749::m.69749	1xTMT6plex [K17]; 1xTMT6plex [N-Term]	1.247e-06	50	3.838e-05	2397.33	-0.71	0	411447	393250	366577	429421	432336	389397
[K].TVQGIVQELEK.[K]	4	Gene.86761::Unigene24210_All::g.86761::m.86761	1xTMT6plex [K11]; 1xTMT6plex [N-Term]	5.804e-05	25	3.838e-05	1702.02	1.55	0	1.00479e+07	8.68198e+06	8.65262e+06	1.87648e+07	1.96832e+07	2.05416e+07
[K].IGIDEEVFVVDLK.[N]	4	Gene.75487::Unigene13621_All::g.75487::m.75487	1xTMT6plex [K13]; 1xTMT6plex [N-Term]	2.594e-06	62	3.838e-05	1934.13	-1.2	0	1.52452e+07	1.39315e+07	1.35489e+07	2.3552e+07	2.35223e+07	1.87018e+07
[K].LGLDGLVVIGGDDSNTNACLLAENFR.[A]	3	Gene.86678::Unigene24142_All::g.86678::m.86678	1xCarbamidomethyl [C19]; 1xTMT6plex [N-Term]	1.538e-07	50	3.838e-05	2962.51	0.41	0	1.23002e+06	1.06464e+06	1.12526e+06	1.40156e+06	1.36608e+06	1.46036e+06
[K].TVQGGISATAAMGK.[G]	3	Gene.23426::CL3232.Contig4_All::g.23426::m.23426; Gene.40109::CL6570.Contig2_All::g.40109::m.40109; Gene.23419::CL3232.Contig1_All::g.23419::m.23419	1xOxidation [M12]; 1xTMT6plex [K14]; 1xTMT6plex [N-Term]	5.513e-05	64	3.838e-05	1765.99	-2.92	0	1.46116e+06	1.76962e+06	1.67898e+06	3.98491e+06	4.22594e+06	4.18432e+06
[K].LGIDPEIINALAK.[K]	2	Gene.8996::CL923.Contig23_All::g.8996::m.8996	1xTMT6plex [K13]; 1xTMT6plex [N-Term]	7.08e-05	52	3.838e-05	1825.12	-0.33	0	3.97178e+06	3.32544e+06	3.45277e+06	6.43373e+06	6.49365e+06	6.08176e+06
[K].IGIDPFLFSSDAAEELK.[Q]	1	Gene.34091::CL5234.Contig1_All::g.34091::m.34091	1xTMT6plex [K17]; 1xTMT6plex [N-Term]	2.55e-05	43	3.838e-05	2310.26	-1.85	0	1.0454e+06	1.11056e+06	1.09827e+06	1.59134e+06	1.65245e+06	1.71477e+06
[K].LGIDQDIVNALAGK.[G]	1	Gene.8975::CL923.Contig6_All::g.8975::m.8975	1xTMT6plex [K14]; 1xTMT6plex [N-Term]	2.706e-05	55	3.838e-05	1885.12	-2.37	0	532355	453203	363111	752232	788872	805540
[K].TVQGGISATAAMGK.[G]	15	Gene.23426::CL3232.Contig4_All::g.23426::m.23426; Gene.40109::CL6570.Contig2_All::g.40109::m.40109; Gene.23419::CL3232.Contig1_All::g.23419::m.23419	1xTMT6plex [K14]; 1xTMT6plex [N-Term]	3.558e-07	65	3.838e-05	1749.99	-1.81	0	1.30221e+07	1.12766e+07	1.11352e+07	2.46311e+07	2.56647e+07	2.59916e+07
[R].TVQFVDWCPTGFK.[C]	4	Gene.69960::Unigene8364_All::g.69960::m.69960	1xCarbamidomethyl [C8]; 1xTMT6plex [K13]; 1xTMT6plex [N-Term]	6.195e-05	35	3.838e-05	2043.08	-2.54	0	1.45736e+07	1.57621e+07	1.44203e+07	1.53172e+07	1.60195e+07	1.4471e+07
[R].LGLEGASVVVSSR.[K]	9	Gene.51433::CL9769.Contig1_All::g.51433::m.51433	1xTMT6plex [N-Term]	2.241e-06	36	3.838e-05	1502.87	0.15	0	1.3343e+07	1.2465e+07	1.17387e+07	1.12272e+07	1.12431e+07	1.13817e+07
[R].LGLFAGDLSQQLYGK.[L]	3	Gene.18316::CL2346.Contig4_All::g.18316::m.18316	1xTMT6plex [K15]; 1xTMT6plex [N-Term]	1.375e-07	74	3.838e-05	2068.18	-0.91	0	3.75916e+06	3.57107e+06	4.51114e+06	5.36562e+06	5.05428e+06	5.3919e+06
[R].LGLFDGNPAFQPYGK.[L]	2	Gene.51524::CL9799.Contig2_All::g.51524::m.51524	1xTMT6plex [K15]; 1xTMT6plex [N-Term]	3.253e-05	46	3.838e-05	2082.14	-2.11	0	2.51825e+06	2.11784e+06	2.30134e+06	3.97327e+06	4.78709e+06	4.35505e+06
[R].TVRPVVETGYENLLLVR.[L]	4	Gene.34655::CL5347.Contig1_All::g.34655::m.34655	1xTMT6plex [N-Term]	2.874e-06	30	3.838e-05	2187.27	-1.59	0	4.355e+06	4.20087e+06	4.83545e+06	4.14708e+06	4.38671e+06	4.25384e+06
[K].TVSVNQFQVK.[D]	3	Gene.55483::CL11008.Contig2_All::g.55483::m.55483; Gene.55481::CL11008.Contig1_All::g.55481::m.55481	1xTMT6plex [K10]; 1xTMT6plex [N-Term]	4.305e-05	47	3.838e-05	1607.95	-3.36	0	2.71146e+06	2.40813e+06	2.4341e+06	3.08781e+06	3.23493e+06	3.13857e+06
[K].TVSDAEVSSLFSQFGTIK.[E]	4	Gene.5015::CL463.Contig10_All::g.5015::m.5015	1xTMT6plex [K18]; 1xTMT6plex [N-Term]	1.846e-06	43	3.838e-05	2374.29	-1.04	0	7.08918e+06	5.92551e+06	6.19014e+06	8.30543e+06	7.77283e+06	8.05587e+06
[R].LGGSLQDQVIYDVGYMK.[Q]	1	Gene.31295::CL4583.Contig17_All::g.31295::m.31295	1xTMT6plex [K17]; 1xTMT6plex [N-Term]	4.775e-05	30	3.838e-05	2344.26	1.26	0	1.31944e+06	1.17863e+06	1.01036e+06	1.21534e+06	1.27047e+06	1.18681e+06
[R].LGFHEANFGWGDPVNVTAPQLLGK.[G]	1	Gene.60034::CL12245.Contig9_All::g.60034::m.60034; Gene.60024::CL12245.Contig2_All::g.60024::m.60024	1xTMT6plex [K24]; 1xTMT6plex [N-Term]	3.308e-06	25	3.838e-05	3025.63	-0.88	0	1.33756e+06	1.12212e+06	1.28149e+06	4.67121e+06	4.31986e+06	4.35389e+06
[R].LGFHEVDFGSGDAVNISPIQQR.[L]	2	Gene.86495::Unigene24018_All::g.86495::m.86495	1xTMT6plex [N-Term]	4.069e-06	39	3.838e-05	2615.34	-2.1	0	1.19989e+07	1.07857e+07	1.1408e+07	8.7163e+06	8.91268e+06	8.29889e+06
[R].LGFHEVDFGWGEAVNVKPVQR.[M]	1	Gene.64609::Unigene3561_All::g.64609::m.64609	1xTMT6plex [K17]; 1xTMT6plex [N-Term]	6.346e-07	35	3.838e-05	2842.54	-2.33	0	554581	419189	489366	1.81088e+06	1.66504e+06	1.76682e+06
[R].LGFNEVDFGWGDAVNVCPIQR.[M]	1	Gene.64181::Unigene3199_All::g.64181::m.64181	1xCarbamidomethyl [C17]; 1xTMT6plex [N-Term]	2.392e-08	49	3.838e-05	2622.3	-2.44	0	358159	356959	419872	667102	685685	647882
[R].LGFNEVNFGWGDAVNVCPVQR.[M]	3	Gene.65881::Unigene4662_All::g.65881::m.65881	1xCarbamidomethyl [C17]; 1xTMT6plex [N-Term]	1.261e-08	62	3.838e-05	2607.3	0.6	0	1.68218e+06	1.45837e+06	1.38902e+06	3.93636e+06	3.91361e+06	3.94336e+06
[R].IGFNTEVYSTSEVDR.[I]	1	Gene.33625::CL5119.Contig1_All::g.33625::m.33625	1xTMT6plex [N-Term]	1.044e-05	67	3.838e-05	1945.97	-1.35	0	726449	604370	584505	639601	689461	668282
[K].IGFPGATQASEAAGK.[Y]	1	Gene.37864::CL6064.Contig1_All::g.37864::m.37864	1xTMT6plex [K15]; 1xTMT6plex [N-Term]	1.722e-07	82	3.838e-05	1863.04	-1.11	0	839649	842806	840848	586560	609421	574122
[R].IGFTDEFVEEMEPK.[F]	2	Gene.37559::CL5990.Contig1_All::g.37559::m.37559	1xTMT6plex [K14]; 1xTMT6plex [N-Term]	6.805e-06	64	3.838e-05	2129.09	-3.43	0	9.55394e+06	7.27432e+06	8.35861e+06	8.82668e+06	8.28662e+06	9.32173e+06
[R].LGFYEADFGWGGPLNVSSLQR.[L]	1	Gene.65887::Unigene4669_All::g.65887::m.65887	1xTMT6plex [N-Term]	1.119e-05	26	3.838e-05	2542.29	0.32	0	378438	300362	289623	447925	416110	441846
[K].IGGADDVFVGDIR.[Q]	3	Gene.75414::Unigene13560_All::g.75414::m.75414	1xTMT6plex [N-Term]	5.003e-06	40	3.838e-05	1562.84	-0.17	0	2.86417e+06	2.76604e+06	2.6207e+06	2.85809e+06	2.81713e+06	2.63832e+06
[K].IGGAIEEAMSQGNIPIEQIR.[K]	1	Gene.24886::CL3464.Contig1_All::g.24886::m.24886	1xTMT6plex [N-Term]	7.006e-07	70	3.838e-05	2355.25	-1.49	0	1.98109e+06	1.45771e+06	1.6799e+06	1.95226e+06	2.09009e+06	1.81991e+06
[K].IGGAIEEAMSQGNIPIEQIR.[K]	1	Gene.24886::CL3464.Contig1_All::g.24886::m.24886	1xOxidation [M9]; 1xTMT6plex [N-Term]	5.971e-05	38	3.838e-05	2371.25	-0.9	0	931375	793280	911243	1.05163e+06	964591	1.04212e+06
[K].IGGASELEVGEK.[K]	4	Gene.51683::CL9845.Contig2_All::g.51683::m.51683	1xTMT6plex [K12]; 1xTMT6plex [N-Term]	3.502e-06	59	3.838e-05	1646.94	-3.08	0	1.05405e+07	9.96719e+06	9.3263e+06	9.69986e+06	9.97005e+06	1.03026e+07
[K].IGGASETEVGEKK.[D]	2	Gene.51685::CL9845.Contig3_All::g.51685::m.51685	2xTMT6plex [K12; K13]; 1xTMT6plex [N-Term]	1.551e-05	15	3.838e-05	1992.16	-0.11	1	4.71177e+06	4.68101e+06	4.30955e+06	4.0965e+06	3.68292e+06	3.94999e+06
[K].TVSNIGPNDVNAVTWGVFPAK.[E]	3	Gene.75424::Unigene13567_All::g.75424::m.75424	1xTMT6plex [K21]; 1xTMT6plex [N-Term]	1.788e-07	54	3.838e-05	2644.45	-2.83	0	4.45144e+06	3.60658e+06	3.78001e+06	7.97186e+06	6.70985e+06	7.45571e+06
[K].TVSIQPGGEDLAVSLATTK.[T]	7	Gene.46195::CL8168.Contig2_All::g.46195::m.46195; Gene.46194::CL8168.Contig1_All::g.46194::m.46194	1xTMT6plex [K19]; 1xTMT6plex [N-Term]	2.435e-07	51	3.838e-05	2345.33	0.62	0	1.26232e+07	1.22101e+07	1.36892e+07	1.41802e+07	1.4306e+07	1.42215e+07
[R].TVSGVAGPLVILEK.[V]	3	Gene.35522::CL5535.Contig1_All::g.35522::m.35522	1xTMT6plex [K14]; 1xTMT6plex [N-Term]	3.418e-05	34	3.838e-05	1841.15	-1.15	0	9.85562e+06	9.05759e+06	1.02143e+07	1.05022e+07	1.35396e+07	1.104e+07
[K].LGGLTAIVEELNR.[E]	2	Gene.13483::CL1579.Contig2_All::g.13483::m.13483	1xTMT6plex [N-Term]	8.433e-06	58	3.838e-05	1613.94	0.18	0	1.0747e+06	975065	913877	1.48788e+06	1.61022e+06	1.53417e+06
[R].LGGMDAQEADER.[K]	1	Gene.5428::CL497.Contig1_All::g.5428::m.5428	1xTMT6plex [N-Term]	1.003e-05	64	3.838e-05	1520.72	-2.33	0	1.02501e+06	855341	1.04614e+06	1.76909e+06	1.55363e+06	1.59147e+06
[K].LGGMIFDTGSSYTYFTK.[Q]	1	Gene.48502::CL8864.Contig2_All::g.48502::m.48502	1xTMT6plex [K17]; 1xTMT6plex [N-Term]	6.022e-05	20	3.838e-05	2346.21	2.29	0	1.15097e+06	1.03183e+06	1.09175e+06	1.21069e+06	1.21561e+06	1.21567e+06
[R].IGGNILAGFDPNILAEAWGVR.[R]	22	Gene.107955::Unigene63379_All::g.107955::m.107955; Gene.81337::Unigene19090_All::g.81337::m.81337; Gene.7554::CL754.Contig10_All::g.7554::m.7554; Gene.83133::Unigene20947_All::g.83133::m.83133; Gene.81333::Unigene19089_All::g.81333::m.81333	1xTMT6plex [N-Term]	1.526e-07	58	3.838e-05	2412.32	-0.57	0	3.18226e+07	3.05717e+07	3.2257e+07	2.57541e+07	2.47855e+07	3.09434e+07
[R].IGGNILAGFDPNILAEAWGVRR.[E]	1	Gene.107955::Unigene63379_All::g.107955::m.107955; Gene.81337::Unigene19090_All::g.81337::m.81337; Gene.7554::CL754.Contig10_All::g.7554::m.7554; Gene.83133::Unigene20947_All::g.83133::m.83133; Gene.81333::Unigene19089_All::g.81333::m.81333	1xTMT6plex [N-Term]	9.503e-06	44	3.838e-05	2568.42	-1.86	1	621470	563958	520567	513048	515902	493554
[R].IGGNILAGFDTK.[I]	10	Gene.81341::Unigene19091_All::g.81341::m.81341	1xTMT6plex [K12]; 1xTMT6plex [N-Term]	1.414e-05	63	3.838e-05	1663.98	-0.67	0	4.49492e+08	6.6023e+08	8.39784e+08	2.68411e+08	3.27362e+08	6.41752e+08
[K].TVSELGIFGAYLK.[K]	1	Gene.41249::CL6872.Contig6_All::g.41249::m.41249	1xTMT6plex [K13]; 1xTMT6plex [N-Term]	2.284e-05	23	3.838e-05	1856.09	-0.42	0	752328	620137	616973	739194	641741	690529
[R].LGGNSAFIGK.[V]	1	Gene.72119::Unigene10568_All::g.72119::m.72119	1xTMT6plex [K10]; 1xTMT6plex [N-Term]	6.608e-05	26	3.838e-05	1421.85	0.9	0	816629	777384	850970	1.21245e+06	1.14473e+06	1.23006e+06
[R].LGGPLLFLAESQELSR.[F]	2	Gene.75225::Unigene13416_All::g.75225::m.75225	1xTMT6plex [N-Term]	2.377e-05	44	3.838e-05	1959.11	-0.62	0	1.26006e+06	880676	755370	980417	900709	959689
[K].IGGQVLDATLVLK.[D]	2	Gene.56348::CL11300.Contig3_All::g.56348::m.56348; Gene.56346::CL11300.Contig1_All::g.56346::m.56346	1xTMT6plex [K13]; 1xTMT6plex [N-Term]	1.103e-05	42	3.838e-05	1785.12	0.17	0	3.05577e+06	3.00322e+06	2.82568e+06	5.35293e+06	5.24148e+06	5.28905e+06
[K].LGGSEIVQYLK.[G]	1	Gene.75371::Unigene13529_All::g.75371::m.75371	1xTMT6plex [K11]; 1xTMT6plex [N-Term]	1.399e-05	53	3.838e-05	1665	-0.89	0	2.63497e+06	2.39568e+06	2.06979e+06	2.59696e+06	2.5835e+06	2.60341e+06
[K].IGGSGVLVSPLTYIFDEEPPR.[W]	1	Gene.78273::Unigene16292_All::g.78273::m.78273	1xTMT6plex [N-Term]	8.753e-06	63	3.838e-05	2475.33	-0.6	0	969249	871893	905407	1.32768e+06	1.52166e+06	1.41634e+06
[R].LGGSSLLGCVVYGR.[V]	1	Gene.54483::CL10675.Contig1_All::g.54483::m.54483	1xCarbamidomethyl [C9]; 1xTMT6plex [N-Term]	1.518e-05	46	3.838e-05	1666.91	0.62	0	2.35954e+06	1.07108e+06	812389	550191	566420	521428
[R].IEYGPSQPFK.[G]	19	Gene.13725::CL1621.Contig1_All::g.13725::m.13725	1xTMT6plex [K10]; 1xTMT6plex [N-Term]	6.119e-05	33	3.838e-05	1623.91	0.79	0	2.2257e+07	2.13651e+07	2.11921e+07	4.51045e+07	4.38396e+07	4.05617e+07
[K].IFVGGIPTSITEDEFK.[N]	5	Gene.2394::CL205.Contig1_All::g.2394::m.2394	1xTMT6plex [K16]; 1xTMT6plex [N-Term]	5.615e-07	45	3.838e-05	2211.23	0.3	0	2.00308e+07	1.88034e+07	2.10677e+07	2.15604e+07	2.11938e+07	2.15834e+07
[K].IFVGGLPATLTEDEFK.[K]	2	Gene.83642::Unigene21314_All::g.83642::m.83642	1xTMT6plex [K16]; 1xTMT6plex [N-Term]	6.581e-08	84	3.838e-05	2195.24	0.77	0	6.29544e+06	5.4415e+06	5.57469e+06	6.45494e+06	5.9406e+06	5.73101e+06
[R].TYEFADIEWVPSHGK.[A]	3	Gene.13763::CL1625.Contig4_All::g.13763::m.13763	1xTMT6plex [K15]; 1xTMT6plex [N-Term]	5.657e-05	28	3.838e-05	2237.16	-1.31	0	8.70749e+06	6.04966e+06	5.89638e+06	7.74178e+06	7.32179e+06	8.31822e+06
[K].TYEDNLVGGLTVFAPSDSAFK.[S]	20	Gene.89229::Unigene26592_All::g.89229::m.89229	1xTMT6plex [K21]; 1xTMT6plex [N-Term]	6.777e-08	94	3.838e-05	2689.41	0.77	0	1.96436e+07	1.8298e+07	1.83321e+07	2.77059e+07	2.83145e+07	2.94731e+07
[K].TYEDAITTGLTLFAPTDEAFAGPVMAK.[L]	5	Gene.13327::CL1557.Contig6_All::g.13327::m.13327	1xOxidation [M25]; 1xTMT6plex [K27]; 1xTMT6plex [N-Term]	1.261e-07	58	3.838e-05	3304.71	4.6	0	4.80196e+06	4.715e+06	4.43578e+06	3.87424e+06	3.71352e+06	3.93725e+06
[K].IFEVGDVVILDSEK.[D]	2	Gene.43328::CL7412.Contig1_All::g.43328::m.43328	1xTMT6plex [K14]; 1xTMT6plex [N-Term]	5.591e-06	72	3.838e-05	2021.16	-1.29	0	4.86724e+06	4.56346e+06	4.79609e+06	6.52506e+06	6.24452e+06	5.99005e+06
[K].LFEVNTAPLR.[T]	4	Gene.72735::Unigene11017_All::g.72735::m.72735	1xTMT6plex [N-Term]	5.868e-05	29	3.838e-05	1388.81	-1.62	0	5.12966e+06	5.27242e+06	5.23128e+06	4.60633e+06	4.86636e+06	4.40832e+06
[K].TYEDAITTGLTLFAPTDEAFAGPVMAK.[L]	6	Gene.13327::CL1557.Contig6_All::g.13327::m.13327	1xTMT6plex [K27]; 1xTMT6plex [N-Term]	7.024e-08	62	3.838e-05	3288.71	-0.74	0	2.83269e+07	2.23456e+07	2.15571e+07	2.22031e+07	2.1901e+07	2.00558e+07
[K].LFFGQEEIAIPVHSAIEAACK.[V]	3	Gene.78277::Unigene16295_All::g.78277::m.78277	1xCarbamidomethyl [C20]; 1xTMT6plex [K21]; 1xTMT6plex [N-Term]	1.025e-06	76	3.838e-05	2788.51	-0.93	0	2.36287e+06	2.2676e+06	2.43544e+06	4.31108e+06	4.15408e+06	3.91198e+06
[R].LFFHDCFVEGCDASVIIQSTANNK.[A]	1	Gene.11834::CL1348.Contig2_All::g.11834::m.11834	2xCarbamidomethyl [C6; C11]; 1xTMT6plex [K24]; 1xTMT6plex [N-Term]	8.406e-06	24	3.838e-05	3230.6	-1.21	0	1.13758e+06	1.20718e+06	1.16918e+06	1.51576e+06	1.2251e+06	1.25017e+06
[K].IFFHTDAAQAAGK.[I]	1	Gene.37274::CL5927.Contig1_All::g.37274::m.37274	1xTMT6plex [K13]; 1xTMT6plex [N-Term]	7.206e-05	53	3.838e-05	1835.02	-1.87	0	4.52738e+06	4.21387e+06	4.2555e+06	5.20197e+06	5.29782e+06	4.8532e+06
[R].IFFNDGGFLIDMDTNTASLSK.[I]	1	Gene.13586::CL1597.Contig4_All::g.13586::m.13586	1xTMT6plex [K21]; 1xTMT6plex [N-Term]	1.007e-06	61	3.838e-05	2764.43	1.44	0	731938	601062	790459	1.06036e+06	1.06942e+06	1.01894e+06
[K].LFFYCEVEPAVGGETPIVLSHLVYQK.[M]	2	Gene.34648::CL5343.Contig2_All::g.34648::m.34648	1xCarbamidomethyl [C5]; 1xTMT6plex [K26]; 1xTMT6plex [N-Term]	1.883e-07	64	3.838e-05	3453.85	-2.76	0	1.03065e+06	1.04975e+06	1.0917e+06	1.54422e+06	1.37852e+06	1.41816e+06
[R].LFGANSMVQVSDK.[V]	5	Gene.49618::CL9186.Contig3_All::g.49618::m.49618; Gene.49617::CL9186.Contig2_All::g.49617::m.49617	1xTMT6plex [K13]; 1xTMT6plex [N-Term]	1.904e-06	61	3.838e-05	1854.02	-3.27	0	3.92284e+06	3.93866e+06	4.15108e+06	4.69881e+06	5.04374e+06	5.5685e+06
[R].LFGANSMVQVSDK.[V]	3	Gene.49618::CL9186.Contig3_All::g.49618::m.49618; Gene.49617::CL9186.Contig2_All::g.49617::m.49617	1xOxidation [M7]; 1xTMT6plex [K13]; 1xTMT6plex [N-Term]	7.273e-05	67	3.838e-05	1870.01	1.76	0	4.49331e+06	4.78148e+06	4.77303e+06	3.98097e+06	4.13167e+06	4.14301e+06
[R].IFGEGFVSTGGIETTK.[E]	2	Gene.23130::CL3171.Contig2_All::g.23130::m.23130	1xTMT6plex [K16]; 1xTMT6plex [N-Term]	4.18e-07	47	3.838e-05	2101.16	-1.23	0	1.64782e+06	1.53792e+06	1.39472e+06	1.05593e+07	9.6256e+06	1.4586e+07
[R].IFGESGIGELAGEEHKR.[I]	2	Gene.25895::CL3630.Contig2_All::g.25895::m.25895	1xTMT6plex [K16]; 1xTMT6plex [N-Term]	2.723e-05	29	3.838e-05	2287.24	-0.81	1	1.30443e+06	1.11745e+06	923213	1.15603e+06	1.18631e+06	1.14932e+06
[R].TYDLLHAWTVFSDISEK.[D]	4	Gene.7158::CL702.Contig1_All::g.7158::m.7158	1xTMT6plex [K17]; 1xTMT6plex [N-Term]	1.899e-05	36	3.838e-05	2483.32	0.09	0	1.39559e+06	1.198e+06	1.22138e+06	2.87495e+06	2.84203e+06	3.00695e+06
[R].IFGGDEQNPK.[Q]	1	Gene.25098::CL3505.Contig1_All::g.25098::m.25098	1xTMT6plex [K10]; 1xTMT6plex [N-Term]	6.366e-05	40	3.838e-05	1562.86	0.44	0	1.26851e+06	1.56234e+06	1.38971e+06	1.56588e+06	1.60024e+06	1.51439e+06
[R].TYDLLHADHLFTGLK.[K]	3	Gene.12674::CL1467.Contig1_All::g.12674::m.12674	1xTMT6plex [K15]; 1xTMT6plex [N-Term]	2.684e-05	49	3.838e-05	2202.23	-1.21	0	2.56083e+06	2.3257e+06	2.27442e+06	5.27921e+06	5.02161e+06	5.02914e+06
[R].IFGHEAAGIVESVGEGVTDLK.[V]	6	Gene.14209::CL1709.Contig8_All::g.14209::m.14209	1xTMT6plex [K21]; 1xTMT6plex [N-Term]	6.839e-09	49	3.838e-05	2586.42	-0.16	0	2.32274e+07	2.02784e+07	2.15752e+07	2.03716e+07	1.96611e+07	1.98634e+07
[R].IFGHEASGIVESVGEGVTDMK.[E]	5	Gene.80759::Unigene18639_All::g.80759::m.80759; Gene.89220::Unigene26587_All::g.89220::m.89220	1xTMT6plex [K21]; 1xTMT6plex [N-Term]	5.194e-09	48	3.838e-05	2620.37	-3.2	0	3.77692e+07	2.74785e+07	3.10195e+07	1.92938e+07	1.79345e+07	1.94363e+07
[R].IFGHEASGIVESVGEGVTDMK.[E]	4	Gene.80759::Unigene18639_All::g.80759::m.80759; Gene.89220::Unigene26587_All::g.89220::m.89220	1xOxidation [M20]; 1xTMT6plex [K21]; 1xTMT6plex [N-Term]	2.394e-05	33	3.838e-05	2636.36	1.19	0	3.43481e+06	2.86854e+06	2.98439e+06	2.71891e+06	2.78453e+06	2.74931e+06
[R].LFGVTTLDIVR.[A]	2	Gene.60124::CL12258.Contig6_All::g.60124::m.60124	1xTMT6plex [N-Term]	3.165e-05	43	3.838e-05	1462.88	-0.74	0	1.51371e+07	2.42215e+07	3.47775e+06	6.2103e+06	4.59481e+06	3.37865e+06
[K].LFGYEMVLPMNTGAEAVETALK.[L]	3	Gene.59431::CL12116.Contig1_All::g.59431::m.59431	1xTMT6plex [K22]; 1xTMT6plex [N-Term]	1.034e-05	67	3.838e-05	2842.51	-1.15	0	2.3972e+06	1.7636e+06	2.12246e+06	2.61661e+06	2.94794e+06	3.20473e+06
[K].LFGYEMVLPMNTGAEAVETALK.[L]	3	Gene.59431::CL12116.Contig1_All::g.59431::m.59431	1xOxidation [M]; 1xTMT6plex [K22]; 1xTMT6plex [N-Term]	5.314e-06	65	3.838e-05	2858.51	-2.33	0	1.57989e+06	1.56539e+06	1.55224e+06	1.73916e+06	2.04299e+06	1.97045e+06
[K].LFGYEMVLPMNTGAEAVETALK.[L]	1	Gene.59431::CL12116.Contig1_All::g.59431::m.59431	2xOxidation [M6; M10]; 1xTMT6plex [K22]; 1xTMT6plex [N-Term]	4.994e-05	46	3.838e-05	2874.5	-0.85	0	592732	584861	546362	539689	554505	507955
[K].IFHAGTAFDSDGNMIAAGGR.[V]	1	Gene.45632::CL7996.Contig2_All::g.45632::m.45632	1xOxidation [M14]; 1xTMT6plex [N-Term]	9.021e-05	25	3.838e-05	2253.09	-0.45	0	1.90215e+06	2.03077e+06	1.77046e+06	1.67598e+06	1.96107e+06	1.6282e+06
[R].IFHEASQSDTALFNR.[L]	2	Gene.15245::CL1882.Contig2_All::g.15245::m.15245	1xTMT6plex [N-Term]	2.086e-05	54	3.838e-05	1965	-0.39	0	2.83472e+06	2.54717e+06	2.84708e+06	2.83707e+06	2.75308e+06	2.71048e+06
[K].LFKDEMEAMIIK.[Y]	2	Gene.86495::Unigene24018_All::g.86495::m.86495	2xTMT6plex [K3; K12]; 1xTMT6plex [N-Term]	3.087e-05	6	3.838e-05	2155.25	-0.13	1	3.56447e+06	3.40611e+06	3.62589e+06	1.12096e+07	1.28871e+07	1.28213e+07
[R].TYCAEIAHNVSSLK.[R]	4	Gene.24418::CL3406.Contig1_All::g.24418::m.24418	1xCarbamidomethyl [C3]; 1xTMT6plex [K14]; 1xTMT6plex [N-Term]	1.331e-05	43	3.838e-05	2051.1	0.83	0	8.72991e+06	9.09413e+06	7.77384e+06	9.97039e+06	9.60179e+06	9.87587e+06
[R].LFENTGFLITEEELR.[M]	1	Gene.32723::CL4891.Contig2_All::g.32723::m.32723	1xTMT6plex [N-Term]	9.099e-06	23	3.838e-05	2040.09	0.38	0	750707	628639	681176	838752	830764	845190
[R].IFLEDGHQIACAQSFAK.[N]	4	Gene.49342::CL9096.Contig1_All::g.49342::m.49342	1xCarbamidomethyl [C11]; 1xTMT6plex [K17]; 1xTMT6plex [N-Term]	9.827e-06	34	3.838e-05	2393.27	-0.82	0	2.71527e+06	2.66921e+06	2.78256e+06	3.25872e+06	3.47275e+06	3.04516e+06
[K].IFENAEEFVAGR.[F]	1	Gene.67543::Unigene6051_All::g.67543::m.67543	1xTMT6plex [N-Term]	6.58e-05	25	3.838e-05	1610.84	-2.13	0	2.11804e+06	2.03915e+06	2.08715e+06	4.33678e+06	2.82544e+06	3.17724e+06
[K].LFEIGAGTSEIR.[R]	4	Gene.86560::Unigene24070_All::g.86560::m.86560	1xTMT6plex [N-Term]	6.671e-06	50	3.838e-05	1521.85	0.75	0	2.07809e+06	1.96283e+06	1.99863e+06	2.6787e+06	2.84057e+06	2.63089e+06
[K].LEYLEEAYTTSNWIVR.[I]	13	Gene.55144::CL10886.Contig1_All::g.55144::m.55144	1xTMT6plex [N-Term]	5.039e-08	64	3.838e-05	2216.14	0.41	0	7.92881e+06	6.6449e+06	6.85725e+06	9.22442e+06	9.18314e+06	8.88478e+06
[R].TYPEEMIQTGISTIDVMNSIAR.[G]	2	Gene.35522::CL5535.Contig1_All::g.35522::m.35522	1xOxidation [M]; 1xTMT6plex [N-Term]	4.429e-06	46	3.838e-05	2714.36	-0.75	0	1.97584e+06	1.92492e+06	1.62903e+06	1.74421e+06	1.59159e+06	2.345e+06
[R].LEYIYGNYFQR.[L]	1	Gene.49388::CL9115.Contig2_All::g.49388::m.49388	1xTMT6plex [N-Term]	2.667e-05	30	3.838e-05	1694.87	-0.45	0	929632	718348	621019	843039	813346	856368
[R].TYPEEMIQTGISTIDVMNSIAR.[G]	6	Gene.35522::CL5535.Contig1_All::g.35522::m.35522	1xTMT6plex [N-Term]	1.758e-06	81	3.838e-05	2698.36	-2.68	0	1.55831e+06	1.15598e+06	1.52473e+06	1.47827e+06	1.54209e+06	1.50396e+06
[K].IEYSMQLNASR.[L]	1	Gene.78209::Unigene16236_All::g.78209::m.78209	1xTMT6plex [N-Term]	2.933e-05	30	3.838e-05	1540.8	-1.09	0	2.27318e+06	2.01673e+06	1.9738e+06	2.10091e+06	2.03468e+06	1.95806e+06
[K].IEYTEEDYQKELEHIEK.[I]	1	Gene.771::CL77.Contig1_All::g.771::m.771	2xTMT6plex [K10; K17]; 1xTMT6plex [N-Term]	6.827e-05	29	3.838e-05	2883.52	-1.1	1	358538	274793	287087	742373	765874	943351
[K].IEYTGEKPPTPLLDTINYPK.[H]	2	Gene.54342::CL10631.Contig2_All::g.54342::m.54342	2xTMT6plex [K7; K20]; 1xTMT6plex [N-Term]	8.888e-06	24	3.838e-05	2976.69	1.23	0	2.76576e+06	1.97861e+06	2.22935e+06	8.4108e+06	8.01357e+06	9.26522e+06
[K].IEYVALCHTDAYTWSGK.[D]	3	Gene.81199::Unigene18987_All::g.81199::m.81199	1xCarbamidomethyl [C7]; 1xTMT6plex [K17]; 1xTMT6plex [N-Term]	8.266e-06	74	3.838e-05	2472.26	0.71	0	1.44703e+07	1.35479e+07	1.23694e+07	1.06853e+07	1.02035e+07	8.39752e+06
[K].LFAAEEISSMVLIK.[M]	2	Gene.59725::CL12182.Contig7_All::g.59725::m.59725; Gene.59731::CL12182.Contig9_All::g.59731::m.59731	1xTMT6plex [K14]; 1xTMT6plex [N-Term]	2.358e-06	69	3.838e-05	2009.18	0.73	0	821901	868724	953387	1.10023e+06	1.27425e+06	1.13908e+06
[K].TYMASPSPWFFK.[N]	2	Gene.29728::CL4315.Contig1_All::g.29728::m.29728; Gene.29729::CL4315.Contig2_All::g.29729::m.29729; Gene.29740::CL4315.Contig7_All::g.29740::m.29740; Gene.29744::CL4315.Contig9_All::g.29744::m.29744	1xTMT6plex [K12]; 1xTMT6plex [N-Term]	3.786e-06	58	3.838e-05	1920.01	0.57	0	1.62016e+07	1.46498e+07	1.66028e+07	1.13232e+07	1.10006e+07	1.29872e+07
[K].IFAGLLTSTGVIK.[T]	12	Gene.89229::Unigene26592_All::g.89229::m.89229	1xTMT6plex [K13]; 1xTMT6plex [N-Term]	3.063e-06	32	3.838e-05	1778.12	-1.16	0	7.31102e+06	5.96136e+06	6.38957e+06	9.58208e+06	1.06247e+07	1.06002e+07
[K].TYISASALEECFR.[C]	1	Gene.46612::CL8305.Contig2_All::g.46612::m.46612	1xCarbamidomethyl [C11]; 1xTMT6plex [N-Term]	3.391e-06	34	3.838e-05	1775.88	-1.01	0	1.62065e+06	1.6899e+06	1.5544e+06	1.08614e+06	1.27371e+06	931835
[R].LFAQVVDLLR.[F]	1	Gene.55998::CL11179.Contig2_All::g.55998::m.55998	1xTMT6plex [N-Term]	8.732e-05	44	3.838e-05	1402.86	-0.76	0	864544	683165	618442	1.29834e+06	1.15935e+06	1.14178e+06
[K].LFASWGVDYLK.[Y]	1	Gene.19924::CL2589.Contig2_All::g.19924::m.19924; Gene.19922::CL2589.Contig1_All::g.19922::m.19922	1xTMT6plex [K11]; 1xTMT6plex [N-Term]	7.988e-05	27	3.838e-05	1757	0.84	0	2.77759e+06	2.55453e+06	3.23989e+06	5.50732e+06	4.77867e+06	5.40034e+06
[R].TYLNLPSEIVPATLK.[K]	5	Gene.86656::Unigene24129_All::g.86656::m.86656; Gene.69959::Unigene8362_All::g.69959::m.69959	1xTMT6plex [K15]; 1xTMT6plex [N-Term]	6.336e-06	31	3.838e-05	2117.26	-1.94	0	6.63865e+06	7.13496e+06	7.17614e+06	9.68949e+06	9.35459e+06	9.24175e+06
[R].LFAVYTFGQPR.[V]	5	Gene.20487::CL2675.Contig1_All::g.20487::m.20487; Gene.20492::CL2675.Contig5_All::g.20492::m.20492	1xTMT6plex [N-Term]	2.204e-05	40	3.838e-05	1527.85	-0.25	0	6.53994e+06	6.16779e+06	6.1663e+06	1.06842e+07	1.21381e+07	1.09942e+07
[K].LFCETDCTLLEINPIAETTDGQLVAADAK.[L]	1	Gene.61925::Unigene917_All::g.61925::m.61925	2xCarbamidomethyl [C3; C7]; 1xTMT6plex [K29]; 1xTMT6plex [N-Term]	3.635e-07	52	3.838e-05	3666.86	-1.14	0	528441	493537	512343	583428	616939	494844
[R].TYLFLTTLGIDKDR.[L]	3	Gene.2534::CL225.Contig7_All::g.2534::m.2534; Gene.2520::CL225.Contig1_All::g.2520::m.2520	1xTMT6plex [K12]; 1xTMT6plex [N-Term]	7.8e-05	24	3.838e-05	2114.23	-1.82	1	6.61811e+06	5.6321e+06	5.62433e+06	6.27618e+06	6.56721e+06	6.67816e+06
[R].LFDEALYEAAK.[I]	2	Gene.83343::Unigene21101_All::g.83343::m.83343	1xTMT6plex [K11]; 1xTMT6plex [N-Term]	8.47e-05	54	3.838e-05	1727.96	-1.02	0	1.01486e+07	8.17655e+06	7.69571e+06	2.18936e+07	1.97318e+07	1.96637e+07
[K].IFDEECWTNVDR.[C]	1	Gene.67389::Unigene5911_All::g.67389::m.67389	1xCarbamidomethyl [C6]; 1xTMT6plex [N-Term]	9.057e-06	44	3.838e-05	1812.84	-1.73	0	340299	324108	291737	711770	607558	629063
[R].LFDILIQNAADLSDLATSGR.[D]	1	Gene.45764::CL8043.Contig2_All::g.45764::m.45764	1xTMT6plex [N-Term]	2.305e-05	68	3.838e-05	2362.28	1	0	139261	132101	155704	150081	196485	152205
[R].LFDQQLGIDTLTPIVSIQK.[R]	3	Gene.72766::Unigene11040_All::g.72766::m.72766	1xTMT6plex [K19]; 1xTMT6plex [N-Term]	1.037e-05	58	3.838e-05	2587.51	-1.16	0	1.42364e+06	1.32532e+06	1.57016e+06	2.38711e+06	2.38122e+06	2.54505e+06
[K].TYLADVTDYSATLSDTLFELIGK.[K]	6	Gene.440::CL48.Contig5_All::g.440::m.440; Gene.443::CL48.Contig6_All::g.443::m.443; Gene.460::CL48.Contig13_All::g.460::m.460; Gene.439::CL48.Contig4_All::g.439::m.439; Gene.511::CL48.Contig33_All::g.511::m.511	1xTMT6plex [K23]; 1xTMT6plex [N-Term]	7.033e-07	63	3.838e-05	2994.6	0.49	0	2.74936e+06	2.52754e+06	2.61916e+06	3.20583e+06	3.01931e+06	3.28595e+06
[K].TYHMIDDDEPILER.[A]	4	Gene.19842::CL2582.Contig5_All::g.19842::m.19842	1xTMT6plex [N-Term]	7.005e-05	30	3.838e-05	1975.96	0.58	0	5.27984e+06	5.51502e+06	5.17274e+06	1.10387e+07	1.12777e+07	9.94149e+06
[K].TYGLGPYSNPIK.[K]	2	Gene.70155::Unigene8518_All::g.70155::m.70155	1xTMT6plex [K12]; 1xTMT6plex [N-Term]	2.526e-05	21	3.838e-05	1768	-4.27	0	3.96616e+06	2.36151e+06	2.72387e+06	3.27854e+06	3.22667e+06	3.26469e+06
[R].TYFSATSAHTCTGDGNAMVAR.[A]	2	Gene.52641::CL10119.Contig2_All::g.52641::m.52641	1xCarbamidomethyl [C11]; 1xTMT6plex [N-Term]	2.915e-06	48	3.838e-05	2447.13	0.12	0	824244	800156	928123	1.04213e+06	1.10986e+06	908428
[R].IFEEEDHGFTLLDMEGHSSVEALR.[C]	1	Gene.58209::CL11823.Contig9_All::g.58209::m.58209	1xTMT6plex [N-Term]	8.216e-05	42	3.838e-05	2990.44	-5.79	0	519698	446667	502205	639920	606850	651769
[R].IFEEEDHGFTLLDMEGHSSVEALR.[C]	1	Gene.58209::CL11823.Contig9_All::g.58209::m.58209	1xOxidation [M14]; 1xTMT6plex [N-Term]	2.435e-05	53	3.838e-05	3006.44	-0.34	0	504896	387587	490035	471981	526239	526741
[K].TYELGGPEVFTTEQLVQLMFETIR.[E]	1	Gene.33958::CL5193.Contig2_All::g.33958::m.33958	1xOxidation [M19]; 1xTMT6plex [N-Term]	2.367e-05	48	3.838e-05	3046.56	-0.43	0	302186	234296	283474	284579	261914	244596
[R].IFEINPDHAIIK.[N]	6	Gene.16040::CL2000.Contig3_All::g.16040::m.16040	1xTMT6plex [K12]; 1xTMT6plex [N-Term]	5.005e-05	59	3.838e-05	1868.1	-3.69	0	2.21988e+07	2.20832e+07	2.44172e+07	3.31923e+07	3.64336e+07	3.33267e+07
[K].IFVGGLPATLTEDEFKK.[Y]	2	Gene.83642::Unigene21314_All::g.83642::m.83642	2xTMT6plex [K16; K17]; 1xTMT6plex [N-Term]	1.519e-05	22	3.838e-05	2552.49	-0.38	1	7.17657e+06	6.20426e+06	6.63588e+06	7.25108e+06	6.71536e+06	6.46643e+06
[K].LFIENEIEVLAK.[K]	2	Gene.72187::Unigene10619_All::g.72187::m.72187	1xTMT6plex [K12]; 1xTMT6plex [N-Term]	3.522e-06	73	3.838e-05	1876.12	0.97	0	1.52211e+06	1.46678e+06	1.58299e+06	1.93739e+06	2.13732e+06	2.16009e+06
[K].LFIGGISWETTEETLR.[E]	3	Gene.83642::Unigene21314_All::g.83642::m.83642	1xTMT6plex [N-Term]	2.587e-06	46	3.838e-05	2081.11	3.98	0	4.07759e+06	3.14496e+06	3.34068e+06	4.00716e+06	3.81814e+06	3.60552e+06
[R].LFQVEYAMEAIK.[L]	3	Gene.31549::CL4636.Contig1_All::g.31549::m.31549; Gene.31550::CL4636.Contig2_All::g.31550::m.31550	1xTMT6plex [K12]; 1xTMT6plex [N-Term]	3.232e-05	58	3.838e-05	1900.07	0.79	0	2.51903e+07	2.21336e+07	1.84747e+07	2.77113e+07	2.8447e+07	2.52203e+07
[R].LFQVEYAMEAVK.[Q]	2	Gene.57569::CL11650.Contig1_All::g.57569::m.57569	1xTMT6plex [K12]; 1xTMT6plex [N-Term]	8.14e-06	27	3.838e-05	1886.05	0.3	0	1.14432e+07	1.10993e+07	1.06061e+07	1.32953e+07	1.31753e+07	1.28638e+07
[R].LFQVEYAMEAVK.[Q]	3	Gene.57569::CL11650.Contig1_All::g.57569::m.57569	1xOxidation [M8]; 1xTMT6plex [K12]; 1xTMT6plex [N-Term]	8.749e-06	76	3.838e-05	1902.04	-0.62	0	1.16138e+07	1.20946e+07	1.13569e+07	1.04418e+07	1.05075e+07	9.30738e+06
[R].TWADVVGLSGEDAK.[Q]	2	Gene.72735::Unigene11017_All::g.72735::m.72735	1xTMT6plex [K14]; 1xTMT6plex [N-Term]	2.302e-05	52	3.838e-05	1906.03	-0.62	0	8.65712e+06	8.71914e+06	8.71963e+06	6.59825e+06	7.04083e+06	5.91807e+06
[K].TVYTFGDGLSYTNFK.[H]	1	Gene.88564::Unigene26151_All::g.88564::m.88564	1xTMT6plex [K15]; 1xTMT6plex [N-Term]	6.615e-07	34	3.838e-05	2171.14	0.85	0	891330	919644	863057	1.38054e+06	1.37496e+06	1.58515e+06
[R].LFSDVVGDALR.[S]	13	Gene.23426::CL3232.Contig4_All::g.23426::m.23426; Gene.23419::CL3232.Contig1_All::g.23419::m.23419	1xTMT6plex [N-Term]	2.015e-05	56	3.838e-05	1420.8	-0.35	0	4.05641e+07	3.96633e+07	3.71096e+07	7.53631e+07	7.40971e+07	7.42262e+07
[K].LFSECVVDAIK.[S]	6	Gene.40109::CL6570.Contig2_All::g.40109::m.40109	1xCarbamidomethyl [C5]; 1xTMT6plex [K11]; 1xTMT6plex [N-Term]	2.934e-05	60	3.838e-05	1738.98	-0.7	0	1.21675e+07	1.539e+07	1.33231e+07	8.24537e+07	7.72614e+07	7.26397e+07
[K].TVYMVDQLTADNAVYHK.[A]	1	Gene.89312::Unigene26650_All::g.89312::m.89312	1xOxidation [M4]; 1xTMT6plex [K17]; 1xTMT6plex [N-Term]	2.79e-05	20	3.838e-05	2442.27	2.69	0	1.68519e+06	1.37767e+06	1.32951e+06	1.893e+06	1.93875e+06	1.76032e+06
[K].TVYMVDQLTADNAVYHK.[A]	1	Gene.89312::Unigene26650_All::g.89312::m.89312	1xTMT6plex [K17]; 1xTMT6plex [N-Term]	1.291e-05	42	3.838e-05	2426.28	-0.12	0	363905	280358	271771	260313	289530	288009
[R].LFSFLQDSDIPLEK.[N]	3	Gene.58502::CL11905.Contig1_All::g.58502::m.58502	1xTMT6plex [K14]; 1xTMT6plex [N-Term]	5.907e-06	38	3.838e-05	2110.18	0.47	0	5.68635e+06	4.08713e+06	3.72333e+06	6.29204e+06	4.95212e+06	7.35469e+06
[R].IFSGAGGMGPPATDGPMLDSSEQVYISSLALLK.[M]	2	Gene.7647::CL775.Contig1_All::g.7647::m.7647	1xOxidation [M8]; 1xTMT6plex [K33]; 1xTMT6plex [N-Term]	3.918e-06	13	3.838e-05	3783.96	-2.01	0	1.676e+06	1.31093e+06	1.32186e+06	2.01199e+06	2.00644e+06	2.0241e+06
[K].TVYMFGDGLSYTNFEHK.[L]	1	Gene.88561::Unigene26150_All::g.88561::m.88561	1xTMT6plex [K17]; 1xTMT6plex [N-Term]	4.066e-05	27	3.838e-05	2467.24	2.47	0	986027	892134	721887	2.43476e+06	2.34883e+06	2.7363e+06
[R].IFSLPNLDLVTSR.[N]	3	Gene.61271::Unigene417_All::g.61271::m.61271	1xTMT6plex [N-Term]	5.428e-05	23	3.838e-05	1703.99	-1.09	0	1.91198e+06	1.719e+06	1.74687e+06	2.09254e+06	2.0705e+06	2.19484e+06
[R].LFSPEEISSMVLTK.[M]	6	Gene.59714::CL12182.Contig4_All::g.59714::m.59714; Gene.59711::CL12182.Contig3_All::g.59711::m.59711	1xTMT6plex [K14]; 1xTMT6plex [N-Term]	1.928e-06	33	3.838e-05	2039.15	0.39	0	2.715e+07	2.69224e+07	2.54417e+07	2.31124e+07	2.32751e+07	2.00995e+07
[R].LFSPEEISSMVLTK.[M]	6	Gene.59714::CL12182.Contig4_All::g.59714::m.59714; Gene.59711::CL12182.Contig3_All::g.59711::m.59711	1xOxidation [M10]; 1xTMT6plex [K14]; 1xTMT6plex [N-Term]	6.166e-05	63	3.838e-05	2055.14	0.72	0	2.69593e+07	3.00941e+07	2.83166e+07	1.76935e+07	1.75682e+07	1.44231e+07
[R].TVVVSTAHGLK.[F]	1	Gene.36371::CL5729.Contig1_All::g.36371::m.36371	1xTMT6plex [K11]; 1xTMT6plex [N-Term]	1.201e-05	57	3.838e-05	1569.97	1	0	361008	344682	312215	451896	481010	515096
[K].IFSSQVVEHSNENTR.[Q]	1	Gene.55330::CL10957.Contig1_All::g.55330::m.55330	1xTMT6plex [N-Term]	2.702e-05	40	3.838e-05	1976	-1.28	0	656694	636132	627273	453116	521237	504667
[R].LFTADIAAFYEGYYQGK.[G]	1	Gene.4015::CL385.Contig10_All::g.4015::m.4015	1xTMT6plex [K17]; 1xTMT6plex [N-Term]	1.182e-05	52	3.838e-05	2415.26	1.66	0	2.2243e+06	990286	2.30067e+06	1.0865e+06	1.55265e+06	2.09874e+06
[R].LFTADIASFYESYYEGK.[G]	8	Gene.4018::CL385.Contig12_All::g.4018::m.4018	1xTMT6plex [K17]; 1xTMT6plex [N-Term]	7.162e-08	80	3.838e-05	2462.25	3.1	0	1.24577e+07	1.10121e+07	1.17601e+07	1.75674e+07	1.6228e+07	1.61893e+07
[K].LFTDGLIDIVDLR.[L]	1	Gene.31455::CL4613.Contig2_All::g.31455::m.31455	1xTMT6plex [N-Term]	4.184e-06	38	3.838e-05	1718.99	0.6	0	1.29067e+06	1.43659e+06	1.48012e+06	1.64867e+06	1.63193e+06	1.87514e+06
[R].LFTLQIWDTAGQER.[F]	2	Gene.70061::Unigene8446_All::g.70061::m.70061	1xTMT6plex [N-Term]	1.737e-05	52	3.838e-05	1907.02	-1.17	0	5.64703e+06	5.18777e+06	4.84417e+06	5.74209e+06	5.90303e+06	5.54869e+06
[R].LFTSEIAAFYEDYYR.[N]	1	Gene.54646::CL10720.Contig2_All::g.54646::m.54646	1xTMT6plex [N-Term]	7.751e-05	35	3.838e-05	2117.04	-1.21	0	253396	343208	230369	283807	280169	280565
[R].LFVADGGECLIAQSYAK.[N]	6	Gene.55253::CL10930.Contig2_All::g.55253::m.55253	1xCarbamidomethyl [C9]; 1xTMT6plex [K17]; 1xTMT6plex [N-Term]	2.418e-08	81	3.838e-05	2300.24	1.3	0	1.84052e+07	1.99837e+07	2.19594e+07	4.62668e+07	4.66784e+07	4.23218e+07
[R].LFVAGLSYGIDEQFLR.[E]	2	Gene.46214::CL8174.Contig1_All::g.46214::m.46214	1xTMT6plex [N-Term]	1.389e-06	74	3.838e-05	2057.13	-2.68	0	3.23713e+06	3.25796e+06	3.47945e+06	2.63616e+06	2.5331e+06	2.19016e+06
[K].IFVGGLAPTVTEDDFK.[K]	2	Gene.20064::CL2613.Contig1_All::g.20064::m.20064	1xTMT6plex [K16]; 1xTMT6plex [N-Term]	8.144e-05	18	3.838e-05	2167.21	-0.32	0	9.52461e+06	8.26691e+06	8.93699e+06	1.31809e+07	1.18797e+07	1.15743e+07
[K].IFVGGLAPTVTEDDFKK.[Y]	2	Gene.20064::CL2613.Contig1_All::g.20064::m.20064	2xTMT6plex [K16; K17]; 1xTMT6plex [N-Term]	1.224e-05	66	3.838e-05	2524.46	0.72	1	4.23613e+06	3.9421e+06	4.19026e+06	5.01547e+06	4.80473e+06	4.69837e+06
[K].IFVGGLAPTVTEDDFR.[K]	2	Gene.70123::Unigene8496_All::g.70123::m.70123	1xTMT6plex [N-Term]	3.993e-05	36	3.838e-05	1966.05	-0.33	0	2.16356e+06	1.88504e+06	1.95657e+06	3.02583e+06	2.84248e+06	2.86597e+06
[K].IFVGGLASTVTESDFR.[K]	2	Gene.26439::CL3735.Contig1_All::g.26439::m.26439	1xTMT6plex [N-Term]	1.031e-06	27	3.838e-05	1928.03	-0.58	0	2.07399e+06	2.04962e+06	2.14037e+06	2.99564e+06	3.37217e+06	3.25574e+06
[K].IFVGGLPAILTEEEFK.[N]	4	Gene.54634::CL10718.Contig1_All::g.54634::m.54634	1xTMT6plex [K16]; 1xTMT6plex [N-Term]	2.886e-06	50	3.838e-05	2221.29	-0.24	0	1.49881e+07	1.20488e+07	1.19142e+07	2.26861e+07	2.38917e+07	2.22187e+07
[R].IFQMLGLEYDEK.[V]	2	Gene.61710::Unigene754_All::g.61710::m.61710	1xTMT6plex [K12]; 1xTMT6plex [N-Term]	8.507e-05	50	3.838e-05	1944.06	-1.5	0	3.47676e+06	2.97778e+06	2.60305e+06	3.95828e+06	3.98704e+06	3.81645e+06
[K].LFIGGISWETSEER.[L]	4	Gene.54634::CL10718.Contig1_All::g.54634::m.54634	1xTMT6plex [N-Term]	1.18e-06	70	3.838e-05	1852.96	-3.67	0	4.93427e+06	4.16775e+06	4.42186e+06	6.55891e+06	6.21669e+06	6.09496e+06
[R].TWANSAFGCGYDQYGSLAK.[S]	1	Gene.48502::CL8864.Contig2_All::g.48502::m.48502	1xCarbamidomethyl [C9]; 1xTMT6plex [K19]; 1xTMT6plex [N-Term]	3.245e-05	24	3.838e-05	2554.24	-0.95	0	2.52218e+06	2.27714e+06	2.42067e+06	2.03353e+06	2.06146e+06	2.02014e+06
[R].TWELDVGALSNR.[L]	2	Gene.3556::CL348.Contig10_All::g.3556::m.3556	1xTMT6plex [N-Term]	2.07e-05	51	3.838e-05	1589.85	-1.11	0	1.22058e+06	1.06226e+06	1.3972e+06	1.21206e+06	1.33169e+06	1.14008e+06
[K].LFIGGLSWGVDDLSLK.[E]	3	Gene.83894::Unigene21506_All::g.83894::m.83894	1xTMT6plex [K16]; 1xTMT6plex [N-Term]	2.208e-05	52	3.838e-05	2178.26	-0.6	0	4.10752e+06	3.29186e+06	3.75532e+06	4.62534e+06	4.71088e+06	3.70912e+06
[R].TWVDCSDAVGVR.[L]	1	Gene.45597::CL7986.Contig1_All::g.45597::m.45597; Gene.45598::CL7986.Contig2_All::g.45598::m.45598	1xCarbamidomethyl [C5]; 1xTMT6plex [N-Term]	4.517e-05	52	3.838e-05	1593.79	0.29	0	912384	846202	835385	1.11222e+06	1.01811e+06	999102
[R].LFLINSDGIIEDGFAPK.[R]	4	Gene.443::CL48.Contig6_All::g.443::m.443; Gene.477::CL48.Contig18_All::g.477::m.477; Gene.500::CL48.Contig29_All::g.500::m.500	1xTMT6plex [K17]; 1xTMT6plex [N-Term]	4.691e-07	53	3.838e-05	2307.3	-0.62	0	1.42902e+06	1.39271e+06	1.20311e+06	6.12507e+06	4.04125e+06	4.74949e+06
[K].LFINGEFVDSVSGK.[T]	3	Gene.31740::CL4674.Contig1_All::g.31740::m.31740	1xTMT6plex [K14]; 1xTMT6plex [N-Term]	4.455e-07	77	3.838e-05	1970.1	1.24	0	1.00475e+07	9.6135e+06	9.24473e+06	9.04247e+06	8.2834e+06	8.76862e+06
[K].TWPEDMFPLHPVGR.[M]	9	Gene.12557::CL1455.Contig6_All::g.12557::m.12557	1xOxidation [M6]; 1xTMT6plex [N-Term]	2.563e-05	48	3.838e-05	1926.97	-0.92	0	1.07829e+07	1.01861e+07	1.1064e+07	1.42599e+07	1.40892e+07	1.41259e+07
[K].LFLPEHQQYSVDQNPPER.[V]	2	Gene.238::CL27.Contig1_All::g.238::m.238	1xTMT6plex [N-Term]	1.578e-06	59	3.838e-05	2426.23	-0.52	0	2.23478e+06	2.07735e+06	1.79236e+06	2.30578e+06	2.31562e+06	2.32569e+06
[K].LFIQQCDANPALLQDPSLK.[F]	3	Gene.30402::CL4435.Contig3_All::g.30402::m.30402	1xCarbamidomethyl [C6]; 1xTMT6plex [K19]; 1xTMT6plex [N-Term]	9.553e-08	48	3.838e-05	2629.44	-0.26	0	2.771e+07	2.86078e+07	3.26889e+07	2.27179e+07	2.51043e+07	2.17231e+07
[K].LFIQTMDPQNEDKFDFDPLDVTK.[T]	7	Gene.12557::CL1455.Contig6_All::g.12557::m.12557	2xTMT6plex [K13; K23]; 1xTMT6plex [N-Term]	4.917e-05	17	3.838e-05	3443.8	-0.86	1	3.23994e+07	2.60434e+07	3.29534e+07	5.66386e+07	5.58571e+07	5.15133e+07
[K].LFLSENPSELDDWLSDVNPK.[S]	8	Gene.22127::CL2969.Contig1_All::g.22127::m.22127; Gene.22131::CL2969.Contig3_All::g.22131::m.22131	1xTMT6plex [K20]; 1xTMT6plex [N-Term]	1.863e-06	55	3.838e-05	2776.44	0.24	0	3.03241e+06	2.68662e+06	2.95723e+06	3.64944e+06	3.47662e+06	3.39793e+06
[R].LFLSPGYPYEEILK.[S]	4	Gene.15258::CL1888.Contig2_All::g.15258::m.15258	1xTMT6plex [K14]; 1xTMT6plex [N-Term]	8.645e-05	32	3.838e-05	2127.21	-1.63	0	6.73675e+06	6.36195e+06	6.42309e+06	7.32016e+06	7.79863e+06	7.99882e+06
[K].TWPEDMFPLHPVGR.[M]	10	Gene.12557::CL1455.Contig6_All::g.12557::m.12557	1xTMT6plex [N-Term]	1.574e-05	45	3.838e-05	1910.98	-1.67	0	1.26221e+07	1.36685e+07	1.4247e+07	1.82249e+07	1.89281e+07	1.78836e+07
[K].LFITNDIGCAAYNLGTGR.[G]	1	Gene.28993::CL4190.Contig2_All::g.28993::m.28993; Gene.28991::CL4190.Contig1_All::g.28991::m.28991	1xCarbamidomethyl [C9]; 1xTMT6plex [N-Term]	5.561e-05	47	3.838e-05	2185.13	0.86	0	947155	750119	742531	874952	856370	800890
[K].TWPEDLFPLQPVGR.[M]	7	Gene.12134::CL1392.Contig6_All::g.12134::m.12134	1xTMT6plex [N-Term]	2.538e-05	51	3.838e-05	1884.02	-2.23	0	1.05599e+07	1.05117e+07	1.09657e+07	1.01184e+07	9.47919e+06	9.1674e+06
[R].LFLTQLGGGDTK.[S]	2	Gene.49007::CL8998.Contig4_All::g.49007::m.49007	1xTMT6plex [K12]; 1xTMT6plex [N-Term]	1.323e-05	54	3.838e-05	1708	2.23	0	3.32104e+06	3.32538e+06	3.2143e+06	8.53432e+06	7.13347e+06	7.24871e+06
[K].LFMSEYIAGIQAWGK.[L]	1	Gene.44597::CL7714.Contig2_All::g.44597::m.44597	1xOxidation [M3]; 1xTMT6plex [K15]; 1xTMT6plex [N-Term]	7.692e-05	29	3.838e-05	2188.19	-2.06	0	652939	549487	569932	842233	826408	646851
[K].LFNAVAAEDLIIK.[E]	5	Gene.72545::Unigene10874_All::g.72545::m.72545	1xTMT6plex [K13]; 1xTMT6plex [N-Term]	1.518e-06	88	3.838e-05	1875.14	0.06	0	2.4908e+07	3.07329e+07	2.43503e+07	1.30269e+08	1.34106e+08	1.3272e+08
[K].LFNDELTLDNVSRPR.[L]	1	Gene.49067::CL9021.Contig1_All::g.49067::m.49067	1xTMT6plex [N-Term]	4.266e-05	45	3.838e-05	2018.09	-1.72	0	2.06673e+06	1.69365e+06	1.8496e+06	2.65437e+06	2.74849e+06	2.14062e+06
[K].IFNDPEMMAAFK.[D]	1	Gene.30402::CL4435.Contig3_All::g.30402::m.30402	1xTMT6plex [K12]; 1xTMT6plex [N-Term]	2.415e-05	13	3.838e-05	1871.98	-2.06	0	2.47009e+06	1.99963e+06	2.19415e+06	2.28486e+06	2.48806e+06	2.02413e+06
[K].IFNDPEMMAAFKDPEVMAALQDVMK.[N]	2	Gene.30402::CL4435.Contig3_All::g.30402::m.30402	1xOxidation [M]; 2xTMT6plex [K12; K25]; 1xTMT6plex [N-Term]	7.237e-07	39	3.838e-05	3544.82	1.2	1	2.11104e+06	1.8843e+06	2.02976e+06	1.53186e+06	1.71603e+06	1.612e+06
[K].LFNIVEPDFAVFGK.[K]	2	Gene.15673::CL1947.Contig1_All::g.15673::m.15673	1xTMT6plex [K14]; 1xTMT6plex [N-Term]	6.11e-06	64	3.838e-05	2054.17	1.06	0	1.99432e+06	1.69897e+06	1.6002e+06	3.74812e+06	4.01085e+06	4.02796e+06
[R].TWIVSALGTDAVSK.[H]	2	Gene.38318::CL6169.Contig2_All::g.38318::m.38318	1xTMT6plex [K14]; 1xTMT6plex [N-Term]	2.349e-06	37	3.838e-05	1906.1	-0.94	0	5.13999e+06	5.70896e+06	5.40065e+06	6.93472e+06	6.24977e+06	7.84817e+06
[RK].IFNSQGYWEDR.[QH]	1	Gene.13758::CL1625.Contig1_All::g.13758::m.13758; Gene.13763::CL1625.Contig4_All::g.13763::m.13763; Gene.69170::Unigene7828_All::g.69170::m.69170	1xTMT6plex [N-Term]	3.012e-05	53	3.838e-05	1643.8	-0.43	0	1.55343e+06	1.29766e+06	1.25682e+06	1.6659e+06	1.65105e+06	2.13501e+06
[K].IFNTPEGVLSSEQGVYVAEVVTDK.[N]	1	Gene.67516::Unigene6026_All::g.67516::m.67516	1xTMT6plex [K24]; 1xTMT6plex [N-Term]	2.089e-06	71	3.838e-05	3039.63	-0.16	0	809257	719618	735544	977924	932909	947756
[R].IFPAVLDVENPEFK.[R]	1	Gene.57018::CL11527.Contig1_All::g.57018::m.57018	1xTMT6plex [K14]; 1xTMT6plex [N-Term]	2.58e-05	52	3.838e-05	2076.18	-0.36	0	358845	386706	304547	1.21943e+06	1.26299e+06	1.18144e+06
[K].TWGGRPENVEAAQK.[A]	1	Gene.81351::Unigene19098_All::g.81351::m.81351	1xTMT6plex [K14]; 1xTMT6plex [N-Term]	2.31e-05	16	3.838e-05	2001.09	-0.87	0	348596	380283	322973	1.4416e+06	1.29308e+06	1.41505e+06
[K].LFPELYGQPSIHLVPSDTPALR.[S]	5	Gene.86678::Unigene24142_All::g.86678::m.86678	1xTMT6plex [N-Term]	2.275e-06	50	3.838e-05	2679.47	0.49	0	6.50425e+06	5.89418e+06	6.74781e+06	7.67337e+06	7.18578e+06	6.93566e+06
[K].IFPFQLFHLGGDEVHTDCWTNTPK.[I]	1	Gene.8070::CL820.Contig2_All::g.8070::m.8070; Gene.8069::CL820.Contig1_All::g.8069::m.8069	1xCarbamidomethyl [C18]; 1xTMT6plex [K24]; 1xTMT6plex [N-Term]	8.564e-06	30	3.838e-05	3317.68	-0.07	0	1.21587e+06	1.20548e+06	1.0951e+06	1.33638e+06	1.34935e+06	1.35868e+06
[R].IFPGGGPTNVTDNFAVGGVNDKR.[N]	1	Gene.88859::Unigene26338_All::g.88859::m.88859	1xTMT6plex [K22]; 1xTMT6plex [N-Term]	1.079e-05	38	3.838e-05	2790.49	1.15	1	304858	267604	278980	341025	379065	356208
[R].TWEILTEGYLK.[S]	2	Gene.21824::CL2901.Contig1_All::g.21824::m.21824; Gene.56384::CL11315.Contig2_All::g.56384::m.56384	1xTMT6plex [K11]; 1xTMT6plex [N-Term]	3.304e-05	52	3.838e-05	1811.04	0.17	0	1.71464e+07	1.30242e+07	1.27835e+07	1.94989e+07	1.98987e+07	1.85274e+07
[K].LFQCPTALAEEHYR.[D]	7	Gene.18874::CL2436.Contig1_All::g.18874::m.18874; Gene.18876::CL2436.Contig2_All::g.18876::m.18876	1xCarbamidomethyl [C4]; 1xTMT6plex [N-Term]	7.414e-05	29	3.838e-05	1963.99	2.25	0	1.07945e+07	8.42812e+06	8.32699e+06	8.69419e+06	8.93875e+06	8.09984e+06
[R].KSAAQAVQAIK.[AG]	3	Gene.4018::CL385.Contig12_All::g.4018::m.4018; Gene.4015::CL385.Contig10_All::g.4015::m.4015	2xTMT6plex [K1; K11]; 1xTMT6plex [N-Term]	1.2e-05	37	3.838e-05	1802.15	-2.32	1	2.34814e+06	2.4734e+06	2.7553e+06	3.10513e+06	3.27935e+06	3.03879e+06
[K].IDLVGEEELTTLTK.[R]	2	Gene.88537::Unigene26134_All::g.88537::m.88537	1xTMT6plex [K14]; 1xTMT6plex [N-Term]	1.462e-06	39	3.838e-05	2019.16	-0.92	0	2.91828e+06	2.59301e+06	2.59346e+06	4.05172e+06	3.97565e+06	3.87105e+06
[R].LDLSDELFGGVK.[E]	2	Gene.41542::CL6953.Contig3_All::g.41542::m.41542	1xTMT6plex [K12]; 1xTMT6plex [N-Term]	6.541e-06	45	3.838e-05	1751	0.32	0	2.64043e+06	2.71763e+06	2.77316e+06	4.10121e+06	3.80245e+06	4.04296e+06
[R].LADGDMEGIK.[A]	9	Gene.30887::CL4512.Contig6_All::g.30887::m.30887; Gene.30894::CL4512.Contig11_All::g.30894::m.30894	1xTMT6plex [K10]; 1xTMT6plex [N-Term]	4.385e-05	36	3.838e-05	1506.82	-0.99	0	1.76439e+07	1.76614e+07	2.03053e+07	1.60232e+07	1.58379e+07	1.59856e+07
[K].VDSVDIDPNPVVR.[G]	2	Gene.78226::Unigene16252_All::g.78226::m.78226	1xTMT6plex [N-Term]	8.98e-05	38	3.838e-05	1653.9	1.7	0	1.08315e+06	1.05975e+06	1.13828e+06	848606	816363	832457
[K].VDSNGNIFYEEFIDR.[M]	1	Gene.67315::Unigene5868_All::g.67315::m.67315	1xTMT6plex [N-Term]	2.396e-06	41	3.838e-05	2047	-0.42	0	1.97819e+06	1.78637e+06	1.65743e+06	2.70708e+06	2.97117e+06	2.96596e+06
[K].IADICDELELQLAAQGIK.[D]	1	Gene.70007::Unigene8396_All::g.70007::m.70007	1xCarbamidomethyl [C5]; 1xTMT6plex [K18]; 1xTMT6plex [N-Term]	5.071e-05	55	3.838e-05	2458.36	5.62	0	484210	446283	402558	445890	481041	446801
[K].LADIGIAMGISGTEVAK.[E]	1	Gene.20233::CL2633.Contig2_All::g.20233::m.20233	1xTMT6plex [K17]; 1xTMT6plex [N-Term]	2.21e-05	33	3.838e-05	2104.21	-5.46	0	797340	661396	674636	1.01567e+06	1.10869e+06	1.12388e+06
[K].IADLNGIEAK.[E]	1	Gene.25540::CL3592.Contig4_All::g.25540::m.25540	1xTMT6plex [K10]; 1xTMT6plex [N-Term]	6.04e-05	53	3.838e-05	1501.9	0.46	0	3.38663e+06	3.0589e+06	2.87673e+06	2.43878e+06	2.66675e+06	2.85902e+06
[R].LADLTGYGVNIER.[S]	1	Gene.74962::Unigene13224_All::g.74962::m.74962	1xTMT6plex [N-Term]	1.504e-05	53	3.838e-05	1649.91	0.33	0	463996	402731	450252	967039	807108	873196
[K].LADLVGVTLGPK.[G]	2	Gene.75377::Unigene13534_All::g.75377::m.75377	1xTMT6plex [K12]; 1xTMT6plex [N-Term]	1.173e-05	62	3.838e-05	1641.04	-1.36	0	5.47848e+06	5.25587e+06	5.27223e+06	1.36487e+07	1.29804e+07	1.33267e+07
[K].IADMFSTVLFVDR.[I]	3	Gene.3377::CL323.Contig4_All::g.3377::m.3377	1xTMT6plex [N-Term]	7.06e-05	29	3.838e-05	1742.93	-1.96	0	1.5863e+06	1.25026e+06	1.33901e+06	1.66703e+06	1.58647e+06	1.72985e+06
[K].LADMYTALQASR.[A]	3	Gene.86560::Unigene24070_All::g.86560::m.86560	1xTMT6plex [N-Term]	1.819e-05	25	3.838e-05	1568.83	0.14	0	1.8648e+06	1.89513e+06	1.83937e+06	3.79106e+06	2.68461e+06	3.70879e+06
[R].LADTPGVVVTSK.[Y]	14	Gene.86765::Unigene24213_All::g.86765::m.86765	1xTMT6plex [K12]; 1xTMT6plex [N-Term]	7.065e-06	54	3.838e-05	1644.99	-2.86	0	2.17341e+07	1.99219e+07	2.06848e+07	2.43775e+07	2.26785e+07	2.30293e+07
[R].LADTVDDLSLDIINAK.[D]	4	Gene.13427::CL1570.Contig1_All::g.13427::m.13427	1xTMT6plex [K16]; 1xTMT6plex [N-Term]	1.57e-06	39	3.838e-05	2174.23	5.7	0	6.32504e+06	5.34047e+06	5.6721e+06	6.41192e+06	5.972e+06	6.0281e+06
[R].LADYHNFIQALQEFSK.[K]	1	Gene.13854::CL1645.Contig4_All::g.13854::m.13854	1xTMT6plex [K16]; 1xTMT6plex [N-Term]	1.056e-05	41	3.838e-05	2382.29	0.08	0	638571	540127	560256	995346	1.02692e+06	926662
[K].LADYYDIGGVFTTGGIPDSPDGR.[S]	1	Gene.5894::CL542.Contig17_All::g.5894::m.5894; Gene.5892::CL542.Contig16_All::g.5892::m.5892	1xTMT6plex [N-Term]	1.059e-05	33	3.838e-05	2615.28	1.36	0	949502	769931	900563	1.06428e+06	1.00297e+06	1.06289e+06
[K].IAEAEYIQSIQQEIAK.[V]	2	Gene.61332::Unigene462_All::g.61332::m.61332	1xTMT6plex [K16]; 1xTMT6plex [N-Term]	4.09e-06	37	3.838e-05	2292.29	-1.78	0	5.3389e+06	4.84349e+06	5.04894e+06	1.1901e+07	1.10575e+07	1.25344e+07
[R].LAEAPAESYYSDPLLQR.[D]	4	Gene.53463::CL10382.Contig2_All::g.53463::m.53463; Gene.53465::CL10382.Contig3_All::g.53465::m.53465	1xTMT6plex [N-Term]	2.765e-07	63	3.838e-05	2152.11	-2.05	0	6.04086e+06	5.68024e+06	6.16169e+06	5.7287e+06	9.51261e+06	5.48831e+06
[K].IAEAVPDEDER.[V]	1	Gene.9920::CL1053.Contig1_All::g.9920::m.9920	1xTMT6plex [N-Term]	3.333e-05	56	3.838e-05	1472.74	-0.86	0	2.28873e+06	1.92143e+06	2.1469e+06	2.46911e+06	2.47275e+06	2.48862e+06
[K].LAEAYGFCWGVER.[A]	1	Gene.81165::Unigene18959_All::g.81165::m.81165	1xCarbamidomethyl [C8]; 1xTMT6plex [N-Term]	8.007e-05	49	3.838e-05	1786.88	1.13	0	514311	435925	422418	531300	523569	524787
[R].IAECVVGDDTGVIIFTAR.[N]	2	Gene.69948::Unigene8354_All::g.69948::m.69948	1xCarbamidomethyl [C4]; 1xTMT6plex [N-Term]	5.249e-08	48	3.838e-05	2165.15	1.3	0	2.29192e+06	1.91691e+06	2.02873e+06	2.37343e+06	2.62354e+06	2.18658e+06
[R].IAECVVGDDTGVIVFTAR.[N]	2	Gene.43114::CL7345.Contig3_All::g.43114::m.43114	1xCarbamidomethyl [C4]; 1xTMT6plex [N-Term]	2.504e-08	67	3.838e-05	2151.13	1.55	0	3.02729e+06	2.86734e+06	3.29892e+06	3.23924e+06	3.34892e+06	3.02509e+06
[K].LAEDIDAAIK.[T]	2	Gene.83816::Unigene21440_All::g.83816::m.83816	1xTMT6plex [K10]; 1xTMT6plex [N-Term]	6.052e-05	27	3.838e-05	1516.9	-0.37	0	2.7039e+06	2.62308e+06	2.56795e+06	3.65924e+06	3.99384e+06	3.82813e+06
[R].VDQQTGVLALNLR.[I]	1	Gene.31673::CL4662.Contig1_All::g.31673::m.31673	1xTMT6plex [N-Term]	1.584e-05	51	3.838e-05	1655.96	0.57	0	1.29659e+06	1.5494e+06	1.11941e+06	1.36854e+06	1.53125e+06	1.40685e+06
[R].IAEEAGAVAVMALER.[V]	2	Gene.59624::CL12163.Contig1_All::g.59624::m.59624	1xTMT6plex [N-Term]	2.712e-05	36	3.838e-05	1758.96	-0.24	0	2.8853e+06	2.3938e+06	2.52313e+06	4.3618e+06	4.48193e+06	4.51316e+06
[R].IAEEAGAVAVMALER.[V]	2	Gene.59624::CL12163.Contig1_All::g.59624::m.59624	1xOxidation [M11]; 1xTMT6plex [N-Term]	2.522e-05	67	3.838e-05	1774.96	-0.33	0	1.87182e+06	1.61906e+06	1.55206e+06	2.08371e+06	2.17626e+06	2.03492e+06
[R].IAEEGGAIAVVAVEPPLK.[N]	2	Gene.86665::Unigene24135_All::g.86665::m.86665	1xTMT6plex [K18]; 1xTMT6plex [N-Term]	4.233e-06	54	3.838e-05	2221.32	-4.26	0	3.28005e+06	2.53937e+06	3.11077e+06	4.43588e+06	4.86646e+06	4.36273e+06
[R].LAEEGGVTGNWAPLLDTLIESTDGSYR.[M]	1	Gene.66705::Unigene5394_All::g.66705::m.66705; Gene.64359::Unigene3353_All::g.64359::m.64359	1xTMT6plex [N-Term]	9.022e-06	38	3.838e-05	3093.56	0.45	0	283799	204542	214174	283027	315702	296003
[R].IAEEQDSGGLR.[E]	1	Gene.52089::CL9963.Contig4_All::g.52089::m.52089	1xTMT6plex [N-Term]	4.426e-05	41	3.838e-05	1403.73	-0.23	0	1.69534e+06	1.35616e+06	1.73406e+06	2.64945e+06	2.93979e+06	2.55872e+06
[K].LAEEVFSIVGR.[D]	7	Gene.29138::CL4215.Contig2_All::g.29138::m.29138	1xTMT6plex [N-Term]	1.967e-05	41	3.838e-05	1448.83	0.21	0	1.25729e+07	1.25101e+07	1.14627e+07	2.3611e+07	2.36785e+07	2.37125e+07
[R].VDQDTVTANFQDGILTIVVPK.[A]	2	Gene.103816::Unigene55552_All::g.103816::m.103816	1xTMT6plex [K21]; 1xTMT6plex [N-Term]	1.67e-05	17	3.838e-05	2731.53	0.52	0	4.43937e+06	1.02785e+06	1.26075e+06	786075	877840	666202
[R].LADFVIEGPYVLGHECAGIVEEVGSEVK.[N]	1	Gene.26563::CL3753.Contig6_All::g.26563::m.26563	1xCarbamidomethyl [C16]; 1xTMT6plex [K28]; 1xTMT6plex [N-Term]	4.526e-07	98	3.838e-05	3474.82	-0.28	0	999523	838598	984038	1.26123e+06	1.88037e+06	1.31681e+06
[R].IAEFHTELELLSPEALDNVCIR.[H]	2	Gene.61748::Unigene783_All::g.61748::m.61748	1xCarbamidomethyl [C20]; 1xTMT6plex [N-Term]	1.818e-06	45	3.838e-05	2798.46	0.67	0	1.81029e+06	1.43822e+06	1.42706e+06	1.7701e+06	1.7349e+06	1.60319e+06
[R].IADFTFIPIEHGEGLQILHYEVGQK.[Y]	2	Gene.36381::CL5732.Contig1_All::g.36381::m.36381	1xTMT6plex [K25]; 1xTMT6plex [N-Term]	4.744e-05	26	3.838e-05	3312.8	-0.56	0	1.0949e+06	898472	1.02391e+06	2.26425e+06	1.88153e+06	2.01607e+06
[K].VDTETLDLLEIAAK.[Q]	4	Gene.53115::CL10268.Contig1_All::g.53115::m.53115	1xTMT6plex [K14]; 1xTMT6plex [N-Term]	4.657e-07	84	3.838e-05	1989.15	0.69	0	1.02835e+07	7.76336e+06	7.81706e+06	1.5229e+07	1.53453e+07	1.48471e+07
[K].LAAIESANSLILEYEEGVEK.[V]	1	Gene.77564::Unigene15757_All::g.77564::m.77564	1xTMT6plex [K20]; 1xTMT6plex [N-Term]	1.115e-05	38	3.838e-05	2636.44	-3.6	0	965624	750503	830907	922247	849388	862143
[R].IAALGATTNFVQTIESPQDR.[E]	2	Gene.61860::Unigene870_All::g.61860::m.61860	1xTMT6plex [N-Term]	8.352e-06	36	3.838e-05	2361.26	-1.04	0	4.45245e+06	3.57131e+06	3.505e+06	5.75484e+06	5.5818e+06	5.5992e+06
[K].IAALLAPQAGSYYDLWVDGEK.[I]	4	Gene.47105::CL8437.Contig1_All::g.47105::m.47105	1xTMT6plex [K21]; 1xTMT6plex [N-Term]	3.588e-06	56	3.838e-05	2738.48	1.59	0	2.44871e+06	2.07405e+06	2.41667e+06	3.50343e+06	3.44755e+06	3.66517e+06
[R].LAALTPGFAGADIANICNEAALIAAR.[H]	1	Gene.16383::CL2047.Contig4_All::g.16383::m.16383	1xCarbamidomethyl [C17]; 1xTMT6plex [N-Term]	6.457e-07	89	3.838e-05	2813.52	-3.87	0	152424	116954	133328	139685	139867	146066
[R].LAAMGGSWLGAWGPEK.[V]	1	Gene.70034::Unigene8422_All::g.70034::m.70034	1xTMT6plex [K16]; 1xTMT6plex [N-Term]	9.906e-07	41	3.838e-05	2089.13	-18.5	0	1.28486e+06	1.24691e+06	817346	860049	732760	733151
[K].LAANLAGTTIEGVEK.[G]	10	Gene.32791::CL4915.Contig2_All::g.32791::m.32791; Gene.32793::CL4915.Contig3_All::g.32793::m.32793	1xTMT6plex [K15]; 1xTMT6plex [N-Term]	1.049e-07	86	3.838e-05	1945.14	-0.44	0	1.36401e+07	1.2295e+07	1.31406e+07	1.06266e+07	1.09061e+07	9.93065e+06
[K].LAAQNVEMQR.[L]	1	Gene.70158::Unigene8520_All::g.70158::m.70158	1xTMT6plex [N-Term]	6.062e-05	41	3.838e-05	1388.75	-3.77	0	756571	762256	866780	961233	994520	1.01718e+06
[K].IAAQVDSGPCVTYIGK.[G]	8	Gene.83730::Unigene21384_All::g.83730::m.83730	1xCarbamidomethyl [C10]; 1xTMT6plex [K16]; 1xTMT6plex [N-Term]	9.708e-06	40	3.838e-05	2137.17	0.01	0	9.13456e+06	7.98762e+06	7.90758e+06	1.0672e+07	1.05795e+07	9.71215e+06
[K].IAAQYDFIHLNTINWR.[N]	1	Gene.48129::CL8750.Contig5_All::g.48129::m.48129	1xTMT6plex [N-Term]	3.676e-05	24	3.838e-05	2204.18	-3.44	0	1.10659e+06	1.04089e+06	913250	1.14375e+06	1.22193e+06	1.15909e+06
[R].IAASASTAAAAEVPPDPYAR.[E]	2	Gene.80993::Unigene18823_All::g.80993::m.80993	1xTMT6plex [N-Term]	1.497e-06	47	3.838e-05	2158.13	-1.97	0	447785	402602	392859	361352	399213	376123
[R].VDTVLGYFDMK.[D]	4	Gene.2862::CL267.Contig1_All::g.2862::m.2862	1xTMT6plex [K11]; 1xTMT6plex [N-Term]	3.794e-05	46	3.838e-05	1745.95	2.49	0	1.52863e+07	1.27841e+07	1.41346e+07	1.15304e+07	1.0068e+07	1.03902e+07
[R].VDTVLGYFDLK.[A]	3	Gene.2866::CL267.Contig3_All::g.2866::m.2866	1xTMT6plex [K11]; 1xTMT6plex [N-Term]	1.56e-05	54	3.838e-05	1728	0.04	0	8.86379e+06	7.51354e+06	8.12959e+06	7.79045e+06	7.58039e+06	7.46475e+06
[K].LAASNVFFIAK.[R]	1	Gene.66959::Unigene5600_All::g.66959::m.66959	1xTMT6plex [K11]; 1xTMT6plex [N-Term]	1.209e-05	54	3.838e-05	1639	-1.19	0	5.71916e+06	5.27587e+06	5.61558e+06	8.6334e+06	8.43477e+06	8.36348e+06
[R].VDTTVPIEATMGELKK.[L]	3	Gene.39201::CL6356.Contig3_All::g.39201::m.39201; Gene.39204::CL6356.Contig6_All::g.39204::m.39204; Gene.39203::CL6356.Contig5_All::g.39203::m.39203; Gene.39207::CL6356.Contig10_All::g.39207::m.39207	1xOxidation [M11]; 2xTMT6plex [K15; K16]; 1xTMT6plex [N-Term]	7.553e-05	26	3.838e-05	2435.4	0.22	1	4.01159e+06	3.89625e+06	3.82504e+06	4.28678e+06	4.42363e+06	4.06753e+06
[K].LAATLSESEAK.[A]	1	Gene.61365::Unigene486_All::g.61365::m.61365	1xTMT6plex [K11]; 1xTMT6plex [N-Term]	3.899e-05	30	3.838e-05	1577.92	0.25	0	1.10499e+06	900263	952364	1.00659e+06	1.08538e+06	977118
[K].LAAVADLYVNDAFGTAHR.[A]	4	Gene.50976::CL9629.Contig1_All::g.50976::m.50976	1xTMT6plex [N-Term]	1.139e-08	80	3.838e-05	2133.13	0.54	0	5.06823e+06	3.6565e+06	3.56434e+06	4.96847e+06	4.94227e+06	4.7698e+06
[R].VDTTVPIEATMGELKK.[L]	12	Gene.39201::CL6356.Contig3_All::g.39201::m.39201; Gene.39204::CL6356.Contig6_All::g.39204::m.39204; Gene.39203::CL6356.Contig5_All::g.39203::m.39203; Gene.39207::CL6356.Contig10_All::g.39207::m.39207	2xTMT6plex [K15; K16]; 1xTMT6plex [N-Term]	2.451e-06	37	3.838e-05	2419.41	-1.17	1	2.61899e+07	2.38951e+07	2.42143e+07	2.91167e+07	3.18473e+07	2.97539e+07
[R].IAAWNSEQLPIYEPGLDEIVK.[S]	1	Gene.58736::CL11980.Contig1_All::g.58736::m.58736	1xTMT6plex [K21]; 1xTMT6plex [N-Term]	5.913e-05	31	3.838e-05	2843.56	-3.11	0	546318	484954	424178	792797	816430	729265
[K].IAAYQVSGLTETHAK.[Y]	2	Gene.55483::CL11008.Contig2_All::g.55483::m.55483; Gene.55481::CL11008.Contig1_All::g.55481::m.55481	1xTMT6plex [K15]; 1xTMT6plex [N-Term]	2.706e-05	36	3.838e-05	2047.16	0.37	0	3.44717e+06	3.42423e+06	3.29547e+06	3.84767e+06	4.11858e+06	3.84439e+06
[R].IACGQVEELIEDANSELTLIPK.[M]	1	Gene.32116::CL4769.Contig1_All::g.32116::m.32116	1xCarbamidomethyl [C3]; 1xTMT6plex [K22]; 1xTMT6plex [N-Term]	5.879e-07	55	3.838e-05	2900.57	1.27	0	651526	461477	540312	585437	571199	572182
[R].VDTTVPIEATMGELK.[K]	3	Gene.39201::CL6356.Contig3_All::g.39201::m.39201; Gene.39204::CL6356.Contig6_All::g.39204::m.39204; Gene.39203::CL6356.Contig5_All::g.39203::m.39203; Gene.39207::CL6356.Contig10_All::g.39207::m.39207	1xOxidation [M11]; 1xTMT6plex [K15]; 1xTMT6plex [N-Term]	8.32e-06	47	3.838e-05	2078.15	1.66	0	5.17767e+06	5.12525e+06	5.09074e+06	8.71799e+06	8.01425e+06	8.16715e+06
[R].IACSSDINSK.[C]	4	Gene.43782::CL7523.Contig3_All::g.43782::m.43782; Gene.43778::CL7523.Contig1_All::g.43778::m.43778	1xCarbamidomethyl [C3]; 1xTMT6plex [K10]; 1xTMT6plex [N-Term]	6.19e-05	33	3.838e-05	1552.84	-1.5	0	3.56735e+07	4.04124e+07	4.0305e+07	2.42249e+07	2.11104e+07	2.2017e+07
[K].LACVGEGGLIISTR.[R]	2	Gene.70183::Unigene8544_All::g.70183::m.70183	1xCarbamidomethyl [C3]; 1xTMT6plex [N-Term]	3.119e-05	27	3.838e-05	1674.94	4.42	0	2.15163e+06	1.41664e+06	1.80792e+06	1.61155e+06	1.56382e+06	1.6595e+06
[R].VDTTILGLDEER.[A]	3	Gene.83835::Unigene21453_All::g.83835::m.83835	1xTMT6plex [N-Term]	1.634e-05	45	3.838e-05	1589.86	-1.73	0	2.33099e+06	2.04237e+06	2.21408e+06	3.51847e+06	3.43941e+06	3.54951e+06
[K].LADAMVTWIEAWDELNPSQK.[V]	2	Gene.40647::CL6716.Contig1_All::g.40647::m.40647	1xTMT6plex [K20]; 1xTMT6plex [N-Term]	1.435e-06	42	3.838e-05	2775.44	-1.87	0	760134	639645	630732	1.451e+06	1.34661e+06	1.50221e+06
[K].LADAMVTWIEAWDELNPSQK.[V]	8	Gene.40647::CL6716.Contig1_All::g.40647::m.40647	1xOxidation [M5]; 1xTMT6plex [K20]; 1xTMT6plex [N-Term]	4.052e-06	46	3.838e-05	2791.44	1.45	0	3.26073e+06	2.69091e+06	2.66824e+06	4.64112e+06	4.26139e+06	4.38865e+06
[K].VDTNSSISTNITIDQLVPHAK.[T]	9	Gene.52010::CL9938.Contig2_All::g.52010::m.52010	1xTMT6plex [K21]; 1xTMT6plex [N-Term]	2.703e-06	37	3.838e-05	2711.5	-0.5	0	1.52566e+07	1.2666e+07	1.44601e+07	1.88142e+07	1.73801e+07	1.72944e+07
[R].LADATPVIIPTSLSDDFLLNPEVLSSK.[L]	1	Gene.72341::Unigene10731_All::g.72341::m.72341	1xTMT6plex [K27]; 1xTMT6plex [N-Term]	1.008e-05	42	3.838e-05	3313.85	6.01	0	462671	335705	427855	494778	500734	530137
[K].VDTFSNLFATVTIDEPTPGLK.[A]	7	Gene.42795::CL7257.Contig2_All::g.42795::m.42795	1xTMT6plex [K21]; 1xTMT6plex [N-Term]	1.03e-07	67	3.838e-05	2723.49	0.63	0	1.12136e+07	1.11004e+07	1.19535e+07	8.96182e+06	8.53792e+06	8.16819e+06
[R].LADEIGFPVMIK.[A]	3	Gene.78048::Unigene16115_All::g.78048::m.78048	1xTMT6plex [K12]; 1xTMT6plex [N-Term]	2.308e-05	56	3.838e-05	1791.05	0.11	0	1.10153e+07	1.0195e+07	9.24391e+06	1.01391e+07	8.60024e+06	8.10872e+06
[R].LAAIEGSWYGAWGLEK.[S]	2	Gene.26280::CL3706.Contig4_All::g.26280::m.26280; Gene.26277::CL3706.Contig1_All::g.26277::m.26277	1xTMT6plex [K16]; 1xTMT6plex [N-Term]	5.829e-07	46	3.838e-05	2209.21	2.25	0	3.86568e+06	3.51248e+06	2.65517e+06	4.45809e+06	3.72525e+06	3.52888e+06
[R].LAEFLGELQR.[K]	2	Gene.75519::Unigene13646_All::g.75519::m.75519	1xTMT6plex [N-Term]	7.661e-05	40	3.838e-05	1404.8	-3.8	0	1.89405e+06	1.67053e+06	1.62864e+06	2.27304e+06	2.3748e+06	2.17066e+06
[R].IAELELAFLGSIK.[T]	2	Gene.67993::Unigene6497_All::g.67993::m.67993	1xTMT6plex [K13]; 1xTMT6plex [N-Term]	6.986e-05	22	3.838e-05	1862.14	0.59	0	590879	425258	454971	4.25191e+06	3.11657e+06	3.15591e+06
[R].IAGVWLSGVEILR.[T]	2	Gene.61433::Unigene542_All::g.61433::m.61433; Gene.43040::CL7314.Contig2_All::g.43040::m.43040	1xTMT6plex [N-Term]	8.58e-06	25	3.838e-05	1641.99	-0.08	0	1.53355e+06	1.25983e+06	1.26311e+06	1.29403e+06	1.25246e+06	1.24115e+06
[K].LAHEAGLPPGVLNIVSGFGPTAGAAIAGHMDIDK.[L]	3	Gene.83862::Unigene21478_All::g.83862::m.83862	1xTMT6plex [K34]; 1xTMT6plex [N-Term]	9.392e-09	59	3.838e-05	3755.04	-1.15	0	2.04462e+06	1.46662e+06	1.66841e+06	2.93418e+06	2.7095e+06	2.76144e+06
[K].LAHEAGLPPGVLNIVSGFGPTAGAAIAGHMDIDK.[L]	2	Gene.83862::Unigene21478_All::g.83862::m.83862	1xOxidation [M30]; 1xTMT6plex [K34]; 1xTMT6plex [N-Term]	3.927e-06	61	3.838e-05	3771.03	-0.51	0	2.22304e+06	1.91517e+06	2.08527e+06	2.63209e+06	2.62512e+06	2.65219e+06
[K].LAHEGFTSEAVEASMNTIEFSLR.[E]	1	Gene.75451::Unigene13585_All::g.75451::m.75451	1xTMT6plex [N-Term]	1.521e-07	62	3.838e-05	2768.38	-0.44	0	1.0089e+06	772733	899049	1.07348e+06	1.06731e+06	1.02444e+06
[R].LAHFAVEQFNK.[Q]	2	Gene.72467::Unigene10815_All::g.72467::m.72467	1xTMT6plex [K11]; 1xTMT6plex [N-Term]	1.345e-05	42	3.838e-05	1762.01	-0.51	0	4.9903e+06	5.42208e+06	5.50034e+06	6.08602e+06	5.96606e+06	5.38782e+06
[R].LAHLYEVGEDEK.[F]	5	Gene.18926::CL2443.Contig9_All::g.18926::m.18926; Gene.18918::CL2443.Contig5_All::g.18918::m.18918	1xTMT6plex [K12]; 1xTMT6plex [N-Term]	1.704e-05	46	3.838e-05	1861.01	-1.55	0	1.08118e+07	1.58604e+07	1.10629e+07	2.08067e+07	1.6681e+07	2.79171e+07
[R].LAHLYEVGEDEKFSTPAR.[V]	1	Gene.18926::CL2443.Contig9_All::g.18926::m.18926; Gene.18918::CL2443.Contig5_All::g.18918::m.18918	1xTMT6plex [K12]; 1xTMT6plex [N-Term]	5.464e-05	9	3.838e-05	2520.35	0.25	1	1.08449e+06	972853	1.0338e+06	1.08986e+06	1.07459e+06	1.04432e+06
[R].LAHTVPGASDVLDYNSK.[L]	1	Gene.51137::CL9676.Contig1_All::g.51137::m.51137	1xTMT6plex [K17]; 1xTMT6plex [N-Term]	2.279e-05	36	3.838e-05	2245.22	-1.52	0	1.32622e+06	1.19662e+06	1.21835e+06	1.54073e+06	1.4939e+06	1.44901e+06
[R].IALAEIVEEVGFDQR.[Q]	5	Gene.19446::CL2519.Contig2_All::g.19446::m.19446; Gene.19441::CL2519.Contig1_All::g.19441::m.19441	1xTMT6plex [N-Term]	2.006e-07	71	3.838e-05	1918.05	-1.8	0	3.17282e+06	3.50834e+06	3.46828e+06	7.93883e+06	7.29614e+06	6.92164e+06
[R].LAIAETGWPNAGDLNQLGANIFNAAHYNR.[R]	1	Gene.43967::CL7567.Contig3_All::g.43967::m.43967	1xTMT6plex [N-Term]	3.116e-06	59	3.838e-05	3340.7	-2.02	0	690299	592621	675459	693069	757210	813013
[K].IALAGYEIEELFK.[S]	1	Gene.39055::CL6323.Contig2_All::g.39055::m.39055	1xTMT6plex [K13]; 1xTMT6plex [N-Term]	7.85e-06	48	3.838e-05	1954.13	0.58	0	1.19288e+06	1.64872e+06	1.60059e+06	3.93618e+06	5.04352e+06	5.40019e+06
[R].LALALGDDVGVSMPVAAAANEVFK.[K]	2	Gene.43387::CL7429.Contig1_All::g.43387::m.43387	1xTMT6plex [K24]; 1xTMT6plex [N-Term]	7.322e-07	74	3.838e-05	2816.56	0.86	0	509912	410353	397472	649570	592146	609390
[K].IAIAVDLSDESAFAVK.[W]	3	Gene.52203::CL9995.Contig1_All::g.52203::m.52203	1xTMT6plex [K16]; 1xTMT6plex [N-Term]	6.87e-08	100	3.838e-05	2107.21	-0.56	0	1.5192e+07	1.40146e+07	1.42864e+07	1.89803e+07	1.77874e+07	1.63627e+07
[R].LALAVEEQDKLK.[A]	1	Gene.56758::CL11426.Contig1_All::g.56758::m.56758	2xTMT6plex [K10; K12]; 1xTMT6plex [N-Term]	5.805e-05	7	3.838e-05	2044.26	-0.44	1	529114	479825	464417	587113	610619	598585
[K].LAIDYIASHPQAK.[-]	4	Gene.70055::Unigene8442_All::g.70055::m.70055	1xTMT6plex [K13]; 1xTMT6plex [N-Term]	4.228e-05	43	3.838e-05	1885.09	-0.77	0	1.3098e+07	1.17039e+07	1.12519e+07	1.5605e+07	1.49306e+07	1.30374e+07
[R].VDKVDEDNFSYTYSHVEGGVLGTK.[L]	3	Gene.17430::CL2203.Contig4_All::g.17430::m.17430	2xTMT6plex [K3; K24]; 1xTMT6plex [N-Term]	5.965e-10	61	3.838e-05	3346.74	1.07	1	2.9933e+06	2.56199e+06	2.67317e+06	3.20974e+06	2.70155e+06	3.04049e+06
[K].IAIEENEIAVK.[D]	1	Gene.49496::CL9152.Contig1_All::g.49496::m.49496	1xTMT6plex [K11]; 1xTMT6plex [N-Term]	3.626e-05	56	3.838e-05	1687	0.28	0	1.93889e+06	1.40356e+06	1.16679e+06	1.39314e+06	831079	1.05405e+06
[R].VDKVDEDNFSYTYSHVEGGVLGSK.[L]	2	Gene.17426::CL2203.Contig1_All::g.17426::m.17426	2xTMT6plex [K3; K24]; 1xTMT6plex [N-Term]	2.209e-07	41	3.838e-05	3332.73	-0.62	1	1.68459e+06	1.17611e+06	1.39746e+06	1.42018e+06	1.80136e+06	1.6946e+06
[R].LALETEQTIEAAK.[W]	2	Gene.69944::Unigene8352_All::g.69944::m.69944	1xTMT6plex [K13]; 1xTMT6plex [N-Term]	5.81e-06	93	3.838e-05	1875.08	-0.46	0	4.18488e+06	3.48021e+06	3.08665e+06	6.48732e+06	6.19449e+06	6.46368e+06
[R].LAIGDLATQYFADR.[ND]	2	Gene.69920::Unigene8338_All::g.69920::m.69920	1xTMT6plex [N-Term]	6.61e-06	66	3.838e-05	1782.96	0.97	0	1.34001e+07	1.30847e+07	1.24867e+07	1.76708e+07	1.66396e+07	1.55309e+07
[R].LAIGDLATQYFADRDVFCAGR.[V]	2	Gene.69920::Unigene8338_All::g.69920::m.69920	1xCarbamidomethyl [C18]; 1xTMT6plex [N-Term]	3.398e-05	11	3.838e-05	2588.31	3.01	1	4.09788e+06	4.04829e+06	4.36444e+06	4.55446e+06	4.41808e+06	4.29264e+06
[K].VDKGTVDLAGTAGETTTQGLDSLGQR.[C]	1	Gene.20867::CL2732.Contig2_All::g.20867::m.20867	1xTMT6plex [K3]; 1xTMT6plex [N-Term]	1.09e-08	86	3.838e-05	3048.62	2.25	1	227886	337283	375978	1.18355e+06	872465	842176
[K].IALGPYHSDDLNEAVLFTQSADVGK.[G]	21	Gene.9495::CL983.Contig10_All::g.9495::m.9495; Gene.9488::CL983.Contig5_All::g.9488::m.9488	1xTMT6plex [K25]; 1xTMT6plex [N-Term]	6.083e-09	92	3.838e-05	3118.65	-2.84	0	3.33299e+07	4.22878e+07	4.09846e+07	8.31333e+07	8.4339e+07	7.6521e+07
[R].LALGSDWPVAELDPLGGIK.[A]	1	Gene.53337::CL10335.Contig3_All::g.53337::m.53337	1xTMT6plex [K19]; 1xTMT6plex [N-Term]	2.737e-06	56	3.838e-05	2409.38	2.28	0	1.56247e+06	1.42989e+06	1.71285e+06	1.55814e+06	1.7074e+06	1.43845e+06
[K].LALHSLEAGPEWVR.[E]	5	Gene.78364::Unigene16352_All::g.78364::m.78364	1xTMT6plex [N-Term]	3.091e-05	22	3.838e-05	1807.01	-1.15	0	8.2438e+06	7.03164e+06	7.23858e+06	7.42405e+06	8.51697e+06	7.21898e+06
[K].LAIKDTFPGEEEVVIK.[S]	2	Gene.61925::Unigene917_All::g.61925::m.61925	2xTMT6plex [K4; K16]; 1xTMT6plex [N-Term]	1.486e-06	26	3.838e-05	2475.47	-0.27	1	9.16621e+06	8.44349e+06	9.59603e+06	1.21406e+07	1.11223e+07	1.09671e+07
[K].VDKGTVDLAGTAGETTTQGLDGLGQR.[C]	2	Gene.20866::CL2732.Contig1_All::g.20866::m.20866	1xTMT6plex [K3]; 1xTMT6plex [N-Term]	3.727e-05	46	3.838e-05	3018.61	-1.31	1	1.19665e+06	995896	1.14792e+06	1.62551e+06	1.90152e+06	1.97615e+06
[R].VDKELDETNTAVTTWQYSPPEVQK.[V]	3	Gene.20543::CL2683.Contig1_All::g.20543::m.20543	2xTMT6plex [K3; K24]; 1xTMT6plex [N-Term]	3.935e-06	43	3.838e-05	3465.84	1.17	1	1.66866e+06	1.53749e+06	1.80181e+06	1.89125e+06	1.98951e+06	1.95533e+06
[R].IALINYGPQYGK.[L]	4	Gene.13439::CL1572.Contig2_All::g.13439::m.13439; Gene.13438::CL1572.Contig1_All::g.13438::m.13438	1xTMT6plex [K12]; 1xTMT6plex [N-Term]	5.373e-05	40	3.838e-05	1795.05	-0.9	0	6.95867e+06	6.24726e+06	6.54926e+06	7.86427e+06	7.54171e+06	6.94557e+06
[K].VDIFVSGSGTGGTISGVGR.[Y]	1	Gene.35757::CL5589.Contig2_All::g.35757::m.35757	1xTMT6plex [N-Term]	8.65e-06	34	3.838e-05	1995.07	-0.3	0	285327	265619	275977	589379	574845	599243
[R].LAEGYSDALLQLFPAR.[V]	1	Gene.57901::CL11743.Contig2_All::g.57901::m.57901	1xTMT6plex [N-Term]	3.283e-07	87	3.838e-05	1993.1	-2	0	2.10926e+06	1.78816e+06	1.81724e+06	3.34365e+06	3.10036e+06	3.14567e+06
[K].LAGQTLILPSNAQLVTVLCK.[D]	2	Gene.66491::Unigene5219_All::g.66491::m.66491	1xCarbamidomethyl [C19]; 1xTMT6plex [K20]; 1xTMT6plex [N-Term]	2.604e-05	34	3.838e-05	2597.55	-2.88	0	1.72846e+06	1.17076e+06	1.9852e+06	1.15989e+06	977420	1.67898e+06
[K].LAGPTSLPERDQIAEQQTTLR.[Q]	1	Gene.46136::CL8152.Contig1_All::g.46136::m.46136	1xTMT6plex [N-Term]	3.37e-06	31	3.838e-05	2553.38	0.36	1	194176	156867	162145	185292	191434	176727
[R].LAELLCLSVQETEK.[H]	2	Gene.81203::Unigene18989_All::g.81203::m.81203	1xCarbamidomethyl [C6]; 1xTMT6plex [K14]; 1xTMT6plex [N-Term]	3.437e-06	35	3.838e-05	2091.18	-1.81	0	3.41648e+06	3.0261e+06	2.74133e+06	4.22504e+06	4.63756e+06	3.832e+06
[K].VDPISQFSIPVASHMNR.[D]	1	Gene.17505::CL2208.Contig1_All::g.17505::m.17505	1xTMT6plex [N-Term]	2.064e-05	29	3.838e-05	2127.12	1.6	0	1.5703e+06	1.3612e+06	1.22118e+06	1.34578e+06	1.42567e+06	1.37768e+06
[R].LAEITDYTVK.[A]	7	Gene.3515::CL339.Contig7_All::g.3515::m.3515	1xTMT6plex [K10]; 1xTMT6plex [N-Term]	5.164e-05	46	3.838e-05	1610.94	-2.54	0	6.75893e+06	5.7361e+06	6.94021e+06	8.35504e+06	8.48377e+06	9.13768e+06
[R].LAEMPADSGYPAYLAAR.[L]	1	Gene.9601::CL994.Contig2_All::g.9601::m.9601	1xTMT6plex [N-Term]	6.303e-07	83	3.838e-05	2025.03	-0.77	0	1.37273e+06	1.27878e+06	1.47934e+06	1.93515e+06	1.78185e+06	1.72699e+06
[R].LAEMPADSGYPAYLAAR.[L]	2	Gene.9601::CL994.Contig2_All::g.9601::m.9601	1xOxidation [M4]; 1xTMT6plex [N-Term]	7.139e-05	46	3.838e-05	2041.03	3.1	0	1.8948e+06	1.78825e+06	1.85515e+06	2.69499e+06	2.47775e+06	2.3029e+06
[R].VDNVLSLNIPLDAATNK.[G]	3	Gene.48801::CL8935.Contig3_All::g.48801::m.48801	1xTMT6plex [K17]; 1xTMT6plex [N-Term]	2.658e-06	65	3.838e-05	2255.3	0.09	0	3.1808e+06	3.00086e+06	3.17618e+06	4.14941e+06	4.11338e+06	4.16036e+06
[R].LAEQGLSSDAK.[S]	2	Gene.51149::CL9680.Contig1_All::g.51149::m.51149	1xTMT6plex [K11]; 1xTMT6plex [N-Term]	4.622e-05	51	3.838e-05	1576.89	0.88	0	1.04129e+07	1.04811e+07	1.02364e+07	7.66227e+06	7.54714e+06	7.16855e+06
[K].IAESLLSLVR.[S]	1	Gene.33674::CL5131.Contig2_All::g.33674::m.33674	1xTMT6plex [N-Term]	4.778e-05	37	3.838e-05	1329.83	-0.69	0	1.67613e+06	1.28776e+06	1.39703e+06	1.87666e+06	1.87082e+06	1.86043e+06
[K].IAETDNDFICATLDWWPPDK.[C]	1	Gene.31282::CL4583.Contig10_All::g.31282::m.31282	1xCarbamidomethyl [C10]; 1xTMT6plex [K20]; 1xTMT6plex [N-Term]	2.383e-05	40	3.838e-05	2865.42	1.77	0	424645	414006	405225	461845	425981	380052
[K].LAETEAIPLEENPR.[H]	1	Gene.14561::CL1760.Contig1_All::g.14561::m.14561; Gene.14563::CL1760.Contig3_All::g.14563::m.14563	1xTMT6plex [N-Term]	8.871e-05	48	3.838e-05	1810.97	-2.58	0	957270	798547	1.12419e+06	1.1758e+06	1.26419e+06	1.09434e+06
[K].LAETSSTTLPLSTEQQKPGGK.[A]	2	Gene.43478::CL7445.Contig1_All::g.43478::m.43478	2xTMT6plex [K17; K21]; 1xTMT6plex [N-Term]	7.404e-08	53	3.838e-05	2860.62	-2.27	0	1.19536e+06	1.50698e+06	3.62341e+06	1.40559e+06	1.36273e+06	1.27168e+06
[K].IAFCSDNPLSYK.[V]	2	Gene.89485::Unigene26780_All::g.89485::m.89485	1xCarbamidomethyl [C4]; 1xTMT6plex [K12]; 1xTMT6plex [N-Term]	2.312e-05	58	3.838e-05	1872.99	-0.99	0	2.12744e+06	1.90998e+06	2.14045e+06	2.7614e+06	2.3298e+06	2.67828e+06
[K].IAFCSDRPLSFK.[V]	4	Gene.76405::Unigene14492_All::g.76405::m.76405; Gene.86655::Unigene24128_All::g.86655::m.86655; Gene.66048::Unigene4831_All::g.66048::m.66048	1xCarbamidomethyl [C4]; 1xTMT6plex [K12]; 1xTMT6plex [N-Term]	5.388e-05	32	3.838e-05	1899.06	-1.7	0	1.28108e+07	1.37744e+07	1.25147e+07	8.51305e+06	8.27597e+06	7.06015e+06
[K].IAFEENQISVK.[D]	2	Gene.49498::CL9152.Contig2_All::g.49498::m.49498	1xTMT6plex [K11]; 1xTMT6plex [N-Term]	1.356e-05	53	3.838e-05	1736	1.61	0	1.90308e+06	1.65361e+06	1.6493e+06	1.85571e+06	2.00788e+06	1.80743e+06
[K].LAFFMLATYGDGEPTDNAAR.[F]	1	Gene.55214::CL10913.Contig1_All::g.55214::m.55214	1xOxidation [M5]; 1xTMT6plex [N-Term]	8.392e-06	35	3.838e-05	2405.16	-1.22	0	814052	407259	443200	518208	459844	389904
[R].LAFVEQGKPVVLTQVR.[K]	2	Gene.75592::Unigene13701_All::g.75592::m.75592	1xTMT6plex [K8]; 1xTMT6plex [N-Term]	3.51e-05	20	3.838e-05	2242.37	0.14	0	1.3702e+07	1.34942e+07	1.41988e+07	1.75107e+07	1.87145e+07	1.62995e+07
[K].IAFVSNLPNNANEDFLR.[K]	1	Gene.56789::CL11437.Contig1_All::g.56789::m.56789	1xTMT6plex [N-Term]	8e-05	52	3.838e-05	2163.14	0.38	0	2.07541e+06	1.69826e+06	1.73473e+06	2.03962e+06	2.33917e+06	2.03346e+06
[K].LAFYDYIGNNPAK.[G]	3	Gene.76960::Unigene15166_All::g.76960::m.76960	1xTMT6plex [K13]; 1xTMT6plex [N-Term]	4.698e-06	61	3.838e-05	1944.06	-1.61	0	3.09471e+06	2.66047e+06	2.47685e+06	4.8315e+06	4.61277e+06	4.59882e+06
[R].IAFYTIAECAVVTAVR.[D]	2	Gene.6611::CL614.Contig1_All::g.6611::m.6611	1xCarbamidomethyl [C9]; 1xTMT6plex [N-Term]	9.677e-06	24	3.838e-05	2013.1	-1.88	0	704659	717134	652995	750762	827195	686763
[R].IAGADVPMPYAANLER.[L]	3	Gene.48429::CL8837.Contig1_All::g.48429::m.48429	1xOxidation [M8]; 1xTMT6plex [N-Term]	5.283e-05	44	3.838e-05	1933.01	-2.03	0	2.44316e+06	2.30232e+06	2.28983e+06	4.64769e+06	2.77726e+06	3.00206e+06
[R].LAGATADVHCYDVLTNK.[W]	1	Gene.72307::Unigene10703_All::g.72307::m.72307	1xCarbamidomethyl [C10]; 1xTMT6plex [K17]; 1xTMT6plex [N-Term]	8.415e-05	24	3.838e-05	2306.22	1.79	0	597051	502556	500013	443709	443079	410174
[K].VDLNFLENHLSQGR.[E]	3	Gene.67105::Unigene5711_All::g.67105::m.67105	1xTMT6plex [N-Term]	7.281e-06	42	3.838e-05	1871	-1.72	0	8.093e+06	7.7493e+06	7.99618e+06	5.46896e+06	5.26906e+06	4.91495e+06
[K].IAGEDGMQWFSIITTPNPVFCHLAGK.[T]	1	Gene.16593::CL2081.Contig1_All::g.16593::m.16593	1xCarbamidomethyl [C21]; 1xTMT6plex [K26]; 1xTMT6plex [N-Term]	5.399e-06	55	3.838e-05	3347.73	0.94	0	275360	274750	267153	307534	272521	297337
[K].IAGIEKPSADIVDVSIK.[H]	2	Gene.35695::CL5571.Contig5_All::g.35695::m.35695	2xTMT6plex [K6; K17]; 1xTMT6plex [N-Term]	8.24e-06	15	3.838e-05	2442.48	-0.31	0	3.90149e+07	3.07245e+07	3.09573e+07	1.37197e+07	1.33381e+07	1.19803e+07
[K].IAGIELSHGEWPQLIK.[V]	2	Gene.49833::CL9253.Contig1_All::g.49833::m.49833	1xTMT6plex [K16]; 1xTMT6plex [N-Term]	1.9e-05	10	3.838e-05	2249.31	-1.62	0	4.75335e+06	4.04961e+06	4.09333e+06	5.80917e+06	5.61618e+06	5.89978e+06
[K].VDIFVSGSGTGGTITGVGR.[Y]	2	Gene.35754::CL5589.Contig1_All::g.35754::m.35754	1xTMT6plex [N-Term]	2.679e-08	44	3.838e-05	2009.09	0.97	0	1.97819e+06	1.95039e+06	1.96284e+06	1.8292e+06	1.73677e+06	1.79957e+06
[K].LAGPLLADTYVTLLK.[G]	2	Gene.21480::CL2827.Contig1_All::g.21480::m.21480	1xTMT6plex [K15]; 1xTMT6plex [N-Term]	1.652e-07	89	3.838e-05	2046.26	-0.58	0	624409	498599	499053	960086	976370	969970
[K].LAGPQLVQMFIGDGAK.[L]	1	Gene.71388::Unigene9834_All::g.71388::m.71388; Gene.12434::CL1442.Contig3_All::g.12434::m.12434	1xTMT6plex [K16]; 1xTMT6plex [N-Term]	1.753e-05	34	3.838e-05	2103.2	-3.83	0	834827	654626	682685	877530	868635	861141
[R].LAGPTSFAPIIEAAIR.[I]	1	Gene.11272::CL1270.Contig1_All::g.11272::m.11272	1xTMT6plex [N-Term]	8.148e-05	39	3.838e-05	1856.08	0.08	0	545513	475942	531962	464436	658602	567654
[R].LAGQFDMDLTER.[K]	1	Gene.38907::CL6290.Contig9_All::g.38907::m.38907	1xTMT6plex [N-Term]	6.881e-05	4	3.838e-05	1624.82	-1.04	0	839638	775242	846838	896606	883767	829179
[R].IALLQQVEGPK.[S]	1	Gene.41905::CL7057.Contig1_All::g.41905::m.41905	1xTMT6plex [K11]; 1xTMT6plex [N-Term]	3.825e-05	27	3.838e-05	1654.03	2.63	0	604958	570859	630354	648570	675078	655307
[K].VDVDDMADLTATWDVR.[A]	4	Gene.40498::CL6675.Contig1_All::g.40498::m.40498	1xTMT6plex [N-Term]	1.246e-06	54	3.838e-05	2051	0.3	0	9.21198e+06	8.27879e+06	8.0133e+06	7.15521e+06	6.7098e+06	6.39204e+06
[K].IAAFVPNDGCLNYIEENDEVLIAGFGR.[K]	3	Gene.34752::CL5382.Contig2_All::g.34752::m.34752; Gene.34754::CL5382.Contig4_All::g.34754::m.34754	1xCarbamidomethyl [C10]; 1xTMT6plex [N-Term]	1.043e-06	83	3.838e-05	3225.61	-0.3	0	1.30291e+06	1.15048e+06	1.29945e+06	1.86381e+06	1.7227e+06	1.74081e+06
[K].VEDINALHLIPK.[E]	4	Gene.51551::CL9806.Contig2_All::g.51551::m.51551	1xTMT6plex [K12]; 1xTMT6plex [N-Term]	8.33e-05	29	3.838e-05	1820.1	-0.4	0	1.19007e+07	9.91975e+06	1.08164e+07	1.49901e+07	1.47446e+07	1.48005e+07
[K].KTPASFEPSIDYVVTK.[I]	1	Gene.77521::Unigene15718_All::g.77521::m.77521	2xTMT6plex [K1; K16]; 1xTMT6plex [N-Term]	1.336e-05	33	3.838e-05	2469.42	-1.57	1	574947	526094	587325	621316	674075	607053
[K].KTPIVVGNCTGFAVNR.[M]	1	Gene.8152::CL832.Contig1_All::g.8152::m.8152; Gene.8157::CL832.Contig3_All::g.8157::m.8157	1xCarbamidomethyl [C9]; 1xTMT6plex [K1]; 1xTMT6plex [N-Term]	6.248e-07	54	3.838e-05	2191.24	-0.42	1	833969	997354	1.09302e+06	1.37783e+06	1.56728e+06	1.14568e+06
[K].KTPPDIVLYFDR.[L]	1	Gene.61448::Unigene557_All::g.61448::m.61448	1xTMT6plex [K1]; 1xTMT6plex [N-Term]	8.194e-05	58	3.838e-05	1922.12	-1.97	1	2.79105e+06	2.24727e+06	2.20014e+06	4.38279e+06	4.23936e+06	3.81446e+06
[K].VEDFDALVIPGGR.[A]	1	Gene.78334::Unigene16334_All::g.78334::m.78334	1xTMT6plex [N-Term]	5.767e-05	26	3.838e-05	1616.88	-1.11	0	1.65167e+06	1.65529e+06	1.73709e+06	1.65989e+06	1.67306e+06	1.72901e+06
[K].VEDASEEQLGTAR.[K]	3	Gene.86761::Unigene24210_All::g.86761::m.86761	1xTMT6plex [N-Term]	1.548e-05	57	3.838e-05	1633.82	-3	0	4.98993e+06	4.2488e+06	5.28682e+06	1.01458e+07	9.99404e+06	1.04343e+07
[R].KTVTAMDVVYALK.[R]	2	Gene.72844::Unigene11105_All::g.72844::m.72844; Gene.24337::CL3390.Contig8_All::g.24337::m.24337	2xTMT6plex [K1; K13]; 1xTMT6plex [N-Term]	4.042e-06	54	3.838e-05	2126.29	-1.71	1	1.59392e+07	1.33611e+07	1.10314e+07	1.85413e+07	1.94943e+07	1.82652e+07
[R].KTVTAMDVVYALK.[R]	3	Gene.72844::Unigene11105_All::g.72844::m.72844; Gene.24337::CL3390.Contig8_All::g.24337::m.24337	1xOxidation [M6]; 2xTMT6plex [K1; K13]; 1xTMT6plex [N-Term]	3.888e-05	36	3.838e-05	2142.28	0.56	1	3.15369e+06	5.25216e+06	2.79405e+06	3.66747e+06	3.46229e+06	2.7861e+06
[K].KVAPELYPYGSR.[G]	1	Gene.81010::Unigene18836_All::g.81010::m.81010	1xTMT6plex [K1]; 1xTMT6plex [N-Term]	3.635e-05	36	3.838e-05	1838.06	-3.15	1	532311	448210	557792	714437	828143	700508
[truncated: 33,244 more rows]

## Sheet: Supplementary Data 9
Supplementary Data 9-Quantitative proteome dataset of Chinese-yew seed
Accession	Description	Coverage	Unique Peptides	Peptides	PSMs	AAs	MW [kDa]	calc. pI	D-1	D-2	D-3	G-1	G-2	G-3	Identified or Quantified
[truncated: 5,931 more rows]

## Sheet: Supplementary Data 10
Supplementary Data 10-Differentially expressed genes (protein level) between dormant and germinating seed
[truncated: 5,898 more rows]

[truncated: 2 more sheets: Supplementary Data 11, Supplementary Data 12]
