# Supplementary material for: Insights from multi-omics integration into seed germination of Taxus chinensis var mairei
Source: Commun Biol. 2023 Sep 11;6:931. doi: 10.1038/s42003-023-05307-x (PMC10495361; doi:10.1038/s42003-023-05307-x)
Supplement: Supplementary file 6 — Supplementary Data 13-18 [file 42003_2023_5307_MOESM6_ESM.xlsx]

## Sheet: Supplementary Data 13
Supplementary Data 13-Ion signal detected by LC-MS
featureidx	fold	log2fold	tstat	pvalue	qvalue	pdown	mzmed	mzmin	mzmax	rtmed	rtmin	rtmax	maxint	isotopes	adducts	peakgroup	name	Sample16_BC3_01_2258	Sample17_BC4_01_2259	Sample18_BC5_01_2260	Sample19_BC6_01_2261	Sample20_BC7_01_2262	Sample21_BD1_01_2264	Sample22_BD2_01_2265	Sample23_BD3_01_2266	Sample24_BD4_01_2267	Sample25_BD5_01_2268	Sample26_BD7_01_2270	Sample27_BD8_01_2271	Sample28_BE1_01_2272	Sample29_BE2_01_2273	Sample30_BE3_01_2274	Sample1_BA1_01_2240	Sample10_BB3_01_2250	Sample11_BB5_01_2252	Sample12_BB6_01_2253	Sample13_BB7_01_2254	Sample14_BB8_01_2255	Sample15_BC1_01_2256	Sample2_BA2_01_2241	Sample3_BA3_01_2242	Sample4_BA4_01_2243	Sample5_BA5_01_2244	Sample6_BA7_01_2246	Sample7_BA8_01_2247	Sample8_BB1_01_2248	Sample9_BB2_01_2249	npeaks	Dormancy Tax seed 1-15
22581	57.7412	-5.85153	-2.42108	0.0296311	0.017062	DOWN	340.285	340.283	340.286	24.898	24.8795	24.911	219102	[1372][M]+		58	M340T25	193338	29287.1	80937.4	137497	104317	36713.3	818817	70127.5	23676.5	16880.1	33041.3	1.05054e+06	393989	1962.3	31432.8	743.354	1921.74	339.5	1256.28	1467.16	4345.2	2070.68	704.907	1229.73	1060.5	2459.78	28699.3	1301.16	961.92	3785.39	30	15
10557	48.1077	-5.5882	-4.10217	0.00107094	0.00131886	DOWN	561.488	561.485	561.49	27.0202	27.006	27.3437	390656	[3739][M]+	[2M+H]+ 280.241	36	M561T27_4	697370	48914	974436	303292	337409	211464	1.01837e+06	866345	50656.5	59541.9	397051	1.45439e+06	753077	7224.61	91012.3	3608.5	7298.75	1820.04	2895.42	3740.47	4627.74	2952.5	5174.83	14774.8	7403.94	7220.27	73096.4	9247.28	2447.43	4822.63	30	15
6669	38.6216	-5.27134	-5.04167	0.000177652	0.000346142	DOWN	605.452	605.449	605.454	27.0265	27.0145	27.3465	167670	[4234][M]+	[2M+2Na-H]+ 280.241	36	M605T27_4	442782	31129.5	534421	254066	254844	176637	496787	585544	37501	44930.1	367017	576810	442465	6396.11	84404.9	3506.5	6693.05	1937.8	2186.95	3191.58	4224.17	2826.64	4453.39	12001.9	6332.99	6838.15	43092.5	7578.96	2605.2	4792.2	30	15
1572	38.2261	-5.25649	-8.53115	6.16823e-07	5.07257e-06	DOWN	321.093	321.093	321.099	0.913292	0.899533	0.9587	134113	[1159][M]+	[M+H]+ 320.089	78	M321T1_5	154385	234128	112615	99703.7	59504.8	116927	268770	216447	163983	86548	103454	165306	152205	55181	219452	2121.64	1389.4	1627.34	4136.84	2202.8	3287.75	4145.41	1752.45	2200.22	2455.8	12329.2	1846.77	11417.2	5514.01	1350.8	30	15
23578	37.8525	-5.24232	-2.30976	0.0366506	0.0202135	DOWN	321.24	321.238	321.241	24.9022	24.8895	25.1233	788996	[1167][M]+	[M+Na]+ 298.251	58	M321T25_2	537438	87739	236757	382774	293378	109515	2.60355e+06	206470	72826	51217.2	95996.5	3.37375e+06	1.17018e+06	10710.7	89169.5	10274.2	10501.5	7318.78	10073.1	8716.29	18907.3	11505.4	11012.8	8858.55	9954.57	13184.4	90764.1	10703.6	8688.77	15794.2	30	15
277	36.6773	-5.19682	-14.2928	7.29727e-10	3.36547e-08	DOWN	959.571	959.568	959.573	29.3096	29.291	29.335	196292	[7136][M]+	[M+Na]+ 936.582	204	M960T29_1	483848	691107	584867	345721	863175	726811	366455	672640	626942	557704	526597	590358	405394	417346	725182	32416.6	14023	11271.6	6374.9	63941.1	10394.5	20095.2	2968.33	11285.1	20621.9	6660.71	4640.29	5340.67	7858.81	16152.4	30	15
9273	36.3672	-5.18457	-4.36644	0.000639278	0.00089611	DOWN	281.247	281.246	281.249	27.3426	27.2142	27.6613	656636	[804][M]+	[M+H]+ 280.242	69	M281T27_2	997752	313587	2.07013e+06	666681	807351	542201	2.67566e+06	1.30603e+06	225763	114814	945767	940398	2.21046e+06	46217.1	230649	21396.7	7884.01	7993.26	11058	18387.5	13866.3	21754.8	27201.4	11187.3	22088.3	18867.8	156868	14848.5	17613.8	16517.1	30	15
8934	33.21	-5.05354	-4.43861	0.000556546	0.000809655	DOWN	627.433	627.431	627.436	27.0214	27.006	27.0752	31829	[4493][M]+	[M+H-HCOOH]+ 672.429	36	M627T27_4	74269.5	6352.5	87996.6	43780.5	42744.8	30451.7	100424	103163	8706	9223	62949.6	170721	82208.5	1349	19265	948	1590.17	433.44	592.97	680.762	799.277	793	1012	2853.18	1797.59	1665.19	8876.27	1463.75	663.5	1233.08	30	15
11873	24.5578	-4.61811	-3.84989	0.00172166	0.00188407	DOWN	305.245	305.243	305.247	28.0726	28.0293	28.086	860015	[1003][M]+	[M+H]+ 304.239	54	M305T28	1.40472e+06	133240	2.2786e+06	774396	544324	328556	2.95583e+06	1.73715e+06	115565	62170	988892	2.9446e+06	2.496e+06	26470.3	209377	20098.2	20417.4	14023.7	18870	14852.6	18186.5	16898.1	26119.9	29390	23301.3	28773	395394	24566.7	17983.7	23363.9	30	15
1296	24.0762	-4.58954	-9.10767	2.85892e-07	2.86412e-06	DOWN	116.071	116.07	116.071	0.8182	0.807567	0.8393	3990186	[58][M]+		5	M116T1_7	3.73851e+06	5.75808e+06	7.81144e+06	3.79031e+06	6.29658e+06	5.4755e+06	3.518e+06	7.53941e+06	9.95615e+06	6.73695e+06	9.19134e+06	6.48393e+06	3.79611e+06	1.22078e+06	4.92704e+06	56858	297191	345381	343073	141328	281139	283795	193458	305261	120259	290720	139646	257150	362676	164032	30	15
7550	23.8	-4.57289	-4.76961	0.000296456	0.000509718	DOWN	279.232	279.23	279.233	25.8577	25.8223	25.8733	479984	[781][M]+	[M+H]+ 278.224	96	M279T26_1	1.04145e+06	178259	1.25566e+06	671336	483499	330640	1.48659e+06	1.52932e+06	262990	295133	475102	1.91605e+06	1.09505e+06	55991	237963	21481	31943.6	13356.2	17857.5	24231.4	19748	15737.5	21095.8	48963.5	35060.2	51862.3	108343	27566.6	16071.8	22103	30	15
20658	23.4596	-4.55211	-2.65328	0.0188526	0.01186	DOWN	353.23	353.229	353.231	10.6339	10.5023	10.6924	542079	[1512][M]+	[M+Na]+ 330.242	85	M353T11_1	643755	79205.4	207311	371234	133603	150008	1.92358e+06	150513	60331.5	27655.7	51865.6	1.31433e+06	625867	8303.82	138318	5248.05	11447.6	3774.15	8996.43	9347.16	36092.5	12273.2	2185.83	5943.73	6046.74	2905.78	101421	8294.58	2761.36	34155.8	30	15
11659	21.2003	4.40601	3.90081	0.00159227	0.00177587	UP	443.243	443.241	443.245	14.4651	14.4065	14.4821	95150	[2493][M]+	[M+H]+ 442.236	103	M443T14_2	5055.81	5138.16	3168.43	2545.03	5784.1	3199.49	830.334	14386.1	10384.1	1720.11	4726.4	6178.97	5837.54	1508.94	4287.56	12351.7	79852.5	178235	82621.4	27933.5	176368	143021	67801.5	25400.1	411712	54879.3	107595	114201	82898.5	19877	30	15
18042	20.794	4.37809	2.98044	0.00991532	0.00713992	UP	279.175	279.173	279.186	12.9295	12.6723	12.9554	44290		[M+H-H20]+ 296.178	128	M279T13_2	3489.14	872.689	1580.6	1855.09	709.117	1454.18	663.135	5084.05	1785.58	952.809	1607.85	2007.41	669.391	921.932	1529.04	4169.83	26610.4	27383.7	26854.1	10781.5	75508.3	35933.7	26725.2	7046.8	176729	20853.9	14016.7	11350.9	13687	45982.5	30	15
18873	20.3375	4.34607	2.87613	0.012188	0.00839548	UP	459.238	459.237	459.24	12.9295	12.487	12.9527	287128	[2664][M]+	[M+H-H20]+ 476.242	128	M459T13_2	21983.8	6508.48	10419.9	9999.47	8534.89	12059.8	4288.28	34549.6	12031	1087.91	8761.73	15485.4	6852.25	4149.83	9698.92	25885.5	173838	173703	171717	36271.7	486676	236358	181508	38604.2	1.17214e+06	133760	80476.1	70650.7	83836	318968	30	15
12440	19.5877	-4.29188	-3.75968	0.00207899	0.00217136	DOWN	403.282	403.28	403.284	26.6502	26.3975	26.7137	137742		[M+Na]+ 380.294	256	M403T27_1	224625	31764.7	187757	120706	75944.6	45831.5	503136	261766	26817.4	23929.8	104739	353614	396228	15068	30572.6	4170.63	7105.37	1555.59	3336.26	7175.73	3777.3	2512.58	2223.82	17388.8	9374.29	6159.44	45564.8	5079.47	3254.83	3974.61	30	15
16840	18.0671	-4.17529	-3.13046	0.00734727	0.00567234	DOWN	643.274	643.271	643.276	16.2252	16.1876	16.2373	48752	[4672][M]+		449	M643T16_1	65604.3	22303	226650	27875.3	9764.7	28384.2	55754.2	60710.9	18079.8	32908.7	50202.9	14882.3	7729.18	30719.1	32179.5	1432.14	1356.96	8373.13	779.915	3132.97	2208.23	6282.04	2375.61	3788.3	1624.78	592.313	1272.08	1370.24	2397.97	858.238	30	15
13521	16.8865	4.07779	3.58651	0.00294702	0.00283378	UP	641.352	641.35	641.353	10.9699	10.6862	10.9873	211566	[4651][M]+	[M+H]+ 640.345	3	M641T11_3	17251	18746.8	15157.2	31154.4	8574.67	12780.3	14338.8	22746.3	86542.2	5551.92	21189.7	956.29	28878.3	9003.16	5793.24	75416.7	135098	33945.9	198477	93262.3	147861	1.18525e+06	247798	98038.5	168738	671993	724334	571462	647541	44168	30	15
16920	16.8439	4.07416	3.12121	0.00749005	0.00575609	UP	403.248	403.246	403.249	16.2913	16.2622	16.2997	70685	[2061][M]+	[M+H]+ 402.242	387	M403T16	3170.77	7043.97	6859.97	2165.44	4300.09	1651.07	1528.52	7056.28	11493	1889.4	7584.14	5122.17	10589.7	927.351	2023.55	12193.5	85583.3	48264.5	57561.5	19742.1	284428	78460.7	133829	40669.4	326062	37469.1	22277.2	35955	38307.5	15633.7	30	15
14959	16.6808	-4.06011	-3.38488	0.00440402	0.00382415	DOWN	377.266	377.264	377.268	26.27	26.2427	26.2975	335549	[1779][M]+	[M+Na]+ 354.278	120	M377T26_4	380509	129325	558684	285823	350611	125297	1.41518e+06	294906	88998	40487.9	225093	366611	1.04063e+06	40057.6	80392	11150.6	21855	5679.66	10305.1	16223.8	20422.8	9817.63	8180.83	51656.7	20450.3	16086.6	96930.9	17799	6176.76	12345.3	30	15
13285	16.5572	4.04939	3.62082	0.00274907	0.00268892	UP	640.348	640.347	640.349	10.9677	10.6862	10.9873	526106		[M+H]+ 639.341 [M+H-H20]+ 657.344	87	M640T11_3	41908.3	47079.8	37891.7	77541.3	21453.9	31688.1	38170	58629.4	226232	14315.3	52907.9	2331.81	73889.3	22107	15018.8	190526	347568	82964.2	511276	237813	383330	2.93038e+06	611569	258553	420450	1.69605e+06	1.77315e+06	1.42608e+06	1.62216e+06	110884	30	15
15208	16.2334	4.0209	3.35371	0.00470489	0.0040206	UP	601.262	601.259	601.263	13.2783	13.2262	13.5293	225472	[4181][M]+	[M+Na]+ 578.275	50	M601T13_1	7483.55	16167.1	59406.2	5988.72	15941.1	12999.2	4212.69	23984.2	28069.2	21265.4	31844.1	15631.8	20070.6	2466.11	5236.3	24570	232364	82727.1	187108	40979.2	370035	917278	62773	28274.4	968922	306226	264457	686796	202562	20394.7	30	15
10705	15.8822	3.98934	4.06992	0.00113816	0.00138167	UP	543.257	543.255	543.259	14.4635	14.2073	14.4904	422620	[3519][M]+	[M+H]+ 542.247	103	M543T14	35372.2	31529	20227	19120.7	36562.1	30757.1	9073.37	96182.3	64748.7	14621	30610.3	45573.5	35591.6	11884.9	26471.8	63640.8	440976	935817	416364	163765	885210	654293	349268	145713	1.98876e+06	286844	586260	570994	458603	126812	30	15
7406	14.8808	-3.89538	-4.65726	0.000272122	0.000477694	DOWN	609.483	609.481	609.492	28.0783	27.8625	28.0873	103214	[4275][M]+	[2M+H]+ 304.239	54	M609T28_6	286417	44708.5	395919	235739	167412	106522	442008	383865	41863.3	21790	295193	454742	461954	7043.72	79060.3	3915.59	3153.99	1989.41	3501.49	2193.88	3285.06	2346.5	5142.26	7865.58	4650.74	6807.5	172183	4870.72	3487.96	4717.56	30	15
4561	14.7672	-3.88432	-5.87999	3.78894e-05	0.000108043	DOWN	301.214	301.212	301.215	25.858	25.8223	25.8733	171564	[967][M]+	[M+Na]+ 278.224	96	M301T26_4	536956	126504	586423	398662	291121	207289	657474	754257	183282	204568	303980	704952	547834	42186.7	159434	18275.8	25431.4	11502.2	14263.5	18813.1	15409.3	12859.6	16798.3	39494	29413.3	43513.5	86336.6	22832.6	13797	17584.4	30	15
1656	13.5354	-3.75866	-8.42112	7.23537e-07	5.68252e-06	DOWN	136.062	136.061	136.062	0.867383	0.8336	0.934617	190510			48	M136T1_4	124674	252565	181309	186893	269975	145483	151076	270880	185225	245031	255781	430818	275647	67790	112469	10821.7	15122.2	10860.3	14720.4	22530.9	10863.2	15587.8	12588.4	23770.4	21881.3	16790.7	10321.4	12563.6	18768.4	15947.7	30	15
1895	13.1104	-3.71265	-7.78484	1.19683e-06	8.19655e-06	DOWN	175.119	175.118	175.119	0.7515	0.734167	1.02037	3069085			9	M175T1_10	7.29639e+06	3.87622e+06	3.71226e+06	2.29061e+06	3.33773e+06	2.54651e+06	8.88194e+06	5.03242e+06	2.81714e+06	2.08164e+06	3.13588e+06	3.49506e+06	5.1412e+06	6.27713e+06	5.61716e+06	227142	37057.3	536071	729293	135786	565659	1.45332e+06	81007.3	53385.2	200669	413326	164699	138780	208499	54316.2	30	15
16332	12.9955	3.69994	3.19523	0.00642717	0.00511577	UP	617.257	617.256	617.259	11.4899	11.4623	11.815	487983	[4378][M]+	[M+Na]+ 594.268	91	M617T11_1	18846.9	75820.5	19112.9	17819.6	30269.3	26298.6	33489.4	22818.2	53565	10613.7	115669	11491.6	27735.8	10829.7	7739.98	114073	491734	71497.2	210165	122254	776365	607843	47035.6	241961	1.92245e+06	416170	386554	382367	366297	108626	30	15
179	12.5717	-3.65211	-15.2832	1.87153e-10	1.34662e-08	DOWN	476.275	476.274	476.278	20.7992	20.7493	21.0155	14274			74	M476T21_2	39714.4	70862.5	49066.5	42733.8	43492.3	59593.2	41277.5	67396.8	58560.7	44655.5	67979.5	42310.5	36318.4	50003.3	40193.9	1652.25	4181.35	7098.24	2513.69	7200.13	3477.36	3198.99	1094.23	2947.85	6737.81	4652.1	2704.38	5585.97	3968.82	2975.5	30	15
1907	12.4778	-3.6413	-7.87165	1.22867e-06	8.34874e-06	DOWN	555.293	555.291	555.294	23.5465	23.5288	23.5673	521368	[3666][M]+	[M+Na]+ 532.304	88	M555T24	1.83528e+06	2.08242e+06	1.25861e+06	1.63705e+06	1.26624e+06	811763	3.0932e+06	1.6712e+06	681969	1.07629e+06	1.67886e+06	2.72089e+06	1.23179e+06	1.56217e+06	3.22757e+06	111924	106570	30585.6	57289	440836	82609	127086	193683	104002	13780.5	114557	360690	132563	145100	49220.2	30	15
2263	12.2966	-3.62018	-7.59702	2.30548e-06	1.32049e-05	DOWN	961.587	961.585	961.589	29.9719	29.9537	29.9815	100472	[7150][M]+	[M+Na]+ 938.598	309	M962T30	220869	621210	293285	148900	434399	614797	149711	316904	496403	455588	645759	268427	191732	257729	378246	46345.6	26802	32313.1	17311.4	48589.6	28294	30891.6	18599.4	37304.5	57454.8	17295.9	8586.14	19472	23939.3	33589	30	15
15686	12.2623	3.61616	3.28329	0.00536066	0.00444406	UP	659.268	659.266	659.27	13.7084	13.6518	13.7187	269136	[4879][M]+		59	M659T14_1	19990.6	31104.8	20775.4	18296.2	10164.2	30620.7	17030.9	18614.7	122205	5451	45714.1	9296.41	37097.2	8630.73	10897	55115.1	479320	20335.8	114721	113033	251312	846745	45465.2	53899	1.199e+06	231207	824393	287638	382356	72592.9	30	15
3356	12.1668	-3.60488	-6.47196	1.10661e-05	4.27313e-05	DOWN	176.122	176.121	176.128	0.77355	0.734167	0.9619	213180			196	M176T1_6	512290	3006.09	266186	164095	237595	184074	622630	362710	200726	153494	228960	250355	363611	444117	409436	15814.1	2901.27	38205.8	53822.4	9781.63	40520.3	106903	5752.3	3440.84	13570.9	30550.4	11934.1	10010.7	15111	3590.38	30	15
3310	12.1655	-3.60472	-6.65787	1.03293e-05	4.05167e-05	DOWN	86.0967	86.0964	86.0971	0.958033	0.825767	1.49892	714233	[9][M]+		16	M86T1_5	1.09218e+06	630921	759306	364469	881389	595169	441882	1.28063e+06	538806	434946	551375	1.64439e+06	878598	237396	432346	26459.3	26635	79070.8	87335.6	70278	71997.3	92303.7	48241.8	48441.8	30232.7	87138	64533	28560.9	93097.2	30458.8	30	15
6695	12.1507	-3.60297	-5.00027	0.000180239	0.000349919	DOWN	585.303	585.302	585.305	22.1749	22.1537	22.1888	44386	[4005][M]+	[M+Na]+ 562.314	393	M585T22_2	70575.1	110326	45723.9	80847.7	33970.5	82360	236933	55944.8	15049.3	105446	75916	119369	20933.8	135273	233583	1809.41	3022.86	3186.48	4466.4	21337.2	2101.73	6967.13	25796.8	15918.5	1615.3	5082.66	8457.18	3853.6	11451.3	1984	30	15
273	12.0294	-3.5885	-13.9572	6.97703e-10	3.25749e-08	DOWN	455.297	455.295	455.298	20.7905	20.7493	20.8605	19195	[2628][M]+	[M+H]+ 454.289	632	M455T21_2	52386.3	93062.5	63731.7	54513.5	54650.1	76384.1	53333	91049.7	73970.2	54548	92585.7	53920.6	46092.7	64409.5	50905.9	2692.34	5157.44	9373.51	3161.51	10028.5	4625.94	3753.95	2229.42	4102.1	9445.14	6814.1	3408.76	7444.36	4945.61	3913.68	30	15
12256	11.8797	3.57042	3.79215	0.00196122	0.00207911	UP	850.362	850.357	850.364	12.2633	12.2433	12.7005	52879	[6653][M]+	[M+Na]+ 827.373	35	M850T12_1	5771.09	5299.99	6610.7	6978.94	11060.7	8575.67	3987.92	2897.98	7598.44	2182.06	12519.1	1901.76	2760.36	2550.59	1650.79	14050.9	115412	5565.05	33157.5	24240.3	28533.3	191290	10187.4	12907.5	92686.3	76620.3	173429	63622.1	117812	18729.9	30	15
22635	11.3392	-3.50325	-2.41508	0.0299728	0.0172178	DOWN	233.113	233.113	233.121	0.938517	0.818433	1.10782	110455	[483][M]+		16	M233T1_10	43924	23300.7	20229.4	17751.6	18260.9	28553.1	52452.7	28810.6	18448.5	22962.3	19017.1	23422.3	19111.2	252578	21324.4	2292.54	3412.35	5020.27	6585.5	4493.86	3713.43	2916.35	2101.4	1786	4430.6	4913.41	3233.99	2218.06	4424.83	2265.88	30	15
1497	11.2538	-3.49234	-8.52238	5.07856e-07	4.38849e-06	DOWN	276.119	276.112	276.126	0.84675	0.791167	1.014	47070			31	M276T1_7	39216.8	90472.2	73444.5	43639.8	110222	114410	173986	123031	118920	101748	131188	67415.4	70619.6	36999.8	107388	11222.4	6907.93	14217.1	18491.6	7744.96	3544.57	5979.97	4714.35	3353.3	15173.8	14054.4	3174.78	3077.64	6753.63	6232.11	30	15
3503	11.0253	-3.46274	-6.43994	1.31678e-05	4.88114e-05	DOWN	458.296	458.296	458.297	0.943108	0.926333	0.95915	164630	[2649][M]+		16	M458T1_7	176815	138309	248200	63274.5	122763	112513	80959.4	129929	14823	104393	118525	24607.7	163486	63385.7	89284.7	871.392	6908.72	9356.51	13955.3	2490.12	1980.03	18058.3	6788.5	8367.32	11865.4	29951.4	19834.1	7260.36	3137.76	8945.76	30	15
3207	11.0215	-3.46224	-6.74395	9.22241e-06	3.73018e-05	DOWN	152.056	152.055	152.057	0.9365	0.74465	0.954417	34671	[133][M]+		16	M152T1_5	68894.9	30821.1	74848	58665.1	50866	38539.9	68278.3	64643.9	31362.4	43174.2	37377.9	65325.6	140265	27379.8	27974.9	4437.57	4230.8	4369.22	5806.64	7500.12	5080.14	8034.77	3786.58	3314.17	4515.9	4250.87	5393.19	4655.31	4713.91	5074.76	30	15
3606	10.9221	-3.44918	-6.43507	1.48553e-05	5.35286e-05	DOWN	132.102	132.102	132.102	0.951842	0.928983	1.28283	2061415	[90][M]+		16	M132T1_6	2.45823e+06	1.58098e+06	1.84969e+06	1.02035e+06	1.99995e+06	1.57202e+06	911330	3.03667e+06	1.56628e+06	1.28032e+06	1.36441e+06	4.29972e+06	1.95626e+06	450737	951604	80670.6	78143.5	216582	237342	184367	191422	226771	132438	139161	84402.8	237400	164305	77325.1	274043	83463.8	30	15
1344	10.8235	-3.4361	-7.7179	3.27055e-07	3.16219e-06	DOWN	317.209	317.207	317.21	25.7874	25.7568	25.8002	26294	[1123][M]+	[M+Na]+ 294.22	552	M317T26_5	80285.1	70235.5	76551	88621.8	83321.9	107578	85317.7	84925.3	53946.8	26351	40804.6	112503	114160	5497.98	68370.5	4248.72	4232.55	2970.93	3731.32	2962.44	5579.41	2422.03	1365.77	2622.5	2380.47	3150.2	52272.3	3295.89	2341.9	7912.8	30	15
7385	10.7948	-3.43226	-4.78703	0.000268816	0.00047324	DOWN	179.143	179.141	179.144	27.0195	27.006	27.0752	14620		[M+3H-C6H10O5]3+ 696.467	36	M179T27_3	36416	6945.5	47299.4	20110.2	21653.7	15479.3	49372.6	41865.9	6737.5	7383.19	23345.5	64491.7	40272.9	2540.26	9498.05	1642.5	2328.88	953.717	1092.48	621	2104.5	1525.77	2285.76	3473.78	2593.32	2091.22	10078.2	2676.39	1223.71	1753.5	30	15
8189	10.7065	-3.42042	-4.53666	0.000405472	0.00064346	DOWN	185.153	185.152	185.155	28.0777	28.0293	28.0943	11309		[M+H-CH2]+ 198.163	54	M185T28_1	22276.3	5805	29232.9	13859.8	11353.1	8516.15	40170	24872.9	5257.58	3617.5	15573.4	41171	35175.7	1736	7477.46	991.149	952.876	518	1160.57	723.814	1128.31	652.5	1162.08	1808.78	1123.49	1601.5	9921.46	1084	815.5	1209.52	30	15
7460	10.6947	-3.41882	-4.76687	0.000282934	0.000492087	DOWN	139.148	139.147	139.149	27.0199	27.006	27.0752	27498	[99][M]+		36	M139T27_2	66305	12826.5	87162.7	34174.7	39059	28158.6	89452.2	77766.2	12851.5	12597	42109.8	115031	72183.1	3823.95	17336.6	3297.49	3973.6	1925.27	2624.74	2514.56	3906.16	2811.24	3373.49	6248.6	4353.72	3888.97	17222.1	4724.46	2215.19	3386.73	30	15
2600	10.6147	-3.40799	-7.13075	3.99196e-06	1.99585e-05	DOWN	323.196	323.194	323.197	25.8588	25.8223	25.8755	18785	[1185][M]+	[M+2Na-H]+ 278.224	96	M323T26_2	51681.8	15799	52062.5	44486	33892.6	25911.4	53192.6	74136.4	23174.5	25749.2	37198.1	53175.1	52411.6	5321.65	21210.6	2131	3542.44	1408.56	1934.47	2476.62	2210.18	1758.51	2269.97	5143	4077.78	6237.9	12184.2	3730.42	2137.24	2400.69	30	15
3313	10.5602	-3.40057	-6.58472	1.03454e-05	4.05659e-05	DOWN	414.27	414.27	414.271	0.943108	0.921517	0.954417	87536	[2183][M]+		16	M414T1_5	93932.1	70201.2	130860	33945.4	61347.7	56633.9	43985.8	68515.9	11568.6	48464.4	61089.8	18677.3	85024.7	33544.1	45532.7	1398.4	3613.27	5218.93	8059.88	1373.11	1646.29	8911.1	3249.5	5528.96	6396.39	14691	11878.7	3498.99	2181.86	4105.97	30	15
11746	10.5356	3.3972	3.88062	0.00163915	0.00181467	UP	426.186	426.185	426.188	12.2623	12.2433	12.5457	29481		[M+K]+ 387.225 [M+Na]+ 403.197	35	M426T12_3	4087.94	3780.84	4460.03	5196.78	3106.15	6024.87	2972.05	2157.5	4796.81	1560.73	8911.67	1146.28	1408.3	1604.88	1041.58	12503	60631.2	3554.14	21642.5	16834.7	18505.5	107978	8342.28	8447.77	45408.7	47242.5	99962.1	34110.6	57207.7	8181.34	30	15
11091	10.5212	-3.39523	-3.96523	0.00131633	0.00154246	DOWN	263.237	263.235	263.238	25.4817	25.2405	25.494	101518	[669][M]+	[M+H-H20]+ 280.241	92	M263T25_3	140212	28374	191123	97272.7	103381	84596	194284	144699	37027.2	45417.2	81218.9	457048	188303	16936.3	64513.6	6421.36	6368.88	4518.31	3644.28	5806.42	7298.6	4964.01	5023.53	18211.7	10309.6	11726.6	64534.8	14284.2	4601.68	10440.8	30	15
1808	10.4615	-3.38701	-7.83276	1.02307e-06	7.32169e-06	DOWN	177.123	177.111	177.124	0.76905	0.740833	0.96255	19594	[207][M]+		9	M177T1_8	45634.1	23432	22351.7	14170.7	21065.1	16217.9	54729.2	32666.1	19204.7	14105.6	20062.1	21836.1	32809.4	38303.7	34619.6	1365.31	4386.26	3889.65	5198.51	1014.28	3673.73	9726.41	539.462	651.781	1612.13	2856.2	1500.22	617.478	1643.08	632.367	30	15
7216	10.3941	-3.3777	-4.83151	0.00024597	0.00044261	DOWN	165.127	165.126	165.129	27.0202	27.006	27.0752	10690			36	M165T27_1	28311.3	5099.5	37077.8	14988.9	16205.9	12634.5	36565.6	30424.2	5123.5	5579.56	18511.6	47443.2	29432.1	1573.5	7465.85	1210	1914.18	804.506	1048.09	1204.4	1366.48	902	1436.87	2847.74	1698.08	1764.91	7748.74	2214.42	793.98	1565.23	30	15
5677	10.3861	-3.37659	-5.38825	9.19041e-05	0.000210304	DOWN	325.211	325.21	325.213	27.0235	27.0145	27.0752	111118	[1202][M]+	[M+2Na-H]+ 280.241	36	M325T27_1	330990	44495.5	375775	210202	205446	148849	355223	411947	54050.5	55962	273877	404426	322455	22300.9	90962.6	15806	21831.2	10947.6	14089.6	14802.7	17539.4	13444.5	17810.2	30885.5	22985	23326.7	55534.5	24256.9	14767.7	20373.4	30	15
10429	10.2823	-3.36208	-4.08747	0.00102237	0.00127394	DOWN	324.289	324.286	324.291	28.0853	28.0378	28.6462	17489		[M+2H-C4H8]2+ 702.628	54	M324T28_2	32343	8514	42549.2	20666.8	17607.5	13396.2	61445	37161.1	8041.05	5687.5	3601.57	64204.4	55159.4	2964.42	10604.6	1696.08	1419.15	875	1433.6	1218.93	1565.47	1388.5	2262.23	2397.79	1898.5	2230	13834.4	2062.12	1092.92	1965.92	30	15
23179	10.2665	3.35988	2.35235	0.033634	0.0188638	UP	557.236	557.235	557.241	13.8395	13.6048	13.8505	254739	[3680][M]+	[M+Na]+ 534.247	51	M557T14_2	12038.2	27008.8	13053	5474.93	7738.54	25142.9	794.813	18256.8	83055.5	4953.53	40922.5	9305.12	29859.8	1099.19	4243.82	24470.3	144289	161430	105694	40328.4	314307	272092	42505.6	46961.1	1.18432e+06	75195.1	165075	115894	165837	46489.8	30	15
948	10.2554	-3.35831	-9.8881	9.11028e-08	1.24766e-06	DOWN	496.34	496.339	496.341	21.0996	21.0573	21.1742	120052	[3037][M]+	[M+H]+ 495.333	285	M496T21	537482	686861	339147	395560	255272	533523	592512	696967	720002	263983	714801	364470	336674	578598	317821	14179	47793	60011.7	39091.9	60080.8	43959.3	51964.7	29280.2	36239.4	78373.9	62356.3	42544.4	64498	55526.9	29205.2	30	15
8565	10.2281	-3.35447	-4.45189	0.000476963	0.000723549	DOWN	213.185	213.183	213.186	28.0778	28.0293	28.0873	13004	[375][M]+		54	M213T28	25323.1	6674	31852	15373.1	12373.9	9818.47	45434.5	26362.5	5575.95	4171	16678.6	46761.7	38787.4	2266.52	7246.65	1145.54	1114.47	478	1191.97	864	1285.57	1064.83	1458.93	1882.42	1353.5	1772.5	11414	1316.13	1088.71	1382.06	30	15
4351	10.0974	3.33591	5.88147	3.23396e-05	9.64126e-05	UP	594.343	594.341	594.344	13.4701	13.4541	13.4797	138830	[4104][M]+	[M+H-C6H10O5]+ 755.4	228	M594T13_2	6982.33	18670.7	63513.5	67815.1	16017.2	53708.6	3776.22	6724.16	17051.5	7136.5	24740.6	16779.8	41011.7	2977.4	1879.75	79831.7	166272	89519.3	351642	126575	201288	530878	260346	180491	175509	296026	188608	408116	403045	63662	30	15
7217	10.0403	-3.32773	-4.83098	0.000246033	0.000442696	DOWN	153.164	153.162	153.165	27.0201	27.006	27.0752	16965			36	M153T27_2	45498	8379	58037.3	22711.9	27176.4	19736	57055.1	50844.9	8497.5	8628.77	28269.8	75395	45488.5	3019.26	11880	1996.12	2854.06	1359.09	1740.97	2235.69	2483.31	1805.27	2481.8	4503.49	2894.63	2856.89	12570.1	3053.64	1797.76	2239.97	30	15
7118	9.98663	-3.32	-4.86836	0.000231115	0.0004221	DOWN	125.132	125.131	125.134	27.0189	27.006	27.0752	33358		[M+H-CH4]+ 140.159	36	M125T27_2	82751	15248.5	104036	46445.2	48909	37239.3	107975	90527.4	15423	16366.5	53027.3	141281	84236.1	6126.12	22246.3	3999.39	5182.4	2857.86	3425.39	3628.54	4561.19	3111.14	4472.08	8264.9	5974.93	5215.24	22034.9	6721.12	3296.22	4555.19	30	15
9443	9.92176	-3.3106	-4.30449	0.000684934	0.000942426	DOWN	303.229	303.228	303.231	27.0185	26.8177	27.0672	1129317	[983][M]+	[M+Na]+ 280.241	36	M303T27_2	2.16786e+06	329947	3.34725e+06	1.01064e+06	1.22341e+06	820029	3.124e+06	2.73032e+06	330909	346432	1.42337e+06	3.99872e+06	2.23451e+06	116508	473066	92659.4	124233	87150.4	82330	86130.5	134346	96099.6	144385	197366	136748	137611	687354	161513	93473.6	124970	30	15
7257	9.87368	-3.30359	-4.82026	0.000251865	0.000450583	DOWN	197.153	197.152	197.155	27.0189	27.006	27.0752	26132	[291][M]+		36	M197T27_1	65504.5	13023	87922.7	38433.4	39335.3	30509.4	91490.8	75833.6	13491.5	13635	44411.8	116964	74012.2	4316.98	17815.4	2973.4	4668.83	2370.38	2804	2987.47	3890.82	3067.2	4222.19	6721.9	4789.24	4609.63	19148.4	5512.98	2632	3201.26	30	15
2714	9.86202	-3.30188	-7.10845	4.87176e-06	2.32668e-05	DOWN	244.093	244.092	244.096	0.818892	0.725033	0.8393	64100	[547][M]+		5	M244T1_5	67859.9	44855.1	62655.6	74671.7	74573.3	30298.2	86037.7	78872	44996	45203.8	55889.6	148726	88551.2	21631.9	35049.8	10635.3	7995.96	5529.79	7087.44	11817.1	5510.84	4602.42	3690.8	4336.66	5973.17	5375.93	5499.13	5188.86	3521.89	10564.8	30	15
73	9.82904	-3.29705	-14.1146	3.45146e-12	6.13467e-10	DOWN	124.039	124.038	124.041	0.900917	0.4839	0.9212	131976			47	M124T1_4	171223	161523	136383	165752	149488	173845	137283	236441	102968	137037	126198	186050	182558	126776	116947	23637.9	4726.71	16954.7	7975.92	11993.6	4545.57	12303.3	8642.87	9190.7	16523.3	6699.3	74536	6506.84	6725.39	24103.8	30	15
6879	9.82218	-3.29604	-4.9265	0.000201618	0.000381063	DOWN	169.122	169.121	169.123	27.0194	27.006	27.0752	13743			36	M169T27_1	36099.9	7219.5	43821.8	19431.8	21756.9	15852.6	47215.2	39048.4	6698	7693.54	22120.2	58023.8	37881.1	1906.81	9729.93	1623.95	2058.24	1041.73	1262.02	1527.39	2184.41	1595	2085.45	3452.3	2441.56	2274.04	10626.6	2871.68	1338.67	1744.9	30	15
8752	9.81019	-3.29428	-4.41559	0.000515211	0.000764825	DOWN	247.242	247.24	247.243	28.0778	28.0378	28.0873	21151	[575][M]+		54	M247T28	40524.5	10716	54117.4	25168.9	20367.3	16028.6	78008	44956.2	9018.87	7011.5	28485.6	76100.4	65361.5	3905.67	12869.6	2177.45	1833.16	1756.42	1941.88	1632.26	1921.56	1978.32	2467.11	3212.08	2543.13	2996.74	19016.1	2506.14	1794.26	2440.56	30	15
8368	9.75079	-3.28552	-4.4949	0.000438271	0.000680764	DOWN	227.2	227.199	227.202	28.0777	28.0293	28.0873	10425		[M+3H-C4H8]3+ 734.651	54	M227T28_4	19907.1	5284.5	25054.3	11933.5	10461.9	8182.07	35629	21643.3	4979.15	3192	13952	36475.8	32234.8	1389.97	6156.96	963.637	1034.79	459	1248.58	981.5	923.175	827	1065.16	1411.85	1230.89	1647.19	9068.61	1201	581.156	1608.47	30	15
7605	9.71062	-3.27956	-4.72137	0.000304987	0.000520636	DOWN	183.138	183.136	183.139	27.0199	27.006	27.0752	21247	[239][M]+	[M+H+HCOOH]+ 136.128	36	M183T27_2	54384	10008.5	69866.3	27623.6	31313	22720.4	68647.6	57990	10108	10266.4	33837.3	92611.4	56311.4	3305.72	13021.8	2340	3693.26	1724.3	2087.17	2563.51	3246.82	2073.46	3104.38	5503.72	3588.95	3725.82	14887	3864.64	2016.53	3456.82	30	15
6490	9.70701	-3.27903	-5.09418	0.000159723	0.000319601	DOWN	324.129	324.128	324.13	0.942958	0.921517	0.954417	115602			16	M324T1_8	74949.3	62925.5	72715.3	46501.8	79449.8	72180.3	19704	127503	69758.4	62348.8	51785.7	213227	80350.5	7205.84	30318.6	4531.12	3932.09	9088.55	10103.2	7578.74	8634.38	8456.38	6738.92	6833.19	4509.37	11039.5	6748.97	3716.8	14053.9	4359.72	30	15
7811	9.70592	-3.27887	-4.65933	0.000337683	0.000561874	DOWN	311.295	311.293	311.296	29.0955	29.0737	29.114	12237			308	M311T29_2	19185.3	4855.43	31158.1	16426.1	9574.71	9932.77	39110.9	26657.3	5825.77	2893.13	21114.4	35207.6	35452.2	1495.71	6537.8	1616.52	1620.94	1335.5	1520.16	879.004	1323.29	1070	1673.47	1673.79	1290.58	1065.16	7954.66	1651.54	1112	1560.33	30	15
1549	9.64544	-3.26985	-8.17162	5.88358e-07	4.90033e-06	DOWN	489.193	489.192	489.194	0.80305	0.783633	0.9675	169464			5	M489T1_6	251315	259925	248923	144462	146175	221460	374914	271175	266239	187523	273854	54759.9	124051	83912.1	320371	5625.13	8699.19	11460.1	22707.7	11496.4	12532.5	33556.7	21077.6	17487.7	16839.5	41839.7	5963.92	77376.2	37734.8	10378.6	30	15
7103	9.57316	-3.259	-4.87036	0.000228888	0.000418977	DOWN	193.159	193.157	193.16	27.0199	27.006	27.0752	13358	[273][M]+		36	M193T27_1	36203	7364.5	47599.5	19926.7	22250.9	15433.1	46178	41393.4	6974.5	7036.79	22940.7	59919.1	39274.9	2539.44	9530.4	2352.72	2495.11	1356.96	1507.51	1524.38	2074.95	1258	2495.93	4109.97	2343.9	2408.51	9997.96	2855.76	1447.71	1941.77	30	15
22624	9.55896	3.25685	2.41611	0.0299249	0.017196	UP	313.21	313.208	313.211	38.2978	38.2868	38.3208	140963	[1076][M]+	[2M+H]+ 156.1	127	M313T38_2	11168.7	10254.8	9736.89	9674.3	8464	7843.55	8487.54	7759.41	7354.67	7252	6926.23	7014.51	6846.52	6913.7	6378.6	423078	21430.9	17961.8	15788.5	15395.2	13505.4	12627.5	217669	138816	96211.2	68166.7	40241.4	33752.1	28231.3	24037.5	30	15
7505	9.47464	-3.24407	-4.74351	0.000289726	0.000500994	DOWN	171.138	171.136	171.139	27.0199	26.782	27.0752	16626		[M+3H-C4H8]3+ 566.459	36	M171T27_1	44684	8463	55856.2	21970.9	25514.5	19222	56081	48717.2	8066.5	8492.81	27491	74338.3	45656.6	2538.88	10892.8	2142.5	3119.29	1210.86	1958.01	2021.63	2251.25	3270.94	2550.55	4424.31	3274.21	2674.11	12702.1	3146.15	1452.4	2139.85	30	15
12767	9.45005	3.24032	3.71183	0.0023072	0.00234889	UP	473.32	473.32	473.321	0.0814667	0.0684667	0.0895333	102155			19	M473T0_3	11366.1	12827.2	14154.3	13425.4	16519.2	4226.5	5360.56	6232.5	7552.09	7987.33	7402.92	6696.03	6597.48	8385.74	7234.88	188148	23037.5	23888.7	24240.1	24942.9	25280.3	26620.6	176588	194835	198200	211441	39955.3	39395.3	38693.3	49641.6	30	15
1957	9.24433	-3.20857	-7.55835	1.32999e-06	8.82088e-06	DOWN	403.248	403.247	403.25	19.8142	19.7975	19.831	459403	[2060][M]+	[M+H-C5H8O4]+ 534.287	7	M403T20	864236	1.2516e+06	1.02601e+06	1.08493e+06	1.20434e+06	1.54398e+06	1.66731e+06	491869	552109	1.35983e+06	1.01705e+06	2.56385e+06	720356	925736	977632	67275.6	67489.3	103614	36167.1	513518	75666.3	185393	206260	163894	19297	67944.7	156241	29538.8	142095	31705	30	15
2161	9.21927	-3.20465	-7.42988	1.82186e-06	1.09587e-05	DOWN	385.238	385.236	385.239	19.8147	19.7975	19.8385	275874	[1854][M]+	[2M+K]+ 173.132	7	M385T20	476681	697287	548894	582519	640167	870298	935628	289587	313525	738646	546377	1.44581e+06	389300	529132	534168	43296.1	40221	56655.3	21259.1	269187	42272.2	100415	112297	89520.5	12155.6	41183.5	84521.2	18933.2	82053.5	20604.9	30	15
957	9.18658	-3.19953	-9.8753	9.41804e-08	1.27733e-06	DOWN	284.099	284.099	284.099	0.942892	0.921517	0.954417	36817	[832][M]+		16	M284T1_6	71337.4	28946.7	71831.9	63625.2	49923.9	32789	82111.4	57518.7	30364.8	39859.1	33622.5	49372.2	49847.6	41306.9	32435.1	5704.23	6174.69	5032.55	5262.84	9677.74	5391.07	5829.64	4055.3	3952.51	5058.87	2789.15	4452.89	5614.46	4268.41	6731.96	30	15
12879	9.17005	3.19693	3.69188	0.0023958	0.00241827	UP	475.32	475.319	475.322	0.0751417	0.0652	0.0995833	47192		[M+Na]+ 452.334	413	M475T0_1	5483.44	6368.36	6695.9	6940.24	8051.07	1645.79	2370.91	3255.78	4004.66	4143.77	2263.26	2460.91	3632.06	4307.5	3685.04	87932.9	10995.2	11181.7	11126.3	12188.3	12035.8	12396.5	80984.9	91747	92564.7	98845.7	18526.6	18731.9	17529.5	22096.9	30	15
6135	9.11502	-3.18825	-5.14603	0.000124973	0.000264693	DOWN	304.988	304.987	304.989	10.851	10.8202	10.8787	33810	[993][M]+	[M+Na]+ 281.999	181	M305T11_2	46035.5	95877.4	81197	119250	41643.3	88130.4	97836.3	38366.8	44349.8	20499.1	40923.2	4573.37	1960.78	32413.5	46165.1	9150.54	20497.8	706.597	3987.39	5193.65	1213.04	2463.05	17875.8	741.217	6007.5	1728.45	4549.29	3132	4113.66	6321.96	30	15
1919	9.03965	-3.17627	-7.60054	1.249e-06	8.44469e-06	DOWN	325.216	325.215	325.218	19.8147	19.7975	19.831	361139	[1209][M]+		7	M325T20	663337	975177	821391	861054	931137	1.22545e+06	1.33248e+06	397056	447556	1.05832e+06	795924	2.00574e+06	569964	761357	744558	55210.7	58133.9	85136	30054.2	401886	62423.3	148300	164798	126588	16992.8	56520.1	125494	26354.4	118449	27090.2	30	15
1826	9.01715	-3.17267	-7.69883	1.06998e-06	7.56557e-06	DOWN	283.206	283.205	283.207	19.8145	19.7975	19.831	214832	[827][M]+	[2M+K]+ 122.129	7	M283T20_2	420588	614061	481797	508167	568807	753204	798951	238449	274136	642469	471034	1.1918e+06	335194	444732	470310	34185.5	35478.6	49262.4	19048.1	238995	38326.1	91281.5	99341	76495.8	9885.94	35315.8	78553.9	16340.3	69978	18409.4	30	15
11508	8.8577	-3.14693	-3.88308	0.00151963	0.00171606	DOWN	377.266	377.264	377.268	25.4842	25.471	25.494	486553	[1780][M]+	[M+Na]+ 354.275	92	M377T25	679345	137980	896398	458830	490784	408141	914366	670624	165310	220902	367339	2.14328e+06	858950	82157.2	298370	31321.5	33638.5	22806.3	17360	24301.3	38500.4	25376.7	25771.7	128569	67399.4	69735.7	342140	77061	26882.4	61806	30	15
7422	8.83895	-3.14388	-4.77905	0.000276908	0.000484099	DOWN	111.117	111.116	111.118	27.02	26.7003	27.0752	33069		[M+H]+ 110.111	36	M111T27_2	82370.5	16027.5	102050	46290.4	46015.8	34575.7	106782	92501.5	16156	15896	54351.5	141912	82030.2	6204.26	22263.9	4548.68	5906.79	4942.97	4298.58	4486.48	5512.08	4193.37	5130.63	8977.92	6948.37	5679.93	21390.2	7236.7	3594.96	5062.95	30	15
1114	8.80437	-3.13822	-9.30648	1.70697e-07	1.98033e-06	DOWN	637.481	637.479	637.483	31.7848	31.5253	31.7948	14340	[4615][M]+	[M+Na]+ 614.49	167	M637T32_1	27634.7	25506	39413.5	53670	32622.1	33965.2	16646.1	59143.8	35628.6	38578.5	39844	53796.4	28385.1	17002.9	24528.6	7524.89	3828.46	2921.46	3111.18	4263.58	3742.48	2677.86	3534.92	5829	7311.13	2752.64	1467.25	3880.89	2969.74	3969.1	30	15
2829	8.72107	-3.12451	-6.85179	5.69492e-06	2.61284e-05	DOWN	104.053	104.053	104.053	0.943458	0.926333	0.96255	30860			16	M104T1_4	63955.5	33502.9	44583	26430.7	35930.2	39487.9	18284.8	69862.4	29784.4	28666.8	30702.7	69482.3	60317.7	7809.82	22897.1	1679.19	1112.35	4129.21	8798.11	3785.26	4445.48	13729.4	3483.5	2369.73	1619.15	7679.03	3267.02	3373.81	6040.56	1188.53	30	15
11308	8.62167	-3.10797	-3.9554	0.00142236	0.00163413	DOWN	657.507	657.504	657.509	31.86	31.3423	31.8935	25789	[4871][M]+		328	M658T32	76117.8	25780	22657.3	133551	46733.6	32181.7	65647.5	39548.5	24427.2	63974.7	19866	159959	187161	16205.8	29763	6895.11	12676.5	3521.9	12634.6	8195.87	9559.18	7542.84	4792.96	4451.58	7311.52	6573.25	4541.74	4845.68	6238.36	9661.03	30	15
1143	8.48798	-3.08542	-8.75434	1.8654e-07	2.11382e-06	DOWN	445.259	445.255	445.26	19.8232	19.7067	20.0545	207813	[2519][M]+		7	M445T20_2	455164	639669	493598	528411	583681	815696	833191	327438	325342	652983	508223	1.15477e+06	366928	546746	477748	43784	49597.5	54217.4	23369.9	239721	41215.8	106305	102183	81832	15131.8	41679.4	83101.8	25026.2	89000	29942.8	30	15
24906	8.44038	-3.07731	-2.145	0.0499728	0.0260821	DOWN	375.244	375.243	375.252	24.3885	24.3577	24.5847	27553	[1758][M]+	[M+Na]+ 352.251	562	M375T24_1	4319.69	3981.5	144962	3654.21	4072.81	4549.58	122777	6997.16	4131.74	2750.91	22523	51718.9	49006.9	3073.91	3472.23	4580.88	3603.77	3744.84	3771.4	2320.58	2973.21	2965.46	4032.98	2684.07	3804.07	4348.83	2808.12	3088.43	2881.66	3573.26	30	15
7357	8.42076	-3.07395	-4.65636	0.000264546	0.00046749	DOWN	709.559	709.557	709.561	26.9397	26.926	27.002	66526	[5495][M]+	[M+Na]+ 686.57	27	M710T27_2	107077	39048.5	107535	85026.9	90049.2	85031	193358	97423.6	39383.5	23474.5	66184.1	255339	182525	31162.2	29851.4	6339.04	3551.46	3780.79	6098.87	3801.5	6342.46	3101.63	3929.04	12202.5	7449.63	13865.8	75298.5	7217.56	5781.62	11351.3	30	15
12146	8.40943	3.07201	3.77341	0.0018885	0.00202101	UP	331.154	331.153	331.155	9.89033	9.86885	10.0214	68839	[1258][M]+	[M+H]+ 330.144	238	M331T10_4	3293.53	7893.06	7433.95	9043.11	4811.41	14348.5	5746.7	4354.77	44297.8	3861.7	6665.78	7786.9	1957.52	3672	1416.33	13701.2	22753.1	7473.77	38040.4	9142.69	77035.6	169327	15880.9	24767.7	191551	137520	123003	79236.1	126943	28116.5	30	15
10713	8.40658	-3.07152	-4.05772	0.00114365	0.0013868	DOWN	542.311	542.31	542.312	7.51579	7.49862	7.96493	170719		[M+H]+ 541.301	223	M542T8_6	157326	71948.9	177162	12275.8	554629	540168	109346	321663	91593.9	211141	452862	516138	85870.3	46336.8	114487	12534.7	33398.7	18211.7	18381.8	35837.3	30125.6	60566.3	19704.2	40439.8	15133.2	19122.7	59246.1	8042.88	31536.1	9652.42	30	15
5760	8.35154	3.06204	5.30616	9.73048e-05	0.000219476	UP	444.238	444.237	444.246	9.68705	9.65287	10.0037	13281			153	M444T10_2	610.218	3154.57	996.169	1710.44	1439.37	523.545	5754.81	532	3777.58	1034.79	2368.76	719.899	2344.78	2635.68	1526.17	8417.8	9581.81	3128.24	18027.5	10020.1	19811.1	12506.2	10705.3	12838.6	39687.6	27500.1	16146.8	20909.6	31184.5	2804.6	30	15
2185	8.3056	-3.05408	-7.3135	1.91412e-06	1.13929e-05	DOWN	564.317	564.316	564.321	19.8143	19.7892	19.831	15323	[3767][M]+	[M+H-NH3]+ 580.344	7	M564T20_2	27676.5	40171	32791	34278.5	36095	47596.6	52268.7	15961.4	16774.5	40163	30214.8	81499	22224.5	29094.5	30113.7	2846.57	2160.88	3754.67	1140.9	16108.7	2538.88	6284.54	8120.01	7029.53	412	3101.73	5321.18	719.806	4471	635.557	30	15
2899	8.26124	-3.04636	-6.95166	6.20437e-06	2.78094e-05	DOWN	219.098	219.096	219.104	0.862117	0.80875	0.964683	19179			48	M219T1_8	19910.4	14554.5	37008.7	10682.2	24960	17992	23451.8	35149.8	26626.5	35926.2	35154.4	28857.9	21689.8	64633.2	14026.2	2497.63	2824.51	2914.6	4107.12	3526.32	5249.73	3099.19	2649.82	2561.98	3486.64	4546.1	5634.88	1113.05	3254.88	2238.37	30	15
6753	8.18505	-3.03299	-4.75822	0.000186396	0.000358936	DOWN	651.246	651.242	651.247	0.8008	0.775267	0.814567	55620			17	M651T1_6	31832.5	52988.7	37100.1	24059.8	35022.2	18472.9	75478.2	37410.3	56037.4	25486.5	49720.6	6170.82	123207	12390.2	51753.2	1241.03	1576.05	1536.68	4497.99	1880.5	1952.46	5133.45	6313.46	3450.39	1991.15	2402.6	1803.8	38277.5	3830.05	1953.68	30	15
6092	8.11564	-3.0207	-5.22122	0.000121332	0.000258976	DOWN	777.549	777.547	777.552	32.6363	32.5947	32.6782	15238		[M+K]+ 738.592	159	M778T33_1	6941.2	41993.2	39729.6	11301	46130.2	41527.9	19418.2	16068.1	28952.8	21534.5	81695.8	53175.1	64403.9	3182.19	34032.7	2035.14	4886.47	1923.16	4188.79	4851.82	6082.04	5297.07	3965.42	4583.82	5589.7	3263.84	538.897	2742.72	9922.82	2980.61	30	15
1099	8.07502	-3.01347	-9.30556	1.59786e-07	1.88707e-06	DOWN	773.455	773.453	773.458	31.7847	31.5285	31.7948	12232	[6103][M]+	[M+H]+ 772.447	167	M773T32_2	25715.8	23117.5	37567.5	50638.8	29540.3	29529.6	15836.1	51012.4	30210.8	30720	32028.4	43024.9	31543.3	13336	19684.6	7453.81	3393.21	3245.46	2523.58	3680.15	3508.39	2252.59	3481.64	5123.4	7027.02	2872.14	1674.07	4771.69	2903.96	3488.86	30	15
2505	7.90281	-2.98237	-7.15578	3.46478e-06	1.79795e-05	DOWN	518.324	518.322	518.326	17.8519	17.827	17.9272	9830	[3256][M]+	[M+H]+ 517.317	324	M518T18_2	14537.5	24055.8	9626.62	15165.8	11591.1	13361.9	29410.9	21827.7	18605.5	7776.18	16542.7	19070.8	26069.6	43074.9	17013.3	494.706	1369.78	2861.36	1643.73	3008.56	1620.38	2124.02	760.396	2337.84	4083.44	3883.06	2319.4	2462.64	6656.26	783.063	30	15
22860	7.79484	2.96252	2.38501	0.031447	0.0178817	UP	621.267	621.266	621.269	15.9162	15.902	15.9248	66493	[4413][M]+	[M+Na]+ 598.278	395	M621T16_2	5247.36	13938	828.854	1852.2	4416.17	649.188	4464.93	1228.54	24780.2	1271.04	13923.3	1081.16	19623.3	5059.6	3933.53	16439.8	29762.4	7765.87	19330.1	21684.4	130935	27620.6	62095.4	26453.8	299080	66014.5	11819.3	35022.9	32219.8	11146.9	30	15
8581	7.72536	2.9496	4.44697	0.000479855	0.000726714	UP	475.231	475.229	475.233	8.32428	8.04392	8.60998	95062	[2816][M]+	[M+Na]+ 452.242	183	M475T8_5	5457.1	21445.9	62923.8	10513.8	4927.95	17538.4	4558.96	6538.59	19422.2	8371.3	26378.5	3735.42	32671.3	3989.87	6239.01	31384.6	72901.9	21196.3	67699.1	51052	166864	226237	14413.9	44976.1	229373	219813	81221.1	165401	124759	295943	30	15
3293	7.71746	-2.94813	-6.58014	1.00115e-05	3.9541e-05	DOWN	823.535	823.532	823.536	30.1737	29.9352	30.1965	9310	[6497][M]+	[M+Na]+ 800.554	250	M824T30_2	3531.92	27625.2	10717.6	8792.93	19253.9	23506.1	14353.9	12827	15546.7	5217.88	13586.1	16304.7	21787.6	6087.29	8568.61	3742.84	1664.02	1034.08	1028.5	3888.97	1466.45	2805.17	533.773	1120.24	2192.37	1101.2	825.33	1339.17	1865.6	2306.25	30	15
1693	7.61675	-2.92918	-7.97601	7.91554e-07	6.06897e-06	DOWN	571.288	571.286	571.29	17.2192	17.1865	17.4615	20189	[3842][M]+	[M+2Na-H]+ 526.317	442	M571T17_2	60778.3	50336.2	40649.6	45354.7	40173.9	34105.9	44681	28170	35784.1	25962.1	51305.6	91259.1	39953	18486	27753.1	3707.24	4255.22	1946.99	3691.67	16374.2	6137.41	4405.27	8792.75	5966.77	1022.04	5794.35	9298.53	4373.41	4458.89	3111.66	30	15
785	7.61003	-2.9279	-9.30241	4.09523e-08	6.76237e-07	DOWN	522.306	522.305	522.308	19.8222	19.7975	19.8312	229011	[3297][M]+	[M+H+NH3]+ 504.273	7	M522T20_2	623447	873025	724334	759825	828414	995718	1.04596e+06	391152	426034	891293	715190	1.47573e+06	555936	677128	711025	72971.7	60474.8	85198.4	33201.5	377717	66682.3	148418	182453	131519	21744.8	70699.7	125449	27725.1	107866	24564.6	30	15
4116	7.47126	-2.90135	-6.11113	2.54822e-05	8.05085e-05	DOWN	185.042	185.032	185.043	0.849283	0.766817	0.9952	167149		[M+Na+K]2+ 308.136	31	M185T1_4	115444	177770	119072	127123	106913	72938.5	189560	160349	10344.8	73487	173490	198389	307162	32819.5	157256	12144.3	16347.9	18030.5	30591.6	13953.5	17582.4	23611.6	12663.4	14909	18535.8	16623.1	9059.05	21444	28163.9	16992.6	30	15
16023	7.44718	2.89669	3.22242	0.00588846	0.0047793	UP	417.225	417.224	417.227	8.37253	8.20615	8.65462	194912	[2217][M]+	[M+Na]+ 394.236	206	M417T8_5	9435.68	81354.5	27060.3	17211.3	5178.6	14874.7	4464.6	10228.5	68975.3	8748.92	62216.6	3351.61	30045.5	7916.88	8545.47	26442.3	62478.6	11843.6	165791	23400.3	188592	460236	14448	32315.3	627475	326848	112497	229410	312725	83566.6	30	15
16	7.42219	-2.89184	-15.5665	3.10862e-15	2.46277e-12	DOWN	251.031	251.03	251.037	0.759717	0.741717	0.8434	125764	[590][M]+		9	M251T1_2	185134	135121	146507	119726	124249	122838	139165	161574	147485	114468	115003	144063	133181	180788	166486	12540.4	4677.49	29602.9	38689.2	9223.7	33907.4	81544.1	4806.7	3434.71	12045	22563	10701.2	8071.11	12641.1	3309.11	30	15
6219	7.38143	-2.8839	-4.90196	0.000131534	0.00027496	DOWN	327.227	327.225	327.229	28.0783	27.8778	28.0873	86395	[1230][M]+	[M+Na]+ 304.239	54	M327T28_1	288439	68624.5	370444	232562	177901	126486	383452	359580	66745.7	44608	294602	411995	423143	23684.4	102803	17977.5	14634.4	10348.4	15161.9	12669.8	15013.7	11826.2	20503.1	27414.4	21187.2	25030.1	207061	20692.1	16135	21583.4	30	15
500	7.36473	-2.88063	-9.79187	6.4285e-09	1.66707e-07	DOWN	541.277	541.276	541.279	21.7987	21.788	21.802	388924	[3500][M]+	[M+Na]+ 518.288	111	M541T22_1	1.52387e+06	1.77527e+06	1.04081e+06	1.29086e+06	1.42603e+06	1.30934e+06	1.75649e+06	853599	1.04819e+06	928762	1.17788e+06	2.49551e+06	1.37033e+06	930522	1.44789e+06	187766	166306	84622.4	61150.1	820831	177339	76536.4	185509	115316	24571.7	248720	216448	137832	196580	67084.4	30	15
92	7.35212	-2.87816	-16.748	1.16129e-11	1.63499e-09	DOWN	245.077	245.076	245.081	0.93275	0.825483	0.946217	44855			78	M245T1_6	47834.9	52166.9	52958	72169.8	57930.1	44858.9	52308.4	54147.3	46076.7	56895.7	56433.6	73484.3	59849.7	34985	41319	11372.2	8713.89	6918.81	6355.97	12145.2	6163.4	5603.76	2284.78	4872.65	8771.33	7727.34	6766.51	5699.35	3815.87	12066.1	30	15
2719	7.343	-2.87637	-6.91215	4.90301e-06	2.33797e-05	DOWN	151.061	151.058	151.062	0.923925	0.85885	0.95915	15135			78	M151T1_7	25015.3	14993.5	17800.7	11444.3	14841.4	17487.9	7218.61	27919.3	13135.6	14159.3	13770.8	31988.2	27545.2	5093.7	9231.38	859.859	961.92	2395.1	4459.51	2454.19	993.263	6338.76	2012.07	1546.66	1098.92	3714.65	1645.19	1649.9	2847.74	1292.32	30	15
24780	7.26835	-2.86163	-2.16145	0.0484475	0.0254199	DOWN	319.224	319.223	319.226	20.0337	20.0118	20.1988	949537	[1145][M]+	[M+H]+ 318.217	45	M319T20_1	1.1949e+06	237260	502637	521454	365816	285455	4.94595e+06	417210	215184	116694	208489	3.82073e+06	899443	79845.9	232009	126251	130211	94887.4	135889	104320	171618	109452	136290	91404.3	133411	122799	232551	104839	90386.8	147777	30	15
1128	7.22621	-2.85324	-9.2878	1.74522e-07	2.01225e-06	DOWN	326.217	326.217	326.218	0.942958	0.921517	0.954417	11850			16	M326T1_6	15967.7	12093.9	19375.2	7350.08	13530	10843.4	8503.05	10686.6	5884.36	9034.1	11813.7	9774.23	14724.2	4627.42	9381.71	1080.01	817.457	1053.75	1637.27	1141.54	1732.34	1988.61	1602	1742.98	1296.32	2607.45	2350.63	1051.55	1413.35	1123.12	30	15
21005	7.14149	-2.83622	-2.6115	0.0204078	0.0126309	DOWN	255.232	255.23	255.233	26.5677	26.3458	26.8088	35382	[621][M]+		254	M255T27_3	71266.5	20913.6	32054.7	19001.1	10150.4	20642.8	91989.1	27545	6175.48	5040.89	16428.7	195986	150289	3255	12375.9	15486.2	5738.05	3077.47	7140.58	3407.3	3318.96	4354.58	11437.3	4460.44	5273.2	4655.28	11837	4776.41	6890.96	3800.59	30	15
20249	7.10133	2.82809	2.64899	0.0171151	0.0109771	UP	575.246	575.242	575.249	10.1379	9.79977	10.5034	315776	[3897][M]+	[M+H-HCOOH]+ 620.245	46	M575T10_2	12838.6	13728.5	5201.29	8299.29	8195.36	10749.4	11066.7	5888.98	340708	14085.2	25881.6	2956.18	14892.1	10458.6	5338.62	49051.7	137028	66948.2	222862	52467.7	416601	238086	22770.1	79159.9	1.02498e+06	658776	8926.09	180331	238012	85691	30	15
3408	7.08305	2.82437	6.21439	1.17239e-05	4.46509e-05	UP	637.175	637.173	637.179	0.953983	0.8425	0.97075	29816	[4603][M]+		16	M637T1_3	5917.86	5630.35	9964	9579.13	3926.4	2631.58	3345.45	5031.87	1834.49	7570.88	4633.57	2530.55	4811.73	30223.8	3641.77	67385.2	18957.3	40549.4	87675.2	34925.1	54466.2	22824.1	6948.63	38121.6	63899.6	89536.5	42902.2	61429.4	63906.1	23798.9	30	15
8304	7.07531	2.82279	4.56748	0.000426385	0.000667317	UP	562.253	562.253	562.255	0.0749167	0.0667167	0.0831	32579	[3741][M]+		413	M562T0_2	2094.68	2314.31	2319.15	2144.95	3056.62	1429.88	2643.59	2379.41	4440.91	5006.5	3951.76	3179.85	3753.06	6046.57	4372.64	37654.8	8627.77	8479.05	8489.1	9105.62	9440.43	9729.46	47085.4	48350.2	47521.4	46982.1	16411.1	15976.4	16031	17753.8	30	15
3843	7.01716	2.81089	6.14279	1.91847e-05	6.48831e-05	UP	652.348	652.347	652.35	12.6632	12.634	12.6749	5039129	[4795][M]+	[M+H]+ 651.341	2	M652T13_2	637012	748674	4.91421e+06	4.24952e+06	3.30226e+06	4.31826e+06	2.1897e+06	580604	1.02695e+06	958863	1.40563e+06	3.26825e+06	2.49976e+06	1.95763e+06	790059	8.80656e+06	1.0996e+07	7.87642e+06	1.89429e+07	9.73989e+06	1.14486e+07	2.49874e+07	7.23796e+06	9.66715e+06	1.57487e+07	2.95225e+07	2.27443e+07	1.97875e+07	2.85109e+07	4.47862e+06	30	15
11051	6.97208	2.80159	3.98566	0.00130041	0.00152854	UP	437.178	437.176	437.18	12.2582	12.2464	12.5457	9789		[M+Na]+ 414.19	35	M437T12_2	2231.24	1821	2737.12	2901.29	2519.03	3203.96	1476.47	1467.67	2863.63	980.088	4865.05	672.96	595.698	645.737	915.828	5171.11	21903.6	1817.14	8326.08	6736.87	7583.64	36769.8	3531.79	4292.38	16296	18526	37073.8	13721.9	22188.5	4504.13	30	15
16791	6.86985	-2.78028	-3.13236	0.00726576	0.00562418	DOWN	286.15	286.139	286.151	0.850975	0.717383	0.96795	80263		[M+Na]+ 263.163	31	M286T1_6	29148	20940	174483	13910.5	24708.9	29230.9	14115.3	40289.3	73324.7	37012.6	39933.6	24790.3	11671.7	9701.66	37743.3	1876	4868.29	5919.82	4735.35	11158.2	4711.95	4204.89	4859.66	3438.36	5004.99	6600.74	6398.29	2667.32	4901.28	13227.8	30	15
8521	6.80043	2.76563	4.48252	0.000467072	0.000712642	UP	401.232	401.225	401.233	12.7636	12.4671	12.9456	32456	[2039][M]+	[M+H-H20]+ 418.238	336	M401T13_2	4260.91	5007.16	7247.97	6629.63	5402.78	16792.7	2777.12	5982.08	6980.42	6571.5	18205.1	3299.61	1645.89	5239.5	2388.27	14298	29315.9	28592.5	36774.7	18129.7	51432.3	94396.6	33880.3	26826.7	127280	62151.8	30910.7	47501.9	66565.4	1314.78	30	15
5543	6.56924	-2.71573	-5.43533	8.30229e-05	0.000194627	DOWN	577.269	577.266	577.271	28.5695	28.3283	28.7067	5122		[2M+2Na+2K-H]3+ 804.447	350	M577T29_3	13084.9	5879	18347.6	13374.8	10243.2	7296.57	15196.5	15614.8	4460.44	2810.68	12816.6	15752	25116.8	1428.75	4122.65	2150.18	1377.66	1501.28	1404.66	1419.54	1487.21	809.5	2320.23	2195.47	1878.08	1453.14	3251.11	1264.29	1145.79	1541.92	30	15
3584	6.48633	-2.6974	-6.42276	1.45644e-05	5.27336e-05	DOWN	310.15	310.149	310.15	0.824958	0.807567	0.84385	45496	[1046][M]+		5	M310T1_7	25395.7	45804.4	30396.2	39726.9	28130.1	42370.2	23756.4	43579.5	84924.7	41053.1	38456.1	92412.7	25377	16907.6	55182.2	4597.03	7088.98	7925.96	7139.47	8083.71	6103.66	6087.28	4912.79	6925.85	4095.8	10676	3807.6	5833.75	10154.2	4230.76	30	15
20019	6.43522	2.68599	2.73126	0.0161379	0.0104748	UP	624.353	624.351	624.354	14.2731	14.023	14.2819	2228622	[4449][M]+	[M+H]+ 623.346	15	M624T14	594682	361252	87893.6	174118	273045	193484	324039	291063	474474	425660	368019	73041.7	380115	535415	198556	822224	2.11261e+06	667879	1.35501e+06	642317	1.20389e+06	9.24342e+06	780536	826292	518091	4.52975e+06	1.1385e+06	5.06641e+06	1.31973e+06	371878	30	15
6343	6.24188	2.64198	5.01335	0.000144622	0.00029611	UP	487.212	487.211	487.213	22.4437	22.427	22.4698	16770	[2941][M]+		477	M487T22_1	4558.5	13151.1	3316.14	2974	2717.89	9794.05	4737.62	665.328	13497.1	851.045	15094.7	1961.61	11333.8	805.34	3581.71	25475.3	52690.1	6147.92	19022.7	29774	43947.8	8367.08	61028.4	34930.7	66633.4	80488	7122.22	58304	44635.9	17209.7	30	15
11272	6.21375	-2.63546	-3.93416	0.00140579	0.00161988	DOWN	355.284	355.282	355.286	25.4842	25.471	25.494	285405	[1541][M]+	[M+H]+ 354.275	92	M355T25_2	422068	98245.6	562850	299215	311338	258661	572278	435302	114895	145803	242772	1.27282e+06	544158	64749.7	195818	57205.2	38147.6	32186.7	51454.7	53040.1	40594.6	34508.9	30002.5	74282.2	70665	49667.6	199124	56003.8	54225.2	50620.2	30	15
2068	6.15484	2.62172	7.62194	1.59853e-06	1.00279e-05	UP	194.117	194.117	194.12	0.9518	0.868367	1.36133	387543	[276][M]+		16	M194T1_6	47209.4	137350	87262.7	57943.8	53548.5	55565.5	54597.9	139733	98911.1	36500.2	94713.1	32616.5	109774	104477	38018	316499	382974	841576	407322	292305	336249	563798	226201	276735	707348	697989	655376	440090	652062	270591	30	15
5828	6.15405	-2.62154	-5.22843	0.00010175	0.000226928	DOWN	298.274	298.272	298.275	27.0201	27.006	27.0752	23370	[935][M]+	[M+H+NH3]+ 280.241	36	M298T27_1	48838	14726.5	69918.9	33272.9	36420.8	28330.4	69446.3	59205.6	16151	17120	39003.7	91343.3	57096	6399.63	20979.6	4365.25	6101.87	3469.33	4158.89	4349.61	5840.77	4378.65	5534.5	9566.62	6262.39	6157.96	22680.3	6972.15	3941.98	5057.44	30	15
15346	6.06404	-2.60028	-3.14968	0.00486382	0.00412187	DOWN	379.282	379.28	379.283	26.9607	26.949	27.0102	1388756	[1797][M]+	[M+Na]+ 356.292	27	M379T27_3	1.47182e+06	329842	1.99335e+06	861366	870191	645348	2.85602e+06	1.5642e+06	255042	236127	616312	4.01048e+06	2.58976e+06	138062	434468	51635.5	35423.5	32955.2	34973.7	34539.1	46747.7	34110.4	28646.3	122576	66317.6	103595	2.33168e+06	60836.5	40730.2	87415.3	30	15
79	6.02978	-2.59211	-12.256	6.06137e-12	9.67516e-10	DOWN	612.24	612.237	612.245	19.8057	19.5998	19.83	6460	[4311][M]+	[M+H]+ 611.236	7	M612T20	27000.5	31574.5	29907.4	28536.2	32613.1	38215.7	38298.7	18652	21577	38957.7	30539.8	42872.1	22920.1	33292.9	31368.2	2513.64	3275.19	4340.92	1549.38	18812.4	3489.87	8493.84	7183.09	6631.74	504	2785.41	7250.47	1429.88	7291.31	1785.97	30	15
5713	5.98341	2.58097	5.32426	9.4146e-05	0.000214143	UP	591.296	591.293	591.297	25.1152	25.1002	25.1253	22320	[4079][M]+	[M+K]+ 552.335	606	M591T25_2	4453	11788.4	664.5	4918.52	5250.49	3640.67	5758.71	5287.04	12439	4569.52	7724.52	5109.79	8729.26	4344.67	5726.17	23831.6	40969.4	11863.3	22514.4	27821.3	32208.4	56554.9	11988.5	40168.4	32627	78991.7	61126	68668.1	24266.5	7325.98	30	15
1039	5.98115	-2.58042	-8.48586	1.31412e-07	1.63153e-06	DOWN	243.094	243.085	243.094	0.756083	0.725033	0.9684	15721			9	M243T1_7	26219.1	13634.8	14019.3	9335.17	11328	11920.6	24400.8	19170.7	9845.12	9185.12	10915.6	15044	17013.7	11204.3	16319.6	1367.17	1628	3893.77	5661.55	971.18	3604.36	6742.67	452.181	1507.01	1782.87	3701.97	1878.44	917.196	1534.61	1065.02	30	15
8297	5.97925	2.57996	4.45535	0.000424402	0.000665054	UP	611.246	611.246	611.248	9.89185	9.51828	10.1553	151928	[4291][M]+	[M+Na]+ 588.258	238	M611T10_2	17537.2	37526.9	43920.1	42872	23890.8	67125.1	31914.8	24387.2	168339	19817.2	30102.7	42466.3	10365.1	17559	7200.77	72411.2	108962	38651.6	143342	43888.6	256924	414304	78092.3	135888	521033	412208	403255	310582	409108	149351	30	15
1430	5.94338	-2.57128	-8.10374	4.22935e-07	3.82753e-06	DOWN	343.227	343.223	343.228	24.8065	24.7962	24.9828	111644	[1408][M]+		18	M343T25_2	251745	231598	209760	225771	187644	221320	377237	282282	142034	204857	280397	504423	224970	253488	483110	30062.7	29901.3	17364.8	37984.2	126128	38876.3	35272.6	72348.5	37130.6	10611.1	82970.4	49420.3	49951.9	50283.1	18278.9	30	15
23838	5.93605	-2.5695	-2.27345	0.0390113	0.0212686	DOWN	739.315	739.313	739.318	6.43099	6.40402	6.44155	25807	[5794][M]+	[M+Na]+ 716.326	82	M739T6	23991.5	6125.54	1815.22	12885.3	5087.52	5451.06	12177.1	8336.34	21967.2	5679.36	2910.17	3640	6985.07	79326.6	8617.91	952.927	2277.48	3963.98	2133.76	4239.67	1448.61	1719.14	1614.65	2095.63	1225.45	1917.56	852.915	920.295	1859.48	7312.48	30	15
1235	5.90091	-2.56094	-8.33458	2.45695e-07	2.57321e-06	DOWN	445.295	445.293	445.296	24.8064	24.7962	24.823	205155	[2523][M]+	[M+H-C6H10O5]+ 606.333	18	M445T25_3	447317	433785	381699	405339	335343	416229	639654	511720	261403	392825	520599	893757	384056	472406	872858	54027.2	56237.7	31604.6	69443.5	239824	68583.4	62294.8	125976	64219.1	18454.4	152156	91184.9	90081.4	91397.8	33303	30	15
1409	5.8907	-2.55844	-8.11844	3.92867e-07	3.62379e-06	DOWN	487.306	487.303	487.307	24.8064	24.7962	24.823	48415	[2949][M]+	[M+Na]+ 464.313	18	M487T25_1	101740	99007.7	88303.4	98302.5	75472.5	92950.2	145346	118477	60398.5	89099.1	122542	209661	88905.5	108096	206546	12731.2	12788	7373.71	16333.2	53427.6	16158	13734.2	30819.1	16445.3	4301.73	35445.5	20793	20012.5	21491.9	7558.24	30	15
6311	5.88398	-2.55679	-5.09262	0.000140579	0.000289636	DOWN	747.593	747.59	747.594	28.4003	28.3687	28.4122	38056	[5885][M]+	[M+H]+ 746.588	174	M748T28_3	43899.8	16197	63966.7	30716.4	61603.6	62308.3	85678.5	43897.7	32475	7302.19	58650.8	104720	119926	96256.2	7739.39	4003.98	3792.41	13379.3	24450.1	6623	13021.5	6483.44	7676.82	4037	5722.89	14979.7	10635.3	6411.64	12429.7	8321.35	30	15
3776	5.85645	-2.55003	-6.08395	1.7874e-05	6.15047e-05	DOWN	156.077	156.076	156.084	0.74305	0.7334	0.942917	88219	[138][M]+		9	M156T1_4	133673	58645.2	94612.6	37349.7	88765.6	57288.2	180662	152911	84172.9	56820.1	67484.4	112653	207474	45706.7	99197.2	9977.37	4663.83	29885.3	36748.9	12356.1	8468.14	15992.5	8245.77	5663.3	8350.9	24514.2	44729.8	12217.7	13133.6	17324.2	30	15
17143	5.7804	2.53117	3.08739	0.00792863	0.00601048	UP	554.311	554.31	554.312	9.3292	9.32032	9.45862	290635	[3660][M]+	[M+H]+ 553.304	133	M554T9_3	56830.3	40169.6	98938.7	46674.2	60945.9	49261.4	27094.6	23256.7	29901.4	16779.3	34795.7	40415.9	37276.5	43945.6	22025.7	91863.2	159035	74754.3	168803	155733	56498.1	271534	75033.4	48494	219835	406450	434694	417988	1.00011e+06	51071.4	30	15
1653	5.74505	-2.52232	-7.77941	7.19768e-07	5.66077e-06	DOWN	265.195	265.193	265.196	24.8064	24.7962	24.823	70498	[683][M]+		18	M265T25_3	148649	147376	128649	138009	110599	132225	228143	170109	87092.9	129314	174094	309064	127127	155769	306988	18533.9	19613.9	11359.1	23962.6	79939.5	24159.3	22061.5	46430.3	24933.2	6055.72	51805.6	31394.2	30014.5	32036.9	11674.3	30	15
6046	5.6852	2.50721	5.20149	0.000118297	0.000254191	UP	673.299	673.297	673.3	25.1155	25.1002	25.1253	21755	[5070][M]+	[M+Na]+ 650.309	606	M673T25_2	3824.88	11393.2	595	5449.76	5688.24	3997.76	5405.3	5125.87	12001.5	4951.5	7777.4	5623.49	8295.55	3740.25	5895.91	20041.5	40278.7	10512.7	21081.2	26825.5	30572.2	54451.7	11036	33808.5	31220.7	74083.4	58487.9	65778.8	24865.2	7291.18	30	15
1263	5.68309	-2.50668	-8.26972	2.60926e-07	2.68232e-06	DOWN	161.096	161.095	161.097	24.8063	24.7962	24.823	35793	[150][M]+		18	M161T25_1	79064.3	73387.3	64115.9	71871.3	56863.2	69352.8	115185	87360.7	45918.7	69244.5	88378.9	148197	66239.4	77150.7	152705	10537	9359.47	5591.48	12287.5	42087.5	12789.8	11433.4	23043.8	11422.5	3561.45	26633.9	15793.2	15807.3	16290.5	5957.36	30	15
11267	5.66009	2.50083	3.84311	0.00140306	0.00161753	UP	655.273	655.271	655.274	10.2784	10.2543	10.3679	33246	[4835][M]+	[M+Na]+ 632.284	55	M655T10_2	2951.82	8049.57	2583.58	1698.21	3016.38	7468.41	4105.92	4186.09	31748.6	2240.1	22495.8	2393.2	3263.15	2960.41	2182.86	5986.46	16136.7	5753.03	22213.9	6265.93	73380.1	74111.5	13738.1	18128.2	100002	58736.6	55984	36247.9	66381.2	20551.6	30	15
23483	5.6436	-2.49662	-2.31739	0.0358648	0.0198581	DOWN	717.333	717.33	717.335	6.42573	6.40402	6.44155	15586	[5577][M]+	[M+H]+ 716.326	82	M717T6	15441.6	4162.52	1171.99	9148.58	3591.56	3440.96	8285.82	5623.82	15183.6	4170.08	1726.73	2421.62	4190.29	50347.4	5314.76	1377.29	1520.43	2176.51	1486.43	2197.16	830.658	1126.23	1752.75	2071.62	1277.3	1059.98	350.199	695.889	771.76	5088.71	30	15
7637	5.62755	2.49251	4.69962	0.000308587	0.000525196	UP	654.364	654.363	654.365	10.9915	10.9452	11.0035	5031964	[4821][M]+	[M+H]+ 653.356	3	M654T11_4	1.67285e+06	2.78439e+06	1.86156e+06	3.88772e+06	992215	1.76165e+06	1.27733e+06	1.59273e+06	3.83773e+06	965261	2.57366e+06	664978	2.40564e+06	881430	1.42872e+06	3.13117e+06	6.32786e+06	3.63659e+06	1.06216e+07	4.30764e+06	7.44933e+06	2.59859e+07	8.4101e+06	7.22172e+06	1.09649e+07	1.7657e+07	1.46787e+07	1.36042e+07	2.366e+07	3.22269e+06	30	15
346	5.53252	-2.46794	-10.7004	1.47128e-09	5.51833e-08	DOWN	654.286	654.284	654.289	24.8064	24.7962	24.823	6395	[4816][M]+		18	M654T25	19265.7	18871.9	17127.5	17900.4	14640.8	17378.2	25201.9	22953	12775.5	18182	23758.2	30845.4	17199.8	19856.6	32617.5	1997.85	2599.83	1651.75	3094.12	10723.8	3027.15	3200.07	5585.97	2842.37	692.226	6574.23	4025.54	4032.25	4237.77	1489.7	30	15
3892	5.48088	-2.45441	-6.2193	2.0259e-05	6.76565e-05	DOWN	266.16	266.159	266.16	0.763175	0.7501	0.7817	232225	[690][M]+		9	M266T1_9	342079	240740	110022	193447	183975	131752	506398	299685	385752	179944	104632	143979	253346	304230	102890	39482.3	45391.3	66904.2	31801	43744.7	50577.9	34681.7	67725.1	51699.9	33620.3	34711.8	28562	29159.4	32785.8	44611.1	30	15
3793	5.42431	-2.43944	-5.56155	1.82165e-05	6.23805e-05	DOWN	557.272	557.27	557.274	16.8925	16.8613	16.984	19315	[3684][M]+	[M+K]+ 518.303 [M+Na]+ 534.277 [M+H]+ 556.26 [M+H-HCOOH]+ 602.255	569	M557T17	112985	110102	88668	58483.9	87773.3	42255.3	39126.7	33715	91741.2	21940.2	51171.3	80055.1	95506.6	5264.01	51774	11980.1	8334.39	9219.14	4019.69	67955.3	13043.1	4887.42	4904.66	3900.58	1796.22	9296.61	18041.3	6930.37	10900.5	3718.58	30	15
17290	5.34547	2.41832	3.05785	0.00821321	0.00617283	UP	527.228	527.227	527.229	10.4276	10.3958	10.5648	43691	[3345][M]+		271	M527T10_1	3469.31	5250.73	6061.07	13327.5	5971.02	12318.1	1790.18	1324.2	14022.2	12228.4	13326.1	2450.04	4778.73	343.96	2477.96	5500.24	10283.2	14989.4	7897.36	16870.4	37981.5	60247.3	18707.9	17651.7	136786	16907.7	53570.8	28511.4	86413.6	17628.6	30	15
3907	5.32305	-2.41225	-5.62104	2.06543e-05	6.86595e-05	DOWN	475.178	475.17	475.183	0.809908	0.783883	0.96255	93916			5	M475T1_6	59857.5	60149.2	154481	79851.2	197305	204542	187963	207598	58929.1	125216	120606	31387.3	44519.2	183948	145595	1291.12	4437.12	29970.7	43748.1	7858.89	18670.3	52261	22128.1	6809.85	4681.09	103061	4017.52	8915.75	34416.8	7522.43	30	15
17627	5.26207	2.39563	3.02147	0.00893711	0.00658394	UP	587.249	587.246	587.25	10.4259	10.3797	10.4975	75803	[4025][M]+	[M+H]+ 586.242	271	M587T10	7879.24	10021.5	9760.11	22392.3	9521.77	19669.3	5686.78	3249.53	22636.8	19916.3	20477.1	5372.12	8932.49	3554.22	5593.91	9755.15	18710.3	26142.9	14290.5	30429.7	64647.6	102798	33775.4	29738.4	242334	28064.3	90093.6	47200	149526	31585.5	30	15
1492	5.18137	-2.37333	-7.44814	5.04142e-07	4.36395e-06	DOWN	580.348	580.347	580.35	18.5074	18.4865	18.554	60686	[3954][M]+	[M+H+NH3]+ 562.313	41	M580T19	209286	151274	201641	175333	222989	84770.3	131739	130723	146291	80573.7	137606	218872	260595	67613	277103	43728.4	13358.3	14416.4	18397.9	115840	30475.8	29231.5	32849.1	9038.99	8084.47	39904.9	58829.9	25175.7	29496.2	12977.1	30	15
6029	5.14573	2.36337	5.13564	0.00011751	0.000252939	UP	607.29	607.289	607.292	21.334	21.1183	21.3443	27219	[4246][M]+	[M+K]+ 568.321	290	M607T21_2	8748.96	16858.5	2095.12	9341.76	7695.69	7372.02	20045.6	9604.67	29679	5642	15860.8	5298.07	21372.8	6630.23	11810.2	38816.4	45827.8	12982.7	37091.4	45250.1	83208	50397	31767.6	48443.4	128477	135023	87391.9	75713.9	77497.9	18336.3	30	15
4681	5.13463	2.36026	5.64288	4.18243e-05	0.000116197	UP	689.293	689.292	689.295	21.3332	20.9152	21.3515	116564	[5260][M]+	[M+Na]+ 666.305	290	M689T21_3	41867.5	78542.5	9275.42	40545.3	34856.5	29987.9	86851.5	43199.9	129634	21066.3	63068.5	23917	104318	35253.6	54605.1	157330	205258	102056	173588	211137	390287	258614	127244	205814	467769	583775	406652	354050	362613	86057.2	30	15
5964	5.08659	2.3467	4.99242	0.000112073	0.000244172	UP	453.139	453.138	453.14	0.946683	0.928983	1.28235	68767	[2601][M]+		16	M453T1_2	11270.8	13456.3	11093.2	23192.5	8533.03	7701.03	7560.08	8172.44	13634.4	16616.6	10222.9	7767.91	12016.8	67299.7	9673.38	124944	29300.5	48457.6	162836	42674.3	61418.7	32236.8	18844.3	74660.3	126051	133585	69481.4	100581	109517	26227	30	15
950	5.04759	-2.33559	-8.06268	9.12095e-08	1.2487e-06	DOWN	461.29	461.287	461.292	18.5045	18.2862	18.554	28061	[2682][M]+	[2M+Na]+ 219.145	41	M461T19_2	104545	82216.7	105250	91776.5	112872	48575.2	69938.9	71503.4	79311.3	45605.9	77721.6	110619	132260	38025.8	136977	17642.5	7809.82	7945.86	10068.1	63854.4	17853.9	16922.9	13982.4	4771.7	4526.82	20324.4	32028.6	15713.4	17888.7	7641.55	30	15
873	4.97838	-2.31568	-8.14669	6.64369e-08	9.88429e-07	DOWN	503.3	503.299	503.302	18.5032	18.2612	18.554	383629	[3105][M]+	[3M+Na]+ 160.094 [M+Na]+ 480.306	41	M503T19_3	1.50261e+06	1.14391e+06	1.5023e+06	1.29311e+06	1.59583e+06	688982	1.01703e+06	1.01213e+06	1.1167e+06	657764	1.07386e+06	1.55877e+06	1.80224e+06	544060	1.91831e+06	244225	113102	110852	148775	909679	259767	246651	193099	62495.3	59689.2	293488	464033	219763	263817	112089	30	15
17264	4.9589	-2.31002	-3.06704	0.00816006	0.00614271	DOWN	407.314	407.312	407.316	28.678	28.3283	28.7053	102775		[M+H]+ 406.305	200	M407T29_1	12948.5	41911.5	212201	118720	87707.4	57287.5	325591	134084	22756.7	13184.9	95686.5	279777	359908	14622.2	14526.2	48168.1	15277.9	14732.2	13601.5	14924.1	11730.4	10993	38779.6	35396	27403.6	25065	52423.3	17024.2	19929.2	15703.5	30	15
5837	4.82454	2.27039	5.10174	0.000102509	0.000228224	UP	441.225	441.224	441.226	12.7636	12.7222	12.7883	21402	[2475][M]+	[M+Na]+ 418.238	336	M441T13_1	4982.8	4989.38	8352.73	7037.05	5549.87	17701.2	2125.89	7026.64	8065.35	6505.31	20484.6	1243.76	1562.56	5837.49	2555.1	10073.1	25716.2	25664	31721.6	15959.8	46090.1	52525.3	23185.9	21532.7	85476.2	43011.2	17093.6	35841	48798.5	19158.1	30	15
9194	4.64162	2.21463	4.31497	0.000620066	0.000876364	UP	424.997	424.996	424.997	0.0832417	0.0726	0.0917167	26107	[2284][M]+		19	M425T0_2	7373.85	8646.14	8909.62	8420.21	11758.2	1946.74	2485.67	2595	4053.59	4399.78	3885.73	3019.69	3019.19	3989.23	3077.46	44381.2	10656.8	12153.8	11548.9	12307	12394.4	12611.6	41450.6	46516.9	48621.5	51418	12200.8	13210.3	13386.4	17239.3	30	15
3327	4.57491	-2.19374	-6.48922	1.06485e-05	4.14846e-05	DOWN	482.109	482.107	482.114	0.905867	0.8342	0.951917	5220		[3M+H+K]2+ 308.085	78	M482T1_3	8393.56	12454.5	8203.23	8630.08	2122.56	4516.51	13373.8	7207.98	7486.02	5881.89	5323.72	10121.2	12899.2	18578.2	9051.76	852.475	1578.65	1532.78	2986.63	2098.19	2964.05	2111.61	1193.19	1918.06	2018.83	3325.97	2302.6	1497.29	1971.09	992.156	30	15
2179	4.54869	-2.18545	-7.35257	1.89549e-06	1.13051e-05	DOWN	524.371	524.369	524.373	24.7148	24.685	24.773	35695	[3314][M]+	[M+H]+ 523.364	509	M524T25	128014	222937	94037.8	95642.1	76098.6	192142	115557	174252	196162	79844.5	218412	100202	74996.8	133068	96341.8	8853.93	32614.6	47085.3	28559	37341.6	21558.3	31705	15798.4	18741	34054.7	35889.5	19429	58978.6	26403.7	22170.4	30	15
5927	4.54782	-2.18518	-5.16452	0.000109291	0.000239604	DOWN	579.463	579.46	579.464	27.0288	27.0145	27.0832	13878	[3945][M]+	[M+H]+ 578.452	36	M579T27_2	37184.5	13629.5	21103.6	12484.5	11211.3	10302.1	31864.5	27783.2	9036.5	12462.6	13105.8	27323.5	22297.8	3191.5	7553.07	2874	3443.87	1561.45	2800.21	1734.35	3025.54	2644	3673.5	8123.24	7950.43	2767.14	5641.24	5353.72	1362.4	4332.61	30	15
20532	4.5414	2.18314	2.65687	0.0182725	0.011566	UP	609.231	609.227	609.232	10.4276	10.3607	10.4975	116111	[4267][M]+	[M+Na]+ 586.242	271	M609T10_1	10225.3	14894.5	16894.8	40634.6	16217.6	33865.3	5702.37	3765.42	40334.3	35167.9	35633.8	8391.6	13703	1861.79	7659.24	13399.6	30993.7	44475	23704.7	52811.2	116782	185384	48559.9	48469.6	382858	45105	159982	82491.3	1369.47	57692.2	30	15
620	4.5179	-2.17565	-9.28689	1.5803e-08	3.28795e-07	DOWN	527.262	527.261	527.263	19.814	19.7975	19.831	3704543	[3347][M]+	[M+Na]+ 504.273	7	M527T20_1	1.16573e+07	15052555	1.32654e+07	1.36551e+07	1.48016e+07	1.74697e+07	1.81681e+07	7.83865e+06	8.58225e+06	1.59461e+07	1.2927e+07	2.46991e+07	1.02139e+07	1.25888e+07	1.27335e+07	2.25885e+06	2.2774e+06	3.0274e+06	1.44347e+06	8.0284e+06	2.40918e+06	4.20936e+06	4.54443e+06	4.04526e+06	905372	2.3083e+06	4.24651e+06	1.32304e+06	3.89239e+06	1.47366e+06	30	15
20837	4.4601	2.15708	2.60747	0.0196419	0.0122544	UP	719.268	719.266	719.269	17.7687	17.7418	17.7953	195051	[5591][M]+	[M+Na]+ 696.279	205	M719T18	11258.5	15192	75287.8	43820	37011.2	179569	4538.56	65368.5	35377.5	55345.5	142816	27640.5	22613	7879.55	8056.43	142940	273031	44227.8	61115.2	122116	213111	471970	245231	85503.7	309914	985792	46366.6	70543.5	164517	27406.7	30	15
8124	4.45867	2.15661	4.43744	0.000395309	0.000631681	UP	545.251	545.249	545.253	17.318	17.287	17.3282	27901	[3551][M]+	[M+Na]+ 522.264	557	M545T17_1	21945.3	4368.85	739.845	24785.6	15337.4	9841.21	2991.48	11231	18472	4891.43	7626	1697.73	3979.84	4503.96	28619.3	42391.4	88705.5	49871	21772	58606.9	59041.7	24875.3	45511.8	38455.8	13000.8	32220.5	22490.3	134006	24025.2	63009.9	30	15
1240	4.42893	-2.14696	-6.82717	2.48514e-07	2.59371e-06	DOWN	112.087	112.087	112.087	0.884442	0.725033	0.9051	50429	[47][M]+	[M+H-H20]+ 129.096	48	M112T1_5	53630.5	65444.6	55357	54999.4	35352.6	100343	47523.4	42354.9	86921.3	35987.4	66152.4	46709.7	92851.5	44633.3	58491.8	4652.44	3372.73	4473.95	22947.3	6584.21	24924.6	66525.7	2714.37	2574.37	13875.9	16582.1	4523.06	9503.74	14132.3	2831.4	30	15
10182	4.36879	-2.12723	-4.09434	0.000922617	0.00117825	DOWN	481.244	481.242	481.245	7.62682	7.61533	7.63898	23775	[2873][M]+	[M+H]+ 480.235	207	M481T8_4	15844.7	23614	27878.7	26741	17899	36926.1	7657.48	22406.6	41091.1	79540.7	33382	19559.8	21166.1	90521.6	20890.1	12844.4	7085.06	9858.91	1700.74	21597.2	7178.92	10044.8	4325.05	5081.42	5336.2	5618.23	6652.28	1506.71	4336.88	7875.31	30	15
2273	4.36465	-2.12587	-6.50089	2.34536e-06	1.33838e-05	DOWN	203.15	203.138	203.151	0.811033	0.7672	0.96255	16221			5	M203T1_8	39812.5	17943	20779.3	10041.2	23730.5	12230.7	35034.6	23876.8	25454.5	11454.4	11404.9	16203.5	32905.2	26384.8	29029.1	4979.44	1616.05	11832.5	9497.68	3009.05	8225.38	16423.7	1059.56	497.832	3012.47	4653.46	3695.42	2077.15	3886.76	2581.01	30	15
2160	4.35604	-2.12302	-7.33873	1.81735e-06	1.09392e-05	DOWN	546.353	546.351	546.355	24.7149	24.685	24.7733	7507	[3568][M]+	[M+Na]+ 523.364	509	M546T25_2	26798	44818.3	18385	19991.9	16301.1	39004.7	24287.6	37268.9	40849.2	16808.5	44713.4	20187.3	15950	27625.6	19391.8	1687.75	7229.55	9764.48	6203.82	8564.31	4346.89	6895.94	3520.61	4205.15	7119.36	7803.97	4492.15	12595.9	5487.68	4751.35	30	15
20659	4.29684	2.10327	2.63139	0.018856	0.0118618	UP	675.263	675.261	675.264	11.4457	11.4038	11.6419	55141	[5092][M]+		427	M675T11_1	4319.97	3783.89	20801.3	10325.5	14171.3	2598.82	4611.42	27778.3	26208.1	20187.5	6483.08	33216.3	1398.02	777.051	2774.04	7548.43	139264	17249	28310	5174.83	137383	65365.6	3452.71	11569.2	72878.5	182304	14849.1	26790.5	33768.2	25094.3	30	15
5499	4.28364	2.09884	4.9756	8.00288e-05	0.000189168	UP	687.278	687.277	687.282	20.5236	20.5068	20.5422	15040	[5228][M]+		669	M687T21	4070.21	20575.5	3144.93	3406.66	5603.77	9430.97	9566	5849.15	29805.6	586.448	34284.2	2892.13	23220.1	2682.65	2767.96	24244.5	73520.4	8672.75	19744.3	38330.8	73692.7	68211.5	19464.8	23319.3	73835.1	63672.7	52284.4	59339.9	63694.2	14300	30	15
22427	4.24646	2.08626	2.4287	0.0287824	0.0166718	UP	570.306	570.3	570.307	8.5143	8.48972	8.90118	87440	[3822][M]+		346	M570T9_1	10831.4	6658.3	31545.3	9831.12	19139.1	13039.7	8574.09	12363.5	6124.82	4130.91	11103.1	8692.24	4879.52	7890.88	9630.67	14720.2	25268.3	8694.47	24604.7	17417.7	8102.57	36412.2	25460.7	11169.5	34290.1	58845.4	92458.7	117940	213939	8942.36	30	15
1031	4.24547	-2.08592	-8.19321	1.27999e-07	1.59993e-06	DOWN	648.554	648.552	648.557	26.9586	26.9453	27.0102	3573	[4753][M]+	[M+K]+ 609.593 [M+Na]+ 625.567 [M+H]+ 647.548 [M+H-C4H8]+ 703.602	27	M649T27_1	4825.26	4718.5	3301.09	4754.91	3081.09	5194.5	5863.32	7341.5	4815.5	3074.5	8043.38	7285.12	8825.06	4951.99	4235	1288.21	848.82	469	478	795.266	570.272	1043.6	519.981	1755.38	1742.85	2406.34	2970.74	1803	904.076	1321.3	30	15
5334	4.2431	2.08512	5.5191	7.0412e-05	0.000171633	UP	967.426	967.424	967.428	7.34865	7.265	7.37585	6404	[7168][M]+	[2M+Na]+ 472.216 [M+K+HCOOH]+ 882.464 [M+Na]+ 944.438	20	M967T7	3551.04	3182.45	3602.27	2967.66	2993.77	2122.45	2301.87	2708.74	2040.77	2838.87	1939.87	1621.54	3015.92	3535.62	2904.77	16214.8	9215.91	5663.5	4949.11	4974.64	4814.81	5170.6	23312.3	21431.3	17664.7	16001.7	13899.8	13200.3	9633.93	9209.98	30	15
30100	4.23469	-2.08226	-1.52495	0.14928	0.0644948	DOWN	349.272	349.269	349.273	26.6758	26.2188	26.851	39042		[3M+Na+K]2+ 212.196	489	M349T27_3	5056.61	3941.12	9284.29	13543.4	8431.7	5243.05	4480.71	1666.5	5939	1657.17	5904.7	118241	46756	4465.86	1502.33	3489.97	2902.83	1406.84	1823.43	2885.5	2261.5	2070.76	7920.59	3573.99	7587.32	3174.03	4362.67	8278.02	3126.17	893.227	30	15
9248	4.22125	-2.07767	-4.2186	0.000631693	0.000888252	DOWN	523.043	523.042	523.045	9.33522	9.2862	9.41975	6803	[3303][M]+	[2M+Na]+ 250.027	133	M523T9_1	6787.55	11293	5620.74	17005.8	3927.49	2414.51	10923.3	1228.35	9682.79	1128.11	2556.17	10059.2	12974	15821.1	4710.65	3106.15	6511.21	1142.78	1418.77	1919.35	1357.71	2508	443.031	451.581	1292.22	1193.04	1673.36	1239.09	882.513	2372.69	30	15
308	4.20925	-2.07356	-10.0352	9.93114e-10	4.17005e-08	DOWN	792.563	792.56	792.564	29.9502	29.9287	29.9642	6274	[6267][M]+	[M+H+NH3]+ 774.531	70	M793T30_1	8735.92	16391.3	12057.9	10429.4	19182	11873.5	13969.5	16449.3	18850.5	6640.47	13402.3	13964.5	12116.1	13585	13448.4	6841.23	2634	2851.86	1536.41	7279.09	2873.72	4688.69	815.534	2466.92	4809.36	1483.46	1082	2723.5	1949.82	3739.22	30	15
5816	4.20351	2.0716	5.17852	0.000100688	0.000225109	UP	323.201	323.199	323.202	12.9137	12.8632	13.1743	8265	[1188][M]+	[M+H]+ 322.193	1	M323T13	2510.57	2091.61	1292.91	4854.22	6597.3	3241.33	2226.68	2004	619.371	4823.66	1854.49	6536.02	4671.27	2947.68	4206.36	5410.74	7718.77	12525.5	11001.1	11259.6	7668.54	24597.3	5612.26	7354.61	31552.4	15766	25478.2	18391.7	14984.7	12861.3	30	15
1389	4.20085	-2.07068	-8.05172	3.74128e-07	3.49499e-06	DOWN	135.08	135.079	135.081	24.8063	24.7975	24.823	7238		[M+H-C4H8]+ 190.138 [M+2H-C4H8]2+ 324.211	18	M135T25_2	15328.3	15258.5	13697	14216.4	11690.6	14268	21656.1	18174.7	9787.39	12673.3	17261.4	29769.9	13105.7	14805.1	28923	3491.64	3071.71	2223.96	3760.17	9087.06	3271.68	3694.02	5704.99	3091.86	1628.67	5790.56	3959.37	4116.34	4579.65	2186.62	30	15
25338	4.19809	-2.06973	-2.09037	0.0549328	0.0281882	DOWN	407.278	407.275	407.279	28.0777	28.0293	28.259	19284			54	M407T28_3	8856.13	3536.5	9732.73	7198.59	6189.8	5070.65	10068.5	6283.04	3365	3198	5156.36	58403.8	48279.3	2318.31	4060.57	3061.09	1994.98	2283.01	2020.53	1589	2183	2832.04	3263.93	2260	2094.5	2638	8542.05	4230	2372.74	1920.89	30	15
19639	4.19362	2.0682	2.75659	0.0147327	0.00975531	UP	603.26	603.256	603.268	13.2466	13.2019	13.2922	16903	[4208][M]+		430	M603T13	2565.84	4971.37	4724.93	4744.24	5840.38	13348.7	2872.73	3566.16	15375.6	2332.97	9029.66	894.93	7803.43	431.747	2221.93	2015.21	17795.2	6469.91	15343.5	2376.72	30326.2	68929.5	4485.67	2094.1	73616.9	22282.5	21916.9	50239.8	17596.6	3040.07	30	15
19140	4.17217	2.0608	2.83483	0.0130725	0.00887522	UP	740.364	740.363	740.367	12.3214	12.0971	12.3514	57296			415	M740T12	16018.2	13076.8	10958.5	13958.7	10331.1	7635.24	12412.7	20441.3	12887.3	12039.5	13785.9	4062.64	13020	27099.6	16131.2	12242.9	51716.9	17985.9	28564.8	18400.1	19385.2	192109	29014.7	15963.8	44589.3	117942	171836	81007.8	40652.4	9123.21	30	15
1144	4.15983	-2.05653	-8.25934	1.88452e-07	2.12966e-06	DOWN	482.324	482.323	482.326	24.365	24.3383	24.4225	9071	[2889][M]+	[M+H]+ 481.317	749	M482T24	19816.5	43707.5	22262.2	22075.7	20575.3	37357.4	15533.7	35699	35875.3	22431.1	36087.1	18213.5	16117.8	34684.3	28838.8	3506.83	7614.2	14646.3	5857	9822.35	4295.21	5386.61	2943.68	4089.57	7011.67	7442.13	3528.78	11447.9	4779.47	6015.68	30	15
17936	4.14936	2.05289	2.9432	0.00962439	0.00697581	UP	389.166	389.165	389.166	0.823683	0.8004	0.8393	292654	[1909][M]+		5	M389T1_8	23308.7	51202.7	15084.3	98924.6	16347.1	38047.6	22485.3	22599.3	88498.4	29218.3	16778.5	237231	52188.6	35455.9	93164.8	715763	105220	226144	102746	643901	79547.6	66529.8	81436.9	70895	94611.8	548492	363651	112432	184362	91951	30	15
16307	4.08071	2.02882	3.1374	0.00637855	0.00508552	UP	595.254	595.251	595.256	11.6312	11.343	11.9831	14255	[4116][M]+	[M+K]+ 556.296	209	M595T12_3	1970	5230.81	5163.81	3295.14	2167.81	2742.25	3396.9	2485.31	15138.7	3194.95	5159.93	577.653	1782.59	686.218	1296.85	4892.77	9818.6	4203.39	9246.65	1970.09	19996.3	51494.7	3623.23	5082.87	28281.3	26608.3	21300.2	17265.7	11631.4	6121.91	30	15
16127	4.04663	2.01672	3.16585	0.00606673	0.0048904	UP	373.165	373.164	373.166	11.6312	11.4302	11.6679	59129	[1736][M]+	[M+K]+ 334.202 [M+H]+ 372.157	209	M373T12_1	8476.79	20812.4	20434.8	13555	10694.8	10546.6	15063.3	10183.1	61371.1	12230.9	21913.2	5113.28	7695.58	3764.64	6166.05	19038.4	40699.7	17087.8	40563	8545.81	83802.3	214107	15509.5	21776.9	117069	104870	92405	70667.4	48183.6	28393.8	30	15
466	4.01396	-2.00502	-9.19833	4.58892e-09	1.27871e-07	DOWN	797.518	797.515	797.52	29.9502	29.557	30.1355	87008		[M+Na]+ 774.531	70	M798T30_1	119388	219231	164797	127604	246495	161378	156505	216265	251294	86413.1	186464	151532	131810	174037	173696	98862.1	33818.2	37544.1	18914.1	95007.4	32422	57195.2	10903.5	35397.1	70466.3	22069.4	15228.3	36479.5	26176.3	49012.1	30	15
1231	4.00822	2.00296	8.68568	2.43509e-07	2.55721e-06	UP	708.265	708.262	708.267	30.4696	30.4392	30.4915	13743	[5478][M]+	[M+K]+ 669.295 [M+Na]+ 685.269 [M+H]+ 707.253	230	M708T30_2	5974.44	7655.24	7016.73	6210.33	4741.1	7492.47	5327.67	7175.5	11442.1	5162.5	5885.68	4665.34	2945	6194.81	7146.89	11431.1	23008	31391.2	22892.2	19111.3	23800.2	25136.4	40585.2	24647.8	22269.9	21157.2	16831.4	35614.4	40570.2	22478	30	15
9015	3.98998	1.99638	4.16493	0.000574814	0.000829051	UP	341.211	341.207	341.212	20.9165	20.6482	20.9423	151210	[1390][M]+	[M+H-C6H10O5]+ 502.263	97	M341T21_2	29783.5	140144	81877.5	57869.6	34572.5	108109	22078	35997.5	158274	12368.9	268422	15159.2	177296	3543.54	14868.3	116749	266780	38038.5	144224	169305	442833	788303	496377	248939	381755	533781	268910	319404	347894	66536.8	30	15
16128	3.98134	1.99325	3.16685	0.00606769	0.00489099	UP	473.269	473.267	473.27	25.3161	25.2987	25.3275	23868	[2801][M]+		170	M473T25	4733.5	13127.3	3143.46	4603.57	3955.64	6194.25	784.456	2191.15	17902	4195.48	17011.7	3151.34	14959.7	1827.05	1952.49	11661.4	34465.2	4930.66	15543.2	15384.1	34607.7	84268.7	20260.8	31546.7	9487.13	51157.8	8473.59	61905.1	9569.75	3808.93	30	15
16138	3.96832	1.98853	3.15605	0.00607746	0.00489704	UP	613.265	613.263	613.266	11.6325	11.4476	11.6679	59956	[4325][M]+	[M+H-H20]+ 630.268	209	M613T12	9401.77	21374.7	21026.9	13825.4	11019.9	11427.1	16008.6	9606.55	68176.4	12879.6	23250.8	5520.65	7842.86	4050.05	6183.52	20471.9	42236.6	17848.3	40730.9	8570.66	86190	217357	16724	22783.8	125430	115105	91664.6	75344.4	49799.5	28470.3	30	15
9292	3.9596	1.98535	4.09852	0.000644687	0.000901685	UP	549.285	549.284	549.286	20.9191	20.6482	20.9423	291627	[3607][M]+	[M+H+HCOOH]+ 502.263	97	M549T21_3	51368.5	269494	151128	104527	66494.5	210896	41914	71303	308582	23536.7	543654	18646.8	342600	5155.95	26093.8	226744	502450	69603.3	267901	318607	846254	1.50544e+06	976182	480037	729155	1.02133e+06	505386	613525	666457	122201	30	15
17547	3.92981	1.97446	3.02321	0.00869615	0.00644381	UP	585.233	585.232	585.236	12.1456	12.0944	12.3524	29470	[3999][M]+	[M+H]+ 584.226	26	M585T12_1	6542.49	2766.54	16724.6	10442	13474.4	13901.4	3852.44	4480.68	6838.85	11221.9	2486.46	18370.7	5533.57	5189.03	6064.6	9907.64	6464.07	12823.6	11654.2	30616.1	25092	51402.7	40985.2	11946.9	46949.1	7955.88	107468	24940.4	98144.4	16231.6	30	15
487	3.92971	-1.97442	-9.09175	5.70249e-09	1.51716e-07	DOWN	799.525	799.522	799.526	29.9502	29.9287	29.9575	12068	[6323][M]+	[M+H-HCOOH]+ 844.53	70	M800T30_1	15935.2	29369	21431.9	16652.4	32807.7	21833.2	22056	29148.3	34390.7	11730.1	23087.6	20598.3	18157.5	23005	23118.9	13229.7	4683.69	4816	2784.55	12614.7	4734.88	7648.25	1564.97	4646.73	10038.8	2925.99	2032.51	4964	3587	7093.9	30	15
1602	3.87305	1.95347	7.93604	6.56368e-07	5.30476e-06	UP	223.081	223.08	223.082	0.822617	0.8004	0.83295	3039			5	M223T1_7	1015.7	1303.13	901.964	1638.5	970.938	968.003	910.22	654.247	1893.27	1579.34	617.823	1555.45	1170.54	1970.91	1702.88	7361.82	3976.96	3661.34	3724.65	5623.98	3875.74	3479.75	4021.82	4514.51	4162.17	6819.86	9154.91	3782.97	5530.3	3327.54	30	15
505	3.86557	-1.95068	-8.95262	6.87659e-09	1.75587e-07	DOWN	798.522	798.519	798.523	29.9525	29.9287	30.1425	44580		[M+H]+ 797.52	309	M799T30_1	55838	106944	77964.8	64967.2	118064	77152.1	75744.1	104354	126959	43746.9	87282.4	75672.8	62324.5	87297.9	84240.5	49237.1	17039.8	19343.7	9918.65	47428.7	16707.2	29420.6	4830.14	17631.5	35663	11911.4	7323.25	18421	13759.6	24357.7	30	15
9004	3.86447	-1.95027	-4.31795	0.000572436	0.000826545	DOWN	478.293	478.284	478.294	20.1272	20.0958	20.223	13356	[2845][M]+	[M+H]+ 477.285	466	M478T20	21088.3	37739	11070	39363.8	17983.3	38760.9	39206.6	31065.7	24081.7	5759.52	17048.4	2655.62	4462.63	60839.7	47108.5	9673.7	6509.88	12248	4649.16	17459.2	6734.08	4232.38	5415.01	4434.06	6573.31	6774.23	1659.55	7752.74	2815.25	6119.61	30	15
3451	3.86206	-1.94937	-6.24484	1.22404e-05	4.61279e-05	DOWN	271.242	271.24	271.243	26.7085	26.408	26.7572	9884	[719][M]+		391	M271T27_2	30647.7	18287.3	10128.4	21644.7	9727.49	13453.1	23437.7	20810.5	18762.5	5328.57	15147.5	15398.1	23109.1	38680.6	27729.2	5732.45	5173.48	2676.67	3103.28	5672.78	5914.77	2586.69	9102.1	4861.82	3240.18	5285.41	5852.65	2101	4517.02	9862.72	30	15
6235	3.85922	1.94831	5.12277	0.000133271	0.000277788	UP	718.357	718.35	718.361	12.9052	12.7493	13.3715	66799	[5584][M]+	[M+Na]+ 695.368	1	M718T13	56339	77170	45406	87056.7	101211	56388.1	33486.8	31654.5	71322.5	73795.7	89512.8	91746.8	118421	75547.4	80457.1	155411	171371	207692	199143	172204	148502	484361	155306	196474	322239	537039	501507	415569	454609	83246.5	30	15
8512	3.85781	1.94778	4.35711	0.000465212	0.000710591	UP	745.283	745.281	745.286	21.318	21.3073	21.3285	11675	[5847][M]+	[M+H-COCH2]+ 786.299	290	M745T21_1	4932.36	5597.5	1633.51	5400.35	2634.01	7471.41	8744.75	2920.65	11840.8	1494.49	12412.3	2100.09	8785.7	1105.4	2397.92	9637.24	25464.2	1815.29	11127.7	21622.2	30355.6	23524.4	30386.8	5927.08	20749.6	54049	23431.5	24363.7	16963.2	7167.45	30	15
12905	3.85043	1.94502	3.66506	0.00241406	0.00243242	UP	660.351	660.349	660.353	14.532	14.4918	14.5407	18335	[4897][M]+	[M+Na]+ 637.361	4	M660T15	10060.5	9736.79	5875.01	8079.13	13017.3	10256.2	1784.11	6076.47	12109.3	14388.1	8409.09	11268.4	9266.35	6433.6	3400.52	14900.1	29947.8	18568.3	26862.1	14054.1	28974	88785.2	27199.2	33625.1	13548.5	66341.1	17896.2	87213.1	23648.3	9612.18	30	15
15444	3.83186	1.93804	3.24952	0.00501024	0.00421725	UP	533.29	533.288	533.291	25.3172	25.2987	25.3275	252294	[3414][M]+	[M+H]+ 532.282	170	M533T25	52071.5	163122	34735	55204.8	51836	78614.9	14477.5	29598.1	214526	51082	214064	38480.8	172011	21384.5	23744.4	150301	403283	59758.3	188052	180638	402332	926916	263240	379538	114211	605830	103881	723426	111051	43071.8	30	15
997	3.83172	-1.93799	-9.23774	1.07297e-07	1.3987e-06	DOWN	247.129	247.129	247.131	0.93925	0.843167	0.95915	12388	[569][M]+		16	M247T1_7	23147.5	21065.5	20529.8	27763.2	15781.1	29336.1	27035.5	25113	13826.1	18051.9	14409.9	35011.7	22419.5	11602.7	18344.3	3181.35	5496.97	6049.07	5770.8	6961.94	5461.81	5577.84	4776.6	5006.06	5854.38	5758.84	10042	5303.92	5191.36	3977.51	30	15
2094	3.82501	-1.93546	-7.27475	1.6644e-06	1.03096e-05	DOWN	707.484	707.482	707.486	32.8953	32.4863	33.0707	13083	[5477][M]+	[M+Na+NaCOOH]+ 616.507	151	M707T33_1	40697.3	21028.5	50485.1	44043.7	36446.6	58069.7	28917.5	50586	31041.5	32072.5	50982.4	81581.6	47295.6	22344.8	29935.4	6353.68	13673.5	5325.5	10103.1	12065.9	16773.9	9390.32	10660.3	12618	15719.4	4792.82	3175.55	18374.8	10389	14120.7	30	15
18117	3.82264	1.93457	2.94992	0.0100644	0.00722321	UP	607.215	607.215	607.216	12.1457	12.0944	12.1831	31233	[4244][M]+	[M+Na]+ 584.226	26	M607T12	6209.35	3357.04	16929.7	10884.3	13068.5	15088	4137.13	4465.23	7384.65	11596.5	2558.61	19895.1	6128.49	4586.15	6595.23	8490.89	6978.72	13846.9	11488.4	32116.4	26966.5	53001.3	37014.8	11494.7	45454.5	7734.24	108872	24111.3	102401	17994.9	30	15
17620	3.82002	-1.93358	-3.01649	0.0089222	0.00657531	DOWN	675.265	675.262	675.269	28.0385	28.0037	28.2703	84365	[5091][M]+	[M+Na]+ 652.276	357	M675T28_2	27979.3	28283	32576.5	23761.4	21146.2	25361.3	47577.5	33232	16265	10540.8	34864	47000	150672	11774.1	25292.1	7435.84	8962.77	8605.12	8641.68	9006.5	8897.8	10675.9	5942	6059	7138	9101	25615.1	8384.74	6486.38	9446.64	30	15
2000	3.81743	-1.9326	-6.37578	1.41746e-06	9.21507e-06	DOWN	643.309	643.307	643.311	16.8837	16.7767	16.9	14898	[4674][M]+		569	M643T17	34520.4	28760.7	29803.1	44733.2	63845.9	31883.1	44719.6	28477	29587.7	21433	32564.4	73004.5	45478.4	30054	28545.8	5650.14	2352.61	2804.8	4093.04	10914.8	7899.77	27799.3	4580.62	2857.7	13673.7	31081.4	6636.97	18760.4	4825.03	4706.44	30	15
21680	3.80298	1.92713	2.47867	0.0238846	0.0143272	UP	359.185	359.184	359.187	15.0736	15.0319	15.0797	22773	[1579][M]+	[M+Na]+ 336.2	164	M359T15_1	2818.75	14865.4	7503.72	2557.61	1668	4005.9	2227.18	3062.05	41838.6	894.542	20705.1	691.725	12261.1	1708.6	2267.83	5732.27	17612.2	3150.61	13172.3	5789.02	24702.5	82458.5	13654.7	6284.63	98638.1	78383.1	17215.3	64939.5	16507.5	4604.24	30	15
7872	3.79875	-1.92553	-4.31445	0.000347556	0.000574176	DOWN	330.093	330.093	330.098	0.848783	0.83385	0.9404	29029			31	M330T1_5	76027.7	27460	32180.2	13366.3	25231.5	16851.4	59139.1	23153.2	56619.1	13043.7	18631.4	17620.4	69333.5	31966	41078.4	6606.56	2812.87	36646.1	22687.3	13292.2	3091.05	7364.2	2186.38	1135.74	15744.9	6377.64	6066.11	3161.94	7788.24	2373.69	30	15
9322	3.79405	1.92374	4.33633	0.000652063	0.000909247	UP	451.131	451.126	451.132	14.1651	14.0483	14.3313	3819			872	M451T14_2	2928.31	2623	2272.03	2004.95	2532.37	1623.66	1885.75	2094.38	1540.96	1091.03	1556.48	2311.07	1808.06	1352.39	1762.52	17731	5042.54	3660.35	3008.08	2459.41	2612.72	2308.99	14539.9	13104.9	10414.6	11025.7	5612.97	6721.78	5719.25	7533.37	30	15
20549	3.76636	1.91317	2.60156	0.0183601	0.0116106	UP	415.206	415.204	415.212	10.3246	10.0837	10.626	25039		[M+H-H20]+ 432.203	124	M415T10_1	2844.18	4016.68	5953.95	1842.44	2731.82	5457.22	3223.58	3164.66	36136.6	3196.72	8292.83	3593.1	3837.78	4120.48	3964.54	391.97	11376.3	3578.94	9524.8	3091.05	20329.9	35913.7	4237.46	8558.88	84277.7	53588.3	42428.7	24705.5	40313.1	5606.79	30	15
26819	3.7593	1.91046	1.9043	0.0774885	0.0375587	UP	373.199	373.194	373.202	11.4642	11.3511	11.8145	27151			427	M373T11_1	4048.58	5736.41	5233.82	3268.24	3128.07	5373.66	4822.59	320.011	5468.7	3646.37	3553.76	4374.8	4054.72	4093.22	4609.25	5517.62	12370.2	4142.89	5391.16	2344.15	23494.8	20381.4	5341.54	6367.32	95885	12808.3	10624.9	13026.8	10170.2	4203.4	30	15
20704	3.7004	-1.88768	-2.64297	0.0190773	0.0119729	DOWN	667.398	667.397	667.4	20.0242	19.9688	20.174	6833			45	M667T20_3	15464.5	9135	17744.1	8805.56	8444.35	8101.23	23029.6	15929.7	4925.47	2714.11	4831.21	63712.4	23943.1	2603.56	6017.5	3139.33	4435.71	3081.7	3901.66	3332.5	7685.45	3273.18	2565.9	2390.68	2700.84	4178.08	5746.57	4664.47	2621.77	4492.46	30	15
17123	3.69668	-1.88623	-3.08881	0.00788913	0.00598777	DOWN	341.207	341.206	341.208	20.0293	20.0128	20.1988	13000	[1385][M]+	[M+Na]+ 318.217	45	M341T20_2	50830.8	14672	27243.8	29225	21520.9	18097.6	105858	25716.8	12981.5	8484.94	13260.2	92128.4	44310.7	5986.95	18815.6	6541.06	9979.47	6867.93	8025.02	7450.73	11789.5	12384.4	7664.07	5564.13	8549.56	7267.27	14623.3	7293.87	6990	11326.8	30	15
13328	3.68453	-1.88148	-3.42885	0.00278468	0.00271534	DOWN	555.19	555.189	555.192	0.8842	0.758417	0.914	141858	[3663][M]+	[M+H]+ 554.186	48	M555T1_5	80437.5	119907	9057.58	133585	116258	39496.2	118904	39556.9	244563	143450	19393.4	2887.91	30250.9	134257	199523	1220.76	76875	1295.1	4825.43	11279.8	17242.9	20512.8	99561	41037.1	1230.48	2715.92	5133.84	36707.6	4184.52	64701.9	30	15
7062	3.64059	-1.86417	-4.7875	0.00022393	0.000412167	DOWN	691.53	691.528	691.531	26.8845	26.8632	26.9357	16197	[5294][M]+	[M+Na]+ 668.545 [M+H]+ 690.525	113	M692T27_1	21893	10975	20981.4	17808.1	24370.4	21910.7	31708	12686.5	15471.5	6563	18743.8	54709.3	31106.4	24381	4746.97	2137.38	2139.5	6829.86	10811	5078.72	8261.5	2751.99	5705.99	3070.57	3999.26	9104.15	5383.27	6084.54	8932.5	7073.5	30	15
3928	3.63723	-1.86284	-5.26274	2.10799e-05	6.97292e-05	DOWN	147.113	147.112	147.116	0.736533	0.725017	0.9657	160373	[122][M]+		9	M147T1_10	219611	132314	126886	91886.2	131995	99145.6	317985	213874	114627	76873.1	89042.5	138795	216312	194687	271778	10788.8	6527.24	112641	122498	11841.2	45801.5	155271	14160.1	12423.3	24227.5	34587.4	59142.6	24792.8	29878.9	5105.77	30	15
8226	3.58163	1.84062	4.3924	0.000411636	0.000650535	UP	725.294	725.291	725.296	18.403	18.2033	18.4467	6520	[5644][M]+		215	M725T18_2	5539.51	7025.68	2319.64	2026.61	2379.78	2826.03	2804.76	1339.23	5950.5	1076.5	3268.08	351.5	4316.33	729.618	7146.51	5103.19	16435.6	1640.48	9529.02	8213.31	13693.5	5386.38	12906.5	11895.1	17486.2	29704	7539.18	18840.9	12915.3	4570.19	30	15
15138	3.56516	1.83397	3.27805	0.00462373	0.00396822	UP	615.293	615.291	615.294	25.321	25.307	25.5775	146719	[4352][M]+	[M+Na]+ 592.304	170	M615T25_3	37028	106743	23818	35096.7	33197.4	51693.2	11125.3	21495.6	136993	38351.5	137328	25202.4	111595	15777	17278.3	86470.6	258395	40254.1	118959	120400	254884	540224	149487	232569	70264.7	372852	69606	438191	77404	31870.9	30	15
7083	3.56372	-1.83338	-4.70456	0.000226052	0.00041505	DOWN	262.977	262.977	262.978	10.77	10.7253	10.8063	77691	[663][M]+	[M+Na]+ 239.988	126	M263T11_2	136084	302726	184165	324189	126250	273998	280728	154822	130556	99616.8	167860	10253.9	4086.36	138281	205457	48955.2	82695.6	22909.7	52657.6	36330.5	19770.1	90551.5	107494	19618	53709.4	15821.1	36462.3	32755	29956.3	62792.5	30	15
2538	3.55941	1.83164	6.72779	3.66701e-06	1.87533e-05	UP	803.566	803.564	803.569	32.6073	32.5867	32.6532	54446	[6349][M]+	[M+Na]+ 780.576	159	M804T33_1	22779	49499.5	33446.9	26726.6	63132.1	77003.3	28992.1	47375.8	65026.5	60574.5	102598	40417.4	33641	27902.5	54502.8	188356	249209	102251	186388	216324	284683	126683	101251	173400	226749	136780	30676.7	128310	228126	232063	30	15
24510	3.55324	-1.82914	-2.09269	0.0455616	0.0241666	DOWN	339.289	339.287	339.291	26.9587	26.947	27.0102	378700	[1363][M]+	[M+H-H20]+ 356.292	27	M339T27_4	322011	101516	449238	232440	236886	191510	736616	320421	77223	63366.3	142336	1.0549e+06	814517	39054.5	132641	9998.98	8353.61	7373.66	8891.18	7735.66	11370.7	7561.44	6882.59	26110.1	14048.8	24012.3	1.20812e+06	14323.8	8542.88	19825.7	30	15
4030	3.55078	-1.82814	-6.07143	2.33291e-05	7.52465e-05	DOWN	172.097	172.096	172.1	0.863933	0.73405	0.96255	6687			48	M172T1_9	1452.74	8185.44	12860.5	4505	11964.8	9942.74	7895.64	15081.3	9673.24	14559.6	11306.8	10914.7	5879.3	2710.41	7852.93	1729.94	1925.52	3714.41	3318.8	3092.99	2928.85	3285.74	2089.96	2291.22	1829.06	2700.7	2644.52	1837.45	1872.24	2697.89	30	15
1822	3.52064	1.81584	7.54364	1.06202e-06	7.52459e-06	UP	395.367	395.363	395.368	28.6298	28.4042	28.7072	6714	[1977][M]+		276	M395T29_2	4698.16	4818	5537.97	3599	3876.17	7077.64	3658.34	3820.44	8133.2	2782.05	6512.45	6734.15	5405.99	1692.6	6140.76	21276.6	10721.9	9427.14	22274.1	16120.2	13457	21483	16980.3	13292.3	25581.1	14075.2	21687.6	16581.1	30360.3	8923.85	30	15
691	3.51623	1.81403	7.7516	2.39496e-08	4.47179e-07	UP	610.337	610.337	610.339	10.7683	10.6778	11.0201	171849		[M+H]+ 609.33	126	M610T11_1	88227.8	80562.9	22184.8	145741	122574	85198.8	42513.2	83994.5	108058	75735.1	105306	45671.4	56105.1	370944	81704.9	391450	281305	440550	437433	340686	420943	173409	241252	435158	358461	369544	548190	288470	360057	238493	30	15
7063	3.50294	-1.80856	-4.49077	0.000224048	0.000412327	DOWN	166.086	166.08	166.086	0.946683	0.808517	0.96255	788391	[163][M]+		16	M166T1_5	1.10069e+06	580527	647525	391263	627528	601904	461737	1.21575e+06	652310	383737	504850	1.69738e+06	711037	249554	416518	85396.1	95590.1	569180	349860	254168	84454.6	119562	70469.4	82848.8	74155.7	621371	84674.8	119304	182923	129961	30	15
12836	3.50202	1.80819	3.56735	0.00236253	0.00239236	UP	481.316	481.315	481.317	6.94441	6.6546	6.97582	51468	[2878][M]+	[M+H]+ 480.31	440	M481T7_2	55476.9	9362	7641.59	24333	15339.7	6618.66	8278.19	8577.79	13872	7904.69	5213	4690.24	24794	27677.7	13402.9	23103.4	34813.5	32710.8	71130.5	45859.5	44144.3	58322.6	37687.6	32311	70531.1	18717.2	172090	58052.6	103183	13953.2	30	15
9000	3.4937	-1.80476	-4.30313	0.000571784	0.000825856	DOWN	659.522	659.52	659.525	32.9369	32.503	32.9957	14303	[4893][M]+		456	M660T33	21449.2	27252.2	11944.5	34670	31192.7	21414.9	33163.6	27424.5	33640	21573.5	11432.8	84054.9	68810.5	19403.8	27170.7	12105	11155.4	2571.7	10454.7	12821.8	19126.8	10838.5	3989.46	4616.71	6929.24	9808.03	4634.24	3816.42	6962.09	16013.6	30	15
15156	3.48379	1.80066	3.24061	0.00464316	0.00398081	UP	653.257	653.256	653.258	11.621	11.2794	11.6679	188245	[4806][M]+	[M+Na]+ 630.268	209	M653T12_1	45898.8	81101.6	83245.9	52546.9	62623.6	45229.3	60553.7	39937.3	293744	50107.5	83314.2	20892.1	31873.7	14818.9	25080.3	87794.5	164622	68393.8	141386	32388.6	309686	706125	75685.9	104630	454182	384826	349541	280007	171126	121927	30	15
5164	3.47289	1.79614	5.44968	6.23403e-05	0.000156852	UP	627.094	627.092	627.095	0.764592	0.7501	0.7817	42841	[4484][M]+		9	M627T1_4	6035.14	10445.8	8446.76	10054.5	10947	10255.6	4085.16	8339.8	6319.21	14366.2	7907.03	1367.18	10680.3	8447.36	7803.25	14163.2	37999.4	24886.9	33840.6	29094.8	31174	23536.8	44187.7	36558.3	30291.5	4806.96	9329.86	62265.8	18575.8	35136.9	30	15
1134	3.4682	1.79419	7.95429	1.80188e-07	2.06057e-06	UP	427.142	427.139	427.143	0.832342	0.74265	0.847483	58651	[2319][M]+		5	M427T1_9	25827.1	27393.6	19228.4	35112.7	24754.9	11577.4	17376.5	31439.2	67841.6	42035.5	17161.9	39803.5	27260	55053.9	29851.6	121510	116435	177288	131363	169944	83936.9	75136.1	65159.9	57387.2	94452.5	123061	127003	108044	101042	84246.7	30	15
1915	3.45749	-1.78973	-6.78929	1.24136e-06	8.40875e-06	DOWN	374.303	374.301	374.308	28.0742	28.0208	28.4875	69273	[1746][M]+		54	M374T28_5	139511	122512	149710	155683	134594	175315	86364	144467	123615	55694.8	171445	152257	234350	31940.1	132612	37733.8	34633.8	28253.7	32113.6	24539.8	26295.2	26423.5	36365.9	27835.8	36182.5	45643.9	122188	35017.8	30731.8	37407.3	30	15
6058	3.43665	1.781	4.97342	0.000118931	0.000255196	UP	754.334	754.331	754.335	12.8968	12.8345	12.9138	4995	[5945][M]+	[M+H]+ 753.328	1	M754T13_2	3681.87	2793.7	2009.47	6468.1	10401.3	4407.77	2827.82	2856.06	1645.99	6940.53	2626.55	10625.7	6493.34	3870.04	6044.66	6943.86	10349.2	19721.8	16453.9	15215.4	12194.2	34565	7887.57	9822.91	13359.5	22206.4	31105	26359.6	21604.5	5467.96	30	15
12020	3.43073	-1.77852	-3.72046	0.00181007	0.00195711	DOWN	556.327	556.322	556.328	7.914	7.89622	8.02447	145449	[3670][M]+	[M+K]+ 517.369	246	M556T8_4	146827	189268	88315.5	39909.8	358772	55760.8	75141.4	260100	67126.7	167056	155284	87177.9	20829	261078	73499.2	11700.7	62034.4	23616.6	12331.1	45619.1	33116.1	29665.2	13685.4	33183.1	14700.8	74966.9	57455.1	113054	32435.2	38853.4	30	15
26524	3.42849	1.77757	1.92764	0.0723931	0.0354786	UP	539.264	539.263	539.265	12.6257	12.5783	12.6633	36695	[3478][M]+	[M+H-H20]+ 556.269	379	M539T13	1907.19	10534.5	4297.8	4147.73	1004.25	7787.54	11182.2	2287.35	28230.2	762.652	20018.7	843.497	6898.22	2601.16	3236.54	5389.38	12480.2	4056.1	16937.9	4135.4	30749.9	39119.1	10311.5	6139.44	136315	40833.7	5831.36	22590.6	22852.4	4784.55	30	15
1261	3.42394	-1.77566	-7.85629	2.59413e-07	2.67167e-06	DOWN	724.474	724.472	724.48	32.8953	32.5028	33.0707	13392	[5637][M]+	[M+H-HCOOH]+ 769.472	151	M724T33_2	58571.4	29920.4	70332.6	62426.2	50259.2	79499.7	38593	79679.5	42555.7	47900.6	73510.1	88775.4	60801.9	31322.4	43456.8	12099.2	20597.3	3793.05	14909.8	17974.3	24792.6	13432.5	21056.5	21262.4	26368.1	7965.75	3853.82	27911.2	14887.3	19569.4	30	15
9341	3.40777	-1.76883	-4.11017	0.000657657	0.000914953	DOWN	319.04	319.039	319.042	18.7105	18.6835	18.7477	21090	[1138][M]+	[M+Na]+ 296.051	585	M319T19_1	32864.1	106229	78228.5	78384.1	37213.1	75750.5	94934.7	43657.7	58517.5	28857.4	52733.6	1236.9	879.756	38457.3	29487.2	13031.1	41536.1	4952.11	12503.9	6248.17	6208.8	27049	11765.4	3553.68	23689.9	7693.3	37216.6	5461.9	9058.73	12297.4	30	15
12178	3.40199	1.76638	3.69556	0.00190859	0.00203718	UP	914.575	914.573	914.577	25.3075	25.2987	25.319	20617	[6965][M]+	[M+H]+ 913.569	170	M915T25_2	6801	19184.5	5661.56	7569.38	6590.9	10255.4	2182.85	3403.23	20647.5	6464.92	15160.4	4911.04	16307.7	2952.41	3632.07	14838.5	42633.8	8336.6	20077	20072.8	38990.8	71290.8	27172.6	33581.8	12149.2	60552.2	10992.3	63941.8	15347	8149.17	30	15
11916	3.40037	1.76569	3.72859	0.00174341	0.0019021	UP	387.217	387.216	387.219	22.0761	22.056	22.0878	9520	[1884][M]+		138	M387T22_2	4808	7551.5	2320.4	3688.33	2375.39	5030.91	1350	2866.4	12333.3	2542	7991.27	2574.71	9971.4	1831.06	2238.44	8653.52	27488.7	4490.99	8428.01	12711.4	17730.2	14361.2	6553.08	9451.49	27963	46219.4	11401.2	20049.2	14303	6430.12	30	15
11407	3.39175	1.76203	3.80761	0.00147085	0.00167533	UP	267.174	267.173	267.175	22.0774	22.056	22.0878	14866	[699][M]+	[M+H-C4H8]+ 322.222	138	M267T22	8338.94	12033.5	3888.89	5811.55	4382.21	7401.27	2461.23	4961.33	19051.8	4058	13282.3	3200.37	16419.8	3078.68	3973.81	16003.5	44268.8	7396.92	12705.9	20996.1	29980.3	23984.8	11856.2	15335.6	43672.3	73535.5	17538.8	31260.8	22938.8	9567.1	30	15
11906	3.36059	1.74871	3.73436	0.00173845	0.001898	UP	485.232	485.231	485.234	22.076	22.056	22.0878	9299	[2918][M]+	[M+H-C4H8]+ 540.279	138	M485T22	4855	7029.5	1967.31	3400	2854.06	5065.64	978	3221.79	11729.3	2773.5	8535.21	2342.84	9348.97	1918.6	2698.85	9575.13	27209.2	4242.99	8153.39	12937.3	18093	14195.4	7213.71	8987.48	26963.4	45004.7	11276.3	18397.4	13679.5	5005.88	30	15
6222	3.35486	1.74625	4.75426	0.000131765	0.000275337	UP	311.15	311.148	311.151	8.5711	8.39488	8.59115	6241		[M+2H]2+ 620.284	83	M311T9_2	1529.57	4011	2502.72	1758.51	1682.4	2798.2	1729.88	757.248	7064.63	834.806	6957.42	1524.72	4655.72	1337.74	885.519	4601.01	12024.7	3049.98	8021.17	9088.42	7223.91	14196.8	3881.03	6128.62	13458.3	15898.1	15477.3	7946.36	11900.1	1399.34	30	15
18005	3.31487	1.72895	2.93425	0.00981072	0.00708116	UP	589.226	589.224	589.227	9.74433	9.43927	9.88302	44304	[4051][M]+		114	M589T10_1	7745.81	4678.42	19832.2	34110.3	9758.74	25919.7	2046.86	17216.8	11530	11993.4	10771.7	5987.36	4382	4159.49	7374.38	32931.2	31551.4	12612.3	16641.7	31010.9	64420.6	60215.7	22813.4	12996	119804	111529	11617.4	11427.8	18633.7	30208.7	30	15
12526	3.31239	1.72787	3.63827	0.00214039	0.00221976	UP	415.212	415.211	415.214	22.0763	22.056	22.0878	45527	[2197][M]+		138	M415T22	26903	37215.5	12347.5	18876	15461.4	25376.7	7712.7	15776.5	62763.2	12572.5	38573.8	10573.6	50623.7	9581.39	13354.9	42327	139184	23204.1	40400.4	64261.1	93544.4	76545	34368.9	44474.4	131065	237466	56994.5	99728.5	71911.8	29407.4	30	15
11759	3.31199	1.7277	3.74787	0.00165018	0.00182404	UP	373.201	373.2	373.202	22.0763	22.056	22.0878	11829	[1739][M]+	[M+K]+ 334.241	138	M373T22_2	7104	10311	3304.67	5094.86	4083.52	7475.56	1962.18	4514.51	17045.3	3433.5	11057.1	3048.21	14557.5	2484.31	3205	13431.8	37590.2	6386.75	10998.9	17243.3	25499.4	21968	9866.91	12776.1	38032	62772.9	15838.1	27654.2	19286	7486.59	30	15
15079	3.30818	1.72604	3.3094	0.0045636	0.00392913	UP	475.233	475.232	475.235	19.6562	19.635	19.6728	41077	[2815][M]+	[M+Na+NH3]+ 435.23	480	M475T20_1	15434.5	20734	17629.5	14261.3	7630.42	16945.1	7677.5	19036.6	38245.7	5056.61	27269.5	4925.92	33179.6	4254.43	13878.4	57876.8	75289.1	17048.9	21403.2	55782.7	66543.3	57982.2	36588.4	24389.7	51009.1	196131	55916.3	41762.8	35351.1	21265.3	30	15
8912	3.30741	-1.7257	-3.94755	0.000551803	0.000804564	DOWN	349.135	349.135	349.136	0.872758	0.850533	0.888567	926466	[1474][M]+		48	M349T1_12	2.25665e+06	863202	535834	402041	442701	792307	1.24248e+06	879285	833986	507856	442472	785826	610821	1.06176e+06	1.36121e+06	146470	23416.6	657730	546051	81650.9	267579	1.28379e+06	26662.7	18505.9	149606	419124	33463.5	60695.3	204003	17392.9	30	15
12064	3.30244	1.72353	3.68847	0.00183369	0.0019765	UP	563.264	563.262	563.266	22.076	22.056	22.0878	6601	[3753][M]+	[M+Na]+ 540.279	138	M563T22_1	3632.5	5342	1366.52	2490.32	2140.35	3733.28	654	2166.89	8916.6	1880.5	6010.5	1348.24	7599.95	1297.35	1736.67	6862.7	18959.9	3099.87	6054.61	9942.4	12804.7	10538.5	4809.16	6003.41	19417.7	32468.9	7972.21	13352.2	9940.9	3937.27	30	15
13713	3.29216	1.71903	3.42343	0.00312569	0.00296095	UP	445.295	445.294	445.296	6.93624	6.66598	7.11582	16931		[M+H-C6H10O4]+ 590.351	243	M445T7_4	20306.8	3250.77	2453.89	8676.75	3764.3	2169.83	4419.79	2996.3	6354.72	3178.4	1612.59	1459.83	8622.19	10429	4620.27	8126.09	11021.5	11135.7	22866.1	18479.2	15006	21398.6	13181.6	10608.2	23139.1	6006.74	60472	19578.9	31482.9	5077.13	30	15
18	3.28536	1.71605	15.3302	4.21885e-15	2.95e-12	UP	274.873	274.873	274.874	0.75775	0.742483	0.77355	37803	[748][M]+		9	M275T1_1	7041.03	8901.56	15691.3	20446.2	14096.1	15130.3	3436.22	9800.56	17953.1	19395.2	13049	11452.6	7120.58	11881.6	9786.88	48462.3	42593.9	39641.4	28342.1	42660	41447.6	35636.9	43333.1	41471.3	40531.3	33290.4	46643	36835	42617.3	44883.6	30	15
2908	3.28208	-1.71461	-6.77468	6.28459e-06	2.80843e-05	DOWN	219.134	219.132	219.135	0.938817	0.756533	0.954417	17122			16	M219T1_9	21020.8	18906.2	23609.4	28127.2	15350.8	31903.2	23485.8	20599.7	17863.7	21315.7	13445.1	43348.3	24759.7	9950.14	11535.6	4208.35	5906.23	7028.53	9325.84	8589.25	6369.56	5977.05	4011.95	6177.33	6693.44	8121.1	7025.52	6591.56	8512.6	4551.79	30	15
31492	3.27113	-1.70979	-1.36374	0.194093	0.0801092	DOWN	545.184	545.183	545.186	0.951292	0.934683	0.96255	47016	[3547][M]+		16	M545T1_9	3598.39	2263.76	8777.18	5330.73	2520.03	2979.58	9763.68	4077.06	117302	65294.2	3450.83	3836.96	3336.82	6560.66	5159.8	3912.81	4552.09	5323.09	6647.56	4521.02	8182.38	4274.38	7459.07	5227.54	3685.06	4460.12	3685.12	3436.34	5255.94	4046.58	30	15
6914	3.25888	1.70438	4.90363	0.000207047	0.000388778	UP	608.291	608.288	608.293	7.73599	7.724	7.74685	5758		[M+2Na]2+ 1170.6	28	M608T8_1	4382.15	4952.55	6316.26	3678.64	3492.65	3609.2	3825.94	3306.97	3707.49	4306.04	2693.09	2988.54	2793.49	2970.64	3081.34	21260	7823.87	6189.71	5423.73	5049.88	5614.81	5984.83	24406.6	20643.9	19641	14753.1	12667.8	13404.7	9396.9	10578.7	30	15
12162	3.2417	1.69675	3.6789	0.00190037	0.00203057	UP	545.254	545.252	545.255	22.0763	22.056	22.0878	22501	[3552][M]+		138	M545T22_1	13145.5	17541	5905.71	9215.73	8297.56	11894.6	3626.03	7526.85	32027.4	6518.16	20940	5372.15	26101.4	5193.52	6459.28	23395.5	67821.7	10800.8	19241.8	31925.4	45535.3	35949.2	17992.2	23856.9	68903.1	112688	27647.9	47546.7	35231.5	14208	30	15
3154	3.21223	1.68357	6.45862	8.67449e-06	3.56851e-05	UP	869.274	869.271	869.276	0.817508	0.800283	0.83295	31078	[6751][M]+		5	M869T1_4	16358.2	22645.8	20632.7	19710.9	28372.3	22342.5	16337.1	20142.1	26674.9	28317	21659	2406.04	14249.3	21371.4	20811.9	41651.6	85908.1	62765.5	77718.2	64626.9	75144.9	60186.5	80704.8	78359.8	58033.3	21661.2	14765.4	118290	50545.8	79830	30	15
8795	3.20248	1.67919	4.31515	0.000523847	0.00077419	UP	443.243	443.241	443.244	23.938	23.924	23.9478	163065	[2497][M]+		68	M443T24	78374.6	192729	22678.2	87402.1	110348	85242.1	83777.5	113539	276874	95178	129455	111615	204762	67188.9	133394	193107	306372	143340	240980	306991	401484	719023	211649	313220	345965	773651	666430	735111	294685	88622.3	30	15
21245	3.18917	1.67318	2.51157	0.0215749	0.0132043	UP	573.231	573.23	573.237	9.49265	9.46318	9.80618	12520	[3868][M]+	[M+Na]+ 550.242	90	M573T9_1	4603.13	2067.57	1374.22	2363.12	360.075	4001.82	1051.87	697	13453	622.121	3934.55	933.5	2827.63	475.313	839.175	2968.93	4141.58	856.641	6346.11	2067.13	9419.75	6109.07	5275.03	3966.55	15073.6	7191.83	33384.2	7474.85	17728.6	4300.45	30	15
12349	3.18628	1.67187	3.65533	0.00202107	0.00212611	UP	457.222	457.216	457.224	22.0762	21.9178	22.0878	36529	[2638][M]+	[M+H+CF3COOH]+ 322.222 [M+H-H20]+ 474.227	138	M457T22	22121.4	31277.5	11278.4	15414.7	13099.3	20873.2	6159.34	12970.7	51218.7	11134.1	34217.7	10893.4	43724.4	7977.26	10658.8	38721.8	113240	18368.3	32620.2	51357.2	74642.5	59676.7	29077.3	38357.5	115388	186446	47099.1	77935.4	58078.8	24493.5	30	15
8442	3.14616	1.65359	4.37932	0.000452238	0.000696309	UP	471.253	471.252	471.255	23.938	23.924	23.9478	19748	[2783][M]+		68	M471T24_2	9082.57	23885.2	2557.88	10265	12997.2	10271.8	10365.5	14257.5	32442.2	11898.8	16123.2	14609.3	25539.2	8720.41	17648.1	23431.8	35476.7	17705.6	29713.5	37107.8	47441.6	84489.6	27934.7	38201.8	42305.8	92949.2	81047.1	88117.5	36305.9	12014.3	30	15
18165	3.14596	-1.6535	-2.96342	0.0101905	0.00729317	DOWN	404.287	404.283	404.294	26.6251	26.3888	26.6877	37487	[2071][M]+	[M+H+CF3COOH]+ 269.276	257	M404T27_1	38864.2	21273.3	46834.3	34936.5	19069.7	19766.9	140854	58665.3	16526	8205.88	37574.9	102812	110278	13032.5	15887.9	12130.3	13809.2	11651.9	12869	10341.8	12548.2	17183.9	13533.5	12020.5	16098.6	15853.7	18010.4	19239.5	14832.8	17483.4	30	15
463	3.14032	1.65091	9.40866	4.56726e-09	1.27398e-07	UP	325.113	325.112	325.114	0.830442	0.799883	0.974067	249670	[1198][M]+		5	M325T1_5	179561	149870	148932	146441	163226	323520	107676	142747	147587	239105	142113	54494.8	85558.6	268877	163169	498778	511568	427960	554949	540045	536568	537825	713243	710572	561193	458781	168485	523001	575008	416240	30	15
385	3.13847	-1.65006	-9.62872	2.34908e-09	7.79449e-08	DOWN	569.309	569.306	569.31	24.8063	24.7962	24.823	1935786	[3815][M]+	[M+Na]+ 546.32	18	M569T25_2	6.64219e+06	6.32358e+06	5.96805e+06	6.20608e+06	5.49994e+06	6.254e+06	8.55545e+06	7.00226e+06	4.76575e+06	6.0355e+06	7.35628e+06	1.06492e+07	6.02195e+06	6.80665e+06	1.02955e+07	1.60824e+06	1.79817e+06	1.16709e+06	2.08288e+06	4.44277e+06	2.06798e+06	1.93241e+06	2.9689e+06	2.01069e+06	751128	3.43273e+06	2.56744e+06	2.56976e+06	2.58216e+06	1.27658e+06	30	15
8904	3.13799	1.64984	4.16978	0.000549904	0.000802519	UP	645.267	645.265	645.276	21.073	21.0495	21.4013	31076	[4706][M]+	[M+Na]+ 622.279	285	M645T21	30887.9	47656.9	7892.17	32447.4	15406.8	27827.8	64979.4	17513	107348	14756.9	52622.1	9852.07	44086.4	14633.8	44074	86449	121917	11406.8	91707.1	91736.2	188607	39088.2	160522	100142	153475	273793	50577.4	109431	127798	62713.5	30	15
7891	3.1346	1.64828	4.49336	0.000351522	0.000579091	UP	383.222	383.22	383.223	23.938	23.924	23.9475	81973	[1827][M]+		68	M383T24	42383.8	105084	12001.7	48725.9	59796.7	44590.4	46460	61646.2	142672	52228.5	69874.3	60135.8	109309	35874.1	71770.3	103269	162616	79424.6	128454	166729	213553	368401	114959	165426	193910	392487	343049	373468	161359	50110.4	30	15
996	3.12941	-1.64589	-7.55394	1.06472e-07	1.39033e-06	DOWN	865.506	865.503	865.51	29.9471	29.6893	29.9607	4228	[6736][M]+	[M+Na+NaCOOH]+ 774.531	70	M866T30_1	6102.62	10396.5	8734.85	6717.9	11406.5	6974.21	6556.35	11779.8	13883.3	5972.05	8631.31	7233.98	6590.93	13019.3	10446.4	3821.94	2465.5	3360.38	1483.46	6835	2809.6	4690.01	498.155	1969.5	4299.65	1434.08	1099.74	2585	1986.5	3623.58	30	15
8059	3.12486	1.64379	4.45655	0.000381668	0.000615612	UP	263.179	263.178	263.18	23.938	23.924	23.9478	63235	[668][M]+		68	M263T24_3	34862.2	82920.5	10327.1	37456	46556.5	35465.9	35054.5	48808.5	114500	40380.5	54895.4	48723.9	83765.1	29875.2	58298.3	80271.4	126681	62647.7	108046	131455	166630	284868	89529	130973	148568	311928	278410	297250	124192	39348.4	30	15
4000	3.12139	1.64219	5.56482	2.27006e-05	7.37273e-05	UP	805.581	805.579	805.587	34.2395	34.1398	34.6152	20392			620	M806T34	6086.5	21184.2	17271.2	13909.2	29914.7	44038	9019.45	21919.8	34224.5	37983.2	61740.2	18281.6	19338.4	13124.2	35436.1	72729.5	103106	52980.3	92322.1	125831	122743	55102.9	37174.5	70354.4	76090.2	118599	42813.3	36013.2	137766	53338.7	30	15
13969	3.11815	1.64069	3.38542	0.00334821	0.00311432	UP	503.298	503.297	503.3	6.9521	6.78238	7.11582	33667	[3103][M]+	[M+Na]+ 480.31	440	M503T7_1	42526.5	7084.16	7031.25	17634.3	9696.49	5714.41	6455.22	7053.35	10771.9	6268.02	3854.71	4128.41	19324.9	20056.4	10733.7	11523.2	26271.1	26043	54843	36797	32839.5	44118.3	19059.8	17581.6	40488.8	12865	112836	39302.4	71376.6	10126.1	30	15
9725	3.11797	-1.64061	-4.10598	0.000764816	0.00102213	DOWN	657.312	657.31	657.313	9.05988	9.04738	9.33055	11873	[4863][M]+	[M+H-C6H10O5]+ 818.358	24	M657T9_4	18276.4	12148.7	11220	7699.08	10765.1	13598	6060.66	9120.7	20520.1	29412.9	9392.45	5386.12	29345.7	11836.6	2393.98	10777.7	2279.56	3594.02	3561.25	6721.45	6647.11	3190.05	4391.4	2853.4	6698.92	2802.84	2693.38	908.857	2686.13	3432.61	30	15
8313	3.11648	-1.63992	-4.31651	0.000428511	0.000669737	DOWN	677.279	677.274	677.285	7.99903	7.72407	8.01632	4516		[M+Na]+ 654.29	450	M677T8_3	12592.4	4769.88	1620	4581.84	10850.7	2557.1	3943.35	6554.13	9286.53	8842.75	2953.36	7653.69	4311.33	12274	2937.73	1502.8	1700.88	1474.14	3329.44	1754.55	2448.5	1348.9	5607.02	1435.79	3951.34	891.526	2468.78	1307.92	964.192	531.194	30	15
12584	3.0962	1.6305	3.60042	0.00217677	0.00224812	UP	623.286	623.284	623.287	22.0758	22.056	22.0878	6677	[4441][M]+	[M+H-COCH2]+ 664.288	138	M623T22	3411	5972	1739.67	2264.83	2106.81	3771.69	1038	2667.92	9653.8	1844	6254.89	1857.15	8320.2	1891.2	2037.89	7036.4	19066.1	3255.83	5422.57	8928.47	14157.9	10612.6	5744.42	6397.39	19483.4	33126.1	8458	13654	10028.1	4396.67	30	15
8322	3.07777	-1.62189	-4.41987	0.000430316	0.000671787	DOWN	86.0602	86.0601	86.0606	0.801517	0.783883	0.963417	61249			5	M86T1_4	37005.9	61045.1	128647	56988.3	91887.7	124847	50863	25705.4	64245.6	60754.3	81878.4	34488.6	17802.7	14710.1	56158.5	14555.4	16349.5	34170.4	38691.1	20664	33165.7	14993.8	10363.9	20379.1	19597.6	15607.9	11325.1	10322.1	10091	24426.1	30	15
21425	3.0654	1.61607	2.54984	0.0225703	0.013692	UP	521.109	521.106	521.112	0.88095	0.864683	0.909133	7029	[3282][M]+		48	M521T1_3	2145.12	1402.39	1380.76	2002.5	1364	2313.62	810.849	2606.8	1180.86	1569.13	822.486	684.855	787.916	583.164	2036.94	2905.89	3435	2116.72	4517.63	3899.01	3633.27	6386.09	1175.68	2792.49	3898.51	2955.54	20057.4	2162.46	4015.24	2541.81	30	15
20317	3.05278	1.61012	2.66252	0.01735	0.0110973	UP	944.37	944.369	944.372	12.8636	12.5716	12.905	32968	[7072][M]+	[M+H]+ 943.363	527	M944T13	6061.88	17433.8	9021.21	4448.08	5720.9	12109.7	9585.36	23677.3	21847.9	3478.39	15709.8	3910.3	19556.5	363	7874.34	11088.1	16548	9462.06	18257.7	10361.3	25089.4	117208	11826.7	16213	66704.5	68605.5	27543.5	26909.7	57136	7928.93	30	15
6915	3.0504	-1.609	-4.53925	0.000207174	0.000388956	DOWN	631.491	631.484	631.493	31.0085	30.4908	31.167	25131	[4549][M]+	[M+Na]+ 608.503	166	M631T31_3	52782.7	47464.5	22640.6	88917.3	72045	42877.1	37416	43999.5	38260.4	28662.3	24801	93815.7	50697.1	10793	27959.2	17651.6	20505.9	11070.8	11701.5	19818.3	31352.1	16136.6	2420	2577.43	15741.1	1876.88	11327.3	11996.4	7416.08	42356	30	15
26419	3.03605	1.6022	1.94974	0.0706542	0.0347682	UP	317.175	317.174	317.176	10.7849	10.7619	10.8107	174806	[1119][M]+	[M+Na+CF3COOH]+ 160.187 [M+Na]+ 294.192	72	M317T11_1	17222.1	64933.6	32656.7	67738.2	16321.2	34840.7	59805.8	28520.6	64079.8	4541.53	38796.7	6269.55	28129	27267.4	31781	24203.3	31463.8	18447.9	58379.6	18641.1	91840.6	187561	27132.7	25299.4	548301	93322.7	69631.6	95828.8	253635	43874.6	30	15
3811	3.03252	1.60052	5.56563	1.8496e-05	6.3093e-05	UP	264.076	264.071	264.077	0.773367	0.742483	0.950383	12837		[M+2H-C6H10O5]2+ 688.193	196	M264T1_6	3114.6	5955.12	1904.8	7045.04	4790.96	4496.56	1841.1	4470.42	3177.39	5136.89	4418.94	2925.29	12040.4	1476.08	2351.63	7503.48	18573.1	13897.4	17411.7	11587.8	12880	7425.09	16877	19213.6	14965.7	4557.91	4814.81	22869.3	9242.78	15734.9	30	15
8243	3.01594	1.59261	4.41704	0.000414531	0.000653839	UP	359.222	359.219	359.223	23.938	23.924	24.297	3517	[1587][M]+	[M+K]+ 320.256	68	M359T24_4	1932.47	4404.3	670	2021.48	2409.16	2312.43	1840.54	2710.38	5709.16	2000.5	2999.3	2716.69	4832.33	1613.29	2474.3	4090.04	6364.98	3180.05	4848.05	7106.68	8905.38	14410.4	4861.71	6483.83	8459.69	16204.9	13940.3	15132.8	6547.07	2051	30	15
9539	3.01165	-1.59055	-4.1647	0.000709034	0.000966219	DOWN	574.481	574.479	574.483	31.7727	31.743	31.8445	9812	[3888][M]+	[M+Na]+ 551.493	167	M574T32	13957.8	31134	74187.1	53521.9	94429.6	90663.7	39114.8	34127.8	20816.4	28931.5	35630.5	61747.6	52840.1	8048.59	24896.9	10553.8	7453.9	17119.5	12017.7	17465.5	16624.7	26220.1	15596.9	7336.8	19195.3	5644.9	17399.4	8105.91	32173.9	7584.77	30	15
17253	3.0105	-1.59	-3.07207	0.00814431	0.00613377	DOWN	408.32	408.315	408.323	28.678	28.3365	28.7568	27751	[2120][M]+	[M+Na]+ 385.334	200	M408T29	39635	15090.7	58214.2	34437.4	9190.92	16966.6	90479	37593.6	13354.5	8146.17	27285.7	73988.9	94493.8	9994.08	8793.5	16680.1	11358.7	8891.04	7699.07	8498.05	8258.44	12524	15508.1	14541	12823.8	13501.4	9551.39	13154.7	12634.5	12971.9	30	15
30663	3.00962	1.58958	1.45528	0.166974	0.0707942	UP	663.278	663.277	663.28	13.139	13.0949	13.1611	48493	[4926][M]+	[M+Na]+ 640.294	369	M663T13	22357.2	14208.3	5140.3	6823.42	5138.12	7080.13	13334.2	7896.01	3321.08	1152.29	3608.2	3699.4	14459.8	11413.4	18049.4	80904.3	24662	1901.03	3010.51	189554	16112.7	4771.16	16733.4	9071.09	7977.37	10708.4	21706.8	6039.06	10344.3	10871.9	30	15
14194	3.00513	-1.58743	-3.33949	0.00355671	0.0032572	DOWN	161.128	161.128	161.136	0.742483	0.717783	0.9619	8717			9	M161T1_9	23898.4	6207.11	12285.9	3005.43	4383.5	2942.37	11850.2	6212.25	7779.99	4185.37	4609.3	3337.67	5842.21	7625.72	8214.51	769.73	940.68	5949.6	6489.69	1406.07	3571	6886.68	1040.89	1218.9	1927.92	1316.96	1362.9	1361.62	2340.39	813	30	15
26843	3.00421	1.58698	1.89661	0.0778549	0.0377065	UP	479.243	479.242	479.244	10.7852	10.7619	11.0451	160469	[2853][M]+		72	M479T11_3	15994.9	57776.9	29348.3	59851.2	14756	30987.4	53432.5	25848	59723.3	4207.03	35610.6	5630.38	26197.2	25067.5	29124.7	22787.1	27809.2	17108.4	51561	15684.1	81861.8	166474	24316.6	22352.3	505392	82079.2	59413.7	84954.9	222344	38520.9	30	15
16410	3.00117	1.58553	3.18682	0.00656898	0.00520345	UP	297.215	297.213	297.216	38.2945	38.2805	38.3178	3257		[2M+Na+K-H]+ 118.128	127	M297T38_2	1463.75	1248	1519.79	1635.5	1581.5	1564.34	1385.5	1485.28	1600.29	1693	1344.85	1763.02	1439.19	1327.15	1407.05	15181.1	2799.99	2394.18	2051.62	1697.58	1683	1615.93	8905.88	6918.74	5936.4	4810.29	4096.67	3576.99	3025.03	2707.5	30	15
36003	2.99476	1.58244	0.880257	0.393546	0.142138	UP	318.3	318.299	318.302	18.0468	18.0302	18.1285	55845	[1137][M]+		421	M318T18_3	8496.93	5852.74	5193.19	6305.27	4616.84	6005.82	11149.3	5404.28	6018	3940.75	5019.52	8125.72	10005.2	7434.75	6994.42	3872.88	5127.33	2487.05	4900.03	5590.4	4162.57	3889.68	6189.87	2819.5	3826.46	8827.55	232560	6388.51	6881.46	3638.34	30	15
12525	2.99242	1.58131	3.62607	0.00213735	0.00221738	UP	313.18	313.179	313.181	22.0766	22.056	22.0887	16038	[1073][M]+	[M+H-C6H10O5]+ 474.227	138	M313T22	11313	14399.5	5989.87	8513.64	6230.85	9873.27	3971.81	6398.73	23641.5	4959.95	16488	4481.07	19721.7	4547.89	5215.97	16951.8	49663.1	9178.16	15340.2	23689.5	34945	27599.3	14144.9	16900.3	48845.1	84183.8	21065.8	35923.2	26366.8	11338.1	30	15
2259	2.97673	-1.57373	-6.77379	2.28074e-06	1.30933e-05	DOWN	186.016	186.008	186.017	0.78025	0.724833	0.798233	8171		[M+H]+ 185.01	17	M186T1_3	6873.17	9125.3	6278.07	11769.9	7013.2	3999.61	5826.45	11767.7	7108.97	4017.74	6905.02	12846.1	8298.19	6503.66	5886.26	4668.33	3496.16	3491.93	2541.9	2832.59	2967.79	1616.73	1897.27	1391.39	2640.77	1277.05	2736.34	1407.37	1412.38	3992.74	30	15
1519	2.95973	-1.56546	-7.00973	5.40896e-07	4.60314e-06	DOWN	424.102	424.102	424.104	0.934592	0.9178	0.954417	10735			16	M424T1_2	12730.9	17153.3	16872.3	13278.8	6942.61	24464	12081.2	18000.2	9577.97	10116.7	13388.8	14987.6	10759.5	9481.88	12880.7	880.55	3327.13	6495.08	3481.45	3559.83	7062.1	10951.3	3516.34	6276.84	3983.45	4141.72	4677.69	2396.41	3986.84	3754.89	30	15
6759	2.94954	-1.56049	-4.31398	0.000187156	0.00036004	DOWN	189.135	189.134	189.135	0.776408	0.759	0.7899	41099			17	M189T1_10	108460	50078	41948.8	28245.6	45141.6	32470.7	71714.2	59309.7	48353.4	32174.4	29206.5	36168.3	67372.7	85700.2	90327.9	15113.7	3296.49	31383.8	38417.2	7283.15	33294.2	83013.9	2536.26	1857.03	11309	20018.6	9251.47	9677.89	11587.3	2231.06	30	15
5772	2.94452	-1.55803	-4.74105	9.7989e-05	0.000220619	DOWN	661.466	661.463	661.469	29.9873	29.954	30.007	7854	[4911][M]+	[M+K]+ 622.508	309	M661T30_2	23999.1	27742.5	13781.7	10380.3	9887.8	9119.84	14635	7511	7306.8	15418.8	11649.8	17921.2	15754	5264.5	9249.08	1808.01	3527.36	3384.83	4147.28	2799.49	2610.34	4470.25	2496.86	3055.67	11933	1899.21	4518.01	5199.69	2264.51	13679.8	30	15
26847	2.92723	1.54954	1.89492	0.0780005	0.0377652	UP	497.254	497.253	497.254	10.7852	10.7619	11.0285	72997	[3048][M]+	[M+H-C3H2O3]+ 582.245	72	M497T11	6669.75	27110.5	13816.7	28727.3	7306.6	14940.4	24215.2	12087.4	29608	2246.87	16381.2	2482.96	12638.5	12347.2	13013.1	9969.37	12945.2	7987.17	24506.8	7557.36	38559.9	75622	10588.1	10772.4	228156	37717	27273.5	38624.8	106057	18166.9	30	15
9097	2.91881	-1.54538	-4.22768	0.000597551	0.000853034	DOWN	524.272	524.27	524.274	21.7213	21.666	21.802	2091		[M+2Na-H]+ 479.302	110	M524T22_1	4222.77	6361.56	1956.07	3801.49	2213.76	6044.49	4678	5548.66	4375	1860.82	2926.17	1213.7	775.088	9415.11	6364.1	713.424	1146.5	2255.82	1170.45	3032.57	835.283	1137.75	695.5	1433.2	1625.82	2580.68	498.42	1620.7	1147.26	1264.88	30	15
10120	2.91834	1.54515	3.8302	0.000897703	0.00115364	UP	887.284	887.279	887.286	23.6471	23.6298	23.6587	13184	[6852][M]+		57	M887T24	4559.69	22698.2	7608.1	6472.69	2448.5	11955.2	7267.04	3394	28357.3	1543.5	25923.5	793.44	26962.3	2761.44	4926.79	42330.9	33490.1	3923.78	17004.8	18194.8	27623.5	34429.8	24610.4	23551	51513.9	71634.7	18796.1	54064.9	23168	15803	30	15
25123	2.90261	1.53735	2.09924	0.0525963	0.027205	UP	656.343	656.342	656.345	9.40178	9.25163	9.6405	119884	[4853][M]+	[M+K]+ 617.378	225	M656T9_3	15444	19507.6	43033.2	30777.1	12505	73894.2	42075.5	8095.16	12425.5	4936.35	50985.3	1612.64	39689.1	12804.9	20598.7	28234.9	41991.5	5169.96	44439.9	24461.8	25939.5	302928	27325	18392.9	22663.7	224853	106869	161593	85275.8	7189.44	30	15
1459	2.89041	1.53128	6.74126	4.50214e-07	4.00583e-06	UP	533.156	533.155	533.158	0.816925	0.791817	0.838383	3273			5	M533T1_5	2709.9	2852.28	4808.6	2375.46	2152.44	9118.67	1746.14	3192.69	3706.94	5775.27	4437.93	840.983	1838.41	1227.39	3577.48	10647.8	11961.9	8209.41	8324.5	8221.8	8689.61	8201.36	10835.9	11603.5	13517.4	12454.4	1911.02	6843.89	13084.4	11056.1	30	15
719	2.88862	1.53038	8.92179	2.82928e-08	5.0788e-07	UP	163.06	163.06	163.06	0.830183	0.799883	0.97075	200182	[156][M]+		5	M163T1_9	174238	145787	156525	150226	173897	272455	123131	136086	137126	213539	139321	64259.2	107090	250442	151786	453282	474714	396863	505762	410967	478012	482453	662304	627968	506962	356580	142929	524810	494419	402851	30	15
933	2.88737	1.52976	8.1913	8.59657e-08	1.19704e-06	UP	289.092	289.09	289.101	0.830908	0.8004	1.1033	36899	[870][M]+		5	M289T1_8	29299.5	25460.8	25006.2	23788.3	27253.5	51822.4	19750.3	24945.7	20783.9	38966	25598.6	16360	9878.09	40656.5	27661.7	77701.9	78071.8	64729.4	85109.3	84756.4	86838.5	88797.6	96035.6	111225	89973.7	74102.6	12176.2	69954.2	90330.5	66024.8	30	15
16835	2.87181	1.52196	2.98856	0.00733759	0.00566663	UP	743.306	743.305	743.308	19.9062	19.896	19.9317	65960	[5829][M]+	[M+H-H20]+ 760.31	396	M743T20_2	15860.5	65178.7	1320.5	32975.7	24245.9	78709.9	982	6723.46	72437.9	21420.4	126257	23931.9	87258.9	4553.69	6174.85	79789.8	122024	12408.1	26845.5	93505.4	102223	59894.7	61937.8	141577	239840	317139	180450	44485.4	107624	41536.4	30	15
1951	2.86475	1.51841	6.92428	1.32226e-06	8.78526e-06	UP	211.169	211.168	211.17	7.16812	7.14107	7.19728	1869		[M+2Na-H]+ 166.202	398	M211T7_4	1849.62	1500.57	1471.46	2256	1994.64	996.684	1169.33	2791.94	633.042	929.67	1220.51	706.5	2473.65	2087.2	1635.11	4527.04	4726.9	4549.85	6198.87	3919.86	5272.46	4176.02	2851.02	2371.74	8134.56	3630.82	3009.89	3732.19	6520.12	4318.8	30	15
8595	2.85851	1.51527	4.47288	0.000482597	0.000729705	UP	284.295	284.295	284.296	0.0832833	0.0797667	0.0915833	187714	[834][M]+		19	M284T0_5	118986	122398	124137	118479	117672	78433.2	77701.5	80950.4	75886.1	76454.2	76030.1	82648.3	81897	82622.4	81342	466076	151145	135930	135632	137237	134908	135459	479201	482023	451213	442277	211296	209836	208873	208343	30	15
20292	2.85116	1.51155	2.64207	0.0172469	0.0110446	UP	501.249	501.247	501.25	22.2431	22.2193	22.256	37372	[3079][M]+		136	M501T22	9194.85	31461.6	4131.35	19685.2	19166.3	41118.1	7493.5	16517	52864.6	11747.2	55585.9	8230.44	36964.1	3265.14	6234.83	33493.3	103314	9842.68	31238.7	31669.5	68073	147230	19244.4	22722.7	47900.5	187050	43155.8	138908	26977.5	11985.9	30	15
24330	2.84866	1.51028	2.20964	0.04369	0.0233475	UP	415.207	415.205	415.211	11.4889	11.1602	11.7759	17754	[2190][M]+		91	M415T11_3	4047.06	1586.72	7722.53	3650.07	3219.86	5602.05	442.943	5563	6582.18	5480.44	7452.63	4604.12	4828.22	4349.01	4574.17	5636.75	21234.3	6429.13	6327.85	4118.27	17325.6	14499	7181.26	6396.11	64013.8	13028	8993.2	12567	5334.79	5480.62	30	15
5716	2.84074	-1.50627	-5.04852	9.45412e-05	0.000214815	DOWN	497.238	497.236	497.24	5.57585	5.5555	5.71368	5051	[3045][M]+	[M+K]+ 458.272	304	M497T6_2	8319.8	6491.69	4237.62	7033.44	5944.25	4988.75	7058.57	7386.3	7481.71	12227.6	7185.56	7473.34	10857.6	20062.8	6146.55	4868.6	3301.98	2825.23	1125.25	2000.49	3837.64	3603.61	288.731	3441.3	2576.41	2911.31	4160.06	1712.41	1779.55	4829.21	30	15
10275	2.83636	1.50404	4.04041	0.000962164	0.00121674	UP	295.169	295.168	295.171	8.59965	8.57092	8.61452	3987		[M+H-CO]+ 322.168	472	M295T9_2	2240.23	2409.8	1472.53	2032.79	1711.58	1984.96	1754.89	1874.25	4049.26	1081.13	1903.6	522.369	721.653	2248.39	1728.95	4416.9	5931.55	2215.6	2619.23	4487.34	5675.49	4860.41	1202.4	3184.09	13621.4	10348.3	5706.7	4854.67	3499.04	6047.16	30	15
914	2.8086	1.48985	7.92316	8.10299e-08	1.14678e-06	UP	271.081	271.072	271.082	0.8182	0.725017	0.962567	7875	[717][M]+		5	M271T1_5	6369.33	5979.96	5524.89	4988.37	5529.33	10997.5	4602.1	4957.55	4593.88	7823.66	5201.94	2163.18	1979.17	10057.6	5790.35	16399.6	16583.5	14639.7	17580.8	13031.3	17049.2	17986.9	20896.1	24372.1	18251.6	15029.7	3756.24	14918.5	18835.9	13777.6	30	15
19104	2.80281	-1.48688	-2.83854	0.0129113	0.00878853	DOWN	214.071	214.059	214.071	0.939917	0.782433	0.96255	9175			16	M214T1_6	7270.28	1687.31	10433.1	15841.7	2526.54	18523.2	1231.55	1834.33	4483.73	4139.17	7509.83	1202.12	3474.01	2964.18	8677.5	2715.27	3159.32	2261.51	2057.69	1673.77	2023.54	1729.24	2125.5	3292.7	1845.91	1956.34	2350.63	1193.09	1745.85	2621.93	30	15
5181	2.79148	-1.48103	-5.12623	6.33642e-05	0.000158716	DOWN	508.34	508.337	508.342	24.9482	24.9053	24.9827	3157	[3149][M]+	[M+H+NH3]+ 490.302 [M+H]+ 507.333	349	M508T25_2	9009.98	13198.1	3780.38	8641.22	4635.14	14940.1	7889.56	10839.6	13244.5	4176	9434.33	3798.22	3801.5	12192.6	11331.3	2277.03	2111.24	5552.52	3258.67	4743.47	2028.12	1872.9	1641.52	2814.5	5394.83	6380.63	1497.3	3034.73	2853.09	1436.61	30	15
5434	2.76986	1.46981	5.26371	7.64359e-05	0.00018267	UP	543.133	543.132	543.133	0.775858	0.759	0.793717	290392	[3513][M]+		17	M543T1_8	90682.9	146565	116347	144937	177164	121672	80571.8	119549	119397	170187	121768	24913.3	209623	145146	123426	236620	430266	301785	395140	332772	375037	293007	547770	461837	337784	77973.6	136033	722301	223570	423938	30	15
5017	2.76832	1.46901	5.18869	5.60107e-05	0.000144944	UP	636.353	636.352	636.355	14.3898	14.3764	14.3987	44421	[4598][M]+		287	M636T14_1	22703.7	53924.6	46619.9	34216.4	19120.5	30101.9	21549.8	23310.2	46021.6	22318.1	63986.8	8595.16	58380.1	40103.2	15225.3	59543.6	71082.8	63782.1	136683	71684.6	105669	163519	65132.1	47834.5	78659.7	162685	57743	153779	101224	62237.8	30	15
15229	2.72512	1.44632	3.14743	0.00472661	0.00403454	UP	489.227	489.226	489.229	24.5383	24.5305	24.5533	17664	[2963][M]+		347	M489T25_2	4162.5	22845.6	6543.86	6545.32	2053.93	8474.58	7324.87	2895	29455.5	1127.5	23094.4	905.007	31621.6	3620.66	5630.62	24470.3	40241.7	2995.97	19108.3	23621.6	31909.9	49157.1	9473.63	12426.8	43935.2	68405.6	13487.7	57420.6	17487.4	11797.3	30	15
17371	2.71126	1.43897	2.98299	0.00835565	0.00625309	UP	582.343	582.342	582.344	12.1863	12.1754	12.2239	106639	[3974][M]+		299	M582T12_3	90274.9	69565.2	47758.3	18978.4	32340.9	15073.6	13786.5	30359.5	78611.6	53103.4	81178.4	10828.3	12204.1	85977.2	15293.5	71198.6	105602	62549.5	107990	47220.3	63234	269803	86329.7	85582.4	59846.1	375706	80738.3	177681	137979	45323.5	30	15
12547	2.70923	1.43788	3.48713	0.00215375	0.00223021	UP	605.275	605.273	605.277	22.0816	21.874	22.472	27780	[4223][M]+		138	M605T22	28539.8	22051	7219.5	27184.7	10896.8	27095.8	12943.1	9719.82	53874.1	12343.5	26408	7620.45	80939.2	8722.87	7460.81	43201.3	88026.9	13937.2	36714.2	40495.8	91993.8	103260	38863.7	42173.5	88982.6	154586	36259.6	84974.5	46596	19253.9	30	15
11238	2.70714	1.43677	3.83786	0.00138448	0.00160144	UP	195.086	195.086	195.088	0.82585	0.8083	1.1287	966111	[283][M]+		5	M195T1_8	328947	436329	228399	687089	251170	388561	297886	292508	541151	314339	234587	1.02718e+06	430224	437987	617632	2.73687e+06	758957	1.21178e+06	772791	2.41691e+06	640685	612139	690784	603021	775724	2.15938e+06	1.6385e+06	795039	1.11622e+06	705516	30	15
533	2.69738	-1.43156	-8.39711	8.33205e-09	2.02636e-07	DOWN	989.565	989.562	989.568	26.9439	26.9275	27.0102	3669	[7229][M]+	[M+H-CH2]+ 1002.57	27	M990T27	4829.54	5899.5	5510.9	6321.21	7272.67	8736.96	6888	6426	7679.5	5466.5	8063.89	8372.93	6452.7	6466.34	2730.5	986.46	1834.66	3098.12	3916.61	2867.5	4034.82	2395.78	4306.82	1066.66	1192.97	2579.15	1049.25	2435	2221.43	2019	30	15
279	2.69713	-1.43142	-11.1227	7.49836e-10	3.43194e-08	DOWN	268.104	268.101	268.104	0.926558	0.786717	0.940833	518597	[706][M]+		78	M268T1_9	875133	607103	849652	956944	752231	757450	934505	945097	482537	654259	721537	856548	868012	641396	530122	230149	282041	223760	295916	411408	225996	313669	229667	291690	398300	287607	174484	218924	354675	300495	30	15
10771	2.69514	-1.43036	-3.96834	0.00116797	0.00140938	DOWN	189.09	189.086	189.094	0.910775	0.8005	0.978883	5646			78	M189T1_8	6945.79	3549.4	7428.61	1175.78	6482.44	5368.75	4235.4	2144.71	1479.27	2271.66	6546.55	11136.4	3363.23	3460.79	2836.53	1278.32	1706.33	1735.96	2216.1	2201.83	1982.46	1260.2	1355.84	1161.66	1947.95	3356.33	1410.63	1125.62	1906.81	742.368	30	15
4311	2.69364	1.42956	5.24909	3.1365e-05	9.42621e-05	UP	799.227	799.226	799.229	0.951292	0.934683	0.96255	15987	[6318][M]+		16	M799T1_2	9353.39	10154.9	11768	25339.6	5448.78	3862.05	5381.84	7565	6056.04	13899.9	8350.64	3294.62	12105	14224.8	5709.4	35193.5	15197.5	20588.5	26686.6	24718.4	33097.7	18379.2	9501.18	29180.9	37026	50245.1	15764.7	23434.9	28198.3	16669.3	30	15
7909	2.67788	1.42109	4.46871	0.00035442	0.000582667	UP	228.084	228.077	228.085	0.914775	0.822933	0.9686	5837			78	M228T1_5	1267.03	2192.46	645.803	1988.99	1235.47	947.852	1077.65	2010.69	1664.22	2739.97	1342.11	3207.48	3243.36	2453.79	2364.67	3161.97	7156.38	3974.36	4075.64	6539.02	3012.81	3191.87	10244.1	8206.52	1737.12	4066.37	3738.1	2470.17	4952.54	9475.38	30	15
745	2.67434	-1.41918	-7.91582	3.20257e-08	5.56429e-07	DOWN	189.16	189.159	189.164	0.74945	0.734167	0.93925	76115	[256][M]+		9	M189T1_11	89493.7	98868.6	88945.2	69886.4	69017.1	67575.8	111666	108484	107580	71942.9	63942.6	57326.1	95294.5	136986	110455	21498.2	23302.2	47418.7	54605.4	34027.4	54074.9	67539.3	17764.2	21717.2	28797.3	28103.1	34838.6	24154.5	30420.3	15588.2	30	15
2730	2.67055	1.41714	6.45798	4.98235e-06	2.36648e-05	UP	729.157	729.152	729.158	0.823275	0.776483	0.847483	6318	[5688][M]+		5	M729T1_1	4801.08	5104	6372.54	4608.45	4926.25	9145.9	4775.53	4063.63	5536.45	7317.25	5362.18	1023.31	4631.78	4142.07	4876.17	22125.4	11725.7	10751.5	10561.1	9286.85	12173.2	9951.57	17266.9	21311	18151.2	13645.2	3747.51	15257.4	13294.2	15546.6	30	15
390	2.64271	-1.40202	-9.1265	2.39782e-09	7.90634e-08	DOWN	543.236	543.235	543.237	19.8092	19.7952	19.831	13230	[3517][M]+	[M+K]+ 504.273	7	M543T20_1	53932	66029	58749.1	58943.8	66343.9	71316.2	75858	44126.9	47098.4	72328.9	62215.2	102779	53252	61382.3	62783.1	19653.2	19020.5	23631.3	13607.6	42519.8	20782.6	29713	33412.9	31387.2	9538.04	20575.9	33944.2	14398	33161.5	16835	30	15
23923	2.64131	1.40125	2.21105	0.0397099	0.0215761	UP	547.267	547.265	547.27	16.3144	16.1499	16.3368	26956		[M+Na+CF3COOH]+ 390.282	568	M547T16_2	3179.62	19518.9	4030.05	5213.56	2510.18	4938.12	6155.73	4308.92	40394.6	2557.83	26206.5	1858.78	27491.7	7885.91	4853.03	27784.5	24594.4	2471.39	14485.8	115860	35038.3	15261.2	13844.5	21940.9	19021	36727.2	10638.7	64982.9	11661	11212	30	15
22	2.63159	1.39594	16.3078	6.66134e-15	3.86278e-12	UP	397.383	397.379	397.384	29.7864	29.6478	29.8188	7734	[1993][M]+		178	M397T30	10172.8	13793.5	14211.7	11808.9	15683.5	20988.8	12547.4	14675.1	22145.4	15796.4	21667.3	16039.5	14135.3	17691.6	18106.9	46170.6	39211.7	33901	40928.6	39081.3	38442.9	48384.3	42269.8	40427.3	44446.6	46663.1	49629.5	34659.7	48394.5	37561.5	30	15
13603	2.61789	1.3884	3.53319	0.00302775	0.00289164	UP	331.19	331.19	331.192	8.59225	8.56883	8.84273	47664	[1261][M]+	[M+H]+ 330.183	83	M331T9_3	20414.5	23410.2	13240.9	20741.7	17561.3	20419.2	19296.2	16032.5	30104.1	12081.4	16712.4	8263.88	9030.02	20895.3	16222.4	52245.8	47457.7	27190.4	21375.9	43078.1	43980.2	14301.9	9252.92	32679.8	123437	97756.6	42010.2	39823.7	27056	70590.8	30	15
11169	2.61159	-1.38493	-3.72355	0.00135306	0.00157422	DOWN	504.193	504.192	504.194	0.813842	0.792017	0.830183	44163	[3112][M]+		5	M504T1_4	24716.8	44870.1	18130.3	25814.1	13900.4	14208	46084.2	50101.1	41399.4	20519.1	17646.4	88009.7	29641.7	32965.2	28619.6	38163.2	8947.4	13258.1	8090.62	28007.9	13082.1	7461.39	12003.6	5470.4	10007.6	11201.2	8732.33	3188.36	7980.75	14567.2	30	15
9254	2.61002	-1.38406	-4.22438	0.00063368	0.000890316	DOWN	480.309	480.308	480.31	21.7205	21.666	21.7848	43734	[2860][M]+	[M+H]+ 479.302	110	M480T22_2	111828	167667	44544.8	96546.7	55645.9	157710	116061	151755	119192	50666.3	75190	35594.1	29592.8	226835	151035	28503.6	33216.8	61036.8	32771.5	78903.7	35693.8	33699	27356.8	40826.6	47493.7	64474.6	19917.6	41179.4	32847.1	31217.7	30	15
14270	2.59593	-1.37625	-3.45339	0.00363425	0.00331043	DOWN	352.321	352.319	352.323	28.1357	28.0208	28.254	302642			129	M352T28_3	373836	175712	544610	274524	203912	227518	385828	422302	175959	21858.1	308726	656447	863074	118240	160721	177596	140982	123502	128473	100880	109901	114459	159430	104999	142576	171633	126279	144652	119550	27765.4	30	15
24038	2.59012	-1.37302	-2.22401	0.0407369	0.022033	DOWN	530.348	530.347	530.35	7.88703	7.60727	7.89845	11655	[3385][M]+	[M+Na]+ 507.353	117	M530T8_10	9859.97	7149.1	7754.33	3526.54	5608.47	3017.02	1021.29	13432.1	5687.43	11651.7	3056.1	4087.12	1606.34	31599	2239.48	515.824	4031.55	1438.23	1492.96	1540.89	1786.68	2369.1	4573.74	1761.35	1633.22	4167.81	2635.26	9269	3644.23	2109.61	30	15
24261	2.58814	-1.37191	-2.17188	0.0430419	0.0230618	DOWN	669.479	669.477	669.481	27.0352	27.0228	27.0912	103215	[5020][M]+	[M+H-CO]+ 696.467	36	M669T27_2	193888	36821.5	72437.5	18059.5	16297.1	11146.7	133782	119279	15153.5	25044	20876.2	81113.6	71323	8953	6949.61	20201.2	13064.2	8519.39	16328.6	7122.22	10411.1	14290	20294.5	38456	96538.3	9068.11	4653.5	27683.2	4835.22	29663.3	30	15
5764	2.58381	-1.3695	-4.87695	9.76538e-05	0.00022006	DOWN	733.5	733.498	733.503	33.2377	33.1953	33.6635	1858	[5739][M]+	[M+H+CF3COOH]+ 598.511	907	M733T33_2	2502.83	2910.76	5224.3	8003.02	3719.45	4296.58	4569.12	9819.71	4003.49	3253.92	6441.36	8643.43	9095.59	4744.47	3821.03	1166.94	2734.91	500.109	1702.93	2470	2030.4	2594.89	1655.5	1484.48	3214.28	634.582	1087.67	4388.72	2252.21	3450.46	30	15
7820	2.57755	1.366	4.53005	0.000338971	0.000563482	UP	736.332	736.329	736.333	7.88181	7.86767	7.89038	7528		[M+Na]+ 713.338	117	M736T8_6	5349.88	5976.24	5908.37	3869.52	2349.59	2624.24	3032.55	2285.96	4065	4932.69	2210.71	2596.25	3457.52	3029.09	3688.89	8875.11	6435.56	6627.93	4336.62	4358.33	4289.64	6050.98	19019.1	11695.6	17900.7	10905.3	7964.51	13437.3	6844.39	13994.6	30	15
20669	2.55944	-1.35583	-2.57781	0.0188912	0.0118795	DOWN	618.302	618.299	618.303	28.0783	28.0378	28.0943	11715	[4391][M]+		54	M618T28_1	5690.12	7784.5	2315.13	9672.55	2723.54	9749.19	4667.5	7816.83	5036	1688.5	27105.2	3915.82	18648.5	11916.3	2767.14	10946.7	2878.24	1669	1218.97	2213.5	469.37	3045.5	1906.76	1134.73	4365.71	2235	5692.36	5548	3408.3	738	30	15
6892	2.55328	1.35235	4.60929	0.000204192	0.000384734	UP	741.286	741.285	741.288	23.938	23.924	23.9478	11142	[5808][M]+	[M+Na+NaCOOH]+ 650.308	68	M741T24_2	9126.1	22365.1	2572.17	10239.9	12474.6	9379.37	9487.5	13330.8	28753.7	11188.5	15530.5	13214.4	23122	8217.29	16992.3	16076.3	33287.7	16583.1	25494.8	31480.6	39686	55179.8	18862.7	30365.1	34001.7	59924.7	57517.9	61376.1	33961.6	12163.1	30	15
22768	2.54063	-1.34519	-2.39272	0.0308347	0.0176076	DOWN	545.327	545.317	545.331	7.74287	7.39875	8.28327	3559		[M+Na+NaCOOH]+ 454.343	28	M545T8_3	2682.13	1026.5	11913.8	798.805	6092.14	6120.18	807.691	7599.29	672	1075.22	4773.36	6882.29	1103.54	1028.25	827.601	1095.19	868.734	1133.76	1012.52	1294.37	892.993	1258.76	1628.4	1503.5	1505.76	1641.78	1556.24	2551.37	1251	1825.08	30	15
26531	2.53507	1.34202	1.93214	0.072467	0.0355091	UP	537.246	537.245	537.247	10.7855	10.7619	10.8107	301671	[3453][M]+	[M+H-HCOOH]+ 582.245	72	M537T11_1	43995.9	159977	77650.9	156194	42801.4	83648.5	145739	76586.9	165897	13044.6	100604	16524.3	74891.1	72705.4	83454.1	50644.6	78114.3	43194.7	134451	42947.7	207430	416761	59466.1	60134.5	1.02681e+06	193299	146785	209879	544327	116111	30	15
20001	2.53234	1.34047	2.66085	0.0160738	0.0104425	UP	731.304	731.302	731.306	22.2433	22.2193	22.256	285483	[5707][M]+	[M+Na]+ 708.321	136	M731T22	93469.1	318089	51880.7	200119	204914	411958	87275	176997	503741	127963	530122	90830.3	377341	35056.6	67996.9	277027	944991	106522	325258	326356	642818	1.23603e+06	166722	221582	450909	1.49564e+06	431161	1.26082e+06	280801	133727	30	15
15775	2.52702	1.33744	3.26749	0.00550249	0.00453545	UP	272.979	272.977	272.981	38.4041	38.3888	38.4298	2813			135	M273T38_2	2607.48	2014.37	1331.54	2247.81	2778.32	2533.95	2789	2273.67	2522	2437.25	2039.09	2692.56	2488.99	1835.44	2256.25	17913.5	3104.02	2897.91	3872.02	3160.57	2569.41	2909.07	11616.1	8350.52	7865.59	6205.3	4871.07	3853.55	3989.7	4882.53	30	15
11948	2.51147	1.32853	3.81074	0.00176265	0.00191796	UP	355.196	355.195	355.197	7.3484	7.21433	7.36592	5522	[1535][M]+		20	M355T7_4	8161.84	7985.05	6359.52	5629.99	5384.05	4869.64	5409.69	4794.1	5218.26	7067.21	4681.72	3843.88	4566.34	4349.27	4332.62	38651.4	9621.9	10019.7	6697.63	6612.62	6167.9	6877.16	16700.9	15762.7	22754.2	12609.6	15925	14269.8	9387.14	15523	30	15
4771	2.4893	1.31574	5.53263	4.55273e-05	0.000123877	UP	290.284	290.284	290.285	0.0833833	0.0797667	0.09185	13113			19	M290T0_3	13122.2	12662.3	13560.6	12667.7	12327.1	7231.49	7592.15	7844.65	7601.67	7964.28	7207.66	7908.21	7654.83	8321.61	7828.69	33210.8	15219.7	15755.1	14918.6	15288.8	14645.8	14937.2	37179.8	37211	35558.6	37118.6	19606.4	20193.8	20498.6	20881.3	30	15
6112	2.4827	1.31191	5.2026	0.000123668	0.000262651	UP	311.17	311.169	311.171	7.0857	6.91315	7.37357	9349	[1052][M]+	[M+H-CO]+ 338.159	217	M311T7_3	12025.8	11216.3	10426.3	9875.78	10025.5	10346.5	9319.14	9501.1	9117.12	9135.56	8183.26	8481.69	9036.22	8002.49	8010.95	43081.9	32770.8	12432.3	13126.5	13204.1	12269.2	12101	37012.8	31309.9	28027.7	25582.2	20015.9	19470.9	35392.4	18493.1	30	15
516	2.48014	1.31042	8.16512	7.65355e-09	1.90353e-07	UP	455.012	455.011	455.013	0.78015	0.759	0.798233	25584	[2623][M]+	[M+Na]+ 432.023	17	M455T1_2	4606.94	9262.44	6406.66	12041	11063.4	11755	1967.64	4620.39	5506.92	7844.66	7072.42	3329.86	4290.91	5352.68	5022.02	18528.7	15835.7	13823.9	16392.8	16886.9	12885	14545.9	18973.2	15833	14350.5	27658.7	15473.8	14258.4	17342.7	15579.2	30	15
1242	2.48	1.31034	6.94809	2.49502e-07	2.60086e-06	UP	707.222	707.221	707.223	0.819467	0.807567	0.8393	152831	[5466][M]+		5	M707T1_4	188781	177689	245691	160509	171733	381185	140202	200257	213961	305407	213494	15446.5	19730.4	200418	229101	367587	555942	524456	562083	455599	590301	543519	410507	537756	517359	481068	99389	365523	611657	479006	30	15
5535	2.4773	-1.30877	-4.85452	8.25994e-05	0.000193861	DOWN	751.471	751.469	751.474	34.5568	34.4642	34.6655	6436	[5924][M]+		148	M751T35_2	11859.5	18670.8	28143.5	39313.6	22136.9	24314.3	8913.98	39651.3	21169.5	35093.1	32167.9	23329.8	20729.2	13719.1	11871.4	8652.32	9892.96	5334.76	8109.96	7523.01	8211.76	5235.95	23310.4	13707.8	11218.9	3465.92	5383.64	17051.8	7921.25	6699.7	30	15
10143	2.46476	1.30145	3.91068	0.000909075	0.00116491	UP	626.264	626.262	626.265	23.7246	23.7063	23.733	12729		[2M+H+K]2+ 606.279	37	M626T24_1	8602.5	13836.7	732.827	10818.9	4073.26	8032.53	15538.4	10844.5	20664.8	1661.5	13338.2	4836.44	20070.3	7315.13	11664.6	22606.6	21392.7	4029.25	13594.9	19827	36926.7	30815	28778.5	24097.7	34475.8	60283.9	26819.3	21970.1	23167.4	5933.96	30	15
9999	2.46253	1.30014	4.10664	0.000855281	0.00111147	UP	134.081	134.081	134.081	0.811117	0.792017	0.831117	14942			5	M134T1_8	5872.56	7167.88	7703.99	8257.07	4681.19	9779.4	8519.62	9991.23	10115.6	6135.71	7985.14	7507.35	17030.9	9944.3	7893.4	17756.4	15329.5	32920.1	29787.6	51373.2	22025.7	9181.17	14740.3	16408.8	14493.6	32730.7	12467.6	8236.35	24067.5	15127.2	30	15
13005	2.46181	-1.29972	-3.63677	0.00251152	0.00250835	DOWN	325.14	325.138	325.141	5.86363	5.84742	6.0713	4960	[1200][M]+	[M+H-C6H10O5]+ 486.187	783	M325T6_2	9239.41	4481.95	3430.52	15899.4	3320.07	11595.1	3839.31	4882.44	6050.79	3743.38	2602.76	2871.55	8315.07	6482.94	3741.64	2261.17	3990.43	2283.73	2564.26	2597.78	2379.89	2532.06	2307.69	3123.23	1837.56	2041.56	1731.93	1887.04	3102.46	2119.38	30	15
1055	2.45945	1.29834	7.16746	1.36185e-07	1.675e-06	UP	304.151	304.15	304.16	0.810333	0.749783	0.957083	37386	[988][M]+		5	M304T1_7	32748.4	9232.96	50055	36354	33231.2	44573.2	18314.5	21611.8	27383.2	51119.3	54388	17552.4	27875.4	72884	47905.7	133138	85254.9	56614	70181.8	102604	76419.6	68954.1	79962.7	56166.8	112117	108626	104697	118994	79180.6	88053.8	30	15
19061	2.4565	1.2966	2.67887	0.0127641	0.00870892	UP	589.277	589.276	589.279	19.6972	19.682	19.7197	221505	[4055][M]+	[M+H-HCOOH]+ 634.276	189	M589T20_4	40332	403219	33671.6	70942.5	30883.5	106667	87778.8	78889.8	586451	48427.9	609187	21992.6	634486	64936.6	50007.4	203390	372048	84025	512908	295580	629783	1.12143e+06	279418	225165	628126	787215	237537	1.10801e+06	395959	164326	30	15
18283	2.45536	1.29593	2.95191	0.0104732	0.00744928	UP	214.017	214.017	214.017	0.700675	0.6918	0.728417	27793	[376][M]+		63	M214T1_4	10715.5	12081.1	11469.5	11572.3	11382.8	11547.8	9669.45	11374	11886.3	11489.8	10952.1	10744	11005	8643.88	10564.1	88568.7	15529.3	14537.5	13678	13919.2	13918.1	12832.8	54602.1	44248.5	31761.9	27587	20223.2	19315.1	17026.7	17625.6	30	15
588	2.4382	-1.28581	-9.48113	1.29378e-08	2.83304e-07	DOWN	168.066	168.065	168.073	0.87615	0.842217	0.95915	4855		[M+K]+ 129.096	48	M168T1_6	8700.87	8102.78	6736.43	9161.67	6475.41	8749.21	4898.9	10683.5	6457.53	7619.18	7633.13	11318.1	8401.62	5745.08	7147	2547.26	3278.73	2124.03	3212.81	4743.97	3213	2829.15	3225.55	3310.24	2795.58	2957.28	4215.73	2467.93	2907.95	4497.68	30	15
9799	2.43547	-1.2842	-4.14655	0.000791736	0.00104908	DOWN	523.361	523.359	523.363	28.1132	28.0805	28.3067	18877		[M+H-C6H10O4]+ 668.426	428	M523T28_5	23939.3	9919.5	26405	19940.4	22498.8	13299	27490	19914.8	13089.4	9310.4	16854.9	49659.7	31332.3	7886.5	12566.6	7074.12	8200.53	8152.86	7960.35	5890.05	6767.51	7448.83	11259.2	4961.72	9529.52	6746.59	13778.5	13590.8	7250.23	6255.14	30	15
23202	2.42988	1.28089	2.34899	0.0337835	0.0189302	UP	229.995	229.994	229.996	0.7045	0.467533	0.728417	9945			63	M230T1_3	3332.34	2905.64	5652.28	3391.37	5233.58	5189.86	4106.03	3860.91	4694.53	4192.08	4936.83	4590.77	3257.15	4544.93	3160.61	34639.4	5124.23	2950.89	2745.98	3350.52	3521.53	5517.01	30486.7	12978.9	16259.5	8929.55	8954.99	7828.57	4868.22	5045.56	30	15
2407	2.42544	1.27825	6.2967	2.96532e-06	1.60044e-05	UP	709.37	709.368	709.371	23.938	23.924	23.9507	2797	[5491][M]+		68	M709T24_3	3590.98	7286.4	974.5	4191.93	4470.46	3648.79	4364.5	4261.26	8984.81	4225	5215.71	4963.22	7632.53	3159.88	5768.57	11713.6	9220.21	6216.41	8662.72	10264.1	11921.4	15603.4	11051.7	12984.5	12715.1	17835	16042.6	16659.1	11005	4527.82	30	15
11867	2.4222	1.27632	3.66237	0.00171896	0.00188182	UP	705.282	705.276	705.29	17.814	17.7705	18.1025	2476			324	M705T18	3534.91	2579.5	3481.92	2795.94	1709.13	2306.79	2464.06	865	6009.2	483.5	4218.33	472.443	3519.52	1719.36	3460.44	3763.66	4054.11	1724.65	3416.82	4723.24	7380.95	7012.29	13499	5492.64	6001.22	10127.9	14081.1	5112.84	7162.48	2414.95	30	15
10588	2.41885	1.27432	4.07445	0.00108494	0.00133199	UP	449.2	449.198	449.201	7.54883	7.5153	7.56237	44362	[2573][M]+		10	M449T8_2	50774.6	51196.1	51708.4	42356.2	42272.1	39454.7	39000.2	38123.4	43389.7	39222.1	36383.2	31458	39122.6	35733.4	34659.9	245007	79544.9	55205.3	56129.4	47904.5	45986.8	51267.8	172482	141542	131462	112904	90469.1	86769.2	80010.4	90555.6	30	15
2090	2.41772	-1.27365	-7.81268	1.65605e-06	1.02743e-05	DOWN	205.086	205.086	205.086	0.0832667	0.0797667	0.0914167	34068	[327][M]+		19	M205T0_1	47870.1	46269.3	48586.3	49464.4	49903.7	63712	83897.7	96083.4	89954	95872.4	100206	87933.3	93573.3	96934.1	94931.7	30803.3	29858.8	31062.3	31034.3	30172.2	30904.4	32673.4	33923.6	34786.9	34258.7	33410.6	30217.8	29376.6	29477.9	31705.7	30	15
15292	2.41737	1.27344	3.11099	0.0048041	0.00408402	UP	691.288	691.286	691.289	24.5388	24.5305	24.5493	87439	[5285][M]+	[M+Na]+ 668.299	347	M691T25	34235.6	146010	47004.8	49389.1	15531.3	58946.1	51063.3	23435.5	198252	11366	157190	8058.06	197234	28333.8	42758.7	126075	248184	20940.5	125928	163657	203345	285701	58717.6	79822.7	256325	379032	97153.9	328384	122586	87850.9	30	15
13765	2.41045	1.2693	3.43669	0.00317503	0.00299545	UP	647.285	647.281	647.286	20.8157	20.618	20.9993	51555	[4735][M]+	[M+H-H20]+ 664.292	74	M647T21_2	40217.4	70617.5	13694.8	62258	34514.4	43997	80014	40863	81267.8	11807.4	53607.5	17588.5	53287.2	29888.7	47052	79572.2	153990	25985.4	60933.8	94886.2	181207	105864	56447.3	39166.6	242817	240290	95215.8	109370	119410	35579.1	30	15
16271	2.4072	1.26736	3.14387	0.00631027	0.00504286	UP	601.32	601.318	601.322	9.8048	9.53545	9.98152	1538		[M+H-NH3]+ 617.328 [M+H-C5H8O4]+ 732.35	12	M601T10_4	1792.43	1654.44	2902.09	810.579	917.729	924.582	1162.26	1094.55	832.161	1037.31	1209.21	1026.62	1074.54	1035.34	939.608	956.648	1494.23	1000.5	2545.03	1223.16	1454.08	7528.19	2133.68	1936.94	3335.83	3611.81	2600.17	4837.15	7074.05	2593.38	30	15
9390	2.40438	1.26567	4.34172	0.000669271	0.000926715	UP	215.161	215.16	215.163	38.2924	38.281	38.3127	11300	[388][M]+	[M+H-COCH2]+ 256.172	127	M215T38_3	12313.9	11656.8	11458.9	11380.5	11422.9	10178.7	11112	11678.1	10808.7	10694.7	10139.2	10271.4	10332.6	10472.5	10205.9	57414.9	17641.5	16119.1	15314.1	15506.3	14945.6	12992.3	48746.1	41287.5	36095.5	30795	24919.4	21617.1	21295.3	19933.9	30	15
13947	2.38624	1.25474	3.41064	0.00333189	0.00310327	UP	707.306	707.306	707.308	20.8157	20.7982	20.8437	96723	[5475][M]+	[M+K]+ 668.341	74	M707T21_2	75375.4	137722	27030.5	117223	64811.3	85358.5	159834	80147	158414	23213.6	102367	36880.5	104030	55892.4	92753.3	152744	299411	47110.5	123172	181050	357432	209001	104356	73679.1	461651	454968	177907	211741	230798	67323.1	30	15
6341	2.38533	-1.25419	-4.63291	0.000144066	0.000295223	DOWN	116.034	116.034	116.035	0.80305	0.776	0.816267	15337			5	M116T1_6	30368.4	14700.6	17933.8	20331.4	30001.9	17403.4	38091.2	38824.5	8335.6	15390.6	11084.8	22557.9	34183.3	38802.5	21112.7	6192.04	6051.9	16111.8	17352.2	8159.09	14568.7	8711.5	10030.5	11793.8	11392.8	20271.7	3101.13	3209.48	10321.1	3286.87	30	15
10434	2.38267	-1.25258	-3.86468	0.00102504	0.00127643	DOWN	830.696	830.693	830.698	28.2619	28.2193	28.2787	14219	[6540][M]+	[M+H]+ 829.689	13	M831T28_3	29502.5	19281.6	39035.2	2166.61	23310.2	21326.5	21978	37874.5	13847	15838.8	14381.9	30171	26503.7	2620.97	12243.8	3637.16	10202.6	14788.9	18484.3	11886.4	15301.4	7802.89	3243.98	3881.54	5124.81	4333.68	7347.99	3958.58	9993.98	10152.3	30	15
7111	2.38062	1.25134	4.82166	0.000229775	0.000420219	UP	579.15	579.148	579.154	9.04268	9.00065	9.27925	1284	[3931][M]+		24	M579T9_1	950.713	1166.52	972.194	975.231	1059.14	854.05	738.5	1024.3	1145.52	1028.41	991.871	835.668	1090.78	673.514	524.873	4744.98	1616.43	1646.97	1659.34	1404.81	1203.92	1095.44	3785.11	3009.34	2850.82	2760.01	2090.07	1752.31	2060.2	1723.44	30	15
2458	2.37623	1.24867	5.79392	3.23199e-06	1.70626e-05	UP	452.304	452.301	452.314	28.1038	27.8708	28.2023	4820		[M+2Na]2+ 858.629	428	M452T28_3	1442.38	2304	2226.44	2081.69	2463.42	2386.3	1523	2106	2997.52	2863.18	1754.5	9211.72	2890.15	6177.36	3301.63	6636.8	9005.66	7470.63	7186.46	6291.98	6620.78	6271.33	9608.79	5530.36	6467.34	7267.16	4660.44	12637.9	6365.98	6641.59	30	15
18966	2.37224	1.24625	2.80353	0.0124532	0.00853959	UP	309.094	309.082	309.096	0.92375	0.8321	1.30488	15573		[M+H]+ 308.085	78	M309T1_7	3293.19	3832.16	13429.2	4804.7	9423.97	5190.44	4404.1	2743.74	2528.83	9440.48	7609.43	8230.34	5354.66	3653.2	2836.79	2860.21	3821.13	22172.3	12508.5	22632.7	29385.1	8202.33	2743.24	30958.6	996.887	22435	4753.88	22617.1	15092.6	4672.33	30	15
8314	2.36981	-1.24477	-4.34241	0.00042855	0.000669782	DOWN	867.522	867.519	867.523	30.616	30.5997	30.8505	7526	[6745][M]+	[M+Na+NaCOOH]+ 776.544	288	M868T31	5634.04	22077	8674	7753.11	17687.7	14042.1	12367	8788.5	21830.1	6246.56	27031.4	15773	18232.7	8602.38	8736.29	5371.65	5627.19	7693.42	4226.53	7186.42	7138.49	5828.36	2099.19	5169.94	10128.8	2418.89	2142	7483.46	6210.04	7137.5	30	15
17663	2.35688	1.23688	3.02755	0.00901329	0.00662791	UP	143.047	143.045	143.053	0.70125	0.6918	0.951	24988	[104][M]+		63	M143T1_6	10241.9	11534.6	11436.5	11441	10874.7	11121.2	10632.3	11175	10912.9	11413.7	10957.5	10925.2	10165.8	8598.37	9739.2	79622.5	15261.7	14020	13791.5	12834.8	12995.9	11582.5	49132.7	41151.2	30260.9	26464.9	19934.8	18889.4	17401.8	16513.1	30	15
9818	2.35589	1.23627	4.21822	0.000797842	0.00105515	UP	489.316	489.315	489.318	0.0829583	0.0723667	0.0946333	4726			19	M489T0_3	1851.17	2240.28	2457.82	1885.01	2692.69	1421.02	1662.32	1924.02	1605.14	2240.86	2246	2253	1905.57	2263.02	2028.1	8210.11	2532.16	3006.5	2878.1	2448.99	3136.68	2986.48	7210.7	8155.15	8365.2	8985.27	3329.17	3230.23	3504.49	4290.16	30	15
17698	2.34978	-1.23253	-2.94418	0.00908355	0.00666831	DOWN	555.28	555.279	555.282	6.93785	6.81313	7.17175	33904	[3665][M]+	[M+H]+ 554.273	243	M555T7_3	96757.2	44237.3	11015.6	72595.8	53537.2	21335.6	85144.1	100885	63568.9	32499.6	15693.9	13698.2	42628.9	169660	62911.6	13150.6	22132.5	55255.5	27579.9	18838.3	26411.8	16925.7	14634.6	19252.8	25778	20877.7	27096.6	12822.5	17332.5	59039.5	30	15
377	2.34488	1.22951	8.93322	2.16015e-09	7.3473e-08	UP	381.079	381.074	381.08	0.790617	0.775267	0.97635	1250413	[1808][M]+	[M+H]+ 380.07	17	M381T1_4	852353	795943	816914	1.02259e+06	824263	1.26646e+06	461014	908467	655016	1.08352e+06	677677	233211	370190	941400	768710	1.43197e+06	1.99905e+06	1.79495e+06	2.01183e+06	1.85383e+06	1.83941e+06	1.86822e+06	1.89706e+06	2.19723e+06	2.2028e+06	1.89032e+06	792842	1.60056e+06	2.28306e+06	1.71969e+06	30	15
801	2.34411	1.22904	7.65539	4.45913e-08	7.2314e-07	UP	233.063	233.063	233.066	0.839267	0.742417	0.855683	129618	[480][M]+	[M+H-C6H10O4]+ 378.116	31	M233T1_7	118309	111146	114618	121492	149782	46950.3	95418.8	155977	218741	189067	94742.5	114838	125088	253710	87868.6	252428	355068	478179	418347	371747	273247	278440	217608	215563	314804	269753	340067	345760	279744	272192	30	15
5080	2.3403	1.22669	5.32022	5.8943e-05	0.000150543	UP	540.304	540.303	540.306	7.73688	7.72243	7.74595	4837			28	M540T8_5	6739.68	7602.25	9152.98	5301.47	4279.39	4496.66	4745.15	4376.98	4814.28	5869.51	4052.94	3520.88	4075.59	5027.95	4206.3	16923	9639.24	7581.79	6411.86	6304.69	7317.11	7860.85	21721.2	17484.7	17966.1	13744.3	11645.5	15380.6	10304.7	12870.7	30	15
2923	2.33792	1.22522	6.17445	6.45394e-06	2.86598e-05	UP	91.0393	91.0389	91.0451	0.809125	0.69215	0.96235	6394			5	M91T1_6	5021.24	5977.24	4428.49	4666.66	6347.77	5160.3	4541.46	4622.12	937.671	4810.9	4917.14	2438.87	6432.86	7467.75	4476.15	10653.3	11185.4	9060.19	12572.2	9696.99	10967.7	10258.5	17127.8	16021.7	12027.7	5548.54	5216.56	18415.2	8887.28	11267.5	30	15
20708	2.3362	1.22416	2.6363	0.0190925	0.0119806	UP	253.011	253.01	253.011	0.706633	0.69305	0.732233	10871			63	M253T1_4	4075.92	2673.47	7633.65	4186.58	6595.66	6859.19	4734.82	4255.18	4854.76	5308.75	5976.97	6113.52	3672.06	4984.74	4228.84	33960.2	6861.9	3598.18	3952.61	4022.82	4154.77	6816.74	33261	15240.6	19502.9	10772.5	11343.1	9808.45	7098.1	7517.2	30	15
7847	2.33111	1.22102	4.56227	0.000343611	0.000569269	UP	379.356	379.355	379.357	0.0832833	0.0797667	0.092	6014			19	M379T0_5	4482.95	4738.61	4855.04	4840.15	4755.39	2677.75	2989.97	3008	3048.11	2808.11	2697.67	2724.22	3116.41	3095.05	2900.65	12964.1	4781.37	5028.04	4933.16	4879.32	4961.93	5012.84	13096.9	13442.9	13842.7	13560.2	6049.9	6505.48	6924.82	6954.72	30	15
20762	2.32739	1.21871	2.5431	0.0193317	0.0121002	UP	918.331	918.329	918.333	17.5683	17.5392	17.5863	14300	[6978][M]+	[M+Na]+ 895.342	613	M918T18	5626.87	10929.9	3204.02	4919.77	4414.58	14305.6	7417.45	5921	27381.6	1395.79	9822.33	3556.46	15017	967.756	3690.7	5404.85	17346.6	1986.31	9368.68	12737.8	23138.7	30880.2	9796.01	7988.47	57574	29364.8	23660.6	12627.5	28838.3	5247.05	30	15
14709	2.32213	1.21545	3.27159	0.00408948	0.0036145	UP	890.336	890.333	890.338	17.0758	17.0443	17.094	11880	[6865][M]+	[M+Na]+ 867.347	468	M890T17	7995.49	6592.5	5058.44	13015.5	4916.64	20489.5	6896	6222.44	5502.97	5418.26	13289.3	3659.87	4791.98	3028.55	9838.2	6881.15	26385.7	12608.7	10112.6	8889.17	18686.8	51957.8	10744.1	8530.42	26193.8	20653.8	15845.6	22300	16203.9	15035.1	30	15
5229	2.32001	1.21413	5.5249	6.51704e-05	0.000161965	UP	679.288	679.287	679.296	7.7342	7.28192	8.05828	10123		[M+H-HCOOH]+ 724.287	28	M679T8_5	13015	15042.1	15173.1	11600.2	10554.9	11093.9	9759.95	10935.6	13380.7	11343.2	11417.3	11528.3	11589.1	12966.7	12520.8	33464.9	22023.9	17635.4	15672.2	15308.6	14964.9	15399.5	47959	40829.4	43289.5	36136.1	30102.3	34596.4	26026.3	28650	30	15
5864	2.31444	1.21066	5.20109	0.000104578	0.000231733	UP	130.159	130.159	130.159	0.0904667	0.081	0.0975833	32268	[85][M]+		19	M130T0_6	31944.8	30478.6	31436.8	31502.5	30968.8	18886.4	20941.2	21484.6	21507.2	20870.3	21796.4	22640.8	23103.7	23742.7	21998.7	82030.3	35925.2	36762.1	36729	37208.2	36884.4	36846	87674.4	90179.6	92442.4	93879.3	48319.5	48830.5	49216.2	51061.3	30	15
13433	2.30828	-1.20682	-3.45848	0.00287227	0.00277966	DOWN	705.273	705.272	705.274	9.02643	9.01028	9.35983	17515	[5442][M]+	[M+Na]+ 682.286	24	M705T9_1	25789.1	31119.1	6174.72	16387.3	12494.3	7512.04	20930.5	22345.8	26953.2	7780.94	8183.82	12120.8	17389.9	44376.9	10358.2	10638.6	3811.61	6626.08	6708.39	10632.3	6504.71	15878.4	4244.01	10088.5	8003.75	11341.5	3829.71	987.167	5908.13	11731.3	30	15
13812	2.30257	1.20324	3.48817	0.00321614	0.00302397	UP	533.236	533.235	533.237	8.59214	8.56883	8.60797	148267	[3408][M]+	[M+H]+ 532.229 [M+H-HCOOH]+ 578.231	83	M533T9_2	83619.5	96306.4	52210.5	88197.8	74380.9	83357.9	85154.2	73102.1	125703	50815.3	67664.9	38285.8	41063.7	94199.1	81568.9	199361	190983	108874	85564.8	179406	176856	49769.9	33899	122893	392852	359335	155078	150982	93512.3	315497	30	15
3677	2.29663	1.19952	6.14598	1.61333e-05	5.69651e-05	UP	973.443	973.442	973.446	7.34834	7.24822	7.3744	11571	[7186][M]+	[M+Na+NaCOOH]+ 882.464 [M+Na]+ 950.448	20	M973T7	14575.1	18113.1	17445.4	14326.7	14326.6	12476.9	15324.7	15120.3	7465.33	15811.2	11805.1	12021.4	16642.7	16377	15671.7	28654.7	33185.4	23465.5	20821.5	19958.4	19504.4	20626.4	56563.4	43239.6	38558.4	42810.2	38405.2	49826	32388	31518.3	30	15
25008	2.29654	1.19946	2.08718	0.0513878	0.0266903	UP	603.257	603.255	603.259	17.706	17.158	17.8033	13038	[4204][M]+	[M+Na]+ 580.27	692	M603T18	3564.48	7127	4090.6	3473.34	3701.19	6205.29	8016.93	5320.5	20577.5	1554.09	11442.3	1273.54	10124.2	883.761	2439.98	9604.67	18957.3	2079	4484.28	13505.9	16568.6	10071.6	7923.31	7072.8	13494.3	58932.8	14170.4	16035.3	10037.5	3279.69	30	15
20950	2.29019	-1.19547	-2.5742	0.020183	0.012521	DOWN	191.103	191.102	191.106	0.809875	0.792017	0.961333	65864			5	M191T1_8	176318	41700.6	23624.5	25014.4	17651.7	22829.8	115398	60891.7	121393	48451.3	13124	13468.9	56670.3	75242.6	55969.9	18794.4	20259.7	41013.1	37401.8	24922.1	18939.3	23464.5	5140.1	12176.3	24068	54334.7	39251.2	6498.48	32188.3	20445.8	30	15
2074	2.28998	1.19533	6.19872	1.61012e-06	1.0078e-05	UP	249.037	249.037	249.042	0.815217	0.8004	0.934533	32869			5	M249T1_3	20495.6	16542.7	15152.8	35521.6	27914.1	8315.6	9606.48	30296.8	30433.2	27090.7	11379.7	28432.4	25409.7	45539.4	10999.1	36717.1	54892.3	78408.5	68078	71533.3	34241.1	46361.6	38564.5	36856.2	56546.4	47946.2	75253.9	51269.5	51701	37390.6	30	15
12498	2.28338	1.19117	3.40682	0.0021142	0.0021992	UP	527.174	527.171	527.176	5.24688	5.19663	5.47197	6338	[3337][M]+	[M+H]+ 526.166	738	M527T5	7519.96	1863.6	18615.3	5334.32	2005.74	846.001	1032.1	3654.67	7201.01	5797.46	5329.83	911.039	1049.74	9342.91	8886.08	20249.8	20951.7	12930.3	12025.8	13808.6	12942.8	5046.73	6445.81	8415.37	10085	22455.2	3703.55	5204.76	8974.06	18037.9	30	15
8021	2.28046	1.18932	4.61511	0.000374312	0.000606825	UP	125.036	125.036	125.036	0.70125	0.6918	0.728417	23819			63	M125T1_4	18721.3	17403	16979.6	16038.2	15522.4	16149.2	13857.6	15610.4	15278.9	15080.2	14531.1	14783	14097.3	10366.9	14060.7	79310.8	25184.5	24196.7	22964.4	22587.8	22703.6	20221.3	54130.6	50317.9	43750.3	40132.4	29238.7	29871.1	28867.8	27560.1	30	15
105	2.28045	-1.18932	-10.5696	2.83713e-11	3.43179e-09	DOWN	585.283	585.28	585.284	24.8064	24.7962	24.8185	11447	[4003][M]+	[M+K]+ 546.32	18	M585T25	49340.3	49491.9	45687.7	46766.8	43769.4	48771.9	56851.3	52412	43311.6	48447.7	57304.5	66843.7	48426.4	55160.5	69091.6	16135.7	20454.6	14209	22352.8	38539.6	22297.6	21213.7	26026.2	20803.6	8856.91	32264	26383.8	27529.5	28670.3	17035.9	30	15
11888	2.27929	1.18859	3.60376	0.00172943	0.00189052	UP	276.071	276.068	276.072	0.940733	0.879417	0.954417	14557			16	M276T1_6	9455.86	6781.45	5103.46	4639.4	3462.34	7888.89	6773.96	4993.13	4791.19	6937.35	5827.73	5386.25	2788.58	4088.14	19540.8	27421.8	16247.9	31120.7	17619.8	27530.5	11574.1	12852.7	4203.34	7800.42	9011.88	17109.9	6914.13	11482.3	14473.3	9053.07	30	15
6050	2.25944	1.17597	4.60627	0.000118551	0.000254594	UP	552.332	552.331	552.333	10.9201	10.7003	11.1017	12275	[3634][M]+		214	M552T11_2	10567.6	13487.5	13715.1	10812.1	2538.23	19165.3	2944.81	10845.1	16597.5	7959.51	16640.5	1449.93	10428.1	9532.8	2625.34	19458.1	22954.2	16333.6	31044.3	9743.95	18377.6	29478.9	39947.2	27492.7	14498.3	25627.9	13126.4	34351.3	24078.1	10843.3	30	15
16716	2.25832	-1.17525	-3.00384	0.00712676	0.00554147	DOWN	419.204	419.202	419.206	8.63457	8.36892	8.74283	3965	[2233][M]+	[M+K+CF3COOH]+ 246.244	472	M419T9_1	2608.3	5918.5	426.329	3754.25	4421.33	1674.76	9568.65	4867.34	1949.73	3513.48	1061.92	7956.56	7353.49	2105.25	3940.54	1880.75	344.55	1476.95	1104.89	3071.27	1185.1	2207.11	1356.82	1175.83	1149.51	5540	1244.86	1313.62	1696.89	2316.35	30	15
5554	2.25231	-1.17141	-4.62279	8.37656e-05	0.000195968	DOWN	136.076	136.075	136.076	0.946683	0.928983	1.19247	14941			16	M136T1_5	38001.2	22135.3	31188.9	12640	19273.2	22464.5	22287.7	36623.7	22283.2	21936.4	19966.9	31661.2	21286.6	16183.3	24308	3041.94	3144.06	27464.7	24750.4	7324.05	13095	23243.6	4308.31	2527.04	2865.85	8532.49	17578.1	11061.1	9033.65	2860.21	30	15
9998	2.25058	1.1703	4.17764	0.000854803	0.001111	UP	310.988	310.988	310.989	0.706242	0.692783	0.732233	30038			63	M311T1_2	16486.7	17116.7	16058.6	16932.8	15896.7	14812.9	12395.4	14779.7	15620	15170.6	14850.8	16482.6	15485.5	7174.14	13270.2	83156.4	24663.7	23809.9	24098.6	22143.2	21249.5	17122.4	50563.5	48185.1	39773.1	39902.4	26806.5	27123.5	26812.7	25418.6	30	15
10297	2.25	1.16993	3.90631	0.000967918	0.00122228	UP	159.063	159.061	159.065	0.814833	0.690733	0.96255	52761			5	M159T1_6	29374.6	38445.6	21515.4	56675.8	23336.9	34388.6	1389.12	28118.1	46303.1	28751.1	22855.3	72096.3	41985.2	39289.4	54993.6	172065	55850.7	80345.4	56266.3	142246	50120.6	45262.8	54582.2	49906.7	57456.2	140580	116258	63803.5	76856.5	52316.8	30	15
1033	2.24979	-1.16979	-7.16798	1.29232e-07	1.61139e-06	DOWN	102.055	102.055	102.055	0.808533	0.730817	0.9669	58947	[32][M]+		5	M102T1_9	111385	131783	120224	109176	99911	75432.8	145690	175180	101269	64986.4	130314	138434	119461	97369.2	104200	75159.5	67221.8	71241.3	56997	52955.9	78944.2	35206.4	38335.3	33894.1	64566.3	25181.1	27996.9	28357.5	29467.6	81129.9	30	15
16974	2.24863	1.16905	3.11243	0.00759	0.00581426	UP	270.983	270.982	270.985	38.4007	38.3875	38.422	7638			135	M271T38_2	6413.19	6530.02	7111.1	7446.43	6301.58	7115.34	7474.5	5967.23	6688	6001.55	5602.15	6592.93	7134.87	6447.94	5779.41	43248.5	9500.68	7809.21	8236.3	7769.37	6854.77	6926.67	29414.4	23493.3	17703.8	15890.2	12206.7	11153.6	11181.9	10339.8	30	15
5588	2.24615	1.16745	4.95814	8.59601e-05	0.000199896	UP	1012.29	1012.29	1012.3	15.6745	15.6568	15.6829	19321	[7299][M]+	[M+K]+ 973.323	29	M1012T16	22161.7	42048	17453.5	37632.3	20930	32431.9	31969.4	16637.4	37727.2	25086.3	39968.1	13055.1	31558	7530.12	29074.4	54505.8	46211.4	33299	42517.5	33948.3	57660.7	52110.5	92347.7	79042.7	118271	77731.9	58196.6	43687.2	80102.9	40648.9	30	15
5632	2.2418	1.16466	5.3177	8.91248e-05	0.000205479	UP	235	234.999	235.002	38.4965	38.4557	38.5167	5668			333	M235T38_2	15941	20684.6	19802.5	19171.2	17537.7	21018.6	10673.5	17021.6	17668.1	17999.7	14620.7	15687.4	15090.7	18915.1	16317.5	68128.8	19393.3	32119.7	28067.5	28268.4	26578.3	24469.6	64831.7	56067.8	53443	46871.6	36372.5	31849.1	32421	29837.5	30	15
5651	2.23491	1.16022	5.07839	9.05161e-05	0.000207903	UP	189.037	189.036	189.04	0.857992	0.683433	0.951767	1542			48	M189T1_4	1265.31	1496.39	2090.23	2676.64	1769.09	1504.65	2359.52	3415.26	2583.68	2610.02	1948.08	2600.19	3704.89	2750.31	1891.77	4076.28	5748.06	4268.65	6541.94	4093.17	5664.12	5523.58	4534.33	613.736	4863.22	5591.38	10613.2	4447.37	6456.38	4440.06	30	15
29169	2.23339	1.15923	1.60137	0.125455	0.0559126	UP	477.16	477.157	477.167	0.936267	0.791983	0.96255	8518			16	M477T1_4	19048.5	1717.04	2528.73	2657.29	1963.85	2389.38	2484.1	1275.73	6217.81	1627.21	3209.99	2076.02	2378.75	2869.23	1900.66	1772.42	1448.21	23694.8	25294	3533.57	24933.8	2404.28	3264.95	2345.33	21088.6	2043.03	5049.57	1517.16	1908.76	1073.53	30	15
16084	2.2313	1.15789	2.98118	0.00599792	0.00484768	UP	511.179	511.178	511.18	7.35698	7.33165	7.53612	4289	[3182][M]+	[M+K]+ 472.216	20	M511T7_1	1744.94	3212.13	2411.1	3826.55	2172.98	1636.01	1976.06	1724.41	3541.94	3457.1	981.949	1376.95	1625.5	14781.9	4531.95	1881.26	6019.66	13399.7	15968.8	4677.34	10966.5	6597.88	5010.57	6888.94	5549.62	7390.77	5909.35	4365.84	11940.2	2770.76	30	15
61	2.22749	1.15542	12.0827	1.5381e-12	3.25536e-10	UP	599.429	599.427	599.43	29.7897	29.6397	29.8267	5907			178	M599T30_2	11893.4	16852.4	14324.2	14189.7	18815.8	18813.5	11799.5	16041.1	23550.7	17895.6	22105.5	33345.9	15486.2	19540.9	18588.9	46766.4	35688.5	35374.8	36501.6	37874.8	35962.5	42465.7	44421.1	39714.6	42341.9	48299.7	43158.3	33943.1	47427.8	38705	30	15
19799	2.22608	-1.15451	-2.73327	0.015353	0.0100761	DOWN	544.338	544.336	544.339	22.0339	21.9832	22.1157	39100	[3541][M]+	[M+Na]+ 521.347	221	M544T22_3	72894.5	118037	25545.8	56309.7	25118.8	77044.3	119065	99156.6	89966.2	19697.9	48296.7	18224.1	15758	230766	94637.5	13577.6	25237.5	41521.6	33506.7	48475.7	29987.3	35942.4	22659.7	31456.8	42951	55474.8	27389.7	32513.9	38147.3	20024.3	30	15
15434	2.22428	1.15334	3.2969	0.00499007	0.00420419	UP	383.192	383.19	383.194	7.34848	7.21483	7.44898	3664		[M+K]+ 344.229	20	M383T7_4	5573.54	4034.85	3866.63	5475.5	3178.64	3290.34	4067.15	3476.36	3023.13	3392.13	4078.1	2888.04	3743.61	2406.7	4164.81	25264	9010.49	4437.89	5416.41	3685.85	3729.18	3973.29	11931.3	10113.6	9670.59	7753.54	6322.62	9309.14	5966.67	9442.3	30	15
1434	2.22201	-1.15187	-7.38134	4.26614e-07	3.85193e-06	DOWN	163.039	163.038	163.04	0.0833833	0.0797667	0.092	2979			19	M163T0_3	9867.01	10426.8	10665.3	11141.2	10486.3	6394.97	7195.98	6351.88	6613.52	7047.07	6732.86	6345.48	5480.94	5877.86	6414.56	2928.47	3886.54	4912.64	4113.21	4706.55	4146.62	4656.82	3750.64	3622.15	3277.04	3620.42	2606.2	1924.16	2213.02	2309.23	30	15
9441	2.22093	1.15117	3.91414	0.000683806	0.000941301	UP	1073.5	1073.5	1073.5	31.4342	31.4247	31.7598	2130	[7401][M]+	[M+Na+NaCOOH]+ 982.523	277	M1073T31	648	4560	2113.11	1195.17	2734.77	3516.39	2436.51	1445	4136.86	826.928	5397.77	2244.98	2696.68	781.232	754.381	8932.97	5724.69	4595.58	3700.23	2473.3	5841.95	3954.78	5503.83	7155.8	9838.03	1536.21	1338.93	5407.99	6269.4	6542.36	30	15
10124	2.21207	1.1454	4.16813	0.000900039	0.00115596	UP	791.552	791.55	791.556	0.0832667	0.0797667	0.0914167	15443	[6255][M]+		19	M792T0_1	12033.3	12340.4	11944.6	12091.6	12038.6	9595.74	9508.48	9979.51	9512.67	9894.25	9239.6	13020.7	12830.4	12828.8	11922.7	38829.7	13583.7	14795.3	14861.7	14567.9	14823.7	15393.4	42026.5	41151.1	43147.8	44074.5	19125.7	19168.5	18737.9	19068.7	30	15
30981	2.20769	1.14254	1.41388	0.176703	0.0741776	UP	772.354	772.349	772.356	10.1868	10.0995	10.295	23588	[6096][M]+		352	M772T10_1	5382.29	5812.6	2818.38	3859.78	9880.57	3763.51	20178.1	4134.75	2128.21	5312.1	3189.91	3562.52	6764.37	1562.23	3775.4	3123.6	6996.82	946.967	7284.54	4455.59	2782.56	63034.7	2592.95	1671.34	3807.57	31305.2	31809.5	18983.6	520.633	1990.65	30	15
15642	2.20493	1.14073	3.04221	0.00530583	0.00440887	UP	225.112	225.104	225.113	6.73795	6.39798	7.16313	18360	[436][M]+		521	M225T7_2	15441.9	9569.3	741.899	56095.9	8532.63	23778.7	4319.54	13218.2	51547.6	39138.6	2777.25	39227.9	15868.2	545.187	16036.8	72789.1	39584	37037.2	39265.2	47835	21376	15967.7	31591.9	45286.5	50347.6	86054.8	95010.1	13617	35472.7	23274.3	30	15
24024	2.20433	-1.14034	-2.20162	0.0405331	0.0219411	DOWN	309.242	309.241	309.244	26.5841	26.5622	26.6352	138438	[1039][M]+	[M+H]+ 308.235	254	M309T27_1	86407.4	43110.5	37734.3	128374	44181.4	96927.1	138853	143518	42436	39775.9	159465	104842	436465	130155	51293.7	140679	21600.7	15719.4	15158.2	24699.3	9171.37	51855.8	67110.6	55385.5	101128	33516.7	41139.2	121926	51406.5	13244.1	30	15
84	2.19474	-1.13405	-13.9546	7.14939e-12	1.10248e-09	DOWN	294.861	294.86	294.862	0.0915667	0.0797667	0.0995833	2048			19	M295T0_1	5823.53	4989.71	5646.02	5331.33	5115.07	4531.22	5531.18	5317.28	5141.8	4819.36	5476.53	5045.48	5134.25	5712.03	5360.73	1563.61	3394.17	3152.34	3172.83	2945.62	3018.71	2809.24	1290.47	1499.16	1662.49	1538.21	2642.75	2595.18	2458.13	2241.13	30	15
11081	2.19423	1.13371	3.63453	0.00131142	0.00153817	UP	589.278	589.276	589.279	18.726	18.7007	18.7545	24503	[4054][M]+	[M+Na]+ 566.29	585	M589T19_1	17559.9	48083.4	45036.1	18572.1	11808.6	45932.4	22116.6	41556.7	63806	9188.28	58134.5	1172.5	40573.1	2146.11	16166.3	25295.9	50050.3	27706.8	30179.8	52339	89250	118939	60680.6	83585.2	104795	106765	70912.7	63201.9	65451.8	20372.5	30	15
10913	2.18944	-1.13057	-4.00828	0.00123368	0.00146928	DOWN	312.165	312.164	312.167	29.1047	28.8727	29.4223	13859			308	M312T29_2	174713	124704	353090	177849	154667	158660	135994	376779	106232	103398	363018	163345	187520	85329.7	123348	75498.6	86539.6	74742.5	88559.8	116941	90344.7	92780.8	75555.1	83877.1	76892.7	72406.5	93517.6	83207.7	81939	80875.3	30	15
14005	2.1894	-1.13054	-3.36663	0.00338086	0.00313636	DOWN	104.071	104.07	104.071	0.807233	0.791983	0.92255	328693	[36][M]+		5	M104T1_5	175790	344553	623729	350755	467890	716464	228010	123257	376624	349698	383112	175445	85228.4	80292.8	309977	138769	119436	260583	283254	178886	232750	105854	32968.1	156131	159819	133919	60840.7	65445.9	80236.2	179295	30	15
16001	2.18919	1.1304	3.04811	0.00586498	0.00476468	UP	577.241	577.24	577.243	13.9569	13.9072	13.9712	17638	[3915][M]+		451	M577T14_1	10592.9	9935.68	7789.51	8355.83	7235.14	9656.41	15212.1	3913.18	17440.1	2089.18	6477.74	3968.42	10662	35759.8	13219.3	11992.5	9719.73	17936	19794.1	21781.4	25496.9	17477.4	38378.2	15838.1	67024.5	28259.2	22674	20205.3	28836.2	9908.18	30	15
17370	2.18866	1.13005	2.87474	0.00835384	0.00625208	UP	233.042	233.042	233.045	0.8008	0.783883	0.9669	652114	[479][M]+		17	M233T1_6	155714	213161	97248.6	607920	153114	179005	66481.9	219125	237366	167825	95392.9	894471	265248	172611	235784	793845	413843	633164	363498	1.33533e+06	266374	267634	268243	228667	383413	1.04548e+06	947138	332005	586576	365189	30	15
26893	2.18346	1.12662	1.8643	0.0786276	0.0380174	UP	676.348	676.347	676.351	11.5983	11.5865	11.8842	75267	[5109][M]+	[M+K]+ 637.378	311	M676T12_3	8141.59	55516.5	28515.8	33158.3	10050.2	12364.7	82594.4	28084.3	11518.2	3192.84	20152.4	3091.58	8893.77	35325.3	26627.7	30505.4	34163.2	5460.4	46167.5	12934.5	34384.2	66836.1	28263.8	39449.7	134635	85698.6	20808.1	29957.8	218208	14355.3	30	15
4190	2.18334	1.12654	5.32516	2.78048e-05	8.61024e-05	UP	557.257	557.255	557.26	7.17122	6.99818	7.39032	4793	[3683][M]+		398	M557T7_1	7133.65	8037.18	8379.76	8602.96	8414.82	3400.27	5784.59	9735.34	3083.57	5019.96	4622.69	3312.65	9494.19	12659.3	9549.67	11371.9	17079.3	17509.8	22752.7	15262	20757.9	16166.6	8031.39	6823.12	23910.9	12482.3	9087.17	12563.6	22313.9	18008.3	30	15
21322	2.1823	-1.12585	-2.44884	0.0219463	0.0133856	DOWN	209.102	209.101	209.102	0.917717	0.83095	0.93785	37979		[M+H-C6H10O5]+ 370.146	78	M209T1_8	34714.5	44853.1	2655.27	60513.5	51383.7	21460.7	49660.4	28471.6	97191.1	48304.4	6959.69	3567.87	8374.72	77673.7	72641.9	17993.4	28333.1	5117.94	4580.54	22745	6956.75	9281.09	80899.8	24794.5	5353.55	12084.3	12889.6	16433.2	5667.93	25669.9	30	15
18024	2.17735	1.12257	2.97936	0.00987756	0.00711873	UP	239.031	239.03	239.031	0.7013	0.6918	0.728417	18166	[515][M]+		63	M239T1_3	9777.7	9177.84	9457.76	9356.74	9064.59	9411.79	8370.43	9913.25	9157.07	8906.71	9475.47	9404.77	9446.8	6380.74	8014	57922.4	11553.7	11191.8	10899.9	10327.6	10726.1	9420.87	39717.7	31878.9	24124.7	21171.2	14865.8	14480.5	13455.1	12892.9	30	15
4780	2.17352	1.12004	5.64478	4.57421e-05	0.000124313	UP	242.284	242.284	242.284	0.087775	0.081	0.092	11630			19	M242T0_5	11603	11350	12285.9	11375.6	11527.4	7911.72	7667.78	8508.08	8636.74	8806.28	8235.39	9438.55	9543.3	9715.39	9967.48	27851.6	14289.9	14374.5	14244.6	14555.9	14567.2	14365	31818.2	30400	33785	32811.3	18822.7	18585.6	18574.8	19532.9	30	15
10646	2.16934	1.11726	3.8857	0.00111049	0.00135593	UP	141.055	141.054	141.055	0.825767	0.80875	0.963417	46871	[100][M]+		5	M141T1_9	28712.9	38041.4	20888	57282.6	21244.6	31254.1	27888.7	24905	45622.5	26719.2	19981.1	69070.9	39389.7	39920.8	51660.3	163107	56207.7	78946.4	56620.8	145014	49432.9	45764.6	50408.4	47035.6	55324.9	139178	100977	61048	74269	53710	30	15
23620	2.16852	-1.11671	-2.29387	0.0370493	0.0203934	DOWN	368.286	368.284	368.292	27.9128	27.6108	27.954	2424		[M+H+NH3]+ 350.246	190	M368T28_1	1315.28	794.5	2391.17	2550.77	3362.95	1181.62	6870.91	2519.37	1963.5	740.379	1752.33	8396.12	8036.32	1273.32	757	1092.5	1291.86	715.037	1224.72	1071.5	1112	1450.13	2031	1522.76	2122.03	1539.29	1582	1567.13	1112.5	812.301	30	15
12840	2.16339	1.1133	3.39519	0.00236637	0.00239536	UP	433.222	433.221	433.225	19.7707	19.6383	19.8053	6531	[2393][M]+	[M+H+HCOOH]+ 386.212	185	M433T20	14617.5	10294.5	3635.03	6799.96	3908.17	3422.53	2862.31	3883.06	16862	2988.51	1198.89	3341.35	10211.5	3899.08	11208.5	16427.7	10296.2	9978.08	17609.6	7795.38	11892.3	13770.9	9026.11	9224.02	27150.8	32530.4	12438.1	5299.62	18225.4	12798.7	30	15
19023	2.16086	1.11161	2.77058	0.01266	0.00865245	UP	776.364	776.361	776.367	12.7721	12.5084	13.0953	11587	[6131][M]+	[2M+H]+ 387.687	336	M776T13_2	6309.3	11608.5	7439.35	7092.14	1918.33	8578.14	8294.99	2837.08	7854.19	1327.79	3437.86	1301.88	12016.1	12406.3	6707.71	6400.81	10822.3	4756.93	11898	8553.06	4651.24	16902.2	9839.14	4038.05	19766.5	36946.9	25351.1	21817.5	27464.3	4997.61	30	15
9402	2.15935	1.1106	4.28409	0.000672907	0.00093038	UP	493.226	493.224	493.227	7.71887	7.69888	7.72812	16490	[3003][M]+	[M+Na]+ 470.235	28	M493T8_3	19376.7	19316.5	24085.5	17208.3	15546.6	15772.5	16571.5	16419.8	15112.5	14875.7	15047.8	11256.1	16131.8	14614.7	15952.2	78222.3	31652.3	22783.6	22968.9	18125.7	15910.7	20164.7	61708	45651.7	46806.9	39032.6	32895.2	34355.9	28564.9	35138	30	15
15232	2.14784	-1.10289	-3.17284	0.00472856	0.00403579	DOWN	149.009	149.008	149.01	0.722967	0.6918	0.747883	11377			63	M149T1_4	1907.79	12154.5	4602.69	11202	5970.17	6214.4	1822.64	7439.96	13583.6	8488.82	3315.81	8530.36	8707.81	2123.24	2675.78	2577.27	1961.12	1958.91	2722.93	6406.3	1854.66	4150.39	2091.39	2119.31	2088.07	2286.98	8308.66	2176.34	3205.95	2063.28	30	15
15772	2.14636	-1.10189	-3.01574	0.00549697	0.0045319	DOWN	492.281	492.279	492.281	0.943433	0.926333	0.954417	22561	[2994][M]+		16	M492T1_5	25931	17835.6	28692.4	12682.3	12643.4	16519.1	14975.2	18390	2835.43	13322.4	15660.4	3643.23	20635.5	13624.3	13894.8	728.664	7363.39	10669.8	10201.3	2555.62	704.968	5270.51	1812.5	2916.35	7394.97	33555.3	6173.82	8058	1216.4	9135.53	30	15
13172	2.14281	1.0995	3.59446	0.00265306	0.00261685	UP	235	234.999	235.003	0.709683	0.69305	1.03623	6110			63	M235T1_2	3855.6	2807.06	5990.46	3530.63	5459.49	5055.87	3712.09	3464.9	3833.62	3638.64	4264.37	4253.34	2965.49	3670.09	3020.03	17901.1	6387.73	3803.59	3739.46	3635.86	4115.62	6460.47	17693.2	10506.8	14745.8	9002.53	8758.62	8240.08	6559	5993.8	30	15
13035	2.14262	1.09938	3.38349	0.00253117	0.00252358	UP	569.236	569.235	569.241	9.53599	9.3866	9.91622	5226		[M+Na]+ 546.248	659	M569T10_1	3498.66	2985.17	9523.76	2724.81	2555.57	3018.72	1831.34	2657.52	3360.19	3983.45	2063.71	3906.97	1959.02	615.023	605.403	2820	6782.04	2785.05	2555.64	6793.56	9447.91	12540	2193.29	10626.4	7117.21	8871.95	10711.4	4397.89	4642.43	4753.13	30	15
15052	2.14214	1.09905	3.21428	0.00453373	0.00390962	UP	732.374	732.373	732.375	11.5485	11.536	11.5725	570429	[5727][M]+	[M+H]+ 731.368	77	M732T12_2	229805	720558	355066	808781	267240	697798	799130	286068	360391	89315.5	565791	82738.7	419175	532074	334276	427661	676979	387343	1.36351e+06	417609	836338	1.38275e+06	366460	474788	1.60853e+06	1.04019e+06	792996	1.88408e+06	1.86043e+06	507497	30	15
152	2.13758	-1.09598	-10.7863	1.05971e-10	9.02929e-09	DOWN	605.38	605.377	605.381	24.8083	24.7975	24.8312	2108		[M+H]+ 604.371	18	M605T25_2	12770.2	12744.5	11218.2	12074.5	11554	11883	13294.6	12311.5	10323	11566.2	13204.8	14771.9	12502.8	12918.4	15471.8	6146.77	5090.22	3390.23	5408.86	9609.01	5792.67	5294.79	8802.98	5683.68	2311.89	8463.55	6663.78	6015.57	6250.13	3310.76	30	15
3887	2.13677	1.09543	5.32769	2.02259e-05	6.75721e-05	UP	603.154	603.153	603.158	0.823175	0.8083	0.8393	5429	[4200][M]+		5	M603T1_5	4156.8	2868.64	4493.97	3993.1	6740.6	7073.8	3133.89	3506.17	2507.51	7855.86	3142.51	876.909	5854.98	5011.67	4258.58	6995.5	10371.1	5164.98	11414.5	6551.21	9043.3	15341.9	10676.3	10814.9	13108.7	4580.32	5667.19	11776.6	9003.13	9395.26	30	15
18763	2.1281	1.08956	2.74084	0.0118624	0.0082178	UP	293.063	293.063	293.064	0.823258	0.80875	0.8393	116978	[890][M]+		5	M293T1_8	37229.9	36377.9	29048.1	71109.8	34319.3	38683.7	35299.1	27863.5	40500.4	41672.8	25173.2	185272	58206.6	33483.7	54655.2	163651	76739.2	82713.3	76092.9	216600	54904.2	86213.3	51038.5	44893.2	84820.8	131407	291466	58801.9	108336	66044.8	30	15
22335	2.12242	-1.08571	-2.41978	0.0281394	0.016373	DOWN	727.352	727.351	727.353	11.162	11.1369	11.789	692706	[5670][M]+	[M+K]+ 688.379	66	M727T11	892933	692250	1.36681e+06	1.71177e+06	1.12654e+06	2.31242e+06	39773.4	226597	198865	675826	419752	1.04197e+06	454200	128885	410170	227463	282943	672033	289234	528133	246711	589986	251336	154624	559414	272072	398511	358668	407340	273528	30	15
361	2.1184	1.08297	9.59583	1.7873e-09	6.39554e-08	UP	684.407	684.403	684.409	29.7938	29.7665	29.8267	711			178	M684T30_2	996.809	1515.02	1573.09	1350.99	2368.78	2499.12	902.502	1246.26	3430.93	2664.1	2652.15	1412.38	1686.21	2823.69	2224.28	3752.49	4241.06	3931.19	4196.66	4578.53	4393.63	4925.22	3411.81	4089.6	4246.54	4736.51	3907	3531.31	4587.97	3637.59	30	15
7795	2.11603	1.08136	4.18153	0.000335256	0.000558839	UP	221.02	221.019	221.026	0.724017	0.684433	0.79445	9062			63	M221T1_4	7041.38	6159.19	6255.93	6175.79	4802.69	6045.89	4760.69	17813.9	4848.26	5595.69	5245.24	5130.1	13894.1	3790.75	4937.63	28746.5	11018	10720.3	10573.1	9781.93	9645.98	7545.55	21768.5	21346.4	19198.3	17209.2	10652.1	12274.5	12022.9	14383.5	30	15
2553	2.11049	-1.07757	-6.46016	3.78237e-06	1.91847e-05	DOWN	225.185	225.185	225.185	0.0832833	0.0797667	0.0915833	6876			19	M225T0_6	19230.2	19048.6	19471.6	19173.5	19705	12199.1	11229.2	12071.3	11772.6	12286	12233.9	9820.84	10363.7	9916.74	10079.3	4700.99	8540.23	8467.61	8322.6	8645.51	8439.48	8654.81	5397.22	4956.36	5171.18	4769.65	6109.38	5536.55	6014.71	5114.3	30	15
3667	2.10898	-1.07655	-5.51932	1.59575e-05	5.64947e-05	DOWN	911.457	911.454	911.459	26.8773	26.8715	26.9357	1309	[6956][M]+	[M+Na]+ 888.463	113	M911T27_2	3326.5	1847.5	3110.44	2481.04	3445.59	3325.11	3659	2719	3293	1348	3762.01	4412.69	4337.19	4375.74	1307.9	1090.42	653	834.666	1953	1114	1750.41	674.923	2119.85	1054.84	1754.92	2540.4	1692.25	1670.84	1665.5	1598.4	30	15
1186	2.10535	-1.07406	-6.87434	2.12652e-07	2.32289e-06	DOWN	143.093	143.092	143.094	38.2414	38.1945	38.2687	1977		[M+H-C2H4]+ 170.117	401	M143T38_4	8746.21	16105.9	13944.3	13863.3	14400.5	19064.7	20324	20274.9	20087.9	19960	21289.1	23201.4	22499.7	18071.2	23584	6134.7	9602.2	10295.3	12328.9	11818.3	13808.6	14559	3419.74	3629.55	4645.39	6532.3	7714.49	8083.13	8754.95	9491.23	30	15
6298	2.1045	-1.07348	-4.52064	0.000139655	0.000288152	DOWN	613.16	613.159	613.16	0.883217	0.8589	0.906533	89812	[4323][M]+	[2M+H]+ 306.071	48	M613T1_4	201663	150936	70568.8	97265.6	104557	196111	141740	142681	56252.7	103845	148428	218936	139201	65503	127444	12684.2	62171.8	63838.8	88653	105966	80002	121339	35819.5	47015.3	20850.6	52621.6	14962.9	76781	69778.8	81290.4	30	15
1686	2.10251	-1.07211	-6.41662	7.83468e-07	6.02399e-06	DOWN	174.128	174.127	174.136	23.3513	22.6545	23.6138	4464			848	M174T23	27124.8	36644.3	34474.6	25311.4	23187.8	29708	29337	22927.5	28882.9	18280	26045.6	32764.4	30848.1	18161.3	28431.2	7492.48	21957.6	19652.7	25138.8	14296.3	18946.4	23119.5	11005.7	5772.21	10265.1	9222.15	4967.2	8633.96	7815.18	7732.88	30	15
11370	2.09969	1.07018	3.65374	0.00145144	0.00165892	UP	573.283	573.281	573.285	23.8266	23.8153	23.8385	2994	[3873][M]+	[M+Na]+ 550.295	753	M573T24_3	1562.1	3600.76	1515.83	4338.28	1985.05	4037.07	729.5	2467	4632.14	2019	4290.71	1605.17	4364.59	1070.87	962.836	2221.41	6520.86	4115.98	4722.24	3862.06	7896.51	12762	4213.76	5888.03	6110.55	7457.67	2831.03	6936.88	4177.72	2551.18	30	15
4408	2.09807	1.06906	5.491	3.3782e-05	9.95329e-05	UP	163.133	163.132	163.133	0.0832833	0.0797667	0.0915833	14139	[157][M]+		19	M163T0_7	17977.4	18712.5	18282.1	17678.7	18054.5	11269	11940	10919.8	11093.1	11112.2	12307.4	9991.12	10192.4	10253	9969.51	37938.2	19358.1	19218.7	18655.4	18449.5	19614	18996.3	41806.5	41953.4	40785.1	40269.5	26723.5	25923.2	24065.3	25338.4	30	15
11285	2.09396	-1.06624	-3.82146	0.00141248	0.00162565	DOWN	485.352	485.351	485.361	29.2703	29.2523	29.3863	18182			306	M485T29_3	13023.3	12908.9	10964.3	15904.8	11799.6	14959.8	10996.7	15718.4	18810	32795	21095	13916.5	45979.5	23810.2	28644	13894.8	12505.9	8138.11	8230.64	9876.96	8133.78	12079.4	6824.35	4952.68	11564.2	11628.4	10556.7	11379.7	5431.45	3929.7	30	15
8206	2.09071	1.06399	4.56606	0.000407349	0.000645618	UP	126.038	126.037	126.044	0.705392	0.6918	0.909967	4013			63	M126T1_4	2591.7	3031.3	2733.5	2966.56	2590.15	2873.72	2020.59	2900.19	2740.38	2665.89	2624.75	2813.63	2633.28	1977.47	2434.82	12143.7	3652.52	3769.27	4070.36	3290.88	3659.49	3434.49	7916.91	8200.35	6498.68	6598.17	5283.05	4924.72	4662.95	4682.12	30	15
25965	2.08766	1.06189	1.98809	0.0640297	0.0320513	UP	648.369	648.367	648.371	16.1082	16.0963	16.1169	5204	[4748][M]+		681	M648T16_2	4032.05	4869.5	1960.91	1596.32	1454.82	2381.62	1750.4	958.5	2786.54	1191.11	2414.52	1627.9	5564.87	4728.96	5359.27	18061.1	5770.84	618.735	1899.64	1467.76	771.039	3847.77	14681.1	1425.35	17010	5759.05	5114.49	3696.69	4919.82	4052.33	30	15
6927	2.08741	1.06172	4.88257	0.000208131	0.000390305	UP	100.076	100.076	100.076	0.0833417	0.0797667	0.0918667	9499			19	M100T0_6	10437.4	10526.4	9646.75	10152.7	10112.2	7442.89	11460.2	12070.5	11992.5	11919.2	11614.4	7725.57	9295.4	9575.5	9592.73	29370.1	12824.5	14349.4	13302.2	12903.7	14003	12718	33486.7	34424.8	33629.5	32543.8	19220.9	19379.5	19388.6	19007.5	30	15
19109	2.08713	1.06152	2.69771	0.0129456	0.00880701	UP	651.296	651.294	651.297	20.8917	20.8805	20.9192	14520	[4781][M]+	[M+H]+ 650.291	546	M651T21_1	4946	22135	9024.01	8397.83	2269.03	10911.8	17294.5	3612.5	25118.8	2317	29870.7	1690.81	29051.2	10885.3	9101.72	15931.4	22412.2	4792.06	22095.1	21396.4	31530.2	36939	10804.8	11905.8	68987.7	29840.2	19426.8	49614.3	32972.8	10864.2	30	15
474	2.08611	1.06081	8.38256	5.01701e-09	1.37091e-07	UP	579.293	579.292	579.295	21.7338	21.7228	21.741	153794	[3940][M]+	[2M+Na]+ 278.152	110	M579T22_3	293119	258519	301627	269893	252200	261130	181430	283360	321002	205023	226589	471914	533186	407264	250915	524331	589352	564096	469993	501401	607140	581233	692771	726463	772780	829642	821608	635608	585975	520904	30	15
9238	2.08601	-1.06075	-4.15249	0.000629421	0.000885921	DOWN	350.267	350.265	350.268	29.0578	28.691	29.4748	11090	[1485][M]+		64	M350T29_1	119101	68725.4	143950	109083	71944.8	181735	92438.2	197075	77834.6	79301.1	208312	87840.2	75535.1	55747.2	72968	38271.7	50434.4	52026.5	55400.2	48067.5	50879.2	48280.7	42099.4	50134	44424.7	42336.5	115075	49197.2	48670.1	51655.6	30	15
651	2.08443	-1.05965	-9.09485	1.8531e-08	3.68421e-07	DOWN	283.263	283.262	283.264	24.0297	24.0115	24.0423	1807			577	M283T24_4	6064.53	4741.23	8756.39	7053.63	5917.64	7466.55	6830.56	7300.86	6700.63	5784.74	7552.53	9438.89	10321.9	8194.23	6698.16	3402.08	3500.56	3045.58	4125.62	3094.22	4555.59	4466.73	3096.23	2975.21	2739.21	4542.74	3716.31	2715.19	3514.88	2717.21	30	15
19344	2.07686	1.05441	2.66865	0.0137188	0.00922119	UP	609.285	609.284	609.287	20.8984	20.8805	20.9233	6496	[4270][M]+	[M+H]+ 608.292	97	M609T21_1	2287.95	11232.5	3852.25	4022.5	1165.29	4945.39	7987	1352	11553.5	760.5	13341.9	546	13787.9	4885.64	4861.04	7024.26	10581.2	2170.18	9944.46	10274.3	15116.9	17071.9	3383.22	5783.28	30712.2	14256.5	10016.7	23547.7	15234	4701.04	30	15
10076	2.07628	1.054	4.01109	0.000881113	0.00113708	UP	177.076	177.075	177.076	0.825867	0.80875	0.8393	18282			5	M177T1_6	11514	16264.3	8947.74	21882.4	8554.31	14490.8	12490.2	12564.8	18868.6	11097.7	8500.55	24700.6	18123.2	16457	20358.3	63385.2	22371.2	32642.3	24101.1	53684.5	20018.5	17663.9	20240.3	19818.1	22992.8	53328.5	40780.2	24644.5	30663.1	20444.3	30	15
1644	2.07598	1.05379	6.6169	7.1388e-07	5.62851e-06	UP	193.071	193.07	193.071	0.83335	0.80875	0.847483	22455	[268][M]+		5	M193T1_9	25571.8	21113.6	20855.6	21936.7	25858	12020.2	23551.8	28380.8	32223.5	33458.5	16591.5	16491.1	20125.2	69297.8	17066.6	59186.9	48641.7	63947	65710	48151.6	39828	49559.2	58735.2	54990	61336.3	47863.1	53985.3	63630.7	46414.9	36323.7	30	15
789	2.0747	-1.0529	-9.91203	4.17206e-08	6.86281e-07	DOWN	771.647	771.645	771.649	0.0832417	0.0726	0.0914167	2488	[6092][M]+		19	M772T0_2	3779.04	3971.76	3629.53	3579.27	3627.12	5257.37	5240.37	5784.21	5788.39	5633.5	5454.63	6135.25	5640.35	6216.96	5449.02	2112.08	2790.48	2716.27	2434.86	2602.55	2401.4	2701.7	2377.08	2339.1	2030.07	2436.65	2065.45	2326.13	2487.85	2418.12	30	15
10123	2.06718	-1.04766	-3.9322	0.000899789	0.00115571	DOWN	273.016	273.015	273.017	9.33522	9.2862	9.41975	26443	[726][M]+	[M+Na]+ 250.027	133	M273T9_2	47077.4	66608.3	40872.1	80037.4	31438.4	24187.5	61922.3	17098.3	57259.2	16327.7	24797.5	58467.3	71921.3	79345.6	34203.8	39124.1	48745.2	18287.4	19034.4	23652	18420.6	25315.2	13803.7	13976.4	19590.7	19087.7	22014.6	18470.1	17291.1	27406.2	30	15
12049	2.0666	1.04726	3.5618	0.00182534	0.00196966	UP	511.233	511.228	511.235	9.53184	9.24375	9.76715	2685			134	M511T10_3	2393.37	2407.74	5386.6	2311.44	1573.01	2999.03	1383.21	1936	3084.58	1542.02	1372.79	1950.12	1614.4	965.077	673.897	1921.64	3879.96	1750.54	1853.53	3775.79	5201.52	7858.69	2136.22	7330.09	6062.35	6455.78	7162.82	3081.62	3951.86	2868.22	30	15
19041	2.06545	1.04645	2.69616	0.0127125	0.00868097	UP	568.327	568.326	568.328	9.10701	8.57665	9.35162	338424	[3799][M]+	[M+H]+ 567.318	119	M568T9_2	159902	52905.1	164835	486583	156516	513738	473302	166323	79268.2	112938	114767	15949	49141.8	295034	175455	306802	351301	255810	669446	308751	344917	426414	1.16253e+06	617503	576865	246008	351384	172978	347566	92473.4	30	15
1841	2.06176	1.04388	6.20789	1.09371e-06	7.68666e-06	UP	621.311	621.309	621.312	28.7678	28.7345	28.7807	13640	[4421][M]+	[M+H]+ 620.304	389	M621T29_3	6514.95	17825	5998.5	8370	6656.29	9294.46	4634	10239.6	17513.3	7681.83	10133.9	8396.9	3358.2	8715.83	18365.2	21474.8	16971.6	20905.4	18152.9	17751.7	24694.3	18406.6	23779.5	14324.8	15280.4	24174.4	16792.5	27948.5	22286.4	13327.1	30	15
18078	2.05138	1.0366	2.86903	0.00999042	0.00718193	UP	371.185	371.183	371.187	8.5923	8.56095	9.16245	5252	[1717][M]+	[M+H-C6H10O5]+ 532.229	83	M371T9_1	6046.16	3965.63	2080.47	4024.03	1692.96	4415.61	1684.38	2590.35	6468.1	802.429	2349.19	2164.66	2313.61	2900.07	2010.21	3304.85	8005.17	2038.35	3206.39	5800.69	3944.76	13184.7	1203.6	2401.9	7484.44	10632.6	7260.3	4788.15	5744.67	14353.4	30	15
7495	2.04652	-1.03317	-4.44128	0.000288405	0.00049927	DOWN	478.39	478.387	478.391	29.2633	29.0293	29.283	7440	[2847][M]+	[M+H]+ 477.38	76	M478T29_4	10211.7	8221.16	6902.1	10092.1	7746.1	12202.7	15519.3	12728.6	16076	3759.82	16110.8	14542	22192.1	17951.1	7305.62	9263.33	8251.3	5395.79	5515.01	6203.32	5334	8195.64	4254.54	2942.52	7325.75	6821.18	6950.61	6942.8	3006.49	2314.77	30	15
3794	2.04601	-1.03282	-5.70254	1.82525e-05	6.24724e-05	DOWN	594.194	594.193	594.195	0.836133	0.822933	0.863617	9378		[3M+K]+ 185.085	31	M594T1_3	11270	14692.6	6825.26	11181.5	13299.3	7092.16	9233.45	11009.7	11922.4	12190.8	20237.1	7806.08	7756.86	15933.9	15231.9	6082.44	5644.45	5094.09	6337.6	6949.94	7367.2	6726.34	3397.38	3665.82	4327.64	6210.94	3246.9	8577.17	5347.61	6890.51	30	15
16727	2.04113	1.02936	3.13899	0.00715365	0.00555753	UP	273.054	273.048	273.058	0.684192	0.67485	0.872267	7638	[727][M]+		683	M273T1_3	3996.32	3776.53	3662.99	4144.27	3947.13	3408.06	4052.78	3778.03	3486.37	3468.47	3810.38	2807.48	3653.87	4481.96	3655.89	20072.3	4233.68	5067.63	4968.32	4885.98	4972.22	4434.47	16361.5	11574.6	8731.95	8031.03	5600.91	6300.94	4723.43	4610.46	30	15
24187	2.04015	1.02867	2.1956	0.0423472	0.0227537	UP	264.123	264.122	264.125	13.0798	13.0454	13.105	5465		[M+3H]3+ 789.341	323	M264T13_2	2052.94	2970.02	4585.73	2510.93	2676.29	2494.58	1558.8	3796.67	7240.1	2604.2	1263.96	2315.12	2647.07	474.203	2288.98	1605.91	2728.89	3112.83	4591.88	1824.32	5238.74	20099.6	2943.92	3257.92	10733.1	7080.12	6619.92	7857.73	6067.38	862.205	30	15
11217	2.03977	-1.02841	-3.60566	0.00137481	0.00159303	DOWN	543.293	543.292	543.294	12.5626	12.5277	12.5987	6670	[3525][M]+	[M+H-CO]+ 570.274	319	M543T13_3	13372.1	13111.4	10038.5	13470.3	16102.4	4140.71	14209.5	11598.9	23674.3	4004.65	5856.52	9479.31	15996.3	7672.81	8978.3	3998.87	3823	2839.36	6280.32	11800.6	6165.68	4947.56	3139.73	2057.61	6100.04	2588.7	14906	4743.1	3761.86	7026.72	30	15
16259	2.02372	1.01701	3.19822	0.00629663	0.00503431	UP	161.057	161.057	161.061	0.693033	0.683967	0.96255	2387			63	M161T1_6	1509.51	1411.76	1336.84	1531.22	1341.08	1378.25	1347.02	1307.16	1222.94	1195.9	1443.46	820.683	1219.63	1289.11	1289.75	7371.62	1776.25	1673.71	1602.05	1839.07	1688.74	1650.7	4594.92	4156.05	3015.02	2857.7	2131.33	1992.48	1921.03	1483.85	30	15
11640	2.02343	1.01681	3.74157	0.00158423	0.00176924	UP	707.23	707.228	707.233	27.4605	27.4522	27.4688	1296	[5467][M]+	[M+Na+NaCOOH]+ 616.254	21	M707T27_3	1231.23	1514	897.991	2399.7	1004	1427.38	755.5	1157.07	1506.5	928	849.383	959	886.466	1591.38	1442.88	5265.86	1651.5	1474.44	1610.92	1220.71	1351.95	1545	4163.9	3438.14	3846.59	3430.12	1571.35	2409	2058.5	2497.66	30	15
5146	2.02297	-1.01647	-5.05315	6.14477e-05	0.000155213	DOWN	826.48	826.477	826.482	26.8781	26.867	26.9357	2047	[6509][M]+	[M+Na]+ 803.485	113	M826T27_2	5615	3510	5467.9	5440.86	6651.8	5884.04	7494.5	5910	5575.5	2174.5	6861.11	9262.74	8508.12	7958.44	2238.06	2718.43	1447	2246.58	3973.6	1809.61	3054.5	1378.75	4114.82	2451.14	3121.19	4858.96	3062.56	3496.37	3252.5	2787.56	30	15
30212	2.02079	-1.01492	-1.48871	0.153246	0.0659233	DOWN	118.086	118.086	118.087	0.89265	0.783883	1.06523	902618	[60][M]+	[M+K+HCOOH]+ 33.115	47	M118T1_6	861355	522543	583516	265360	617497	346637	349789	992334	586942	441643	519704	1.31793e+06	623716	210653	431412	41889.7	52297.8	152862	160908	181636	85483.1	177085	98999	62846.7	53742	160225	2.81519e+06	52775.6	143098	51868.5	30	15
10846	2.02042	1.01465	3.77748	0.00120427	0.00144266	UP	1199.61	1199.61	1199.61	7.73585	7.72417	7.74595	8354	[7510][M]+	[M+K]+ 1160.65	28	M1200T8	8323.04	8105.63	12624	5633.38	4515.51	4256.65	4121.33	4272.58	5315.77	7469.48	3111.16	3193.97	4397.7	5176.1	4792.42	5799.24	10157.3	8772.51	6507.79	5950.32	7668.7	9035.76	22712.5	12455.3	14992.9	11152.7	9248.46	22637.2	9542.24	15726.3	30	15
5819	2.0164	1.01178	5.15793	0.000101085	0.000225788	UP	831.451	831.45	831.453	7.34848	7.23985	7.3744	3531	[6542][M]+		20	M831T7	5012.77	4160.66	6625.17	5132.13	4336.43	3830.19	4654.65	5425.85	3521.18	4625.2	3535.56	3716.62	5363.14	5310.94	4737.51	9579.12	8632.08	6419.44	5947.85	6226.97	5556.21	6691.93	17456.2	12589.2	10541	11235.9	10186.3	14653.3	7716.98	7691.34	30	15
917	2.01065	1.00766	7.27279	8.14278e-08	1.1509e-06	UP	279.048	279.045	279.048	0.82165	0.7844	0.968483	10214	[768][M]+		5	M279T1_4	13953.6	10521.8	14664.3	14705.6	17845.8	19068.8	9125.11	12144.7	10395.3	21588.3	11565.7	6740.16	5194.3	16008.3	13740.7	29674.7	25596.9	15942.2	26638.9	24066.6	25208.9	38301.3	23270.6	24634.9	35685.1	23143.2	30174.1	21477.6	27651.7	25159.7	30	15
5893	2.01002	-1.00721	-5.00291	0.000106649	0.000235213	DOWN	238.178	238.177	238.18	9.48453	9.46962	9.636	2366	[512][M]+	[M+Na]+ 215.188	90	M238T9	2417.29	6256.08	3419.21	3841.88	1948.34	4942.57	1780	3570.64	4024.26	4570.39	4166.68	1628.31	3219.79	5399.34	3339.4	2377.19	2270.53	1854.46	1501.33	2471.34	1666.82	1849.28	1872.13	2478.95	1676.72	1528.64	1244.67	1349.87	1008.01	1976.29	30	15
8707	2.0096	1.0069	4.34628	0.000504523	0.000753286	UP	438.467	438.466	438.469	0.0832417	0.0738167	0.0895333	1882			19	M438T0_5	1754.89	1775.77	1731.66	1666.72	1463.96	943.57	868.982	1175.21	1081.35	1305.46	986.747	1240.48	1393.18	1178.14	1230.76	4118.88	1528.41	1540.89	1582.86	1606.79	1588.09	1777.78	4003.17	4241.21	4081.05	4341.5	2326.99	2342.01	2200.34	2503.75	30	15
23766	2.00276	-1.00199	-2.25728	0.0383085	0.020957	DOWN	229.129	229.117	229.13	0.868367	0.783633	1.12692	3256			48	M229T1_6	1368.23	763.195	778.727	5385.88	1957.41	640.353	1991.54	5024.02	749.745	3760.47	3885.9	5266.51	7858.71	503.304	1395.48	1696.51	1051.4	1770.32	1439.08	1415.76	1202.03	778.472	1416.39	1004.1	1107.21	3304.8	1303.23	616.821	1259.1	1271.02	30	15
19335	2.00056	1.0004	2.72586	0.013692	0.00920687	UP	503.243	503.242	503.245	18.3447	18.2028	18.3967	13002	[3094][M]+	[M+H-C6H10O5]+ 664.291	137	M503T18_1	9654.41	9630.32	4484.13	10234.4	13795.3	8532.97	19681.2	6206.05	12326	4978	20319	3749.18	12865	2697.14	13517.3	13455.1	15712.8	9280.5	12637.3	29819.3	27608.6	10511.6	12952.9	14839.6	21200.3	61709.7	10481.2	23100.3	29225.8	12890.6	30	15
23387	2.00007	-1.00005	-2.30649	0.0350201	0.0194753	DOWN	234.112	234.112	234.113	11.1586	11.1453	11.17	12952	[491][M]+	[M+K]+ 195.148	66	M234T11_2	18234.1	14274.1	28528.3	34602.6	21574.2	43771	747.279	4213.19	4088.74	13131	8083.34	21206.9	9106.21	2036.06	8402.27	4367.72	6095.47	13776.8	5977.85	11158.8	5267.28	12205.8	5282.66	3484.39	11784	5698.63	8450.16	7897.51	8531.89	6016.59	30	15
18021	1.99729	-0.998044	-2.81289	0.00986977	0.00711436	DOWN	653.441	653.431	653.444	30.0529	29.623	30.0835	4190	[4811][M]+	[M+H]+ 652.434	186	M653T30_2	2978.95	3064	3414.05	5667.8	3511.34	5018.35	5863.5	6347.52	2247	1277.64	3775.58	9297.91	9638.12	11237.5	2458.67	6655.07	2077.65	3113.21	5722.39	2590.24	2011.96	2184.84	314.754	450.5	1915.5	2547.65	4212.41	834.879	1962.85	1356.5	30	15
7408	1.99161	0.993932	4.64946	0.000272979	0.000478846	UP	144.048	144.047	144.048	0.7299	0.692283	0.943483	4511		[M+K]+ 105.086 [M+Na]+ 121.06 [M+H]+ 143.041 [M+H-COCH2]+ 185.051	657	M144T1_7	3768.11	4308.19	4313.84	4881.99	4522.1	4765.7	3839.99	3995.41	3552.65	4719.04	4079.51	1351.47	4001.21	4356.03	4255.56	16208.2	6711.11	5039.99	5357.53	6715.4	6546.51	5411.14	13945.2	10463.5	8105.37	9664.88	6637.23	6459.54	7196.98	6449.29	30	15
8620	1.99037	0.993036	4.34925	0.000489784	0.000737501	UP	533.526	533.525	533.527	0.0832667	0.0797667	0.0914167	10836			19	M534T0	11219.9	11259	12154	11304.9	11031	6934.08	6790.85	7084.66	7001.48	8159.24	7603.67	7457.9	8045.84	7099.44	7123.8	25354.8	10965.6	11250.6	11286.5	11050	11162.7	11020	27554	27426.5	27750.3	27897	14408.8	14085.2	13622.3	14450.4	30	15
20791	1.98726	0.990782	2.5095	0.0194489	0.0121586	UP	669.306	669.305	669.308	20.8953	20.8805	20.9192	38842			97	M669T21	13223.5	63538.5	25724	24862.1	6425.58	31892.9	51159	9389	71752.3	7042.54	85001.3	4843.58	86121.8	27815.3	26508.6	42028.8	60175.7	13148.6	60102.6	57016.8	84871.5	105632	29809.6	33790.2	187192	82927.5	54178.8	139971	85661.5	27275	30	15
437	1.98708	-0.990653	-10.2903	3.47238e-09	1.02537e-07	DOWN	386.327	386.327	386.327	0.0832417	0.0797667	0.0914167	11494	[1869][M]+		19	M386T0_5	18759	18007.4	18345	18576.1	18130.7	26280.9	25346.4	26196.5	25451.3	25975.8	25821.8	28387.9	26376.7	28974.8	26265.2	9576.41	14823	13160.4	13643.2	13774.8	13553.4	13375.4	9232.65	10169.7	10659.8	10362	11267	11454.4	11690	12865.5	30	15
3547	1.98424	-0.988589	-5.25648	1.38762e-05	5.08213e-05	DOWN	311.127	311.125	311.128	16.7172	16.6957	16.7417	4611	[1051][M]+		383	M311T17	9787.12	10602.1	11148.1	11886.7	14623.6	14611.8	9352.81	12839	19962.5	11448.7	10688.5	10647	14542.1	6030.54	15065.1	6827.2	7988.29	4091.45	3531.09	4041.49	3432.36	5604.27	14890.4	7824.9	10027.2	5360.83	4436.7	4801.62	3916.77	5570.77	30	15
21482	1.97828	0.984246	2.54681	0.0228986	0.013852	UP	701.236	701.233	701.24	32.0688	32.0602	32.0938	1909		[M+H+NH3]+ 683.202	808	M701T32_1	1486.97	1248.5	950.582	1224.99	1048.4	1265.94	1008.24	1524.27	1600.66	1187.5	1626.71	1471.95	1479.69	1612.68	1528.77	6331.8	2034.39	1708.1	1626	1773.53	1371.28	1525.3	3112.04	2714.73	3948.25	7981.63	1299.46	1501.1	2094.47	1069.44	30	15
26750	1.97802	-0.984059	-1.88852	0.0763978	0.0371173	DOWN	462.428	462.427	462.43	31.7647	31.7017	31.8517	3259	[2692][M]+	[M+Na]+ 439.442	167	M462T32	1124.07	3226.19	435.967	5056.61	1065.52	5658.42	3527.56	7797.76	4948.97	690	15507.3	5728.03	14599.8	20091.1	3029.13	8424.46	2829.02	2421.18	1746.83	3757.07	1494.14	5130.96	2847.17	1239.59	2304.21	3695.88	3024.04	4095.79	3111.04	635.654	30	15
4986	1.97608	0.982645	5.32793	5.44866e-05	0.000141974	UP	109.028	109.028	109.029	0.823075	0.80875	0.8393	196978	[42][M]+		5	M109T1_6	176348	201050	139149	248321	141659	220191	166698	171688	208928	173544	138785	283426	166524	217588	243973	681284	310463	383384	317159	594720	295542	269723	303562	290402	310837	580785	392981	326373	387201	282024	30	15
22305	1.97596	-0.982554	-2.41945	0.0278687	0.0162465	DOWN	479.24	479.235	479.243	11.4669	11.3255	11.7142	24395			587	M479T11_4	8963.31	34727.1	15090.4	35001.8	10752.9	17165.2	33804.5	13889.8	62181.7	11923.9	68818.2	3271.99	41538.3	81063.3	26299.2	9005.98	13579.7	11839.9	20543.9	12254.3	14828.1	9147.04	16724.4	8274.87	32637.1	12585.7	19273.1	21763.8	16777.3	15836.1	30	15
21268	1.97473	0.981654	2.44351	0.0216917	0.0132613	UP	281.154	281.152	281.156	23.6542	23.6298	23.9533	23182	[799][M]+		57	M281T24_1	12071.3	49679.5	14865	16593.6	6032.52	23391	18527.3	10001	64517.1	3849.5	60761.8	4581.62	65349	8351.83	13793.7	34967.7	62225.9	6480.13	35632.3	37791.9	63103.5	75917.8	24276.1	26511.8	69523.2	121651	30310.3	90656.5	35195.8	21076.8	30	15
24933	1.97448	0.981471	2.05073	0.0503411	0.026241	UP	549.249	549.248	549.251	23.6463	23.6215	23.6567	15785	[3601][M]+		57	M549T24_1	3777.79	26778.5	8477.96	5724.79	2041	13219	6848.01	2146.5	38012.9	1042.5	35522.4	672.233	37041.1	2299.09	4546.5	18356.9	35354.5	1837.84	15725.5	17416.9	29413.7	42716.2	8140.5	9120.01	37206.7	64910.8	11642.5	52434.6	16368.8	10853	30	15
4627	1.97394	0.981082	4.95971	4.00036e-05	0.000112388	UP	199.107	199.095	199.108	0.859492	0.720517	0.96255	1428		[M+H-C5H8O4]+ 330.149	48	M199T1_7	2125.74	1114.54	1579.7	2256.3	918.29	947.121	397.109	736.481	1654.57	1235.11	860.002	1642.51	864.726	1792.98	706.706	1907.81	3373.17	2626.74	2913.99	4291.17	2005.27	2789.56	2009.01	1897.05	1567.28	3371.91	2369.01	1468.93	2625.49	1956.74	30	15
27699	1.97161	0.979377	1.78994	0.09336	0.0438287	UP	431.262	431.26	431.264	26.5174	26.5013	26.5647	4288	[2382][M]+		291	M431T27_3	2991.98	4823.67	1135.12	2832.04	2366.78	1743.5	2729.91	1339	3083	2249.74	975	1681.74	3719.81	1849.84	2190.12	8991.94	3208.77	2052.65	1583.93	1736.81	1459.74	2065.95	7361.74	4985.22	20567.1	4045.09	2533.61	3740.83	2078.47	3996.97	30	15
24385	1.96801	0.97674	2.11242	0.0442621	0.0235986	UP	401.196	401.194	401.197	23.6486	23.6298	23.6648	20373	[2035][M]+	[M+H]+ 400.193	57	M401T24_1	5756.39	38044.7	11242.7	9077.57	2889	18161.5	10561.6	3760	53915.8	1703	47701.6	1409.06	51616.4	4129.58	7960.33	25671.8	47288.3	3815.96	22934.8	25100.6	43333.2	57667.2	14071.4	14859.6	50638.4	92855	17902	73210.4	22937.6	15002	30	15
12594	1.96113	0.971685	3.51641	0.00218544	0.00225484	UP	149.06	149.059	149.06	23.7378	23.6458	23.9562	2856		[M+Na+HCOOH]+ 80.0633	37	M149T24_1	5933.65	7398.77	4615.18	7644.77	3673.06	4968.02	8910.48	6554	6575.21	2802	9838.14	3780.06	14731.2	5299.94	6273.14	6183.27	15337.8	3991.69	10025	11172.6	25225.2	17933.6	9171.65	8919.38	17085	23595.6	10490.5	17945.8	10769.9	6300.18	30	15
5430	1.96066	0.971338	5.25465	7.62907e-05	0.000182405	UP	371.022	371.016	371.024	0.7045	0.683983	0.9044	2901			63	M371T1_7	1408.84	1857	1995.98	1571.58	1703.92	1830.65	1743.59	2027.74	1403.3	1543.47	2209.97	1325.14	1313.62	1184.48	1324.39	6008.73	2561	2901.79	2264.52	2128.83	2289.67	2042.03	3962.99	4662.59	3824.48	4094.15	2901.74	3075.5	2595.98	2611.71	30	15
17191	1.95928	0.970323	3.00132	0.0080005	0.0060517	UP	176.143	176.142	176.144	7.54054	7.22318	7.59302	2113			10	M176T8_3	1155.96	844.534	789.697	933.097	1419.33	1275.91	967.67	1018.73	2264.5	1468.2	1037.57	1332.53	1349.7	887.329	2535.44	1370.92	1548.98	1490.88	1012.07	1693.87	4951.14	1910.19	6254.99	3044.07	2305.26	1365.18	3066.12	4079.97	1652.63	2029.02	30	15
22299	1.95885	0.970005	2.33607	0.0278387	0.0162324	UP	631.187	631.184	631.188	0.936783	0.884333	1.12693	22232	[4535][M]+		16	M631T1_5	6451.2	10920.5	6037.4	34187	5579.72	4157.21	6956.5	3399.93	8799.72	13627.7	7575.18	3148.57	8208.25	30565	5816.33	29855.6	8401.51	18110.7	56297.6	11788.2	24988.6	8352.67	13529.5	28251.1	10888.2	25821.1	14449.6	36340.7	10845.3	6544.1	30	15
23155	1.95666	0.968393	2.3322	0.0334906	0.0188	UP	206.066	206.065	206.07	0.930067	0.684433	0.954417	11961			78	M206T1_4	3546.96	3619.67	1409.92	6050.56	2066	2546.02	2887.12	3186.64	2785.09	2054.1	1891.24	3690.53	4089.5	3723.41	2915.17	4803.31	5893.76	7008.99	4080.56	5539.21	3945.88	2341	6474.77	5507.43	2958.09	6276.69	22681.9	3312.61	4818.5	5267.51	30	15
19925	1.95515	0.967282	2.67386	0.0157736	0.0102908	UP	206.081	206.08	206.082	6.8173	6.73718	6.87585	15197	[335][M]+	[M+H]+ 205.074 [M+H-HCOOH]+ 251.08	495	M206T7_1	27376.7	12638.6	7862.24	14353.4	12733.6	13372.7	20174.8	11274.9	22001.4	7768.17	10950.3	8239.4	6788.31	25859.1	22585.1	25043.6	19375.6	57670.8	31174.5	20814.1	9280.16	13661.6	29297.7	11511.4	76095.3	58385	20800.7	22437.6	26858.1	15506.9	30	15
7183	1.95469	-0.966943	-4.28643	0.000240949	0.000435746	DOWN	306.129	306.119	306.133	0.850992	0.808867	0.92615	1634		[3M+H+Na]2+ 196.086 [M+H-CH4]+ 321.145	31	M306T1_7	3293.77	3091.45	3344.39	2784.93	4587.05	1466.25	4680.56	4803.26	2745.74	3024.61	2001.6	6806.18	3280.36	4426.14	3497.62	1595.73	1812.67	3873.5	1597.49	2054.51	1978.46	3575.04	833.332	529.346	2177.45	1773	1824.47	1083.62	1632.41	1199.8	30	15
2187	1.95455	-0.966835	-5.98596	1.92228e-06	1.14316e-05	DOWN	563.333	563.332	563.335	19.8177	19.7802	19.8828	1103		[M+H-H20]+ 580.344	7	M563T20_3	7099.5	7660.52	7479.75	7601	4329.84	6309.13	5249.05	6483.18	7140.41	8317.79	4430.28	10225.5	7801.27	8139.04	7463.97	3561.11	3505.5	3432.21	1640.18	6354.57	3005.16	5131.7	5402.81	5213.41	1679.24	3733.31	4236.05	1452.73	4715.94	1030.56	30	15
1246	1.94902	-0.962749	-6.76336	2.5027e-07	2.60641e-06	DOWN	720.627	720.624	720.63	27.4605	27.4522	27.469	841		[M+K+NH3]+ 664.648	21	M721T27	2097.31	2408	2438.06	3466.83	2129.5	2363.65	2396.07	2170.38	1940	1412	1842.84	2208.5	2405.5	1754.68	2030.12	630.595	1262.5	1532.06	1798.47	998.49	1553.32	1637.5	964.639	427	959.5	858.42	519.5	1308.9	1142.5	1370.74	30	15
1215	1.9432	0.958435	6.86932	2.32026e-07	2.47173e-06	UP	420.395	420.393	420.397	28.1525	28.1065	28.312	2234	[2249][M]+	[M+H]+ 419.392	129	M420T28_4	2159.59	4248.5	2314.13	746.48	2062.14	3602.19	684	2197.37	4268.75	2990.47	3134.26	1997.63	2396.31	2547.15	3611.55	6317.2	5378.45	5120.29	4576.11	4075.81	4182.96	3619.72	5629.15	4315.33	6615.48	5820.68	4562.78	4623.92	5731.9	5138.33	30	15
17304	1.94254	-0.957946	-2.99739	0.00823282	0.00618393	DOWN	465.272	465.27	465.274	28.6863	28.3283	28.713	1551		[M+H]+ 464.26	200	M465T29_7	2718.38	1293.01	3976.29	2994.19	1938.73	1170.34	4655.5	2877.33	1408.51	1035.72	2180.3	4534.66	6214.59	1325.79	1226.63	1877.68	1059.25	921.06	914.142	1115.73	910.628	684.5	2243.14	1979.65	2008.86	1494.49	933.57	1303.24	1664.72	1249.27	30	15
6406	1.94054	-0.956455	-4.52009	0.000152309	0.000308202	DOWN	285.221	285.22	285.223	6.91607	6.898	7.06117	3657			243	M285T7_3	7575.65	10540.2	11927.9	7867.25	7930.9	10737.4	7574.71	5609.1	4476.96	8247.92	12372.5	16759.6	4949.56	11806.6	11364.8	4491.26	2505.89	3853.45	3349.18	4549.37	3409.81	4111.46	8432.63	3610.31	4819.6	5129.79	4114.76	9996.63	3477.63	6159.88	30	15
13473	1.93857	0.954995	3.5764	0.00290549	0.0028038	UP	525.392	525.39	525.394	31.7515	31.7425	31.7613	7120	[3324][M]+	[M+Na]+ 502.403	167	M525T32	7593.84	7305	6550	5712.5	6100.32	6804.3	6535.75	7041	7701.58	7656	6406.96	5322.14	5726.8	8415.3	7020.98	26070	9717.55	5937.48	8693.35	9127.13	8421.27	9424.4	26740.4	22407.2	17854.5	13371.6	6277.86	10054.1	11262.7	12166.5	30	15
4664	1.93603	0.953105	4.95652	4.12441e-05	0.000114981	UP	996.277	996.271	996.281	15.6754	15.6568	15.6911	866	[7249][M]+	[M+2Na-H]+ 951.306 [M+Na]+ 973.29	29	M996T16	765.647	2176.3	1113.5	1748.42	1200.77	1743.64	2044.83	691.191	2014.16	1173.34	2031.05	814.724	1360.41	463.926	929.114	2012.09	1773.81	1667.88	2198.26	1842.26	3031.41	2428.31	3942.91	3368.96	3975.77	3373.76	2682.69	2036.44	3184.56	1726.3	30	15
19724	1.93339	0.951134	2.59339	0.0150453	0.0099174	UP	265.105	265.103	265.106	6.74735	6.66127	6.77358	34232	[679][M]+	[M+H]+ 264.098	521	M265T7_1	30684.5	19313.4	2789.26	113634	14563	45411.1	8257.13	26794.3	102659	75242.1	5031.61	80676.7	32151	6007.2	30506.3	90896.3	75796.4	78334.2	79901.8	94267.1	43820.3	31101.4	45309.1	70785.6	77183.6	149580	177226	23940.8	65615.1	44136.4	30	15
2238	1.92876	0.947671	6.31795	2.17456e-06	1.26082e-05	UP	835.203	835.199	835.205	28.9718	28.9588	28.9892	1937	[6578][M]+	[M+K+NaCOOH]+ 728.244	188	M835T29_1	1883.26	2482	1694.26	2205.89	2313.2	1984.46	1046.82	1782.95	2253.5	2368.5	1979.39	703.5	1381.47	2727.5	1893.91	4811.61	3330.3	3436.9	2906.28	2987.47	2707.51	3067.57	4599.51	5686.87	4786.96	4395.88	3737.15	2889.44	2516.37	3496.68	30	15
24111	1.9268	-0.946205	-2.17083	0.0414998	0.0223757	DOWN	812.385	812.384	812.387	12.8305	12.7789	12.9883	994143	[6428][M]+		43	M812T13_4	354451	2.3839e+06	3.59497e+06	1.27971e+06	1.3965e+06	1.31781e+06	276990	1.05232e+06	973150	1.10896e+06	1.16136e+06	1.8525e+06	755962	24980.1	367608	189016	1.4923e+06	340596	414914	369971	1.49395e+06	537351	338859	89593.7	756212	823396	1.38298e+06	330017	251223	480251	30	15
17154	1.92641	0.945917	2.9864	0.00793923	0.00601656	UP	832.354	832.352	832.356	15.0338	14.9962	15.0437	81701	[6549][M]+	[M+H]+ 831.348	363	M832T15_1	37098.4	102628	76432.4	123788	68502.7	78173.5	66817.1	61316.6	129671	111397	56369.5	66184.8	75214.1	9677.05	58369.5	42587.5	73883.4	73936.6	102320	57614.3	180822	285971	137752	156054	327064	152819	171068	148324	205185	45340.5	30	15
4647	1.92547	0.945213	5.26364	4.0587e-05	0.000113592	UP	123.08	123.079	123.082	38.0736	38.0392	38.1053	15641		[M+Na]+ 100.09	592	M123T38_2	101650	110492	167729	115359	149404	133720	128922	81918.7	132418	85161	123081	78200	65613.6	107410	61867.1	306365	142387	125817	201125	139593	108592	117967	274833	286534	269484	275078	247470	222809	214036	231355	30	15
17829	1.92379	-0.94395	-2.86493	0.00935968	0.00682581	DOWN	198.124	198.119	198.124	0.765767	0.750133	0.945617	26446	[293][M]+		9	M198T1_7	58068.1	25205.5	36362.4	19626.6	27431.2	13716.9	70117.9	29495.3	21349.6	14782	16314.7	18324.4	32005.3	68795.4	53616.3	38243.8	17057.4	18736	13401.6	25520.9	8915.39	10038.8	7747.19	5553.2	33078	24156.2	20213.3	3998.89	18700	17252.1	30	15
15612	1.9224	0.942907	3.06415	0.00526299	0.00438132	UP	478.142	478.141	478.143	0.87325	0.850533	0.896783	38470		[M+H+K]2+ 916.309 [M+2H]2+ 954.269	48	M478T1_2	41284.4	23338.6	11689.3	23368.1	21130.2	56801.6	18950	38124.3	1851.98	21407.2	22401.9	4867.72	8758.07	15681.5	22804	7045.48	44982	47212	68964.6	67944.5	51635.5	74506.1	24908.9	42175.4	20554.5	38517.8	3917.17	37596.1	62237.9	46920.4	30	15
4145	1.9218	0.942456	5.19038	2.63548e-05	8.26351e-05	UP	186.076	186.076	186.077	0.828933	0.80875	0.97005	7718			5	M186T1_6	14718.4	5210.5	8658.28	7727.52	5331.14	6025.67	3992.58	5885.88	7424.42	5930.86	5592.96	5163.81	6503.21	7562.4	5814.78	10594.1	9780.02	15599.9	17230.7	21164.3	13978.7	11045.7	9393.9	10855.2	11048.1	17083.9	16113	5749.48	13955.9	11551.1	30	15
4112	1.92013	0.941206	5.74281	2.54503e-05	8.04321e-05	UP	370.026	370.025	370.033	0.705533	0.690733	0.901433	2571			63	M370T1_1	1748.05	2079.27	2314.58	2220.22	1693.54	1825.73	1379.04	1892.39	1739.7	1536.03	1703.55	1747.3	1677.43	1031.03	1476.61	5616.97	2591.67	2520.59	2811.11	2759.31	2444.92	2041.07	4250.56	4558.11	4318.58	4354.69	3218.64	3272.66	2717.95	2570.42	30	15
11471	1.92007	0.941157	3.70673	0.00150301	0.00170226	UP	331.15	331.146	331.151	0.726483	0.716667	0.848317	3155			63	M331T1_7	2219.3	1264.79	2175.2	1089.69	2367.71	2315.46	1239.39	1937.55	1319.71	2425.24	1412.03	1611.22	919.445	3389.26	1253.42	1739.9	5088.88	4568.33	3776.91	2159.08	5334.46	3387.28	5065.56	2103.3	4150.01	1454.9	1257.87	5955.21	1748.44	3935.36	30	15
3084	1.91856	0.940026	5.50191	7.9343e-06	3.34256e-05	UP	291.186	291.185	291.187	9.38091	9.28772	9.67142	3939	[884][M]+	[2M+2Na-H]+ 123.11 [M+H]+ 290.178	365	M291T9_2	2434.82	6158.73	2390.36	3451.13	3268.8	6790.04	2595.16	2315.92	6072.08	5895.77	2482.45	2885.79	3368.21	8576.9	8010.49	4280.49	10413.6	8785.87	9213.96	7393.92	7936.18	9093.25	11669.3	7491.43	9359.7	9951.22	5841.66	9638.74	7940.96	8951.49	30	15
24323	1.9181	0.939678	2.11696	0.0435946	0.0233056	UP	1175.24	1175.24	1175.25	20.2034	20.1723	20.2352	23885	[7496][M]+	[2M+Na]+ 576.127	249	M1175T20_1	6430	5699	71358.7	8648.5	7984.13	11699.2	12668	9408.75	9144.5	7534.75	10435.4	15820.6	12321.2	16068.4	19494.3	6832.75	38999	38855.7	21061.4	14310.7	13801.4	25180.3	50374.9	12123.7	21980.8	24269.3	21839.8	83609.9	19085.7	38701.5	30	15
1058	1.91693	0.9388	6.99117	1.37472e-07	1.68659e-06	UP	181.071	181.07	181.071	0.8182	0.799883	0.962567	4939			5	M181T1_5	9361.28	5573.19	7603.71	5052.81	11672.8	6220.29	6826.12	7515.88	5068.24	7013.3	6140.63	3869.8	5076.65	12217.2	5658.55	16406.6	12040.7	11228.4	14672.6	14640.3	12729.7	12261.4	17970.2	17732.8	13902.8	9649.75	9111.65	13866.7	12503.6	12312.3	30	15
3392	1.91688	0.938759	6.17991	1.15272e-05	4.40826e-05	UP	193.973	193.972	193.975	38.488	38.457	38.5218	3431		[M+Na]+ 170.985 [M+Na]+ 170.985	333	M194T38_2	11080.5	14415.9	12168.8	13093.8	9355.83	10491.9	7031	11591.5	13084.7	11920.5	12473.2	11870.3	9830.99	12870.7	14150.5	31628.9	20594.3	18443.1	18275.4	19496.2	17087.9	12405.1	32231.5	30166.7	27461.3	30382.7	23950.1	15424	21191.8	17539	30	15
17052	1.91652	0.938492	2.97013	0.00774593	0.00590497	UP	299.2	299.189	299.202	8.2317	8.00287	8.36045	13757	[944][M]+	[M+H]+ 298.192	368	M299T8_3	6627.73	5821.62	7665.63	13606	9384.13	12889.7	6294.8	7408.31	1622.42	6941.7	12936.3	6066.54	1810.72	14992.9	9204.55	6031.04	6580.95	16794.4	21590.8	21014.4	15667.5	14202.3	18775	23112.6	4775.92	15683.7	1403.7	36771.7	12062.1	21789.8	30	15
6203	1.9151	-0.937417	-4.44662	0.000130198	0.000272823	DOWN	775.471	775.469	775.474	32.9035	32.8367	33.0707	16400	[6119][M]+		151	M775T33_1	81594.3	39665.9	93393.5	80067.8	65850	74389	49299	86510	50117.1	52806.4	75765.5	96077.1	64739.2	31147.6	41019	43635.1	34734	7093.15	24026.4	26048.5	34877.3	19657.2	57271.4	56647.7	62274.4	16730.9	9036.48	56156.4	28693.9	36115.4	30	15
9724	1.91376	0.936409	4.09933	0.000764774	0.00102209	UP	328.919	328.918	328.921	30.3067	30.0943	30.5758	9120			354	M329T30_2	80129	100888	71182.5	59567.6	80871	96761	60871	77806.5	108597	80657	98802.2	33198.5	73243	111711	105188	83542.6	148594	156483	220356	149809	260489	148045	249951	41147.7	128576	76818	224149	115418	123587	245088	30	15
3422	1.90909	-0.932889	-6.11166	1.18384e-05	4.49798e-05	DOWN	435.319	435.317	435.321	27.5706	27.5512	27.58	7643	[2421][M]+	[M+Na]+ 412.334	118	M435T28_2	16909.5	18943	21736.4	8926.2	15378.1	17710.2	12715	16630	13805.5	9239.08	17372.4	20161	20327.4	7537.04	12667.1	8704.98	10997.8	8611.73	8942.88	5835.59	7521.51	6291	7826.2	5622.7	8761.38	9270.42	8127.25	8649.76	6874.94	8468.09	30	15
6726	1.90625	0.930736	4.51197	0.000183877	0.000355265	UP	338.065	338.063	338.066	20.2009	20.1752	20.2397	1051		[M+2H]2+ 674.105	249	M338T20_2	1550	1156	3198.26	1089.31	1452.92	1960.21	1604	825.768	1282	1243	1532.05	1027.5	1862.36	1604.79	2061.48	2438.25	3067.66	2587.74	1948.78	1935.97	1374.49	2337.17	5228.48	2934.91	3397.99	3230.3	3083.74	5253.02	2796.72	3085.63	30	15
26599	1.9055	-0.930173	-1.88888	0.0736696	0.036004	DOWN	671.572	671.57	671.574	26.8346	26.8212	26.8938	18360	[5053][M]+	[2M+H]+ 335.283	104	M672T27_1	5781.04	9058.58	2795.5	15107.7	3304.83	14963.9	12405.5	15595	10492.5	2619.81	34523	5650.28	31073.2	40410.6	3077.64	12578.8	5725.93	3411.81	2194.87	4268.52	3482.22	19662.8	14007.5	2681.45	8217.9	8284.54	3893.5	15597.5	3019.03	1532.4	30	15
11563	1.90498	0.929773	3.54889	0.0015434	0.00173566	UP	644.343	644.34	644.345	8.29503	7.64915	8.31632	12961	[4691][M]+	[M+H+NH3]+ 626.299	145	M644T8_2	8289.91	17251.7	9426.11	13871.3	24455.9	17946.4	2886.5	12571.8	13383.4	25074.1	4848.24	8670.44	3029.94	9856.26	8294.92	26206.5	22457.4	21678.9	24868.8	25172.9	10667.5	30301	24355.5	7459.6	13268.7	36878	41063.9	20017.6	28664.7	9562.35	30	15
7299	1.90495	0.929752	4.46615	0.00025664	0.000456974	UP	689.273	689.27	689.275	23.9386	23.924	23.9483	3914	[5257][M]+	[M+K]+ 650.308	68	M689T24_3	5509.74	9818.11	2622.66	6296.07	6737.73	6034.54	6074	7115.38	12464.2	7327.37	8475.1	6773.88	10267.8	6065.03	8458.08	7740.87	11928.3	7897.21	10826	12838.4	14997.5	20205.4	9012.36	12372	13650.3	21564.4	22581.3	21653.9	14601.3	7750.96	30	15
14106	1.90403	0.929053	3.41941	0.00346398	0.00319283	UP	998.29	998.286	998.294	35.0288	34.9087	35.1747	1559		[M+H+NH3]+ 980.256	640	M998T35_1	2620.5	1875.7	1288.61	1948.2	2394.48	2142.79	1430.59	2828.86	2570	2365.61	2775.12	2764.12	3524.79	3800.09	2799.09	11576.7	3535.34	4401.59	2860.34	2923.67	2287.85	2198.04	7094.56	5279.9	6949.33	4463.25	3492.54	3059.59	5339.67	5231.36	30	15
20038	1.89991	0.925932	2.67979	0.0161668	0.0104893	UP	599.319	599.318	599.322	19.1078	19.0585	19.1703	5195	[4163][M]+		526	M599T19	4284.14	5661.66	6922.63	2515.17	4178.22	4969.39	5101.66	6145.5	5795	6946	3006.99	2009.18	1528.85	4923.29	4469.65	20362.2	4662.82	8589.47	3473.84	6205.04	4436.71	5056.44	5201.93	6962.68	9018.14	21253.4	14385.3	9886.3	3507.17	7061.33	30	15
9298	1.8965	-0.92334	-4.25913	0.000646157	0.000903196	DOWN	455.361	455.359	455.363	28.5413	28.5095	28.553	11852	[2633][M]+	[M+Na]+ 432.371	192	M455T29_4	17106.9	12945.5	25266.7	12741.1	14296.5	15375.3	19856	15758	11330.6	7090.3	18227.4	23888.7	30539.5	7216.94	8893	9021.51	7736.3	7335.2	10247.6	6448.66	8567.51	7536.91	9156.26	6491.26	8950.89	10114.9	7427.39	8964.35	6985.73	11845.1	30	15
9358	1.89354	0.921084	3.84855	0.000661915	0.000919277	UP	482.216	482.214	482.218	26.5158	26.4927	26.5647	9229	[2887][M]+	[M+Na]+ 459.226	291	M482T27_2	5411	8816.04	5081.22	9392.2	4039.83	10962.6	3955.5	9436	4850.5	5159.58	12333.4	2244.48	1737.5	16800.8	9249.89	15761.2	9546.88	15113.7	14402.2	8366.85	7835.54	17792.9	17964.1	14237.8	19763.9	10887.2	5894.2	25062.4	13094.1	11563.8	30	15
4405	1.89195	0.919877	4.98663	3.3745e-05	9.94537e-05	UP	707.214	707.212	707.216	23.7212	23.707	23.733	1233		[M+Na]+ 684.227	37	M707T24_1	2845	3276.63	724.807	2665.59	1373.96	2392.31	3614.01	2475.5	4063.51	646.5	2980.47	1665.56	4083.8	2169.59	2995.74	4663.37	4806.1	1756.7	3682.14	4615.33	5954.38	5396.26	5362.89	4960.83	6003.61	7500.64	5116.51	5057.11	4486.93	2480.32	30	15
16420	1.88732	0.916335	2.95203	0.00658571	0.00521374	UP	855.283	855.281	855.286	17.6447	17.6148	17.6645	18326	[6682][M]+		300	M855T18_1	29729.8	15178.5	48099.4	14074.3	10263.8	43029.3	5796.93	12685	52184.5	10978.2	37935.1	4566.39	27375.5	5838.71	26242.4	31214.4	39323.3	18034	43833	46914.2	59630.2	8804.35	68576.2	20190.3	47946.2	79024.7	62684.2	41243.2	65174.4	16602.1	30	15
312	1.88243	-0.912592	-9.87232	1.09038e-09	4.4475e-08	DOWN	611.185	611.184	611.186	0.0832667	0.0797667	0.0914167	3128			19	M611T0_2	7283.15	6982.6	7301.34	7550.56	6863.33	4795.01	5347.67	5608.5	5573.79	5638.88	5928.42	5347.31	4991.57	5372.6	5057.48	2619.88	3904.7	4074.34	3765.35	3772.59	3752.5	3586.08	2710.71	2856.14	2997.65	3014.85	2620.93	2643.69	2552.09	2749.12	30	15
18862	1.87876	0.909782	2.81423	0.0121396	0.00836905	UP	621.301	621.3	621.303	19.1078	19.0665	19.174	5348	[4420][M]+	[M+H+CF3COOH]+ 486.311	526	M621T19_1	4948	7135.79	8308	3239.08	5444.07	5509.88	5768.7	7273	7258.5	9174.15	3897.64	2640.02	2404.5	5734.66	5914.11	23197.1	5957.11	11250.1	4330.77	7465.02	6347.54	6767.76	5631.03	8257.18	10316.6	25141.3	17749.2	12585.1	4663.32	9378.22	30	15
1984	1.87763	-0.908913	-7.26947	1.39766e-06	9.12723e-06	DOWN	267.231	267.231	267.232	0.0833833	0.0802	0.09905	7135			19	M267T0_4	22329.7	23282.7	23690.2	23059.7	23123.4	14799.1	15258.3	15615.3	15692.9	15845.1	17065.7	13656	13388.4	13809.9	13160.3	8167.12	11501.3	11093.3	10412.1	10869.3	10609.1	10623.2	9496.43	8491.18	8304.1	8538.94	8216.94	8381.97	8073.22	7705.67	30	15
13556	1.87512	0.906985	3.35721	0.00297642	0.00285488	UP	339.196	339.194	339.197	23.7212	23.7063	24.0382	113745	[1354][M]+		37	M339T24_1	137007	198746	44686.6	157222	82730.1	122610	202973	159096	269176	46772.5	198589	91912.5	270339	113452	155507	211675	285107	83646.3	192115	271719	442331	401781	246883	229764	345302	626143	264482	272756	244468	102386	30	15
85	1.87426	-0.906321	-14.2214	7.4496e-12	1.13987e-09	DOWN	355.369	355.368	355.371	0.083225	0.0751667	0.0914167	2727			19	M355T0_9	5599.42	5628	5817.03	5986.47	5540.03	7511	7168.81	7397	7412.86	7143.76	7207.7	7577.11	6812.96	7127.23	7089.08	3383.61	3944.75	3901.73	4084.34	3632.68	4036.88	4105.47	3081.05	3285.65	3129.94	3312.18	3805.41	3577.36	3259.69	3357.03	30	15
1447	1.87361	-0.905818	-6.67864	4.38333e-07	3.92891e-06	DOWN	228.049	228.048	228.049	11.0621	10.9701	11.0861	6681		[M+Na]+ 205.059	98	M228T11_1	16041.9	22398.9	23741.9	18408	15633.8	18819.4	20852.5	15116.5	18094.4	14653.8	15142	11936.7	11651.7	15557.5	22676.9	9096.66	10633.7	11519.5	10150.3	8219.26	12088.7	13152.5	8211.84	5344.29	8785.78	5542	4909.2	8950.35	7961.6	14591.5	30	15
11893	1.87017	0.903167	3.8235	0.00173148	0.00189223	UP	106.05	106.05	106.05	0.1283	0.118517	0.141183	3287		[M+H-C3H2O3]+ 191.033	446	M106T0_2	2077.8	1834.2	2109.11	2186.52	1598.79	2354.77	2535.51	2463.53	1806.81	2080.03	2358.23	2129.48	2474.42	2040.58	2536.94	7360.73	2501.16	2417.34	2858.71	2379.13	2387.68	2635.95	5588.72	5924.39	6656.11	7093.54	4101.35	2993.48	2876.24	3168.07	30	15
1971	1.86504	-0.899207	-6.25257	1.358e-06	8.94883e-06	DOWN	80.0497	80.0496	80.05	0.0832417	0.0723667	0.0914167	2841			19	M80T0	6860.33	7029.62	7127.23	6763.6	6601.86	4511.61	5047.57	4723.11	4786.69	5053.09	4622.16	4301.18	4350.15	3809.55	3726.11	1868.17	3568.75	3862.75	3979.86	3858.39	3651.65	3828.1	1605.57	1799.85	1623.7	2230.48	2751.27	2278.04	2939.37	2680.66	30	15
21797	1.86489	-0.899092	-2.45724	0.0246938	0.014725	DOWN	546.355	546.344	546.357	21.3083	21.2552	21.4745	4997	[3569][M]+	[M+H]+ 545.348	821	M546T21_3	5019.52	15367.7	3299.38	5012.5	5066.63	6590.96	27608.5	14315.4	8366.02	1951.44	7671.58	11162.4	11899.2	15995.9	5598.66	4871.42	4351.71	6246.12	3088.43	5799.22	2826.53	6357.44	2022.37	4045	8823.11	10965	3740.34	5661.03	5853.15	3061.79	30	15
25401	1.86168	0.896603	2.0132	0.0557768	0.0285471	UP	705.185	705.184	705.187	0.767567	0.750667	0.949167	52660	[5440][M]+		9	M705T1_2	10524	17590	9465.74	25716.6	26987.3	11228.9	10822.8	9997.34	23191.6	22497.2	12814	4452.27	77671.9	14142.1	22075.8	13188.5	41865.2	24236.4	32154.8	26206.3	33109.5	42577.8	58918.2	46027.4	24906	6045.52	13949.8	124916	24410	44460.8	30	15
12294	1.86071	0.895854	3.73154	0.0019849	0.00209779	UP	452.483	452.482	452.484	0.0832417	0.0797667	0.0914167	4395	[2599][M]+		19	M452T0_3	4087.16	3862.22	3858.32	3751.55	3338.5	3072.1	2834.07	2991.5	2668.33	2838.16	2247.56	3909.8	4017.02	3980.71	3812.77	9678.31	4021.02	3864.64	4172.71	3585.26	3708.68	3603.1	10425.9	10289.8	10196.9	11171.9	5367.53	4744.61	5308.92	5258.85	30	15
400	1.86066	-0.895816	-8.95936	2.54779e-09	8.24183e-08	DOWN	612.183	612.182	612.186	0.0832833	0.0797667	0.0918667	2347	[4309][M]+		19	M612T0_2	5228.09	5542.43	5276.7	5407.64	5682.71	3592.88	3943.37	4082.5	4155.53	4179.84	4257.39	3886.04	3876.09	4190.72	3757.17	2008.99	2945.42	3017.02	2736.42	2989.48	2841.28	3003	2375.08	2116.09	2015.97	2402.17	1808.11	2172.75	1272.03	2336.63	30	15
17438	1.86019	0.895448	2.90026	0.00847713	0.00632106	UP	877.825	877.821	877.827	15.6745	15.6651	15.6831	12482		[M+Na]+ 854.832	29	M878T16_1	8357.99	25637.2	7188.35	20479.4	9684.46	18956.2	19251.7	6229.24	23189.6	12030.8	26336.5	5161.3	19434	2290.74	15028.9	9538.46	20839.1	15235.4	21700.2	15685.1	41705.1	35222.8	27416.4	22923	64057.2	32929.2	22086.1	16362.5	47857.1	14300.6	30	15
1545	1.86007	0.895357	6.43775	5.83718e-07	4.87183e-06	UP	145.049	145.049	145.05	0.83295	0.8004	0.97825	72452	[114][M]+		5	M145T1_5	102127	90647.7	98745.6	209246	99017.6	139722	73149.4	86177.7	78262.7	110282	91761.3	67027.8	69769.2	133053	90640.1	200229	189387	163383	202978	180923	197931	192528	254421	252552	200808	182115	85314.5	186317	208661	166271	30	15
12070	1.85774	0.89355	3.76905	0.00183853	0.00198045	UP	128.082	128.081	128.083	38.2893	38.27	38.5895	5358			127	M128T38_5	6715.27	8948.25	7907.85	6123.12	6302.3	9523.85	7090.09	7060.44	8779.01	6229.72	5763.5	6769.91	8921.92	5796.57	7777.52	30919.9	9607.18	8308.58	10974.8	7720.41	11976.4	7078.17	21014.9	18611.1	15295.6	13823.6	11529.4	10307.1	17259.2	9385.23	30	15
10524	1.85712	-0.893067	-3.91857	0.00105812	0.00130711	DOWN	313.274	313.272	313.275	26.8767	26.5545	26.9357	147091	[1080][M]+	[M+H-H20]+ 330.277	113	M313T27_3	277927	160323	274224	245522	293957	291379	375430	232402	218320	103008	258621	567024	419902	333213	103681	140314	86309.8	119615	172306	106565	143053	86253.1	214576	132968	155754	239705	144669	164526	173560	157125	30	15
6336	1.85511	0.891503	4.91856	0.000143803	0.000294803	UP	381.131	381.129	381.134	16.6459	16.6051	16.6672	812			693	M381T17	1330.62	1203.11	1151.08	1097.96	1096.19	956.865	1169.46	1047.14	870.5	1225.43	519.191	1169.84	994.852	976.031	1349.14	3728.77	1461.17	1305.58	1494.67	1469.97	1404.16	1539.89	2805.9	2796.22	2543.05	2296.71	1672.39	1931.32	1655.24	1868.7	30	15
7443	1.85458	-0.891089	-4.50164	0.000280382	0.000488714	DOWN	348.311	348.309	348.312	26.8773	26.8632	26.9357	6821	[1469][M]+	[M+H+NH3]+ 330.277	113	M348T27_5	14795.6	9869	15343.3	13175.9	16846.9	16682.5	21003.1	13587.3	13457.5	6994.76	15200.9	29142.6	21076.2	18929.9	6396.52	8138.55	4863.42	6917.18	9899.3	6149.23	8565.49	4928.68	12315.7	7425.97	8452.26	11866.4	8020.51	9190.7	9823.61	8809.76	30	15
7013	1.84975	0.887327	4.50872	0.00021817	0.000404275	UP	675.111	675.11	675.114	20.2038	20.1752	20.2352	1842	[5090][M]+	[M+H]+ 674.105	249	M675T20_1	1746	1539.5	4659.17	2044.44	1993.84	2367.06	2278.5	1944.99	2152	1973.32	2325.07	2270.04	2786.95	2269.74	2833.57	3302.38	4533.52	4311.62	3587.98	3027.61	2955.19	3662.1	8172.81	3436.64	4091.45	4894.78	4041.08	7639.13	3351.96	4073.53	30	15
3245	1.84502	-0.883633	-5.97715	9.5584e-06	3.82668e-05	DOWN	117.091	117.09	117.092	9.17505	9.1351	9.24643	1643			292	M117T9_2	3500.99	3030.34	3055.6	3601.35	2979.79	2882.35	4990.82	2760.24	3131.05	3171.83	3224.32	6074.32	3412.77	2254.05	3431.48	1955.4	1831.19	1816.63	1965.42	2098.52	1735.13	2252.83	2348.99	1572.34	1250.35	1432.91	1470.28	2039.93	1423.9	2719.93	30	15
19595	1.84355	0.882483	2.73419	0.0145934	0.00968272	UP	363.176	363.176	363.177	0.866717	0.850533	0.880433	11628	[1629][M]+	[M+Na]+ 340.189	48	M363T1_9	9876.15	8683.48	4887.57	4769.97	3770.53	6366.65	6257.24	8912.46	10415.8	6512.56	5074.7	6325.63	3791.24	6296.08	9136.24	12609.1	8334.64	28834.6	21772.4	15429.2	11968.9	18880.4	5884.64	4418.2	8697.86	18531.1	6031.04	3415.32	18879.9	2651.53	30	15
5560	1.83939	0.879228	4.88392	8.47212e-05	0.000197684	UP	164.092	164.091	164.092	0.807467	0.783883	0.822783	4031			5	M164T1_8	5036.55	3370.46	5547.03	3303.64	1814.33	4402.85	2251.34	5110.3	4058.29	4841.1	3108.05	5654.45	3352.1	5438.44	3901.44	8495.97	4452.65	7734.57	11313.6	10256.7	6528.36	2956.42	6386.47	7241.35	8116.8	11388.1	7108.65	5546.2	9533.53	5493.61	30	15
276	1.83573	0.876356	9.7216	7.27333e-10	3.35749e-08	UP	127.039	127.034	127.039	0.81445	0.690733	0.944017	191503	[75][M]+		5	M127T1_4	302215	305248	278207	347092	292265	431503	250370	302501	292976	340357	264679	263652	200867	382926	344839	700356	537740	530854	567700	652403	552202	514545	564720	627179	580566	655116	349740	531939	608631	470120	30	15
20689	1.83005	-0.871884	-2.58076	0.0189771	0.0119226	DOWN	268.139	268.138	268.141	29.8175	29.6312	29.9603	9800			178	M268T30_2	91539.6	75083.5	61171.1	141946	53565.9	98088.5	91095.1	67340.7	297658	253916	292444	83721.4	147562	163609	62824.8	47137.6	67926	168930	89643.2	62109	72546.9	78291.6	60881	45279.9	101709	61730.7	43739.1	52704.5	71169.8	58994.1	30	15
13585	1.82748	-0.869857	-3.28695	0.00300767	0.00287729	DOWN	498.328	498.327	498.331	7.82155	7.8126	7.83083	3205		[M+Na]+ 475.339	356	M498T8_7	8804.51	8886.66	10336.9	4842.77	4803.8	5466.86	4517.5	4207.79	1541.97	4108.88	5552.7	2274.21	5238.17	8726.59	7021.14	509.314	4326.79	2345.57	2694.24	1751.95	1533	4933.65	2238.58	1503.83	4612.21	4379.56	3733.21	4677	1301.6	6699.65	30	15
26635	1.82533	0.868159	1.90074	0.0742525	0.036243	UP	812.326	812.324	812.33	13.0715	12.847	13.105	6252	[6424][M]+	[M+Na]+ 789.341	323	M812T13_2	2577.35	4099.9	5118.39	3277.95	3427.39	2736.54	2573.07	4730.59	9197.86	2974.58	1736.71	3136.26	4148.1	625.336	3020.53	2044.58	3175.49	3376.11	5119.86	1666.16	6538.34	23728.3	3049.59	3575.56	11658.2	7767.4	7759.78	8373.56	8507.98	1096.29	30	15
328	1.82268	-0.86606	-9.56966	1.22385e-09	4.82201e-08	DOWN	610.185	610.184	610.185	0.0832583	0.0797667	0.09175	5063			19	M610T0_4	12301.3	11612.8	12523.5	12250.6	12339.1	9386.87	9063.09	9540.18	9573.25	9510.38	10433.9	8674.59	8398.44	8861.69	8432.01	4375.62	6499.15	6634.44	6536.65	6793	7399.35	6535.7	4687.68	5141.03	5234.61	4969.46	4745.37	4797.51	4645.77	4893.1	30	15
4027	1.82107	0.864784	5.88187	2.32852e-05	7.51411e-05	UP	611.301	611.296	611.302	7.73265	7.72417	7.93255	20060		[M+Na+K]2+ 1160.65	28	M611T8_4	34913.9	42898.1	47474.9	31698.1	30259.6	32588.3	31009.6	29829.3	34246.3	34169.1	32535.1	32311.7	32601.6	32369.2	34535.4	59670.6	54224.7	46397.7	41006.1	38302	42960.5	43515.8	95137.8	76580.9	84258	74286.5	67293.9	82615.7	59879.7	68878.6	30	15
1629	1.81826	0.862559	6.82269	6.96008e-07	5.52962e-06	UP	265.112	265.111	265.112	0.743067	0.7334	0.765183	38815	[681][M]+		9	M265T1_11	16528.7	20200.6	22277.6	25361	25586	22730.4	18137.9	17235.1	13005	19885.1	22708.7	11865.7	17869.8	29053.1	21562.2	33589.6	38658	27743.7	25835.3	42460.5	38473.1	33863.6	57720.8	37015.4	30490.2	46945.7	31708.1	30850.5	42320.2	35089	30	15
14415	1.81464	0.85968	3.26168	0.00377515	0.00340601	UP	269.19	269.188	269.191	23.7212	23.6985	23.733	7973	[710][M]+		37	M269T24_2	9083.07	13084	2760.84	9567.6	5559.85	7766.82	13673.4	10252.5	16207.4	3315.5	12211.6	6409.74	16699.8	8073.49	10267.8	13960.2	16880.4	5115.88	12195.8	16589.8	26934.3	25093	16236.5	15855.6	20869.4	39364.2	17618.1	15285.1	14706.5	6296.73	30	15
23520	1.81422	0.859348	2.31046	0.0361318	0.0199784	UP	700.235	700.232	700.238	32.0691	32.0602	32.0855	3397		[M+H+NH3]+ 682.197	808	M700T32	2115.75	1743.5	2319.23	1928.42	1953.5	1777.87	1969.96	2531.71	2869.68	1724	2552.4	2262.82	2633.26	2593.74	2428.03	9437.33	2240.73	2662.3	2263.33	2953.87	2336.61	2369.15	4790.62	4352.65	5314.98	12371	2314.09	2388.68	2845.07	1961.51	30	15
27412	1.81418	-0.859316	-1.82832	0.0879181	0.0417047	DOWN	333.206	333.205	333.206	0.954625	0.942867	0.976333	15818			16	M333T1_12	8369.87	7666.83	3676.67	7074.49	8960.56	4386.14	6283.41	8986.38	5752.73	12313.7	4273.92	3930.85	6424.05	39500.1	12674.8	1810.71	6000.06	4990.96	5250.73	5505.14	6509.22	6350.29	3470.19	4246.44	5141.17	4716.69	6374.38	4275.94	5527.53	7151.79	30	15
10335	1.81151	0.857194	4.07036	0.00098289	0.00123662	UP	221.113	221.113	221.114	0.806433	0.683983	0.822	7748			5	M221T1_8	7735.63	6540.38	7074.94	7368.41	4392.68	5779.03	7082.47	6885.17	6509.19	6720.91	4920.14	7222.51	6479.52	4924.23	5931.07	13357.2	7611.58	13585.8	15053.3	11717.7	8598.89	5175.79	10930.9	12046	10176.2	25422.5	12447.1	6278.53	13021.7	7696.19	30	15
28363	1.81066	0.856512	1.71207	0.106979	0.0490406	UP	591.426	591.422	591.427	27.2062	27.1933	27.2467	7538	[4084][M]+	[M+H]+ 590.419	773	M591T27_2	5506	5547.09	2914.85	5331.18	3590.12	1981.04	4820.5	2647.21	3774.5	1309.5	2198.99	3770.93	2113.84	2503.85	4036.23	4495.81	5921.38	1402.33	5645.52	3796.5	3656.12	5089.76	27266.3	2299.83	7527.85	4365.73	9091.85	2837.86	8212.25	2628.04	30	15
15133	1.80465	0.851716	3.20549	0.00461865	0.00396493	UP	551.228	551.226	551.229	15.6754	15.6651	15.6831	29543	[3621][M]+	[M+K+NaCOOH]+ 444.273 [M+H-H20]+ 568.234	29	M551T16_2	24133.2	50160.5	20274	42034	23101.1	37074.4	39125.8	18564.4	43223.3	26237.8	47629.1	16783.1	40576.2	10892.9	34548.7	28420.9	45941.8	33500.7	46443.4	34919.4	75833.7	67244.8	61227	50606	135996	69533.4	49146.6	35851.6	88679.3	32704.4	30	15
3968	1.80454	-0.851633	-5.75705	2.18748e-05	7.16991e-05	DOWN	262.18	262.179	262.182	38.058	38.0267	38.2773	2670	[661][M]+		592	M262T38_3	16119.4	20882	12650.9	23400.9	20280.7	26515.8	28537.7	29511.7	30131.4	32748	36496.8	32921.2	39312.8	21406.2	33124.6	9714.26	14096.1	17248.4	17663.4	14744.3	17302.3	16542.6	12501	12445.8	11846.8	16773.7	18824.3	13429	13833.1	16936.5	30	15
8141	1.80447	-0.851576	-4.06114	0.000398667	0.000635591	DOWN	183.085	183.084	183.087	0.938358	0.8004	1.19247	16938	[237][M]+		16	M183T1_6	36336	27478.3	33330.6	20565.5	20602.3	25458.4	19777.4	37605.5	27363.8	26329.7	21474	34181.7	25986.9	13855.6	24420.4	6766.97	6997.47	32355.6	28377.2	12324.9	17353.6	27369.5	6316.31	5104.19	7566.41	12940.7	20331	14049	15006	5912.3	30	15
4583	1.8038	0.851036	4.88291	3.87772e-05	0.000109883	UP	643.293	643.291	643.295	28.7654	28.7345	28.7807	68824	[4673][M]+	[M+Na]+ 620.304	389	M643T29_2	37735	86098.2	31324.5	45250.5	34676.8	48153	34505	48953.3	83682.9	34842.9	47273.2	45417.4	18380.4	37103.7	84803.4	82304.9	75599.4	88830.7	80428.1	81068.9	117323	83011.6	95350	54715.9	63835.6	95689.1	74096.6	144678	95692.9	62862.2	30	15
19858	1.80061	0.848483	2.69905	0.0155371	0.0101704	UP	509.217	509.215	509.219	13.7249	13.6845	14.0568	4539	[3158][M]+	[M+Na+NaCOOH]+ 418.237	59	M509T14_1	4243.68	5097.13	2825.21	4206.51	3066.5	3180.91	4303.66	3831.68	6615.55	2372	3599.15	2521.42	5865.16	2309.14	4442.57	3690.4	4616.37	4185.85	6774.55	3221.36	8602.81	13388.3	5181.09	4425.66	18282.8	8058.57	6208.07	5833.01	10598.5	2232.59	30	15
19448	1.79926	0.847403	2.69374	0.0140998	0.00942353	UP	874.287	874.284	874.289	20.8158	20.7982	20.8437	2445	[6777][M]+		74	M874T21	2802.26	4750	1050.11	3956.15	2182.72	3045.3	5563.5	2933.5	5345.93	753.003	3420.03	1278.46	3442.08	2002.86	3158.38	3054.62	8259.49	1010.66	4060.12	5710.16	10071.1	5831.35	2342.84	1751	10412.8	10078.1	5333.33	6002.09	6547.02	1733.16	30	15
3018	1.79826	0.846598	5.72083	7.28493e-06	3.13836e-05	UP	667.416	667.412	667.418	29.7883	29.775	30.1152	10861	[4985][M]+		178	M667T30_5	23910.3	33402.3	33327.1	26638.3	37914.3	41213.8	25012.3	36566	60718.9	42458.1	58049.9	33697.2	31318	48110.6	46396.1	35948.9	73913	70791.5	81298.5	82901.6	78932.7	95030.9	44405.5	49110.9	58153.4	64865.9	71521.3	62384.7	99559.6	71891.3	30	15
15712	1.79161	0.841257	3.1353	0.00540493	0.00447269	UP	268.097	268.096	268.098	15.679	15.6651	15.6831	12736	[704][M]+		29	M268T16_2	10465.7	22495	9096.16	18263.5	10379.2	17206.4	18520.2	8906.9	19516.2	11977.7	20694.8	7127.09	16972	4366.31	14993.2	11987.4	20218.2	15079.1	20597.7	15859.8	34740.4	30319.3	26149.7	20343.8	60627.1	29579.3	21626	16252.4	39446.2	15168.2	30	15
13624	1.78956	0.839603	3.35901	0.00305335	0.00290986	UP	369.17	369.168	369.171	15.6826	15.6651	15.6914	1663	[1693][M]+		29	M369T16_2	1648.08	3405.46	1670.12	2503.83	1364.63	2575.33	2601.84	1103.9	2970.96	1956.26	3364.03	1091.27	2822.65	642.899	2222.67	2025.76	3053.05	2554.83	3356.9	2187.93	5225.98	4086.87	4161.81	3478.97	8661.47	4717.78	3347.61	2468.37	5566.83	2271.34	30	15
19009	1.78921	0.839326	2.83928	0.0126007	0.00862015	UP	626.216	626.213	626.219	30.8668	30.8477	30.88	3247		[M+H+NH3]+ 608.179	426	M626T31_1	2267	2204	2523.5	1871.11	1812	2182.46	2034.63	2796	2977.25	1837	2556.14	2790.64	3035	2811.68	2522.24	9649.21	3090.98	2968.9	2751.99	3723.96	2316.86	2985.46	4331.68	4145.69	5996.58	10683.1	3878.66	3071.38	3260.83	1951.25	30	15
22940	1.78831	-0.838599	-2.29831	0.0319565	0.0181103	DOWN	707.289	707.287	707.29	8.01577	7.77317	8.02573	20466	[5472][M]+	[M+H]+ 706.282	79	M707T8_2	8400.08	27319	52967.5	39770.7	34932.9	13960.8	3827.91	59067.1	42200.2	35520.4	18428.9	9385.84	22322.6	16322.5	7546.62	15200.2	21036.6	11824	8083.42	8695.05	14596.6	24223.9	6078.57	17727.3	9432.82	14870.3	11715.5	10566.5	4918.01	40217.3	30	15
8198	1.7859	-0.83665	-4.06057	0.00040624	0.000644343	DOWN	182.081	182.081	182.081	0.946333	0.928983	0.96255	157683			16	M182T1_5	349090	257109	327589	209180	203787	245144	189009	352512	265544	255724	204575	334821	254423	138365	231105	68299.3	65885.3	316383	278436	118053	167176	256080	69457.7	48718.7	73843.1	125729	205917	137217	144208	62444.7	30	15
3067	1.78571	0.836502	5.92142	7.7518e-06	3.28526e-05	UP	170.045	170.042	170.045	0.945217	0.774933	1.11575	22277	[174][M]+		16	M170T1_4	22170.2	15574.2	18965.1	16540.6	12563.7	13945.7	11366.3	10568.1	15971.8	20860.9	22682.8	15022.9	14709.4	19446.9	15010.4	17239.2	37069.5	31356.9	28109.1	32927.3	22450.4	49244.2	33701.4	27760.2	30795	25848.6	21497.9	24466.4	27970.3	27775.8	30	15
13941	1.78413	0.83522	3.29621	0.00332699	0.00309994	UP	191.106	191.104	191.108	23.7213	23.7063	23.733	1740		[M+H-H20]+ 208.109	37	M191T24	2266	3020.37	436	2725.75	1186.37	1946.32	3163.51	2382.5	3889.06	886	2919.07	1631.96	3666.31	1456.14	2589.37	3221.56	3649.42	1399	2766.45	3908.8	6189	5741.32	3807.5	3458.32	4916.33	8795.99	4247.98	3980.19	3283.71	1588.73	30	15
10096	1.78262	-0.834003	-3.9622	0.000889984	0.00114595	DOWN	376.342	376.341	376.349	28.4033	28.3687	28.5578	7149	[1770][M]+	[M+H+NH3]+ 358.309	139	M376T28_3	13406.3	8089.5	14044.3	10648.2	16001	15439.1	16938	12210.2	12677.5	5414.22	14426.9	25204.9	22093	20403.5	5346.05	7582.47	4300.61	6854.59	10405.4	6091.66	8099	4616.09	10638.3	6776.52	7549.55	12625.6	8775.1	7145.77	9621.81	8035.32	30	15
3147	1.78095	0.832645	6.66355	8.52705e-06	3.52406e-05	UP	277.253	277.251	277.254	16.3752	16.35	16.4129	2448			854	M277T16_2	9917.81	8452.69	9845.2	8487.44	9887.15	9658.15	9369.22	8395.8	10091.3	9192.91	8311.09	8679.94	9747.85	9036.04	9438.32	21430.8	14355.1	15533.1	12519.1	12496.9	9420.17	10206.7	20461.2	21749	20591.8	21302.2	17103.6	18295.5	16214.1	15001.4	30	15
8148	1.78021	0.832046	4.57019	0.000400245	0.000637423	UP	270.315	270.315	270.316	0.0834	0.081	0.0995833	8191	[715][M]+		19	M270T0_9	8304.03	8604.32	8461.42	8845.34	8398.76	7291.73	7280.03	7210	7257.99	7455.09	7573.63	8817.21	8957.62	8757.06	9043.19	19768.4	9465.18	9748.44	9021.37	9740.73	9996.81	9837.33	21207.7	22668.6	21804.9	21984.6	13200.3	12781	13263.3	13155	30	15
17780	1.77801	0.83026	2.90485	0.00924328	0.00675967	UP	305.075	305.069	305.084	0.950025	0.734167	1.12035	16975	[996][M]+		16	M305T1_5	21513.9	15436.5	10529.8	8069.03	5839.98	4708.75	8572.4	9980.67	13455.6	12104.9	13114.7	10236.4	11419.2	8405.99	18322.2	18031.9	25403	28446.1	25152.5	34301.5	12500.7	13158	8710.3	14968.4	32597.9	24867.8	489.477	9404.11	40427	16842.7	30	15
1347	1.77789	-0.830169	-7.92044	3.29842e-07	3.18203e-06	DOWN	408.309	408.309	408.309	0.0832667	0.0797667	0.0914167	8441	[2119][M]+		19	M408T0_1	16937.1	17125.1	16687.5	17222.4	17098.3	21610.9	24240.8	24808.6	25410.9	25984	25818.3	26927.4	28871.1	27529.4	27276.9	9598.57	15214.2	14725.2	14546.7	13784.7	14076.6	14641.9	11889.7	11617.4	11793.9	10776.5	12346.9	13381.5	13413	11426.8	30	15
8153	1.77669	0.829189	4.03846	0.000400833	0.000638104	UP	723.237	723.233	723.238	20.2315	20.002	20.2523	4148	[5627][M]+	[M+H-HCOOH]+ 768.235	141	M723T20	11535.5	10093.5	2973.24	11467.8	7403.4	9908.95	7314.5	9177.28	8301.04	2756.23	8735.11	1585.26	5222.47	2334.92	9650.38	12487.4	10381.7	9136.24	12514.3	9679.33	15177.9	8322.11	17840.2	23581.3	14502.6	15103.6	15193.9	10193.3	10097.8	8486.98	30	15
11709	1.77374	0.826792	3.57834	0.00162021	0.00179876	UP	315.195	315.189	315.197	23.7215	23.6985	23.8352	3395	[1090][M]+		37	M315T24_3	5229.99	6524.28	1274.96	5462.58	2761.75	4549.65	6602.28	5337	8716.82	1713	5978.43	3228.28	7855.47	4121.21	4955.45	7395.34	8277.51	3259.23	6463.4	8575.67	12561.3	10934.3	8880.42	8415.61	10857.4	18227.2	9022.66	7368.21	7823.2	3746.98	30	15
23213	1.76764	0.821827	2.23282	0.0338663	0.0189669	UP	257.153	257.151	257.154	11.0449	10.7948	11.2693	5037	[631][M]+		605	M257T11_2	5830.67	4625.93	455.257	4779.88	1901.26	1720.09	5329.78	1774.18	7157.23	1342.08	1312.1	875.249	6382.52	15417.6	7445.08	5753.72	4932.83	4696.65	11051.2	6333.84	7976.91	4826.53	7454.52	3174.88	18687.8	12721	4105.86	9459.88	12988.8	3116.76	30	15
12491	1.76689	0.821208	3.45972	0.00210575	0.00219254	UP	210.112	210.112	210.113	0.948725	0.928983	0.96255	266198	[354][M]+		16	M210T1_8	294031	256621	88778.5	424550	187653	279682	227409	175087	184997	95197.9	118991	94233.5	210615	157503	258235	329749	467969	621209	192151	572893	273598	527697	160077	270773	297984	449087	457590	162604	364636	247313	30	15
15972	1.76495	0.819629	3.06492	0.00581704	0.00473474	UP	417.227	417.225	417.229	23.7212	23.7063	23.733	35538	[2212][M]+	[2M+H]+ 208.109	37	M417T24	43056.8	61677.9	11916.6	48081.3	25633.3	38395.7	65029.1	49146.5	80886.3	14698	57458.7	29859.2	79341	36472.7	47950.5	62874.1	77156.7	24951.8	55982.1	76479.8	129304	114579	76246.4	67082.9	98049.4	183465	80942.4	71325.9	70456.9	28220.2	30	15
13137	1.76386	0.818738	3.4152	0.00262391	0.00259472	UP	345.17	345.168	345.171	15.679	15.6651	15.6831	1426			29	M345T16_2	1316.63	2658.56	1331.16	2203.93	1314.91	2330.36	2570.4	1016.79	2353.82	1550.08	2981.21	1056.14	2410.75	544.859	1901.34	1815.12	2484.39	2070.13	2532.73	2387.09	4169.21	3732.59	3362.37	3263.48	7375.02	3795.71	2941.64	2156.87	4489.58	2002.5	30	15
11259	1.76354	0.818476	3.7825	0.00139922	0.00161422	UP	192.087	192.086	192.087	0.817858	0.8004	0.831117	4926			5	M192T1_6	4580.14	4592.05	3093.49	5696.98	3724.58	3605.76	2890.5	4907.9	6310.52	4332.03	3160.95	4325.13	6879.3	5056.59	3362.3	9552.28	6564.49	8129.2	6213.77	10481.1	5137.52	6375.74	5382.72	7653.87	5348.34	15880.8	12358.7	4115.72	9527.25	4586.19	30	15
11315	1.75985	0.815457	3.89079	0.00142566	0.00163696	UP	629.374	629.372	629.377	31.1466	31.1193	31.1593	2745	[4522][M]+		436	M629T31_1	3619.63	3037.83	3338.5	3312.76	2584.69	2633.04	3415	3096	2174.82	2525.5	2941.92	3504.12	2744.65	3740.79	2814.99	10455.7	3896.19	3824.98	3783.45	3426.26	3340.93	3266.66	9316.34	7881.76	6465.84	5716.64	5153.6	4579.88	4570.23	4367.25	30	15
26265	1.75931	-0.815009	-1.95401	0.0684068	0.0338569	DOWN	666.328	666.327	666.33	11.1596	10.9284	11.3588	12836	[4970][M]+	[M+Na+NaCOOH]+ 575.35	66	M666T11	16935.9	12845.4	26205.3	31423.4	20616.2	43222.3	731.544	4162	3625.29	12340.3	7764.4	20109.1	8252.18	2313.86	7731.43	4752.56	6122.53	13694.2	6234.75	10979.2	4920.06	12401.5	10088.3	3329.55	11836.6	6370.73	10143.5	7500.23	10177.4	5519.67	30	15
9013	1.75564	0.811997	4.12332	0.000574131	0.000828331	UP	636.172	636.17	636.173	20.2038	20.1752	20.2352	2506	[4594][M]+		249	M636T20	2888	2655.5	7099.47	3307.22	3611.74	3437.08	3742.5	3854.61	3046	2904.73	3798.24	3413.37	4090.7	3965.9	4653.1	4923.97	7170.56	6367.62	5201.93	4604.21	4504.79	5378.93	12705.6	5476.36	6897.27	7497.75	5658.05	11718.7	5138.39	5893.7	30	15
19411	1.75529	0.811706	2.67648	0.0139691	0.00935438	UP	286.056	286.053	286.056	0.937667	0.817717	1.19163	25988	[843][M]+		16	M286T1_3	20962.4	16144.1	12788.2	10851	7701.18	16166.3	12766.6	15735.1	8906.12	12880.1	11034.6	19274.6	7640.35	7854.76	37200.3	47571	25159	54627.7	26791.7	46313	19648.9	26738.5	7450.56	14433.4	15569.4	28584.9	10942.8	16869.8	25799.5	15986.8	30	15
19011	1.75481	0.811315	2.77888	0.0126069	0.00862356	UP	424.264	424.261	424.266	26.6092	26.2748	26.6702	2198			868	M424T27_1	1854.37	1354	1536.06	1235.58	1793.25	1652.5	839.862	1284.83	3326.74	1468.67	1984.19	2934.38	2193.75	2339.39	1898.66	4648.19	2793.49	1416.33	1118.48	3126.59	1846.34	1833.83	7401.86	3927.6	5554.92	3663.73	3408.82	4844.3	2203.67	813.5	30	15
5480	1.75444	0.811009	4.81061	7.90742e-05	0.000187436	UP	210.037	210.037	210.043	0.96245	0.806067	1.16593	30208	[352][M]+		16	M210T1_4	29370.1	23910.2	35735.7	23154.7	19595.3	22981.8	16682.6	18860	22223.8	31437.3	42875.6	16959.6	17222.5	23179.7	22475.7	20432.6	52234.4	49490.9	46614	56073.6	42294.4	75315	38164.3	34325.3	36166.9	32130.7	32000.3	36910.4	43542.7	47595	30	15
20105	1.75414	0.810765	2.67862	0.0164087	0.0106118	UP	122.06	122.057	122.06	13.7258	13.6845	13.8976	3187			59	M122T14	3457.4	3421.78	2790.18	2904.31	2548.74	2634.95	3036.06	2831.45	4622.12	1595	2570.34	1872.74	3605.4	1431.5	3379.88	2588.98	3753	3465.98	5163.27	2452.5	5547.81	10318	3271.29	3232.46	12626.9	5818.78	3988.46	3765.52	6956.45	1955.67	30	15
10006	1.75346	-0.810208	-3.98008	0.000857516	0.00111366	DOWN	239.237	239.235	239.238	26.8768	26.8632	26.9357	37187	[525][M]+	[M+H-H20]+ 256.245	113	M239T27_3	80102.8	46127.5	72205.6	65875.8	78276.7	76548.8	96611.3	63052	59752.5	30430.5	71163.3	142922	107357	93659.1	31365.6	40966.4	24318.5	36290	46337	30242	41014	26085.8	61891.2	38591.4	43272.4	66162	41383.3	47167.1	48632	43788.4	30	15
17453	1.75327	0.81005	3.03647	0.00850772	0.00633812	UP	852.251	852.249	852.253	31.5011	31.4927	31.518	8499	[6663][M]+		524	M852T32	7939.35	8602.3	6679.5	6707.75	6665.3	7625.34	6957.5	7693.8	9467	6483.51	9004.12	8979.42	10162.3	8292.77	7158.15	36960.8	10080.6	11364.7	7776.18	10290.8	7923.82	9069.68	21403.4	15683.3	17847.6	15877.9	12717.4	11468.8	8926.2	10227.9	30	15
15408	1.75269	-0.809571	-3.05352	0.00496106	0.00418536	DOWN	360.257	360.255	360.266	6.50945	6.41625	6.58985	3147		[3M+2Na+K-H]2+ 212.189	258	M360T7_8	1630.68	15313	17320.1	6274.02	6553.58	11940.8	6480.64	9091.65	8825.61	11222.5	10332.4	7308.44	9090.99	11044	13780.8	502.335	6786.92	9733.9	8357.19	8553.76	8907.09	7711.2	563.4	627.962	733.047	3916.8	5326.51	9464.49	4352.25	7883.02	30	15
24939	1.75238	0.809314	2.13145	0.0504413	0.0262841	UP	268.983	268.981	268.985	38.4465	38.4135	38.685	8461			135	M269T38_2	12029.2	22694.4	17982.9	9571.13	19474.4	19075.1	21305.5	15464.4	18168	21481.3	16088.1	19922.6	16781.1	20340.7	21852.2	108113	15805.7	20985.5	15366	21508.4	9099.36	24488	57332.4	33491.1	48419	28385.3	24319.7	29396.6	22627.4	17713.8	30	15
13666	1.7511	-0.808263	-3.25759	0.00308856	0.00293481	DOWN	239.112	239.1	239.113	0.904217	0.87575	1.19362	4656		[M+H-C5H8O4]+ 370.146	78	M239T1_7	8453.46	7178.26	7365.37	8644.14	2641.77	10981.7	1744.56	7071.35	10337.8	5185.56	3854.63	7844.68	10290.9	11969.3	8970.89	3068.81	3768.19	1964.93	1625.62	5201.4	5138.22	5629	10691	5334.86	5765.92	1574.29	1833.72	4824.69	4624.27	3219.96	30	15
2007	1.75064	0.80788	6.87441	1.44374e-06	9.33647e-06	UP	164.128	164.127	164.129	38.2582	38.2448	38.2853	1300			401	M164T38_2	4810.36	4208	4153.03	4534.54	4531.25	3518.12	3168	3766.01	4447.33	3361.3	4082.4	2843.73	2976.94	3243.32	3307.58	7978.28	5551.15	5608.78	6294.7	4335.93	5050.76	4107.13	8492.05	7974.55	7675.14	8544.74	7887.49	7268.68	6642.7	6290.05	30	15
4060	1.74939	0.806854	5.74819	2.4192e-05	7.73737e-05	UP	529.273	529.271	529.274	28.9884	28.9753	28.9977	19630	[3374][M]+		8	M529T29_1	25662.1	31110.7	22414.9	25024.4	23449.8	25984.4	19810.3	22210.9	28154.5	24542	24449.9	16317.1	19447.4	21853.3	21423.2	64786.3	35715.3	31157.4	31366.6	29281.9	28458	29041.5	54770.8	55435.1	50831.8	46700.7	38860.6	36158.5	40764.9	42202.7	30	15
12550	1.74846	-0.806088	-3.59058	0.00215764	0.00223324	DOWN	341.305	341.303	341.307	28.4028	28.3687	28.4128	37523	[1399][M]+	[M+H-H20]+ 358.309	139	M341T28_2	68623.7	36024	68015.4	52156.8	79186.4	78386.9	81591.5	56217.1	54983	20963	67119.5	127811	106079	100011	23608.8	37988.4	23230.3	33041.1	49361.2	27570.5	36766.5	24158.8	51886.6	31497.3	39297.1	61440.2	40580	36974.5	49128.2	40893.2	30	15
6198	1.74628	0.804284	4.46676	0.000129897	0.000272358	UP	146.096	146.096	146.097	9.37807	9.28772	9.47783	1195		[M+Na]+ 123.11 [M+2H]2+ 290.178	365	M146T9	554.765	1971.19	963.848	1178.31	786.854	2290.16	916.893	874.281	2269.52	1712.99	821.969	1000.17	1160.24	2760.01	2579.5	1893.62	3627.71	3045.05	2763.01	2469.07	2685.89	3336.66	2544.59	1743.25	2557.07	2907.56	1353.5	2615.72	2339.24	2258	30	15
19702	1.74301	0.801585	2.62505	0.0149517	0.00986886	UP	314.081	314.07	314.082	0.686792	0.660683	0.954367	1897			683	M314T1_6	1141.63	3631	1206.51	1000.29	798.958	1073.35	955.407	1162.05	864.069	810.972	1011.01	901.299	800.64	1466.56	1090.18	4600.85	1266.58	1318.2	1355.2	1536.5	1462.74	1238.48	3790.68	3643.27	2661.31	2428.89	1739.48	1842.22	1233.35	1106.47	30	15
3945	1.74256	-0.801211	-6.03172	2.13972e-05	7.05197e-05	DOWN	253.216	253.216	253.217	0.0832667	0.0797667	0.0914167	8243			19	M253T0_7	24146.4	23094.2	23904.2	23121.3	21575.1	14175	15373.7	16567.6	15203.2	16580.6	14984.5	12311.1	12171.3	12377.1	12661.1	8787.07	10689.7	10274.4	10478.5	10484.5	10368.3	10465.9	10192.8	10994.6	10952.5	10344.6	8268.41	8607.63	8503.56	8786.5	30	15
13147	1.74249	-0.801154	-3.57357	0.00263369	0.00260216	DOWN	607.419	607.416	607.42	29.5308	29.5068	29.553	3322		[M+K+NH3]+ 551.429	32	M607T30_1	3386.01	4215.61	4292.62	3364.11	2902	3673	4872.84	3317.52	4085	2094.5	2218.53	7329.15	7521.16	1313.12	2972	2616.25	2053.05	1731.34	2402.82	1346.86	1856.2	1840.08	2643.3	1765.52	2271.24	2608.73	2516.08	2290.16	2516.34	2573.5	30	15
77	1.7424	-0.80108	-11.6771	5.81313e-12	9.36977e-10	DOWN	173.132	173.132	173.132	0.0832667	0.0797667	0.0914167	3707			19	M173T0_3	7803.13	8014.31	7425.53	7841.94	7207.2	8934.9	9355.67	10062.9	9240.94	9180.29	9874.39	10058.8	9302.57	9966.36	9346.85	3936.75	5850.99	5717.71	6405.45	5533.37	5682.07	5937.39	4647.22	4065.55	4080.14	4336.49	4994.8	4816.71	5057.61	5622.42	30	15
1307	1.73849	0.797831	6.93115	2.93968e-07	2.92138e-06	UP	97.0285	97.0284	97.0287	0.824383	0.692283	0.951917	50217	[23][M]+		5	M97T1_6	92106.7	83225.7	87463.1	81933.2	89224.8	131823	79697.8	97201.4	74018.5	101163	84314.3	51741.9	53265.3	117047	85689.2	148996	150086	137988	162843	134440	159226	158157	187215	199074	176895	136538	70675.8	149220	170556	135359	30	15
6645	1.73819	0.797586	4.33442	0.000175535	0.000343081	UP	195.065	195.061	195.066	0.936267	0.725017	0.96255	17571	[282][M]+		16	M195T1_7	10341.1	9618.99	8484.06	15118.6	17896.2	13311.9	4926.62	14641.6	15645	23646.6	22325.6	4525.71	14029.5	16790.7	25451.8	20168.4	22377.8	21614.9	22610.1	20505.7	35844.8	27951.8	27311	34115.4	32894.7	17600.9	13226.8	37420.5	22725.5	20391.3	30	15
10256	1.73769	0.797172	3.83962	0.000956039	0.00121083	UP	600.347	600.344	600.348	29.2543	29.244	29.283	2329	[4177][M]+	[M+H]+ 599.338	76	M600T29_2	1154.3	869.979	3722.76	2159.82	2147.79	2198.49	1947.24	2392.81	1834.5	1130.01	1817.8	1696.39	2201.66	1874.9	1936.37	3313.59	3350.28	2521.2	2650.81	2489.14	2795.07	2306.34	6995.82	2436.05	2901.96	4000.27	3479.79	5468.1	3122.08	2709.92	30	15
11691	1.73546	0.795322	3.77282	0.00160994	0.00179037	UP	522.561	522.56	522.562	0.0832417	0.0797667	0.0914167	4733	[3301][M]+		19	M523T0_2	5451.38	5610.1	5593.48	4864	5161.16	3557.83	3488.7	3529.62	3235.46	3156.37	3324.33	4270.02	4084.64	4094.48	3916.84	10988.5	4953.5	4742.33	4437.59	4361.12	5010.56	4408.9	11418.6	12223.1	11314.1	10941.9	6627.79	6399.59	5802.14	6291.92	30	15
11677	1.73539	-0.795258	-3.7161	0.00160345	0.00178505	DOWN	359.315	359.311	359.317	28.4042	28.2772	28.652	86119		[M+H]+ 358.309	139	M359T28_4	168308	100844	177348	127755	198098	197875	203951	144129	147150	56469.7	170612	313688	265866	251688	63006.3	98657.1	58180	85537.2	124463	70349.3	96168	61774	134552	80732.6	100301	154421	107143	95135.9	120065	103130	30	15
19271	1.73538	0.795255	2.72403	0.0134531	0.00907871	UP	732.302	732.299	732.304	15.6825	15.6651	15.6831	3808	[5723][M]+	[M+K]+ 693.336	29	M732T16	2664.91	6096.36	2461.54	4725.34	2958.41	4378.87	4666.33	2250.08	5417.59	3101.25	5706.04	1850.66	5017.22	989.617	3538.15	3013.48	5236.41	3676.85	5086	3811.44	8967.45	7965.14	6433.83	5116.97	16915.7	7518.56	5355.56	4036.83	10064.1	3674.87	30	15
16987	1.73478	-0.79475	-2.99073	0.00762029	0.00583182	DOWN	550.387	550.385	550.389	25.2738	25.2415	25.3245	4213	[3613][M]+	[M+H+NH3]+ 532.357 [M+H]+ 549.38	511	M550T25_4	15281.9	23119.1	5554.64	10188.2	5404.14	22049.3	17547	18277.7	23447.6	5272.27	17168.3	6012.51	7127.56	24706.1	13970	2487.23	6321.52	11128.8	9619.96	10648.5	6250.68	9254.8	6047.45	8475.61	10158.3	14245.2	6567.09	9810.32	9046.88	3945.66	30	15
9739	1.73403	-0.79413	-4.07049	0.000768146	0.00102548	DOWN	301.141	301.141	301.141	0.0747333	0.0652	0.334817	17650		[M+Na+K-H]+ 240.203	413	M301T0_2	24482.7	25332.5	12607.6	24556	11291.1	26009.5	37351.4	43904.8	40722.3	25685.1	46276.3	44343.7	47246.7	44653.5	48911.8	18579.6	15130.1	15828.6	16213.6	17603.5	16616.1	17286.3	26399.6	25153.5	27768.9	25888.7	16503.4	17119.3	17396.1	16804.3	30	15
16038	1.7334	0.793604	3.08675	0.00591753	0.00479748	UP	569.239	569.237	569.24	15.6747	15.6651	15.6831	128554	[3809][M]+	[M+H]+ 568.234	29	M569T16_1	117714	238066	99177.4	202390	114278	184024	194642	95542.4	213128	132810	235867	87399.3	200330	50817.3	160666	132970	210660	161011	220512	165465	359602	323578	287463	232248	627956	321975	233760	177767	420594	157802	30	15
6606	1.73325	-0.793481	-4.38737	0.000171753	0.000337565	DOWN	301.047	301.047	301.048	12.372	12.2849	12.4015	14944	[962][M]+	[M+Na]+ 278.058	40	M301T12_2	39279.8	58091.8	43142.7	51007.1	33994.4	32453.8	50313.5	20290.3	53239.2	23488.9	25045.5	47307.1	57825	54588.5	41748.6	42091.5	46946.7	19197.7	21716.5	26803.8	20644.9	21394.4	20504.9	18995	18065.1	15188.2	19196.5	18095.7	21436.7	34248.6	30	15
14819	1.73213	0.792544	3.17136	0.00420934	0.00369363	UP	530.151	530.151	530.155	0.901217	0.776	0.921517	3897		[M+H+HCOOH]+ 483.131	78	M530T1_1	3187.91	8087.29	3569.12	5400.75	3104.08	5260.62	1696.46	2290.03	2909.94	4769.02	2581.79	2666.94	5506.93	1384.26	4189.03	7189.82	4703.64	2896.19	3719.69	9501.07	10404.9	9634.87	7176.56	4871.9	9524.74	9937.91	2341.1	2610.23	7050.33	6482.59	30	15
14481	1.72885	0.789815	3.2187	0.00385693	0.00346084	UP	892.292	892.29	892.295	15.6747	15.6651	15.6831	2353	[6878][M]+	[M+K]+ 853.33	29	M892T16_1	2235.96	4969.7	1864.65	4229.32	2225.68	3924.66	4304.85	1798.63	4972.96	2943.47	5394.92	1554.19	4484.58	778.208	3664.39	2881.07	4514.58	3407.79	4786.46	3431.24	7303.99	6646.96	6728.74	4938.4	12171.4	7181.36	5292.94	3643.72	8639.66	3743.98	30	15
16516	1.72814	-0.789223	-3.00528	0.00675848	0.0053193	DOWN	495.236	495.235	495.237	9.9421	9.92795	10.221	3877	[3024][M]+		705	M495T10_1	2913.53	11141.7	4768.2	10020.2	4126.24	4474.69	6817.11	7549.51	5220.31	1789.36	5302.46	1171.01	7435.9	6211.03	6270.41	1301.6	3174.94	2010.01	4008.23	2777.44	3717.36	3686.35	2477.45	2003.2	6731.94	2131.98	3248.81	5580.41	3667.93	2790.58	30	15
2236	1.72506	-0.786643	-6.20768	2.17025e-06	1.25883e-05	DOWN	721.624	721.622	721.626	27.4605	27.4522	27.4608	2904	[5619][M]+	[M+H]+ 720.617	21	M722T27_2	9610.8	9418.5	9458.81	13497.4	7858.89	8758.99	10020.2	8194.28	6666.5	5042.29	7075.92	9046.9	8899.67	7815.49	7285.39	4129.84	5658.53	6411.15	6442.26	5002.18	6005.22	6870.27	3838.89	3135.92	3992.64	4715.24	3092.65	4878.97	4534	5869.5	30	15
10747	1.71676	-0.779688	-3.61947	0.00115699	0.00139921	DOWN	509.348	509.339	509.353	28.0698	27.6192	28.4957	1136	[3163][M]+	[M+H]+ 508.34	54	M509T28_2	2107.17	2545	2601	2192.38	2323.72	3230.5	1354.5	2365.29	2704.91	1222.5	2387.33	3385.76	3602.49	1068.37	1790.97	1560.96	1206.01	1560.73	650.09	530	1076.18	1002.5	3068.23	677.5	2437.91	2107.97	1576	1021	832.5	1010.88	30	15
17342	1.71264	0.776218	2.90636	0.00829871	0.00622109	UP	548.277	548.274	548.281	24.5297	24.5177	24.5443	1678			347	M548T25_3	1722	3695.65	2051.65	2446.97	1026.28	2074.26	2346.88	935.5	3278.18	828	2497.84	644.607	3426.53	2038.63	2341.4	3071.72	4511.51	1461.75	2716.88	3057.62	3485.97	5505.83	2027.87	2021.67	5226.96	7127.12	1909.97	6329.63	2709.72	2534.39	30	15
29793	1.71069	-0.774577	-1.52693	0.140875	0.0614941	DOWN	247	246.997	247.001	8.85598	8.54652	8.8762	6393			765	M247T9_2	2619.55	3378.5	4923.78	7727.86	2959.14	2651.31	5304.42	2038.24	1967.68	2518.7	2113.22	18571.2	13662.5	13485.5	2336.7	9460.22	6367.85	2121.73	1729.8	1147.03	764.907	2983.87	537.225	927.296	9808.41	3256.55	4899.78	1638.72	1582.16	3197.61	30	15
16129	1.71024	0.7742	3.06907	0.00606994	0.00489239	UP	794.317	794.315	794.319	15.6744	15.4491	15.6831	14874	[6283][M]+		29	M794T16	11938.8	26791.8	10782.1	21938.2	12388.1	20161.2	21110.2	10402.6	23441.5	14741.5	25915.2	9061.42	21818.3	6838.65	17850.9	14105.3	27666	17958.3	23697.1	17714.9	39664.7	35044.3	30301	23779.9	66853.7	34431.8	25007.8	18755	44738.3	16702.3	30	15
11564	1.71014	0.774118	3.78171	0.00154437	0.00173645	UP	229.032	229.031	229.034	0.9514	0.928983	1.13185	9368	[458][M]+		16	M229T1_2	8650.04	8873.28	6094.38	8293.72	7471.1	4435.99	7091.44	8438.94	7877.96	11752.5	6895.55	8727.64	7022.57	9897.76	7265.2	8755.51	11428.6	26581.1	21698.5	14411.8	18875.8	15808.9	6057.82	11539.9	9040.28	9786.4	12339.5	10083.2	16412.9	10324.6	30	15
221	1.70996	-0.77396	-10.4534	3.25575e-10	1.89626e-08	DOWN	226.18	226.18	226.18	0.0832667	0.0797667	0.0914167	37048	[446][M]+		19	M226T0_1	75398.4	76532.3	78143.1	78779.9	76190.2	98346.2	98479.1	100380	94227.6	97190.5	100731	106369	106808	103857	104687	43291.5	63529.6	61414.8	62774.6	62511.4	60676.4	60632.3	45520.8	49198.1	44347.9	45124.6	53051.9	53833.5	54612.5	55944.8	30	15
22411	1.70921	0.773328	2.42651	0.0286642	0.0166171	UP	627.217	627.214	627.219	30.8646	30.8407	30.8843	2147			426	M627T31_2	1307	1296.5	1339.5	1322.79	1054.34	1053.25	1345	1696.5	1542.58	1087.5	1495.48	1596.16	1810.5	1683.56	1296.09	5388.68	1382.62	1642.98	937.615	1947.5	1299.88	1657.01	2366.13	2520.87	3632.35	6322.01	1890.93	1698.58	1955	1126	30	15
2765	1.70856	-0.772777	-6.47461	5.22477e-06	2.45222e-05	DOWN	179.179	179.179	179.18	0.0832833	0.0733833	0.09185	1283			19	M179T0_6	3784.05	3685.34	3556.1	3514.47	3770.02	2355.73	2300.09	2937.43	2717.02	2828.62	2136.24	2148.23	2381.44	2093.53	2193.39	1334.66	1742.49	1930.7	1943.02	1741.94	2019.73	1922.42	1642.64	1550.55	1231.96	1612.41	1523.37	1603.85	1473.74	1543.81	30	15
13046	1.70469	-0.769508	-3.33448	0.00253875	0.00252944	DOWN	591.387	591.385	591.389	29.312	29.0393	29.335	60034	[4083][M]+	[M+Na+CF3COOH]+ 434.392	204	M591T29_2	76324.3	63349.6	220059	119775	127400	106245	101414	45481.4	115777	171479	116666	80648.2	107475	99958	128243	72382.1	43273.3	81194.4	50451.9	38422.5	76523.5	66852.6	88199.2	42466.2	28565.8	52927.3	53049.4	165607	81623.2	44151.4	30	15
9244	1.7007	0.766133	3.9967	0.000630542	0.000887062	UP	386.342	386.34	386.345	31.2007	31.1872	31.216	2167			540	M386T31	1733.54	2523	2436.5	1346.42	2375.16	1379.62	2392.01	3442.57	1706.74	3642.5	3047	3504.17	2518.09	1482.22	2210.4	8103.02	3141.48	3470.39	3072.22	3589.98	2800.73	2652.57	4693.7	3484.19	5934.62	4062.81	3896.1	4843.05	4077.26	2960.95	30	15
2542	1.70043	0.765895	5.74736	3.71233e-06	1.89236e-05	UP	717.252	717.249	717.253	29.6478	29.6393	29.6992	1185	[5572][M]+	[M+Na+NaCOOH]+ 626.275	14	M717T30_4	1849	2329	1783.24	1916.87	2085.98	1824.64	1173.5	2488.82	2501.17	1673.54	2962.44	907.51	774.5	2326.64	1766.94	4651.6	3059.7	2166.1	2630.54	3259.84	2492.65	3061.22	3491.98	3890.55	4292.2	3327.25	3078.94	3005.62	2996.78	2825.51	30	15
30851	1.7004	0.765876	1.41146	0.172749	0.0728078	UP	512.337	512.336	512.341	11.7688	11.7296	11.9526	31053			108	M512T12	9600.34	11436.4	17841.5	4908.8	17300.9	9056.79	1795.6	22587.6	12926.9	18753.5	15674.1	3637.44	5975.88	53024.8	6343.29	2965.96	48158.7	11579.1	9859.91	15462.1	16381.2	21644.9	12352.4	14268.8	11341.8	21022.8	19524.2	101508	19034.9	33449	30	15
24297	1.699	0.764682	2.12897	0.0433224	0.0231857	UP	870.391	870.389	870.393	13.3578	13.3408	13.3715	75053	[6758][M]+	[M+H]+ 869.384	375	M870T13_2	22452.4	83972.1	170626	149434	45749.7	264053	14891	20504.7	13646.1	69108.8	42370.6	125781	25464.1	8745.62	16139.4	70991.1	178219	97812	169198	142282	95716.2	139849	72108.2	37455.5	166485	95770.2	214283	75891.2	86801.1	180054	30	15
22455	1.69726	0.763209	2.30227	0.0289665	0.0167568	UP	767.282	767.28	767.285	23.6462	23.6215	23.6587	2161	[6055][M]+	[M+K]+ 728.319	57	M767T24_3	1591.39	6035.64	2850.56	2322.36	1235	3935.41	1797.76	1145	8123.07	1000.5	7613.7	552.574	7759.78	1415.07	1808.51	4369.13	7270.07	943.854	4754.49	4657.93	6665.33	7816.17	3152.84	3244.82	7121.4	11306.3	3988.31	9744.73	4328.51	4118.13	30	15
18608	1.69453	0.760886	2.79373	0.0113989	0.00796383	UP	854.338	854.336	854.339	15.6754	15.6651	16.0377	1343012	[6675][M]+	[M+H]+ 853.33	29	M854T16_1	1.04869e+06	2.21152e+06	915848	1.9045e+06	1.09245e+06	1.8328e+06	1.87914e+06	860617	2.00606e+06	1.25248e+06	2.27276e+06	784714	1.84306e+06	451595	1.48653e+06	1.19116e+06	1.90982e+06	1.4837e+06	1.9968e+06	1.49635e+06	3.41226e+06	2.95963e+06	2.59075e+06	2.04545e+06	6.0781e+06	2.90459e+06	2.07378e+06	1.54549e+06	3.91829e+06	1.40707e+06	30	15
16919	1.69283	0.759435	2.96683	0.00748733	0.0057545	UP	240.102	240.101	240.103	15.6784	15.6651	15.6831	2961			29	M240T16	2316.29	5128.78	2161.31	4536.99	2510.28	4138.86	4208.42	1981.31	5092.48	2932.6	5133.14	2026.68	4652.91	944.676	4222.56	2895.22	4470.52	3484.95	4808.51	3897.81	7794.65	7057.78	6424.98	5199.04	13571.7	7032.26	4863.27	3690.89	9234.84	3579.13	30	15
5520	1.69084	0.757741	5.34338	8.13582e-05	0.000191603	UP	250.214	250.213	250.215	21.1747	21.157	21.1992	817		[M+Na]+ 227.225	470	M250T21	1985.5	1690.12	1797.39	1785.55	1462.93	1798.11	1645	1907.5	1995.49	1532.69	1745.82	1772.08	1937.58	1986.98	2011.72	3733.98	3021.35	2535.81	2464.09	1916.05	1769.22	1144.76	3733.21	4169.16	3784.28	3525.9	3569.44	3287.97	3347.36	3742.23	30	15
4655	1.689	0.756165	4.99002	4.10978e-05	0.000114672	UP	536.172	536.169	536.174	27.1558	27.143	27.201	3081	[3443][M]+		39	M536T27_2	3547	4127.98	2497	3713.73	2411	4847.3	2125.5	2045.94	4252.5	1812.46	2793.62	2418.5	2814.5	3445.25	3829.45	8582.18	5422.52	4721.07	3876.95	4308.5	3006.5	4753.13	6358	5394.98	5021.61	7058.57	3970.71	6306.99	5155.04	4908.5	30	15
6683	1.68599	0.753599	4.60778	0.000178575	0.00034747	UP	221.092	221.092	221.093	0.945217	0.928983	0.96255	7060	[416][M]+		16	M221T1_7	4891.6	5720.48	4633.51	8322.24	4891.04	7117	5220.45	4842.88	8782.75	5329.31	4016.37	5517.57	6904.16	7507.49	5684.01	9839.54	8049.57	14192	10310	11159.8	13856.1	9630.14	3622	8451.87	7666.02	10378.5	13123.7	7721.49	15327.6	7367.14	30	15
18715	1.68341	0.751388	2.88979	0.0117197	0.00813942	UP	821.411	821.409	821.414	32.7199	32.6958	32.7445	19334	[6490][M]+		95	M821T33	31350.1	32649.8	30529	30664.7	27018.9	27239.4	30467.3	29214	29577.4	29123	26776.6	25320.9	26438	29872.2	24464	102105	38686.2	8436.87	34358.3	33773.2	33988.2	31622.5	88040	77632.9	68264.3	61791.1	16972.4	37277.2	44224.6	47881.4	30	15
20459	1.68236	0.750485	2.51915	0.0178918	0.0113721	UP	314.108	314.108	314.11	0.8095	0.791983	0.822783	3049			5	M314T1_8	5807.59	1700.26	1743.98	3140	1757.37	1323.14	2815.62	3343.95	2022.69	1246.49	1035.21	1281.95	1498.36	6956.23	2138.09	2671.4	2805.48	5615.5	6393.36	3583.5	6088.08	3383.22	5272.75	6360.19	4805.22	7588.08	1387.37	1320.64	4668.77	1668	30	15
2978	1.68143	0.749689	6.05049	6.97367e-06	3.03827e-05	UP	555.26	555.259	555.261	7.55711	7.4969	7.56565	6081		[M+H-HCOOH]+ 600.258	10	M555T8_4	11251.7	17637.5	20054.3	13832	12140.7	15639.8	12550.5	12856.4	15326.8	14969.4	16176.1	10102.3	13491.4	12118.7	14999	24036.5	20807	18845.1	16899.7	17510.5	17681.4	17800.6	34715.3	30965.3	30385.1	26491.2	27779	27284.5	24255	22935.2	30	15
24225	1.67773	0.746515	2.17985	0.042702	0.0229113	UP	204.123	204.12	204.123	0.937483	0.843183	0.954417	14602			16	M204T1_7	4991.04	6531.54	5245.23	4926.38	4242.12	6895.51	4095.82	4741.02	8605.39	4281.45	5885.94	13929.5	7094.39	5770.08	2885.82	6185.85	9215.25	3522.07	5385.25	31468.1	9065.09	11017.5	3679.76	10450.8	11019.8	6838.83	14935.9	12383.5	9864.46	6167.42	30	15
35435	1.67473	0.743926	0.923431	0.364027	0.133557	UP	453.334	453.333	453.342	30.8258	30.7087	31.1068	25127	[2610][M]+	[M+Na]+ 430.343	544	M453T31_1	2979.72	1803.4	3445.5	1831.15	1228.39	126042	9928.45	58935.5	5249.33	2908.5	4529.96	3398.53	2661.3	2422.04	3012.83	10611.2	26759.6	4730.49	24100.7	116037	35095.1	24337.7	17220.4	9777.02	7429.29	30528.1	20231.6	5431.18	13362.7	40166.3	30	15
10037	1.67386	-0.743183	-3.75485	0.000866888	0.00112282	DOWN	199.131	199.131	199.132	9.5775	9.1355	9.73597	2291			65	M199T10_2	18522	15440.8	9590.75	7806.59	14470.8	10009	9793.5	6081.39	8542.26	5384.77	8497.96	11791.5	12234.6	10762.2	11436.6	5495.97	8376.72	12077.2	9073.75	7172.54	5059.58	11792.2	4378.03	4480.35	4360.2	4647.85	3636.98	5563.64	4520.46	5169.6	30	15
25632	1.67145	0.741103	2.00621	0.0590232	0.029935	UP	389.196	389.194	389.197	8.58622	8.21697	8.59967	9674	[1910][M]+		83	M389T9_2	10236.6	5544	3317.17	7309.13	2925.34	7537.23	2829.27	4535.03	9520.51	1748.78	3697.14	4575.31	2582.58	3918.16	3400.79	5764.72	6145.27	3132.05	5214.15	8306.58	5603.26	5485.95	2125.36	3894.16	11848.3	15501.5	10461.5	6915.18	7649.28	25100.4	30	15
23723	1.66929	0.739235	2.1793	0.0379217	0.0207846	UP	162.112	162.112	162.113	0.8339	0.817133	0.855683	171676	[154][M]+		5	M162T1_5	50748.9	121092	79565.1	188488	34098.1	203546	27919	47293.7	310292	28364.6	33896.3	218759	240281	76705.2	56425.7	221632	117032	301510	226423	310581	124979	108372	126179	141597	81615.9	442760	213243	142985	207998	100053	30	15
28429	1.66577	0.736185	1.66373	0.108347	0.0495565	UP	834.333	834.331	834.335	20.4733	20.457	20.4912	14499	[6571][M]+	[M+H+NH3]+ 816.299	116	M834T20	8329	16050	17270.5	6688.05	6202.56	16383.4	3513.81	6218.45	33734.7	3714.58	39307.3	1916.94	29862.6	2953.69	6145.13	24949.8	27656.2	3675.32	11561.5	22961.2	36550	10059.1	18815.1	10763.5	32245	69974.6	12131.6	28686.6	13602.6	6673.91	30	15
11055	1.66554	-0.735987	-3.6059	0.00130166	0.00152964	DOWN	423.199	423.198	423.201	8.68221	8.63997	8.69243	2287	[2270][M]+	[2M+Na]+ 200.105	224	M423T9	2124.77	3326.67	3314.97	3912.76	3427.84	3460.96	2353.13	3563.93	3756.75	2434.46	3202.1	1846.34	2369.51	2589.09	4791.56	1055.31	1174.14	2650.29	1502	1784.46	4655.29	1084.59	2699.07	1566.46	623.994	531.06	2338.1	2689.98	1219.43	2329.68	30	15
17166	1.66424	-0.734865	-2.85911	0.00795472	0.00602545	DOWN	527.298	527.297	527.3	18.6702	18.6493	18.7072	2838	[3352][M]+	[M+H]+ 526.289	382	M527T19_2	7137.13	6290.49	4798.08	7514.5	4721.55	4172.25	10448.5	10342.8	12599.5	3475.41	5122.39	6680.2	7012	7139.07	9988.13	1391.64	3471.7	3021.03	9499.46	7302.88	9262.31	867.423	4497.79	1367.28	1009.55	4961.5	6978.67	3065.1	3961.45	3901.38	30	15
12087	1.66339	-0.734131	-3.47146	0.0018515	0.00199103	DOWN	608.24	608.239	608.241	0.8095	0.791983	0.822783	5575	[4251][M]+		5	M608T1_3	6267.75	9101	10391.4	7880.06	11242	9786.21	5722.48	4711.33	10213.9	8924.85	8640.82	2791.35	4163.35	3958.9	9495.33	3803.11	4582.41	5706.41	7953.27	3890.77	7141.76	3766.89	3058.05	7107.26	4316.98	1833.7	1711.34	4786.05	2090.69	6359.43	30	15
21883	1.66008	0.731255	2.39325	0.0252085	0.0149763	UP	176.092	176.091	176.103	0.832583	0.801367	0.847483	72706			5	M176T1_5	38622.1	37645.1	26761.6	84127.7	20372.7	48633.9	110382	28686.3	55660	25054.9	18847.3	43416.3	61197.7	47060	30621.2	91008.5	60664.2	86886	68467.1	126288	48763.2	45969.7	33195.5	55515.3	46440.7	195890	75168.5	40789.9	85081.4	63895.3	30	15
6692	1.65717	0.728718	4.31949	0.000179595	0.000348968	UP	684.32	684.315	684.321	28.7639	28.7345	28.7807	1970	[5192][M]+	[M+Na]+ 661.328	198	M684T29_5	1078.5	2643.38	936.5	1496.5	1283.16	1459.16	1141.5	1717.28	2967.42	1340.82	1928.81	1640.17	530.112	1240.12	2764.39	2709	2290.21	2691.97	2503.24	2756.11	3791	2626.82	2972.09	1664.65	1793	2961.23	2264.95	3971.81	3023	2031	30	15
16115	1.65476	-0.726622	-3.00584	0.00604233	0.00487528	DOWN	515.318	515.309	515.322	28.7718	28.5617	28.792	2740	[3235][M]+		389	M515T29_3	12287.5	10390.3	6195.01	13743.6	8923.87	12077.4	14384.5	15551.4	17094.1	5077.81	18400.7	16101.2	26605.6	22910.6	8905.62	11766.7	12153.3	5663.6	2606.97	12546.1	7174.32	11654.2	7762.92	5752.57	6930.69	11146.7	11691.8	13374.9	718.5	5147.11	30	15
188	1.65452	-0.726412	-9.87957	2.18162e-10	1.49068e-08	DOWN	208.17	208.169	208.17	0.0832417	0.0797667	0.0914167	5955			19	M208T0_3	12370.4	12832.7	11782.7	11703.7	11669	15071.6	14935.9	15239.5	15563.1	15202.4	15838.6	15960.6	16072	15592.5	16030.3	6355.64	10411.5	9848	9968.41	9990.39	9436.47	9887.88	6723.54	7044.04	7024.12	7471.45	8956.88	8767.5	9135.77	9448.21	30	15
2009	1.65305	-0.725128	-6.12451	1.44776e-06	9.35497e-06	DOWN	865.609	865.606	865.611	29.0052	28.9837	29.0145	4498	[6738][M]+	[M+K+NH3]+ 809.621 [M+Na+NH3]+ 825.594 [M+H+NH3]+ 847.576	8	M866T29_2	7585.65	9228.5	6175	7295.56	7862.27	6843	9825	8042.05	6815.5	3980.5	7600.67	8032.58	8381.21	7771	5818.61	7348.17	4767.01	4566.63	5975.31	4898.28	2775.42	5353.69	3212.33	3313.5	4752.49	5046	3418.58	3334.89	4336.11	4205.83	30	15
16670	1.65094	0.723288	2.92593	0.00704262	0.00549104	UP	686.249	686.246	686.251	0.826558	0.80875	0.84675	8580	[5216][M]+		5	M686T1_2	8506.25	5114.93	3174.44	6680.02	4300.53	6228.68	7677.6	7554.73	5522.64	3822.86	2425.31	994.655	1763.52	10946.9	4244.68	15248.8	6071.39	13461.6	10109.3	7747.46	8694.54	11175.4	8416.09	6828.9	7859.48	8001.81	1833.17	14084.1	5634.94	5187.59	30	15
6593	1.6501	0.722553	4.37507	0.000169974	0.000334948	UP	307.955	307.952	307.958	0.712483	0.694233	0.759783	2774			63	M308T1_3	3266.23	2179.01	5444.37	2868.22	3555.08	4593.45	2436.36	2680.68	3469.62	2366.08	2981.17	4331.22	2068.95	1530.16	2041.87	6773.02	5160.83	3436.17	3676.5	3736.32	3403.33	4060.92	6123.03	4261.19	7982.88	6492.04	5932.66	5498.82	4735.66	4321.75	30	15
20342	1.64879	-0.72141	-2.5682	0.0174472	0.0111468	DOWN	579.274	579.272	579.276	17.9939	17.957	18.0302	1315	[3937][M]+	[M+H]+ 578.268 [M+H-C2H4]+ 606.305	222	M579T18	1457.14	3230.8	1519.53	2015.6	2742.81	1519.03	1625	1221.62	5420.5	2258	2095.43	3473.34	5146.55	5188.36	3097.87	1529.18	3671.89	486.972	2147.57	2328.69	2842.37	2082.47	1326.21	1635.83	1658.87	1031.47	1092.82	754.506	1648.35	1243	30	15
20693	1.64767	-0.720427	-2.49746	0.0190101	0.0119392	DOWN	612.317	612.316	612.318	8.61627	8.59235	8.6256	22687	[4313][M]+	[M+H]+ 611.31	472	M612T9_4	56503.2	26850.7	18338.9	27205.3	16422.8	31833.8	17778.3	8348.48	29348.2	19818.7	40444.2	11439.3	17228.8	30082.9	32345.6	9459.89	16852.6	14637.1	7800.3	12921.1	6609.16	30971.2	6449.05	6963.06	27889.2	20084.3	35434	9192.74	21520.6	6265.53	30	15
8617	1.64512	0.718194	4.36348	0.000489237	0.000736909	UP	104.107	104.106	104.108	38.2107	38.1608	38.2397	5002			743	M104T38_2	25268.5	21385	20856.1	25794.2	25114.7	20589.1	20589.5	14036.5	26375.8	21033	25182.4	24075	21495.9	25394.7	25746.3	70518	36004.2	30683.6	33302.5	26578.3	29588.4	30508.5	53502.8	48925	42994.2	41097.4	35421.2	35623.5	31587.3	17837.4	30	15
7525	1.63828	0.712179	4.56447	0.000292178	0.000504184	UP	454.426	454.425	454.427	0.0832417	0.0797667	0.0914167	2702			19	M454T0_3	3436.12	3243.44	3303.13	2954.21	3065.06	2273.91	2358.88	2526.13	2552.59	2869.3	1912.5	2593.03	2643.36	2595.33	2324.56	5871.12	3256.57	3391.52	2939.67	3368.38	3145.64	3287.78	6245.74	6288.48	6395.7	6667.48	4139.93	3986.07	4014.51	3599.89	30	15
15811	1.63589	0.710076	3.18455	0.00556772	0.00457719	UP	201.074	201.072	201.074	0.953583	0.725767	1.26475	10628			16	M201T1_9	5123.73	5927	6838.35	7821.43	5725.89	5644.17	7016.77	5719.15	10712.9	9246.18	8197.68	9031.12	6034.08	7862.19	6607.69	29804.5	11613	7649.87	7789.08	9379.3	9973.3	7741.45	12417.9	13149.6	9855.84	11008.6	11802.6	10629.3	12674.3	10383.3	30	15
5988	1.63433	-0.708701	-4.55946	0.000114159	0.000247562	DOWN	659.324	659.322	659.326	27.9697	27.9282	27.9848	2220	[4885][M]+	[M+Na]+ 636.335	411	M659T28_4	2514.52	3854.5	3033.23	2723.37	2794.5	2562.18	3553.5	3077.73	3028	3054	3087.6	3567.66	5935.91	2257.49	3754.49	1818.53	1726	2117.19	2593.25	2402.8	3760.32	2185.5	1637.58	1140.34	1575.93	1778.94	1442.5	2242.98	1652.16	1784.45	30	15
29367	1.6332	0.707701	1.55734	0.130625	0.0578087	UP	609.233	609.232	609.235	12.555	12.3467	12.5987	17042	[4268][M]+	[M+K]+ 570.274	319	M609T13	15242.4	11559.5	16006.4	12829.1	5132.09	8175.47	3520.75	7133.9	62254.2	3541.36	36529.2	3273.4	13881	5465.96	6315.43	27413.3	15765.3	13191.6	27859.8	9741.59	36711.2	14062.8	9325.94	9481.2	58564.9	52231.5	10633.2	22115.5	12747.6	24531.6	30	15
9311	1.63009	0.704955	4.28518	0.000649432	0.000906555	UP	663.454	663.452	663.456	32.7199	32.6958	32.7445	49553	[4935][M]+	[M+H]+ 662.447	95	M663T33_1	84026.2	87088.4	86585.1	85073.4	75033.6	76356.2	94049.7	85299.3	81512.5	76123.7	82268.4	100391	100959	105409	85813.4	254809	105500	174519	103977	94843.8	87344.5	90729.8	194890	169141	156905	142449	197324	134731	111538	110182	30	15
1550	1.62958	-0.704503	-7.09282	5.88896e-07	4.90362e-06	DOWN	309.28	309.279	309.281	0.0832833	0.0797667	0.0914167	2538			19	M309T0_5	6927.71	6812.08	7329.46	7272.74	6637.81	4787.67	4814.69	5368.5	5036.55	5182.88	5264.34	4392.27	4527.84	4867.72	4915.59	2646.32	4149.28	4051.78	4177.08	3662.57	4087.94	4035.37	2984.98	3038.03	2881.18	2987.32	3287.91	3204.3	3325.64	3111.83	30	15
583	1.62844	-0.703486	-8.00317	1.19455e-08	2.66415e-07	DOWN	406.329	406.327	406.331	28.0616	27.8585	28.1035	774371	[2096][M]+	[M+Na]+ 383.341	54	M406T28_4	2.94618e+06	2.79116e+06	3.18742e+06	3.32827e+06	3.32303e+06	3.18842e+06	3.05955e+06	3.03065e+06	2.9896e+06	2.56915e+06	3.46166e+06	3.01544e+06	2.77984e+06	1.98392e+06	3.2342e+06	1.63107e+06	1.69439e+06	1.68358e+06	1.80228e+06	1.71494e+06	1.81295e+06	1.74124e+06	1.68033e+06	1.75928e+06	1.64681e+06	1.80678e+06	3.35176e+06	1.72728e+06	1.70284e+06	1.80989e+06	30	15
14510	1.62734	0.702514	3.32132	0.00388785	0.00348141	UP	650.125	650.12	650.127	28.7535	28.5787	28.764	1000		[M+K]+ 611.166	198	M650T29_3	665.712	988.523	534.5	752	869.669	781.727	616	907.262	1077.07	760.5	914.781	365.5	551.196	870.17	861.649	2599.71	816.212	867.883	756.5	1001.5	895	898.56	1971.78	1431.86	1891.7	1425.16	1022.05	936.669	1045.82	1180.44	30	15
19887	1.6272	-0.70239	-2.62497	0.0156437	0.0102248	DOWN	572.501	572.499	572.503	26.958	26.9403	27.002	3446	[3860][M]+	[M+Na]+ 549.512	27	M573T27_1	3844.4	5295.5	7212.62	3038.67	4898.65	5491	2455.03	3908.97	4556.5	2635.5	9433.46	1484.78	7055.84	1796.44	3197.32	624.279	2595.68	2615	1228.5	1722.5	3090.61	3435.36	3375.74	1747.88	3379.13	2181.34	4627.61	5089.5	2228.06	2806.59	30	15
9767	1.62644	-0.701718	-4.04273	0.000776427	0.00103377	DOWN	435.395	435.393	435.396	29.3135	29.2992	29.3437	2212	[2422][M]+	[M+H]+ 434.392	204	M435T29_5	2687.2	3033.5	4874.85	2541.13	2854	3067.38	3347.18	2965.5	2712.5	1757.9	3501.26	4375.28	5694.75	1632.01	2445.47	2355	1653	1569	2371.26	1289.5	1853	1425.85	2406.49	1991.97	2101.5	2668.87	1610.64	2063.93	1633.33	2205.33	30	15
7079	1.62535	-0.700746	-4.23683	0.000225998	0.000414977	DOWN	122.027	122.027	122.028	0.946667	0.7045	0.96255	2180			16	M122T1_3	2130.6	4940.15	3860.22	3897.06	2968.77	4105.82	2212.21	3540.57	2555.82	2964.91	5276.06	3078.78	3505.5	3920.98	2996.42	1496.73	1918.83	3047.55	2601.14	3425.61	1925.32	2020.43	958.5	3223.22	1703.42	1207.32	3428.29	1507.38	1978.92	1522.16	30	15
3051	1.62458	0.700063	5.9259	7.60929e-06	3.24032e-05	UP	182.19	182.19	182.191	0.0833417	0.0802	0.092	2963			19	M182T0_3	4512.01	4507	4427.38	4453.43	4468.53	2517.77	3245.98	3170	3328.64	3123.18	3218.8	3138.88	3345.84	3277.49	3726.61	6985.81	4662.71	4782.16	4558.08	4742.13	4397.89	4542.55	7129.12	7936.39	7724.02	7881.52	5331.78	5880.24	6259.76	5662.75	30	15
8746	1.62373	0.699312	3.9664	0.000513363	0.000762811	UP	965.429	965.428	965.432	22.0477	22.0205	22.2102	12590	[7160][M]+		221	M965T22	25012	30086.6	17373.7	19282.3	16635.6	24029.5	11325.8	20298.1	37387.9	16406.4	29392.3	16994.2	39399.6	17552.9	17043.9	24942.9	48262.9	21468.5	27197.7	34839.2	39612.3	36333.1	28398.2	32323.8	50979.5	61345.9	36079.5	45225.5	36336.6	25833.9	30	15
20982	1.62107	0.696948	2.5048	0.0203217	0.0125888	UP	417.227	417.218	417.229	15.6577	15.6144	15.7663	4589			29	M417T16_3	9046.06	6168.01	3473.47	6661.17	8584.34	10867.5	2775.81	7762.76	6942.8	3174.65	9238.77	3767.11	3229.66	2837.1	4665.98	2691.64	5152.93	8242.56	8039.55	14015.1	10420	20694.6	16400.2	8421.27	13508.2	9037.04	9231.28	2717.33	11323.5	4696.63	30	15
24030	1.6202	0.696173	2.15846	0.0406193	0.02198	UP	203.121	203.12	203.122	7.1727	7.13087	7.39857	3858			398	M203T7_2	3576.76	7978.15	4884.97	17547.1	4485.45	6382.97	5948.13	3353.3	5463.17	4311.76	4424.33	1052.38	3240.97	9688.82	7945.72	22329.1	14004.6	5942.41	6446.36	4125.16	4487.96	15638.9	10646	17449.4	8887.97	7617.81	4812.84	11952.7	6316.89	5620.15	30	15
9873	1.6192	-0.69528	-4.1118	0.000812412	0.00106955	DOWN	107.049	107.049	107.05	11.4877	11.4314	11.5124	4713		[M+2H]2+ 212.084	91	M107T11	8696.53	14858.9	15004.5	20575.6	12633.7	18210.6	8705.09	12012.6	8676.52	8076.83	10823.5	10215.9	8416.97	7145.94	8921.68	7753.57	8382.8	7470.58	8530.53	7591.36	7221.71	7609.4	7803.71	5427.2	6592.28	7401.8	4384.79	7032.09	6301.82	7323.83	30	15
23804	1.61469	-0.691256	-2.16898	0.0387306	0.0211444	DOWN	410.306	410.304	410.314	27.1061	27.088	27.1927	1922		[M+Na]+ 387.316	211	M410T27_5	8072.33	4211.49	2905.05	5333.68	3232.9	3043.25	5181	5069.93	2733	2188.42	9119.48	7216.28	9171.94	7359.99	2380.59	6712.9	1210.73	670.616	432.96	1745.55	2771.11	1762.51	5178.67	2547.15	6525.04	1936.98	3183.39	8378.39	4056.62	710.418	30	15
25621	1.61427	-0.690884	-1.98792	0.058892	0.0298788	DOWN	667.296	667.295	667.304	7.78831	7.77317	8.10818	7047	[4984][M]+		733	M667T8_1	3764.89	11605.5	19945.8	15602.5	14080.4	5717.75	1466.27	22651	15378.2	9260.41	7121.48	3260.3	9777.32	8233.83	3119.73	9536.23	8410.38	4763.19	2851.77	3604.19	6187.07	8531.9	2690.42	7633.74	4250.83	7054.83	4696.78	4226.34	1883.57	17210.2	30	15
21794	1.61385	-0.690504	-2.39568	0.0246864	0.0147214	DOWN	285.119	285.118	285.12	0.854017	0.725717	0.876783	4494		[M+H]+ 284.115	378	M285T1_9	6614.58	6974.02	5988.04	5208.16	4513.41	7761.9	9701.65	7344.95	4738.05	2994.6	8155.69	4622.95	4711.78	4965.51	10795.1	4219.94	2569.1	13037.2	10467.5	2011.28	2360.99	3372.65	2969.77	2147.29	2537.06	3017.25	2528.71	2188.73	2575.57	2918.5	30	15
11420	1.6127	0.689482	3.91287	0.00147961	0.00168269	UP	100.087	100.086	100.088	38.2479	38.2252	38.2677	9377			401	M100T38_7	26412.2	27277.8	25888.5	26635.3	29553.2	30428.2	26250.1	26402.7	25907.7	28252.9	26034.5	31621.1	25255.9	30900.3	26428.6	84254.7	36716.3	29597.1	35960.6	29119.1	33625.6	27470.1	65335.9	55304.9	62299.7	56868.4	37561.6	42310.4	37617.3	32406.3	30	15
5871	1.61131	0.68823	4.58923	0.000104749	0.000232022	UP	193.034	193.031	193.034	0.943233	0.793717	0.96255	302407	[266][M]+		16	M193T1_6	184209	300069	307550	406496	278458	411305	90344.2	286106	352926	450345	287645	426793	305528	44729.8	170826	526562	518042	415599	430621	384932	373835	306816	455879	482996	650963	545770	383071	464610	540656	453629	30	15
15634	1.61127	0.688195	3.05807	0.00528528	0.00439566	UP	429.219	429.216	429.221	26.6105	26.5878	26.6702	1372			815	M429T27_1	1597.19	1420.5	1178	1256	1790.98	1438.21	561.099	820.727	3581.72	2172.16	2182.25	2920.49	1806.78	2264.95	2621.24	2222.7	3096.92	1749.91	1615.48	2913.3	1875.62	2022.38	4483.97	3313.73	4769.8	3239.62	4214.71	4768.18	2924.17	1280.25	30	15
13355	1.61096	0.687921	3.44276	0.00280425	0.0027298	UP	571.256	571.253	571.257	27.4605	27.4522	27.4693	1897	[3836][M]+	[M+H-HCOOH]+ 616.254	21	M571T27_1	2190	2470.5	1925.2	4048.78	1872	2458.59	2059.83	1972.21	2835.5	1973	1960.06	1851.5	1878.63	3036.65	2796.72	6952.26	3245.63	2483.04	2713.51	2064.25	2286.8	2782.93	6029.03	4057.56	4939.5	5749.34	2718.68	4071.6	3045	3774.75	30	15
6099	1.61005	-0.687107	-4.85449	0.00012197	0.000259979	DOWN	187.144	187.143	187.145	7.35678	7.33165	7.39272	1475		[M+H]+ 186.137	20	M187T7_6	4038.53	4889.7	4762.76	3971.21	4362.54	4644.65	3843.38	4095.53	3763.15	3322.58	3747.48	3937.31	3438.39	3862.21	4184.57	4674.28	2398.99	3454.87	3725.97	2838.17	2181.3	2215.92	4468.73	1398.98	1606.21	2090.16	1008.33	1299.86	1554.91	2885.84	30	15
6243	1.60713	0.684484	4.87326	0.000133861	0.000278747	UP	161.044	161.044	161.045	0.851542	0.825217	0.9675	3121		[M+H-C3H2O3]+ 246.041	378	M161T1_5	6297.92	4690.15	7012.87	6035.31	5946.79	4359.16	4351.81	4685.51	4966.27	5735.45	4502.3	4487.13	5586.15	4496.29	5752.8	14116.8	8781.93	6133.37	8515.47	6613.17	6752.08	7176.46	8847.1	9667.89	5282.8	7504.62	11095.9	11924.8	7308.68	7090.74	30	15
56	1.60561	-0.68312	-15.0632	8.88178e-13	2.06278e-10	DOWN	560.541	560.54	560.541	0.0832667	0.0797667	0.0914167	17166	[3725][M]+		19	M561T0_1	36302.3	35549.4	38223.8	35122.7	34654.4	42761.2	41166.3	41730.1	42845.1	43168.9	42992.4	44661.6	42851.6	43204.4	42240.7	22517.5	28519.7	27343.6	26678.3	26757.2	26927.5	26349.6	22917.4	23862.8	23507.5	23282.3	25015.6	24475	24539	25652.4	30	15
9375	1.60549	0.683011	4.12368	0.000665673	0.000923081	UP	435.157	435.155	435.159	14.1985	14.1141	14.374	3562		[M+Na+CF3COOH]+ 278.175	317	M435T14_2	7214.2	7365.72	6686.35	3695.5	6139.58	5059.04	5385.37	6569.19	5042.24	3970.7	4797.39	6823.84	5596.36	5599.02	6098.67	11256.5	8229.06	7594.64	6920.96	5505.16	6651.1	6717.59	15635.2	13347.3	11774.5	12962.4	6020.15	8509.72	7613.2	9403.7	30	15
8988	1.60522	0.682767	4.1914	0.000569459	0.0008234	UP	222.097	222.096	222.098	0.816267	0.792017	0.943567	6541			5	M222T1_8	10170.2	7201.16	6871.03	7869.88	6568.64	6252.92	6324.12	8862.35	6911.81	6584.71	5843.13	6919.31	7886.84	9892.65	5399.59	15671.9	8306.16	11840	11631.9	12496.6	9169.77	7500.99	12701.8	12405.8	9513.46	20471.3	16760	6163.55	13104.4	8127.32	30	15
30109	1.60165	-0.67956	-1.49591	0.1496	0.0646093	DOWN	693.554	693.552	693.556	26.8345	26.8212	26.8938	90017	[5315][M]+	[2M+Na]+ 335.283	104	M694T27_1	30273.9	51053.5	14523.5	83723.3	17232.4	77676.2	63740.5	90896	57688.5	18043.7	189344	33426.2	156566	222811	23875.8	71151.2	43184.3	21387.8	12462.4	29222.6	21851.9	116911	86472.4	23571.2	61126.2	55410.7	29231.6	100826	22122.1	11136.2	30	15
17677	1.60058	0.678594	2.83383	0.00903815	0.00664222	UP	357.225	357.223	357.227	27.0384	27.0262	27.0912	148136	[1562][M]+	[M+Na]+ 334.236	56	M357T27_1	201728	306838	75327.4	131107	105177	128918	92962	127594	225078	271652	124044	59783.6	123384	166575	151758	292534	211473	157761	212488	145525	184824	197711	285582	388339	514563	206339	143120	294286	139031	294832	30	15
20941	1.59851	-0.676727	-2.47015	0.0201453	0.0125025	DOWN	365.157	365.156	365.158	0.951308	0.928983	0.9675	11921	[1660][M]+		16	M365T1_7	13459.7	16440.7	25525.9	12739.8	10806.1	12709.5	17594.6	8865.84	3489.8	13600.1	15502.8	3641.66	16612	27074.5	17059.9	3943.66	13059	6579.32	8323.77	2511.18	1983.96	13369.1	5047.01	5939.17	15960.5	14145.2	16319.1	12397.8	1724.93	13273.8	30	15
9886	1.59849	0.676707	4.18469	0.000817485	0.00107453	UP	393.21	393.208	393.211	38.0523	38.0143	38.108	1809		[M+K]+ 354.244	592	M393T38	9028.39	9373.56	7011.19	7797.24	7421.06	9077.3	9288.5	9488.83	9443.3	9479.55	9554.26	9028.52	9789.35	8968.65	8769.58	23142.7	12475.4	10334.7	11421.7	4550.58	10793.7	10249.1	22575.4	18880.3	13903.8	17179	16073.4	13989.4	14121.1	13738.5	30	15
13331	1.59601	-0.674473	-3.52196	0.002789	0.00271853	DOWN	505.276	505.273	505.277	28.9886	28.9753	29.006	1044			8	M505T29_1	1245.76	1434	1221.05	1439.5	1056.13	1527.04	673	2113.52	2031	1842	3060.11	1678.05	2381.32	2828.5	2999.44	931.5	1385.57	1408.12	1209.02	1114.52	1051.83	1250.27	621.476	1343.68	1303.37	1058.5	1104.5	1297.66	1057	1112.47	30	15
4710	1.5947	-0.673284	-5.11818	4.29452e-05	0.000118555	DOWN	715.38	715.378	715.383	29.707	29.4517	29.7313	1366	[5558][M]+	[M+Na+NaCOOH]+ 624.403 [M+Na]+ 692.394 [M+H-H20]+ 732.375	314	M715T30_5	1515.5	1885.5	1973.38	1880.49	1843.68	2019.48	1830.06	2697.5	2891.41	1697.39	2479	1718.43	3289.5	3044.25	2335.16	1073.57	1775.5	1954.83	1157.5	1662.5	1411.52	1531.5	878.92	1095.12	1323.3	1185.46	1180.92	1452.62	1485.5	1587.96	30	15
315	1.59208	-0.670914	-8.96235	1.10806e-09	4.49625e-08	DOWN	293.247	293.247	293.249	0.0832917	0.0733833	0.09155	1589			19	M293T0_5	4596.77	4027.23	5207.39	4336.27	3644.22	3825.12	3842.93	3937.89	3719.93	4410.4	4235.94	3566.22	3756.49	3944.95	3753.72	2244.15	2277.48	3273.12	3276.04	2832.33	2141	2770.35	2828.67	2158.73	2572.65	1475.61	2915.37	2198.22	2830.62	2398.09	30	15
1802	1.58946	0.668536	7.06402	1.00377e-06	7.21968e-06	UP	628.375	628.372	628.378	33.3042	33.262	33.3712	1656	[4504][M]+		775	M628T33	4063.04	3681.6	3511.19	5112.11	3245.48	3234.8	3508.78	3750.91	3595.22	3437.93	3249.64	3831.83	3352.19	3782.31	3509.38	6571.5	5107.05	8898.47	5550.55	4508	4548.56	5325.75	6363.55	6085.07	6796.92	5967.34	5627.32	5346.33	5426.71	5084.83	30	15
18854	1.58368	0.663281	2.84175	0.0121189	0.0083578	UP	710.194	710.19	710.196	26.8843	26.867	26.9357	801		[M+K+NaCOOH]+ 603.242 [M+Na+HCOOH]+ 641.198 [M+K+NH3]+ 654.211 [M+Na+NH3]+ 670.185 [M+H+NH3]+ 692.168	113	M710T27_4	1172	1239.5	1204.85	1138.07	1198.68	1433.2	993.5	986	1248.5	818	1311.51	1237.25	1351.58	1683.09	987.142	3409.73	1227.23	1002	1242.77	795.588	1294.5	500.426	3431.28	2581.94	2854.56	2803.99	1605.97	1973.32	1932.5	1854.97	30	15
13938	1.58249	0.662198	3.47242	0.00332284	0.00309712	UP	120.065	120.065	120.066	0.127225	0.118517	0.141183	1591			446	M120T0_1	1354.63	1299.29	1417.33	1278.91	1280.28	1763.27	1246.71	1386.42	1201.85	1133.54	1027.32	1287.79	1632.76	1410.06	1233.69	3133.9	1308.87	1466.66	1206.12	1278.78	1670.35	1461.06	2869.59	3236.74	3323.8	3489.47	1934.86	1526.54	1929.9	1740.18	30	15
16768	1.5771	0.657273	2.95763	0.00723517	0.00560604	UP	597.185	597.184	597.187	14.1795	14.1228	14.2152	1471		[2M+Na]+ 287.098	317	M597T14_1	1268.03	2385.56	2144.13	808.83	868.381	1865.71	1133	1285.57	1905.38	680.111	898.846	1680.98	1517.5	980.212	1449.66	2144.89	3486.06	1847.69	1924.11	1283.06	1529.58	1457.41	3136.13	1281.78	4302.75	2534	933.777	2133.92	2376.82	2545.08	30	15
4462	1.5768	-0.656996	-5.12673	3.52986e-05	0.000102736	DOWN	330.277	330.275	330.278	27.3067	27.2993	27.3282	138436		[M+Na]+ 307.288	208	M330T27_2	256245	250915	246395	286964	216203	316133	251916	307053	281086	143174	376298	312016	411434	266071	212900	211815	177535	128167	133015	135967	134265	195839	228499	138371	220958	213033	190551	221524	134074	158667	30	15
29186	1.57673	0.656937	1.59851	0.125754	0.056023	UP	568.327	568.326	568.329	10.2591	10.1201	10.6749	7648	[3800][M]+		241	M568T10_2	6930.49	12313.6	8383.88	5192.87	3388.71	3538.2	5284.03	4236.62	8676.84	8134.53	14977.4	2854.42	4267.33	16920	4895.9	7056.08	8513.99	4210.41	10994.9	6647.4	4527.04	13781.9	4291.4	6583.28	13636.2	38996.7	11347.1	14391.5	23920.8	4533.55	30	15
2175	1.5763	-0.656543	-5.99163	1.88235e-06	1.12432e-05	DOWN	224.105	224.104	224.105	12.9423	12.8719	12.9555	2818	[434][M]+		128	M224T13_2	9209.71	12051.7	11850.8	7703.97	8330.13	9628.09	9066.39	9029.15	10792.3	6877.25	7646.74	8659.1	8517.9	7762.56	7819.27	6294.18	8184.04	6880.19	7181.84	5097.5	5366.04	6313.14	5464.05	4143.73	3458.34	5538.19	2808.75	5869.91	5438.21	7570.58	30	15
13841	1.57545	0.655768	3.23372	0.00324024	0.00304061	UP	515.174	515.173	515.176	0.946	0.926333	1.12735	5911	[3228][M]+		16	M515T1_5	8127.9	9837.42	7303.05	7350.34	6082.57	3988.61	15965.5	8314.81	7956.04	10191.5	7687.26	2356.23	9117.93	15402.7	5936.67	9144.25	13351.3	14855.6	19177.3	12223.6	22713.9	11805	12067.1	9020.17	14444.7	17638.1	7403.59	6956.44	16917.8	10187.6	30	15
3259	1.5738	0.654252	5.88277	9.72508e-06	3.87386e-05	UP	143.034	143.033	143.034	0.8434	0.825217	0.9619	3806		[M+2H]2+ 284.05	31	M143T1_5	6541.5	5365.4	7268.22	8069.05	7609.68	6222.42	5092.22	8097.39	6764.6	7282.1	5107.23	5866.21	5294.33	7291.91	7162.35	13773.8	8720.18	8149.93	11956.5	8473.86	12190	8881.2	10312.8	11865.7	7743.06	11677.8	12611.1	13826.3	7741.15	7937.18	30	15
16200	1.5735	-0.653973	-3.00165	0.0061861	0.00496476	DOWN	191.143	191.141	191.144	27.6462	27.3802	27.8377	4782		[M+K]+ 152.179	476	M191T28_1	7830.45	9187	7754.57	5011	8842.39	6688.7	15632	15823.6	6224.69	9958.2	13866.4	16366.7	13408.8	10593	4629.16	6126	4800.87	3982.12	5620.5	10921	5854.12	11602.6	3158.85	3684.8	9368.98	5890.92	5928.89	7504.52	4015.68	8023.83	30	15
19678	1.57332	-0.653808	-2.60961	0.014876	0.00982967	DOWN	287.068	287.066	287.069	16.1404	16.1028	16.1669	40955	[859][M]+	[M+Na]+ 264.079	203	M287T16_2	95863.1	139724	94115.8	63259.8	124982	144877	76773.3	52629.8	216738	148503	86821.2	71220.8	93732.1	61123.6	181156	75884.7	133328	24524.1	70314	48353.3	50261.8	81300.9	87544.5	19248.1	85626.2	62573.9	76314.6	22965.4	69956.1	141511	30	15
17020	1.57305	0.653566	2.94603	0.00768246	0.00586805	UP	327.159	327.157	327.16	15.6826	15.6651	15.6912	4667	[1225][M]+		29	M327T16_2	4968.82	9010.2	4501.46	8026.12	4426.84	7103.35	7593.1	4324.32	8742.27	5386.95	9484.45	4026.97	8388.2	2348.61	5868.11	5488.17	8266.59	5963.51	8329.73	6476.81	12729.4	11406.4	10467.9	8335.6	21101.6	12514.7	8721.01	7327.71	15003.2	6048.74	30	15
17476	1.56951	-0.650312	-2.96929	0.00854985	0.00636158	DOWN	203.148	203.146	203.149	10.8827	10.4433	11.3298	20911			181	M203T11_5	57533.3	71124	62518.4	49590.2	50277.9	63415.1	49563.2	47589.6	56657.2	38780.6	43720.9	57198.5	53992.2	51568.5	56504	2675.81	59763.2	55127.3	57311.5	42567	49875.5	55645.2	4374.85	2450.96	1862.91	1474.14	33999.8	49231.1	43093.9	56653.6	30	15
7632	1.56404	0.645278	4.38263	0.000308003	0.000524458	UP	461.303	461.302	461.305	28.7052	28.6728	28.7212	1376	[2683][M]+	[M+H]+ 460.294 [M+H-C6H10O4]+ 606.351	200	M461T29_2	1487.2	1588.11	1536.56	1658.37	1600.16	1702.53	1167.44	1684.06	1991.84	2157.87	2307.64	1005.5	1887.18	1633.43	1998.16	3377.5	2036.26	2147.71	2289.05	1944.38	1928.25	1845.57	3664.81	4329.4	3560.45	2941.33	2780.39	2003.21	2650.53	2237.22	30	15
21821	1.5638	0.645056	2.37799	0.0248184	0.014786	UP	324.165	324.165	324.166	0.813867	0.8004	0.831117	41016	[1194][M]+		5	M324T1_9	34644.2	24776.2	32798.8	111307	32482.4	72545.6	18917.3	44679.5	66420.1	12403.3	31007	36730.9	34391.8	49556.1	41234.2	70628.2	43604.4	77941.3	71665.5	101153	105245	33872.1	49292.1	110597	13412.3	96919.8	30538	70599.5	38609.9	92844.2	30	15
15349	1.562	-0.643396	-3.21164	0.00486865	0.00412504	DOWN	630.244	630.243	630.247	0.948725	0.928983	0.9675	2792			16	M630T1_5	6435.64	4541.54	4095.94	3970.76	3258.22	2623.85	9762.5	4773.77	2480.15	4039.56	5201.23	4794.44	6650.77	6427.05	2599.17	2298.04	3018.92	5392.24	2443.77	3178.01	3607.2	3090.72	3102.38	2737.75	2862.85	2933.78	3272.9	2595.03	2613.72	2726.26	30	15
21407	1.56196	0.643354	2.53053	0.0224417	0.0136292	UP	422.179	422.177	422.181	19.7207	19.6963	19.7475	1595			586	M422T20_1	2286.5	3207.5	2247.99	1662.87	1751.87	2679.44	1749	2042.55	2634.01	1591.95	1853.62	2590.08	2405.67	1884.7	2386.29	7677.3	3373.98	2305.91	2172.89	1751.11	2067.85	2301.4	6180.75	2985.44	5692.32	5028.06	1972	3375.74	2589.44	2029.78	30	15
10142	1.56182	0.643227	3.7112	0.000908771	0.00116461	UP	165.091	165.09	165.095	0.944533	0.725033	0.96255	2541			16	M165T1_11	1832.43	2735.71	2170.77	3273.92	1840.08	1525.18	2607.16	2225.54	1979.77	2122.24	1689.87	1268.08	2168.33	5242.72	3051.98	2580.16	3877.1	4286.33	4842.63	2714.09	6492.96	2744.97	4021.69	4144.45	3838.75	3249.19	3016.35	3040.14	3779.54	3181.35	30	15
13572	1.56082	-0.642308	-3.25498	0.00298988	0.00286454	DOWN	379.225	379.224	379.226	21.3185	21.3083	21.3278	2742	[1795][M]+	[M+H]+ 378.217	290	M379T21_3	5530.51	5571	5426.21	5819.58	5875.34	6304.58	5175.57	5466.07	5183.45	5395.49	7778.02	12300.4	9040.54	6312.26	4015.22	9514.59	4196.43	2810.51	3298.31	2804.08	2050.93	2368.96	5032.79	3059.13	5786.33	4023.37	4036.24	4590.45	3639.57	3778.03	30	15
1152	1.55686	-0.638643	-7.05595	1.92443e-07	2.16243e-06	DOWN	402.212	402.212	402.215	0.0834	0.0802	0.0975833	1127			19	M402T0_3	2680.94	2658.16	2798.59	3175.57	2768.53	2005.5	2735.96	3333.5	2945.92	3171.98	2928.73	2867.65	3336.16	3030.39	3120.85	1473.13	1499.5	2420.94	2330.12	2238.91	2526.04	2557.55	1275.02	1158.23	1584.16	1828.03	1436.73	1804.2	1948.4	1897.34	30	15
28571	1.55551	-0.637383	-1.6841	0.111554	0.0507624	DOWN	217.119	217.117	217.129	0.843167	0.825483	0.9345	11293			31	M217T1_10	6260.34	4410.69	26474.9	5452.85	14457.9	13306.6	3737.98	7220.68	5599.59	5773.14	22910.1	6694.03	2593.27	1452.05	12781.6	4559.6	6960.26	5198.76	7716.71	9320.46	3498.99	7398.5	4748.9	4760.61	4133.75	9342.62	5389.23	2928.76	7071.2	6412.6	30	15
27561	1.55512	0.637024	1.75249	0.0908236	0.0428425	UP	455.204	455.203	455.205	11.361	11.145	11.3817	12190	[2627][M]+	[M+Na]+ 432.215	210	M455T11_1	7295.56	6449.77	15342.7	5601.32	5271.02	25720.7	2688.43	16194.5	12136.4	11298.6	22278.1	2933.32	2395.11	1824.8	3063.67	6470.92	10072.6	15511.2	11941.3	13138.7	20526.3	39836.7	14401.2	6977.65	22242.5	6450.34	9939.86	12280.2	20128	8567.22	30	15
13731	1.55406	0.636044	3.4432	0.00314323	0.00297324	UP	574.219	574.216	574.221	26.8774	26.8715	26.9357	1478		[M+H+HCOOH]+ 527.195	113	M574T27_3	3017.27	2327	2590.45	3029.03	2181.46	3075.23	2675.5	2937.17	2970	2020	2881.61	2810.51	3241.05	3961.96	1890.4	6533.04	2646.62	2772.69	3720.93	2563.2	2800.95	2211.66	7395.56	5230.28	6041.06	6263.5	3744.49	4504.74	4441.72	3791.96	30	15
33360	1.55132	0.633499	1.1483	0.26746	0.104231	UP	337.11	337.101	337.112	0.84385	0.813317	0.95415	16797		[M+H-COCH2]+ 378.116	31	M337T1_9	2414.82	2995.04	3481.26	3670.89	4166.13	2262.61	1975.32	2208.59	3478.63	4565.62	1904.14	6143.76	6737.94	8841.71	3459.88	4477.97	4584.6	3112.45	4211.47	30679.6	5877.73	3144.73	3451.21	2603.7	2977.94	4025.87	6088.41	4731.8	3048.59	7435.84	30	15
18359	1.55108	-0.633272	-2.76608	0.0106837	0.00756743	DOWN	698.451	698.449	698.453	29.3302	29.3158	29.3608	7231		[M+H+NH3]+ 680.423	201	M698T29_4	2773.15	3271	18929.6	8771.92	9885.45	10711	10869.7	11676	10431	3996.99	9539.51	12236.9	10910.3	10366.3	12749.2	3754.31	8220.63	7294.91	6599.64	6300	6545.88	6187.73	9455	3669	2533.12	5516.33	5519.52	13494.8	5779.49	3978.44	30	15
18074	1.55058	-0.63281	-2.78489	0.00998361	0.00717813	DOWN	645.435	645.432	645.436	29.9016	29.8778	29.9133	3919	[4714][M]+	[M+K]+ 606.465 [M+H-C6H10O5]+ 806.487	160	M645T30_3	3717.5	3895.5	10370.3	5630	5395.46	4898.5	9161	3905.24	3445.38	3155.3	5706.77	5749.48	8813.57	3996.75	5099.5	2219.93	3556	3953.86	5633.87	2003	2030	3914.51	3648.5	2805.09	3507.5	2831.64	4592.33	7953.09	2153.03	2687.38	30	15
5596	1.54918	0.631507	4.9771	8.66293e-05	0.000201085	UP	837.468	837.467	837.47	7.3403	7.24822	7.36592	41608	[6589][M]+	[M+H-HCOOH]+ 882.464	20	M837T7_2	80801	68330.8	112050	80931.9	82702.8	64520.2	81579.6	81089.5	65165.6	85305.8	64655.4	85761.7	95598	99550.6	75553.9	93834.8	136434	108402	99919.9	96040.8	96279.4	105441	184682	132172	121592	142147	135663	204662	118306	119997	30	15
10875	1.54824	0.630625	4.02593	0.00121835	0.00145545	UP	377.178	377.177	377.179	6.46336	6.44072	6.48057	34874	[1773][M]+	[M+Na]+ 354.189	402	M377T6_3	64998	62772.4	72217.5	64556.9	63290.3	61766.8	64713.7	62121.9	63258.6	65721.9	65339.5	63207.3	69390.1	67942.1	66627.9	156128	110189	58968.5	61329.4	55251.8	56202.7	64495.9	147615	135490	124075	117566	96213.9	110525	103117	116891	30	15
3553	1.54803	-0.63043	-5.37181	1.39682e-05	5.10796e-05	DOWN	108.081	108.081	108.081	0.0848333	0.0804667	0.0975833	7188			19	M108T0_2	18675.6	18437.1	18653.6	19092.8	17949.4	13364	12922.1	12982.8	13119.8	12691.7	12933.4	12760.2	11793.3	11587.7	10932.5	6612.53	12161.4	12200.1	11666.2	11454.6	11673.4	11413.5	6920.91	7421.93	7322.16	7487.81	8859.68	7520.26	8846.17	9196.86	30	15
12325	1.54629	0.628815	3.44963	0.00200553	0.00211397	UP	629.272	629.27	629.273	23.7228	23.7063	23.733	733381	[4513][M]+	[M+Na]+ 606.279	37	M629T24_2	1.54765e+06	1.95506e+06	566068	1.78243e+06	1.09796e+06	1.42668e+06	2.20976e+06	1.81766e+06	2.50824e+06	742182	1.87443e+06	1.19779e+06	2.46861e+06	1.42205e+06	1.80357e+06	2.02287e+06	2.48118e+06	1.08604e+06	1.97981e+06	2.52841e+06	3.55436e+06	3.27e+06	2.42641e+06	2.32324e+06	2.93177e+06	4.32468e+06	2.73823e+06	2.3488e+06	2.50251e+06	1.24237e+06	30	15
3068	1.54533	0.627915	5.55926	7.75255e-06	3.28549e-05	UP	142.05	142.049	142.053	0.939917	0.693033	0.96255	3990			16	M142T1_4	3845.42	3109.39	4042.1	3352.24	2630.23	3126.49	2351.92	2921.26	4062.14	4130.42	4530.54	2243.48	2827.99	4811.1	3582.65	3299.78	5959.48	5565.88	5610.84	5962.84	4621.39	8020.01	6114.85	4900.35	5626.46	4788.65	4831.74	4447.55	4879.24	5059.55	30	15
5182	1.54296	0.625701	4.94085	6.33902e-05	0.000158763	UP	429.295	429.292	429.297	28.6974	28.6728	29.0382	2150	[2351][M]+	[M+Na]+ 406.305	200	M429T29_3	4077.57	4340.93	4479.02	5400.64	4349.61	3853.04	2070.04	3571.88	5250.52	5720.94	5140.27	3944.87	4881.37	5015.54	5002.24	9835.56	6012.93	6115.63	5357.19	4549.06	5230.4	5233.81	10159.1	8344.59	8309.41	7679.33	6551.08	6685.04	6531.87	6935.28	30	15
38137	1.54281	-0.625564	-0.654205	0.523301	0.178374	DOWN	316.285	316.283	316.286	16.7183	16.6918	16.792	72272	[1104][M]+	[M+H]+ 315.278	383	M316T17_3	37762.3	35020.1	34289.1	46057.7	38286.8	32324.5	41042.1	55254.3	27832.2	29473.7	41516.7	54259.7	47070.9	21574.5	36631.6	6129.29	4786.44	2395.78	3727.48	6160.91	4732.56	2279.78	3091.22	3305.22	3929.45	5370.7	313296	6383.92	5654.77	3653.71	30	15
10919	1.54174	0.624556	3.86359	0.00123729	0.00147253	UP	737.454	737.452	737.457	30.0228	29.9953	30.0412	2882		[3M+2Na+2K-H]3+ 696.485	381	M737T30_8	12088.1	13516.1	13011.3	11964.9	9533.19	11835	10976.8	12217	10321.2	6721.87	8954.81	9394.83	9437.27	9346.55	9861.55	27500.6	17118	14458.2	11947.9	11944.5	12452.3	12063.7	27002.9	16357	22100.3	19482.3	9200.43	14072.5	14401	15312.2	30	15
6428	1.5416	0.62443	4.37511	0.000154654	0.000311835	UP	508.14	508.137	508.142	26.0247	25.9883	26.0387	1807	[3146][M]+		593	M508T26_1	3001.99	3469.3	1578.65	3111.84	2013.52	4073.26	2097.5	1924	2728.5	1250	1602.2	1792.08	2414.38	2811.6	3023.04	5624.02	3690.76	3964.19	3229.36	3514.28	2350.27	3773.8	4464.19	3947.57	3187	4493.48	2571	5080.95	3621	3360.66	30	15
11165	1.54128	-0.624132	-3.77136	0.00135128	0.00157269	DOWN	332.292	332.283	332.294	27.5943	27.5105	28.0448	10502	[1277][M]+	[M+Na]+ 309.304	118	M332T28_3	18689.3	21562	20719	6629.73	16250.5	26682	13160	20012.5	21506.6	9926.58	22239.5	18474.4	23333.1	7838.68	16311.3	13696.6	12436.7	9843.61	11135.2	7882.61	9589.47	8861.64	11182.4	8608.47	14670.8	13222	16103.1	9852.13	11414.8	12355	30	15
17953	1.54043	-0.623334	-2.81356	0.00965605	0.00699377	DOWN	374.248	374.246	374.249	27.9105	27.7945	27.9258	4918		[M+H-C6H10O4]+ 519.292	190	M374T28_2	6835.47	5042.5	5259.25	5550.23	4259.09	6320.47	5541	7751.5	12183.2	3007.5	10409.8	7614.2	11258.3	10877.2	4150	6777.78	5534	2951.91	3645.52	5602.5	3221.35	5385.25	3179.27	2132.23	6855.91	6938.05	6765.45	5329.37	2349.26	2182.86	30	15
20607	1.54017	0.623094	2.61613	0.0186298	0.0117475	UP	432.238	432.236	432.24	15.7494	15.7351	15.7586	3680	[2387][M]+	[M+H+NH3]+ 414.205	348	M432T16_2	4497.8	4461.69	4261	6082.27	4527.04	6494.37	4081.08	3145.25	5000.1	3707.9	5571.37	4549.01	5226.19	4805.91	2893.51	15959.9	3996.48	6321.77	7267.56	3981.18	3830.13	4795.57	14304.9	8272.7	7579.45	6601.45	5316.67	5315.43	7702.88	5494.97	30	15
23656	1.53943	0.622398	2.25051	0.0373638	0.0205348	UP	273.149	273.148	273.149	8.29157	8.26788	8.30015	6121	[740][M]+		145	M273T8_3	7074.64	6986.05	4631.82	5568.84	3356.31	5315.03	4044.64	3304.2	6920.58	5027.07	3156.23	2601.56	3604.85	3291.59	5041.89	5299.08	6439.02	4843.08	6650.77	4886.6	8065.53	5049.06	4149.78	4022.73	17266.3	10791.8	5248.48	5580.14	15052.5	4300.3	30	15
23236	1.53909	-0.622077	-2.28985	0.034004	0.0190279	DOWN	301.211	301.21	301.213	27.885	27.8455	28.1783	94914	[966][M]+	[M+Na]+ 278.222	233	M301T28_4	106651	53504	169542	80004.3	71684.9	57202.3	192672	156550	66657.5	66724.5	103458	247934	169132	45349.9	80954.6	60130.7	65825.8	58209.3	51166.5	50724.8	55499.9	49275.7	122812	55109.3	76930.9	76715.6	126468	95267.7	75377.8	64258	30	15
5669	1.53774	0.62081	4.60958	9.15952e-05	0.000209771	UP	358.274	358.272	358.276	24.7925	24.7737	24.8048	652			18	M358T25_1	1237	1475.45	1736.39	802.501	954.38	1431.38	1066.27	1415.82	1453	965.5	1091.35	1116.73	1451.92	755.676	585	2061.74	2197.76	1881.63	1942.27	994.986	1734.65	2444.49	2041.4	1371.99	2214.66	1869.89	1356.01	1503.73	1236.47	2117.75	30	15
13361	1.53758	0.620665	3.4681	0.00280627	0.00273129	UP	528.2	528.198	528.202	26.8728	26.8597	26.9273	4573	[3357][M]+	[M+H]+ 527.195	113	M528T27_4	4154.04	4923	5775.98	3149.22	3514.29	5597.67	4722.5	3382	5226.5	3401	4983.04	3973.43	5063.61	3169.83	4371.43	10573.1	5385.77	5100.26	5553.5	3239	4616.68	3659.64	9801.79	6818.37	8829.02	11208.1	5684.35	5901.71	6096	8102.2	30	15
27233	1.53658	-0.619725	-1.81157	0.0848222	0.0404876	DOWN	544.209	544.206	544.211	26.257	26.0688	26.2697	2492	[3537][M]+	[M+K]+ 505.249	120	M544T26_2	4230.98	1919	3715.18	708	2020	1881.5	2404	1959	1902.5	1716.43	4750.3	7741.09	5174.61	1835.33	797.268	4420.79	1244.5	2490.97	2882.99	722.559	1209	1440.69	2085.05	1000.5	1573.99	2497.16	1108.66	1650.8	1505.73	1991.47	30	15
18412	1.53582	0.619013	2.8529	0.0108585	0.00766531	UP	639.172	639.17	639.177	14.5193	14.4568	14.532	9801	[4627][M]+	[M+H]+ 638.165	4	M639T15_4	8395.83	7805.61	19342.9	10420.6	10493.7	10403.7	9400.82	9813.26	12113.3	9941.32	11039.4	11192.1	11685	10904.5	10499.1	9137.69	18379	13830.3	15481.4	11255.8	14127.1	27194.1	21350	13660.5	11564.6	20774.8	12823.1	37522.7	12899.3	11031.7	30	15
12672	1.53568	-0.618873	-3.55961	0.00223313	0.00229172	DOWN	257.248	257.243	257.249	26.8773	26.5722	26.9273	3737	[637][M]+	[M+H]+ 256.245	113	M257T27_2	8658.28	5572	9213.96	7493.99	9028.52	8563.55	10606.9	7552.54	6284	3807	7987.69	14944.4	12210.7	10154.3	3721.87	4738.6	3681	4619.2	6300.99	4102.95	5695.84	4400.19	7028.02	4887.76	6080.03	8000.79	5275.03	5282.28	5965.84	5859.67	30	15
2655	1.53506	-0.618298	-5.80081	4.38837e-06	2.14744e-05	DOWN	220.118	220.118	220.118	0.942925	0.921517	0.95915	18013	[411][M]+		16	M220T1_8	33466.8	44237.6	24166.7	36962.1	30963.2	36641.2	38749	41217.1	32581.3	26095.2	20509.4	37764.3	36236.1	35747.4	36981.6	18983.9	24006	29194.5	24188.3	27833.5	19732	20007.3	13950	21504	24335.3	24754.3	25417.2	16037	27758.5	16042.7	30	15
15638	1.53453	0.617799	3.23603	0.00529928	0.00440466	UP	795.998	795.996	796	30.8841	30.8585	30.9258	2826		[M+K+NaCOOH]+ 689.047 [M+Na+NaCOOH]+ 705.021 [M+Na+HCOOH]+ 727.003	426	M796T31_2	13492.2	15656.7	13663.2	13049.2	11213.1	12704.1	11201.1	11775	12309.4	8986	9666.83	11416.3	10168.5	10080.6	10817.5	32636.6	19276.3	15751	14793.3	6755.19	12680.6	11867.4	30553	18110.4	24962.5	24245.1	9641.81	16071.9	16104.2	16934.5	30	15
10267	1.53385	0.617159	3.76497	0.00095912	0.00121381	UP	577.134	577.133	577.136	20.2038	20.1752	20.2352	141744	[3913][M]+	[M+H]+ 576.127	249	M577T20_1	207570	191404	528004	236579	233353	275131	274833	240410	241837	211855	264263	241480	271497	271738	328948	245391	477983	442848	357172	314662	306821	383330	624876	318762	385087	424988	380920	724776	353739	423046	30	15
5126	1.5337	0.617015	5.07915	6.09024e-05	0.000154205	UP	438.981	438.98	438.982	0.9514	0.934683	1.08017	8383	[2454][M]+		16	M439T1_2	13741.9	16021.8	20053.9	17939.7	16773.5	20182.8	6163.05	18369.8	14458.9	20405.5	16493.9	24647.3	16898.5	2216.79	9920.77	23752.4	25824.5	25880.7	23808.9	21191.5	22868.5	20924.4	19373.1	22132.7	27964.8	26829.7	20957.4	24943.9	27242.4	25632.2	30	15
1232	1.53237	0.615765	7.32462	2.44892e-07	2.56734e-06	UP	699.228	699.226	699.23	28.9802	28.967	28.9892	2384	[5365][M]+	[M+Na]+ 676.239	8	M699T29_5	3813.34	5510.5	3687.18	4537.57	4029.81	4153.41	2485.51	4091.17	5247	4844.5	4923.06	1972.08	3294.66	5444	4388.48	6733.15	6025.53	6320.89	6046.58	5945.63	5760.67	5600.96	6964.9	7494.88	7402.07	6756.44	6335.85	5971.89	6060.81	6233.78	30	15
27569	1.53212	-0.615531	-1.76231	0.0908958	0.0428706	DOWN	495.169	495.167	495.171	0.946675	0.928983	0.9619	4656			16	M495T1_8	4314.77	5773.64	10750.3	6541.17	6429.92	4801.36	3281.27	4319.82	3347.22	8991.45	10577.4	7270.83	5693.12	2721.61	6617.74	2205.4	2189.62	1392.43	2086.68	4150.04	3168.12	3058.04	13915.4	13089.6	2742.08	2686.97	2084.16	2232.97	2927.34	1747.49	30	15
1416	1.53078	-0.614271	-7.59923	4.03522e-07	3.69688e-06	DOWN	315.123	315.122	315.124	0.0832667	0.0726	0.092	1320			19	M315T0_2	2588.74	2714.21	2761.79	2677.06	2776.81	2190.78	2447.39	2628.95	2667.73	2148.79	2573.64	3341	3451.15	3613.71	3487.69	1628.37	1838.17	1814.33	1619.01	1956.1	1999.5	1565.56	1743.31	2045.27	2041.41	1796.19	1635.95	1664.32	2175.84	1958.93	30	15
132	1.52978	0.613327	11.1427	6.72784e-11	6.62891e-09	UP	144.982	144.981	144.983	37.9487	37.9048	38.031	106201	[113][M]+		143	M145T38_2	1.52747e+06	947356	1.27846e+06	1.32038e+06	1.33748e+06	1.28015e+06	1.29494e+06	1.20213e+06	1.26366e+06	1.24824e+06	1.2811e+06	1.47847e+06	1.27605e+06	1.24928e+06	1.28987e+06	2.09077e+06	1.72907e+06	1.85039e+06	1.83665e+06	1.79948e+06	1.72691e+06	1.72397e+06	1.87794e+06	2.24394e+06	2.03012e+06	2.19157e+06	2.16262e+06	2.22371e+06	2.18248e+06	1.81703e+06	30	15
5980	1.52674	0.610456	5.0624	0.000113508	0.000246506	UP	146.118	146.118	146.118	0.083475	0.0797667	0.0995833	4673			19	M146T0_3	7565.28	7581.29	8213.39	8299.2	7619.18	6433.68	6441.79	6893.35	6378.26	6214.44	6782.4	6844.2	6473.64	6189.47	6083.85	11892.5	8370.29	8507.81	8228.42	8149.36	8102.94	8901.85	14277	15195.2	14559.8	14447.3	9306.99	9205.43	9825.5	9831.22	30	15
29608	1.52579	0.609558	1.55367	0.13656	0.059953	UP	344.295	344.291	344.297	29.6312	29.4975	29.6588	15264	[1430][M]+	[M+K]+ 305.338	14	M344T30_1	4208.9	6852	6825.39	3322.13	3987.74	3103.69	8539.5	8984.3	4807.6	17231.9	7516.05	11878.3	6643.5	7441.88	4210.9	17267.7	12078.6	9308.39	7628.5	9434.7	6840.38	9780.5	5836.21	2145.5	38419.7	8305.76	6380.62	13241.8	8410.8	5973.84	30	15
412	1.52554	-0.609323	-8.95126	2.78543e-09	8.78801e-08	DOWN	188.128	188.128	188.129	0.083225	0.0726	0.0914167	1812			19	M188T0_3	4416.82	4123.12	4073.59	4837.45	4801.8	3758.63	4515.51	4016.33	4450.38	3722.67	4169.04	4484.97	4189.29	4435.32	3671.01	1863.13	3043.74	3490.7	3331.16	3657.89	2687.07	2956.22	2446.33	2252.69	2428.85	1993.78	2832.24	2802.7	2870.51	3076.26	30	15
1645	1.52533	0.609118	6.35285	7.13915e-07	5.62871e-06	UP	106.951	106.95	106.951	0.7595	0.742483	0.777183	2133			9	M107T1_1	1557.83	1706	2452.59	2280.92	2117.52	1583.71	935.067	1677.77	2398.69	2273.33	2159.12	2379.93	1684.12	2197.51	1610.14	2952.37	3086.78	2928.34	2658.82	2819.53	2924.93	2632.41	2757.86	2795.19	2565.43	2480.78	4367.36	3041.59	3012.15	3232.65	30	15
27023	1.52481	0.60863	1.8223	0.0809372	0.0389443	UP	114.091	114.091	114.092	7.55719	7.33165	7.74595	6184			10	M114T8_2	6942.58	17802.6	23855.6	13017.3	42278.2	13348	12504	13058.9	13027.8	6239.44	14666.1	11208.6	5154.13	13406.8	14141.5	7278.48	49075.8	16494.7	14878.3	14475.7	44229.3	44561	31915.4	19918.7	9133.77	16478.4	14582.3	27607.6	16425.5	9396.76	30	15
11319	1.52453	0.608364	3.58079	0.00142768	0.00163868	UP	245.1	245.099	245.114	0.993083	0.752533	1.41532	30057	[555][M]+	[M+K]+ 206.132	94	M245T1_8	5904.64	85342.1	84896.9	72845.3	68426.9	86876.9	67879.6	85706.6	34274.5	78915.8	93068.7	87938.5	95457.6	91557.1	95317.2	54085.3	140214	81916.5	81862.7	86715.5	90575.6	88237.9	122721	123266	197136	130143	124959	134873	134051	138680	30	15
192	1.52322	-0.607126	-12.1359	2.26586e-10	1.52737e-08	DOWN	336.328	336.327	336.329	0.0832667	0.0797667	0.0914167	19375	[1321][M]+		19	M336T0_3	43894.9	42595.2	43686.4	43254.7	42295.9	51759.2	52363.7	52683.9	52782.4	53196.9	53534.2	52694.7	55357.2	54174	54273.3	29484.5	37074.4	34907.2	34220.3	35016	34131.2	33915.5	30186.2	31814.9	30822.4	30387.3	33133.8	31896.2	31339.9	33093.6	30	15
6667	1.52308	0.606994	4.3243	0.000177597	0.000346062	UP	850.224	850.222	850.226	23.7278	23.7063	23.7632	1195	[6651][M]+	[M+K]+ 811.266 [M+H-HCOOH]+ 895.222	37	M850T24_1	3834.01	4692.56	1180.28	4127.67	2812.75	3607	4995.75	4666	5264.51	1742.5	4476.97	2741.22	4816.16	3701.89	4087.04	6751.75	5470.92	2885.6	4834.16	5731.44	6288.91	5892.2	7451.94	6744.24	6901.53	6136.57	6871.93	5089.85	6138.17	3240.11	30	15
17887	1.52151	-0.605503	-2.93566	0.00948937	0.00689906	DOWN	307.217	307.216	307.218	10.9067	10.4264	11.1869	19682	[1022][M]+	[M+H]+ 306.21	505	M307T11_3	63241.3	72288.5	70964.8	53814.2	51963.5	68717.8	60227.2	54635.9	64726.2	45841	55292.4	63699.7	61436	51280.6	60046.7	1687.34	63139.5	56731.2	47956.2	43456.1	46949.2	31467.2	1254	623.053	1149.8	68438	43174.6	56897.1	54310.7	73085.2	30	15
2728	1.52088	-0.604905	-5.94622	4.96045e-06	2.35863e-05	DOWN	223.169	223.168	223.169	0.083475	0.0797667	0.092	2676			19	M223T0_5	8634.01	9326.33	9155.27	9528.77	7646.03	5355.56	6300.87	6937.47	6457.88	7145.26	6535.07	6223.32	5681.9	6058.51	6345.91	4222.94	5647.02	4837.26	5728.15	5933.9	5179.25	4577.6	4577.61	3953.76	2765.77	4547.21	5004.32	4866.32	3884.61	4846.74	30	15
18320	1.52028	0.604334	2.74355	0.0105717	0.00750446	UP	572.322	572.32	572.323	7.43172	7.3904	7.51342	5609		[3M+2Na+2K-H]3+ 531.348	275	M572T7_4	11125.4	13222.6	6714.83	4833.14	5124.35	6168.87	10108.1	10740.4	10294.4	17616.4	13455.4	3662.05	4968.52	18155.8	6807.33	9767.25	7084.59	16752.7	11405	16092.4	24482.4	19129.2	13294.7	11037.5	20307.5	17041.7	17092.2	11122.2	17816	4970.18	30	15
28140	1.51905	0.603166	1.71459	0.102242	0.0472424	UP	329.175	329.174	329.18	8.58908	8.31158	8.60072	8381	[1247][M]+	[M+K+NH3]+ 273.186	83	M329T9_2	11408.7	6355.68	3373.59	7154.88	3207.39	7820.16	3472.35	4551.46	9495.49	2305.36	4253.6	3082.1	4457.9	5707.16	4039.06	5886.14	6045.4	3008.87	4308.88	8871.14	5187.42	5008.21	1957.91	3940.95	10549.4	16975.8	13676.3	6619.41	7585.15	22943.2	30	15
31173	1.51594	-0.600209	-1.39912	0.182993	0.0763438	DOWN	427.378	427.376	427.38	30.398	30.2035	30.4235	2865		[M+H]+ 426.369	310	M427T30_2	1218.97	1647.79	1469.38	4399.78	2163.82	1246.61	1960.3	1117	988.692	1202.5	1227.95	8916.37	2125.54	1453.4	1556.39	1996.82	1208	1584.88	1448.5	1527.05	1272.82	939.876	1478.5	1255.51	1633.57	1502	1523.04	1389.77	1346.44	1460.41	30	15
10703	1.51562	0.59991	3.9906	0.00113513	0.00137883	UP	326.342	326.341	326.343	0.0832667	0.0797667	0.0914167	2125			19	M326T0_7	2675.37	2857.21	2832.4	2432.25	2588.65	2137.84	2200.39	2102.47	2090.17	2283.56	2114.03	2389.27	2284.57	2485.56	2437.33	5138.42	2597.24	2876.65	2565.99	2534.43	2381.67	2629	5344.84	5144.71	5067.11	5194.23	3160.91	3255.78	3217.5	3319.16	30	15
1692	1.5156	0.599888	7.04272	7.91423e-07	6.06824e-06	UP	253.214	253.212	253.215	24.7231	24.7112	24.7345	1472			509	M253T25_2	4596.51	3765.66	4149.13	3350.35	3451.63	3610.51	2983.43	3836.5	4657.05	3487.5	3688.38	3610	4374.73	3851.85	3768.96	4987.55	5877.17	5049.1	5375.22	3947.29	5050.74	4937.57	6274.43	5847.11	8086.03	6471.34	6666.51	5942.99	6518.34	5633.87	30	15
24980	1.5148	-0.599124	-2.06574	0.0510796	0.0265583	DOWN	315.027	315.026	315.028	9.57753	9.52235	9.6909	3547	[1085][M]+		65	M315T10_1	5609.63	6946.2	4371.24	10638.8	3423.77	2423.95	8700.53	1715.5	6378.79	1776.19	2741.47	7677.55	9686.83	11000.7	3414.31	7459.95	5555.86	2556.64	2484.97	3587.26	2984.17	2644.3	1884.38	3016.92	7634.57	3355.2	4138.76	2729.73	3054.04	4020.3	30	15
5668	1.51402	-0.598388	-4.63667	9.14713e-05	0.000209557	DOWN	107.07	107.07	107.071	7.52377	7.50172	7.55998	2286		[M+H-C4H8]+ 162.126	223	M107T8	5701.79	7080.11	5977.12	5697.13	6076.36	7019.19	4641.76	6494.55	5972.35	3888.68	5454.58	5135.83	4628.9	7315.64	5844.11	6265.29	3715.06	4908.87	4649.86	4637.56	4041.57	4861.96	5340.48	1145.68	2341.82	3680.34	2603.39	3457.36	3127.91	2638.14	30	15
16889	1.5119	-0.59636	-2.88597	0.00744664	0.00573071	DOWN	339.232	339.231	339.233	21.3185	21.3083	21.3353	2589	[1359][M]+	[M+H-CH2]+ 352.248	290	M339T21_5	5516.09	5715	4518.14	5489.78	5729.2	5798.84	5222.19	5674.8	5471.57	6029.19	7890	12348.1	9460.49	5885.05	4217.26	10108.2	4716.23	2587.95	4397.24	2782.94	2360.37	2568.27	4801.8	2898.36	6218.41	4599.7	3262.34	4643.4	3134.82	3732.26	30	15
14233	1.51161	0.596087	3.39006	0.00359405	0.00328288	UP	818.724	818.721	818.727	0.083225	0.0772833	0.0914167	2088	[6468][M]+		19	M819T0	2960.41	2831.83	2663.32	2929.62	2694.69	2615.92	2049.08	2300	1415.26	2268.4	2260	2193.38	2369.14	2223.99	2089.98	5023.97	2638.01	2566.4	2503.63	2296.01	2442.94	2353.85	5614.74	5591.71	5132.74	5571.18	3211.99	3219.21	2932.25	3115.34	30	15
4202	1.5112	0.595699	4.99378	2.82592e-05	8.71714e-05	UP	603.139	603.137	603.142	27.7006	27.6708	27.7143	1229			329	M603T28_3	1448	1596.5	1203.17	1785.06	1505.25	1724.65	643	1971.87	2242	1999	2038.39	1186.96	1607.42	2214.52	2425.54	2658.13	2605.15	1948.89	1926.85	2371.3	1810.61	1895	3071.61	2893.21	2981.46	3132.85	2415.38	3091.25	2900.12	2971.9	30	15
28720	1.50983	-0.594382	-1.63631	0.114776	0.0519612	DOWN	308.259	308.257	308.26	24.6143	24.4388	24.6327	30025	[1029][M]+	[M+H]+ 307.251	542	M308T25_2	45863.1	62628.1	21035.1	53427.1	24307.2	57692.2	59677.8	45052.1	38773.5	21599.9	140830	41540	105247	133320	19078.6	88983.7	22021	18564.4	13403.3	25736.9	11087.6	45638.8	63587.9	32532.8	69105.8	42722.7	26688.9	75800.1	33383	7016.24	30	15
18521	1.50841	-0.593025	-2.72064	0.0111355	0.00781909	DOWN	663.409	663.406	663.41	28.8458	28.8152	28.855	2770	[4933][M]+		53	M663T29_6	6246.43	3567.5	12075.3	8657.1	7574.46	6459.67	11399.8	2850.3	6118.19	7820.76	5634.03	7716.63	9602.17	5185.09	6474.86	4738.31	3358.93	5573.96	3919.2	3174	8099.48	5907.94	5793.1	2515.86	1820.03	2969.74	3691.61	10719.7	4780.47	4127	30	15
35170	1.50825	0.592877	0.962367	0.350113	0.129435	UP	654.328	654.326	654.329	10.5873	9.91105	10.7193	30447	[4818][M]+	[M+H+NH3]+ 636.298	432	M654T11_2	26456.8	8113.38	10604.1	14029	24877.8	22366	4129.75	6053.79	7767.82	27765.9	9877.69	11248.5	15124.5	10832.4	12897.6	8064	7764.03	6449.84	6063.11	9925.31	7824.01	11880.6	39423.7	7114.02	86586.8	11505	86646.4	7069.71	20475.5	3175.96	30	15
12278	1.50691	0.591592	3.5167	0.00197492	0.00208993	UP	272.259	272.257	272.26	14.8615	14.8318	14.952	1311			993	M272T15_4	2116.8	2229.63	2469.04	2654.65	3479.44	5328.99	3226.51	2837.49	2945.69	2411.31	2288.93	2937.97	2819.5	2649.63	3385.36	6801.19	3444.18	3417.33	2712.48	3228.94	3719.14	3158.38	6573.13	6169.63	6443.24	4978.8	4356.8	4302.9	3536.88	3130.87	30	15
30773	1.5064	-0.591105	-1.43571	0.170486	0.0720217	DOWN	350.342	350.339	350.343	28.2078	28.0208	28.5695	13876			312	M350T28_3	5981.97	7293	4664.13	9652.05	5065.89	9755.46	7615	11571.9	24832.6	4784.37	46872	7686.74	14968.7	18364.1	8984.4	13566.4	9672.07	5382.17	5730.21	6098.61	5951.99	11387.2	10646.8	4972.62	10375.4	9690.1	7084.93	12015.4	7290.4	4997.73	30	15
19136	1.50631	-0.591015	-2.65983	0.0130667	0.00887211	DOWN	286.193	286.192	286.194	12.3696	11.7602	12.5985	4910		[M+2H]2+ 570.372	40	M286T12_3	21210.8	15404.2	12834.3	9210.71	18476.9	8491.01	12850.3	19853	7978.94	4243.49	9822.13	20548.6	14053.9	10247.2	13933.5	6818.11	13699.8	13883.7	10990.7	11410.4	6929.63	18054.7	3544.02	5370.15	5575.24	7685.11	5309.1	8947.81	5473.43	8524.7	30	15
1193	1.50591	-0.590633	-6.80561	2.16206e-07	2.35019e-06	DOWN	473.436	473.435	473.436	0.0832667	0.0797667	0.0914167	4776	[2807][M]+		19	M473T0_5	11851.7	12822.9	13212.4	12987	12956.5	10221	9945.28	10556.4	10116.2	10533.3	9871.14	9492.79	9288.66	9396.76	9443.98	5162.2	8916.95	8603.85	8159.81	8771.26	8678.56	8365.58	5002.83	5547.55	5813.64	5329.39	7614.7	6992.28	7432.6	7647.19	30	15
19873	1.50447	-0.589253	-2.57552	0.0155872	0.010196	DOWN	420.288	420.281	420.289	27.2785	27.2683	27.5775	25002	[2248][M]+	[M+Na]+ 397.298	581	M420T27_1	39402	42328	25526.8	35686.3	26108.4	31561.9	28465	45480.5	33508	10614.1	51192	37227.9	66263.3	36160.4	25204.2	40121.7	21673.6	9279.24	6036.54	21685.4	6475.45	26191.4	26066.5	23489.5	44618.2	21037	29908.6	45004.6	21869.1	11970.4	30	15
2435	1.50347	-0.588298	-5.92836	3.08823e-06	1.64906e-05	DOWN	218.126	218.125	218.127	7.78712	7.76495	7.81288	1924		[M+Na+NH3]+ 178.105 [M+Na]+ 195.137	733	M218T8	3990.99	3644.96	4424.58	3217.14	4207.61	4862.95	4617.66	4259.45	4196.98	3474.79	4717.13	4515.01	4136.51	3735.51	3180.87	3050.33	3289.26	3482.58	3633.94	3768.52	3036.56	2327.54	1376.6	1990.11	2121.23	2897.86	1635.46	2655.84	2468.92	2959.14	30	15
14088	1.50152	-0.586424	-3.19803	0.00344347	0.00317848	DOWN	259.037	259.036	259.04	12.3192	12.0211	12.3514	36920			415	M259T12	86658.1	141856	97432.2	91732.6	93782.6	89450	112176	49018	166867	78352.9	66377.8	104051	144592	113012	98430.8	107129	140079	41111.2	63251.2	59270.4	54114.6	67375.3	56514.9	39984.3	67356.4	60483.5	64269	40025.2	57184.2	103343	30	15
12813	1.50142	-0.586326	-3.42241	0.00234096	0.00237547	DOWN	819.496	819.494	819.499	29.6052	29.5935	29.6347	2524	[6474][M]+		105	M819T30_3	3942.56	6219	8144.81	5536.37	4947.18	7935.79	2337	5966.44	5205	5427.74	7205.09	3861.01	4028.19	3519.91	3762.54	3410.17	4930.57	4186.47	3862.5	3782.9	3916.09	3418.69	2219.69	3237.39	2087.47	5300.64	2823.34	1768.03	4207.96	2824.7	30	15
19458	1.50043	0.585373	2.72887	0.0141334	0.00944125	UP	556.427	556.425	556.429	28.7072	28.6817	28.855	16154	[3673][M]+		200	M556T29_4	7053.76	11841.8	18617.2	14881.6	17386.4	14808.1	18432	11149.8	15067.8	12858.3	11074.7	15638.2	14349.3	19085.8	12757.4	15234.4	33629.9	16005.6	17450.3	10779.1	15429.5	28930	25529	16981.8	15428.8	32464.5	19842	45260.2	13069.9	16560.1	30	15
32872	1.50022	-0.58517	-1.19858	0.246722	0.0975635	DOWN	483.259	483.257	483.26	7.24842	6.94815	7.2741	3209		[M+H]+ 482.252	457	M483T7_2	1999.63	3230.31	4828.56	5510.57	3756.94	4999.08	1674.28	2937.39	4319.1	6411.39	5556.59	1506.18	6284.19	23328.9	1761.49	3101.05	4643.76	2569.95	1276.96	5934.83	7544.75	5954.76	2311.46	1145.06	3742.97	3448.05	1829.92	3297.08	1635.51	3626.14	30	15
29240	1.49956	-0.584541	-1.59107	0.127089	0.0565148	DOWN	169.011	169.006	169.013	0.901217	0.717633	0.9675	18088		[M+Na+K]2+ 276.067	78	M169T1_4	4785.35	9586.2	20906.7	6842.07	14618.3	17654.4	3836.11	7902.41	7635.22	7097.17	29714.4	4849.87	5052.17	3631.78	8743.29	7519.51	7290.16	9106.18	6928.06	6823.64	6336.65	5738.46	2193.75	4931.31	6166.77	6478.01	5266.05	3507.6	5272.54	18374.7	30	15
1486	1.49922	0.58421	6.84731	4.94474e-07	4.29966e-06	UP	425.371	425.369	425.373	0.0832917	0.0797667	0.0975833	6051	[2302][M]+		19	M425T0_6	11390.2	12511.4	11898.1	12390.9	12092.6	8239.84	8617.99	9886	9263.45	9901.23	9036.51	9050.57	9211.47	9291.05	8701.1	14989.8	11977.4	13214.4	12953.5	12854.8	13401.8	12622.8	18266.7	18880.7	18958.8	18106.5	14453.4	14862.4	15448.4	16113.5	30	15
2718	1.49795	-0.582992	-5.68821	4.88945e-06	2.33307e-05	DOWN	344.256	344.255	344.257	21.4672	21.1837	21.4933	3187	[1427][M]+	[M+Na]+ 321.267	901	M344T21_3	15380.8	11220.7	12002.3	14392.9	8941.62	13608.4	8632	12437.6	13532.8	10532.3	14011.3	13750.1	14689	10343.7	10318.1	9840.36	8909.24	7684.61	8928.47	6473.6	6355.55	5333.71	10107.5	6177.24	10824.9	10103.5	6114.85	9521.28	7986.37	8335.35	30	15
20987	1.49731	-0.582371	-2.58835	0.0203488	0.0126021	DOWN	272.201	272.2	272.202	14.9581	14.3309	15.1272	25478	[723][M]+	[M+H]+ 271.194	579	M272T15_3	117894	126869	120520	105192	99932.3	122699	111180	106454	121741	85227	95461.5	106050	108048	106067	118634	4043.47	140216	105559	120791	88476.6	101974	124403	4214.82	2887.97	3451.46	4314.13	73021.7	115306	92665.4	121968	30	15
5415	1.49614	0.581244	4.66194	7.52428e-05	0.000180489	UP	677.158	677.156	677.16	28.7538	28.7257	28.764	1393	[5112][M]+		198	M677T29_4	1808.11	2623.5	1734	1546.5	1741.48	1918.98	732	2127.25	2629	2094.99	2244.98	632.5	1826.82	2497.16	2514.66	3758.45	2680.13	2635.89	2045.41	2576.68	2256	2598.55	3588.78	3449.31	3463.32	2769.75	3062.82	2530.37	2606.78	2874.92	30	15
13751	1.49542	-0.580555	-3.24135	0.00315659	0.00298258	DOWN	261.033	261.032	261.033	12.3222	12.2433	12.3514	5087			415	M261T12_2	11445.9	19180.5	12515.4	12080.1	12370.6	11372.4	14146.8	6656.41	22652.8	10292.9	9175.89	14338.4	19325.7	15526.2	13495.9	14170.3	17544	5440.22	8585.64	8143.95	7247.97	9441.88	8239.15	5222.62	8945.63	8022.81	9002.66	5637.38	7762.67	13394.3	30	15
21125	1.49509	0.580229	2.54121	0.0209782	0.0129111	UP	643.476	643.474	643.482	28.6202	28.5862	28.9295	23922			276	M643T29_6	9716.04	15498.5	26062.2	20655.5	25567	20319	25501.6	18339	21238.5	16197	14186.7	22568.3	20341.6	26602.5	18278.1	19104.4	50936.6	23319.1	25069.5	15489.1	21515	39971	36359.2	20977.7	20351.3	45641.6	27490	64436.9	17472.8	21993.8	30	15
16042	1.49272	0.577942	3.05366	0.00593229	0.00480673	UP	529.361	529.36	529.363	7.88217	7.86995	7.89845	1561		[3M+H+K]2+ 339.586	117	M529T8_11	2310.5	2492.55	2708.42	1545.97	1268.52	1354.25	1331.3	1331.83	1766.71	2400.31	1375	1247.22	1467.1	1472.42	1514.3	1572.64	2763.97	2058.98	1792.98	1497.24	2278.73	2134.26	3452.8	2482.56	3736.97	2126.8	1749.36	4012.01	2050.5	4483.47	30	15
20665	1.49243	0.577664	2.58615	0.0188754	0.0118715	UP	599.45	599.447	599.452	28.6655	28.638	28.8138	32999	[4167][M]+	[M+Na]+ 576.461	200	M599T29_10	14239.4	21229	39137.8	30029.8	34868.5	29046.8	37901	23589.3	30933.5	24846.1	21298.5	27511.6	29734.7	38955.2	25717.2	27779.7	69981.2	32843.9	34090.5	21922.4	29707.7	57597.9	52761.6	32898.6	30249.8	61777.1	37861.8	92097.7	26411.2	32329	30	15
21693	1.49222	0.577462	2.46161	0.0239613	0.0143646	UP	235.131	235.125	235.135	9.5775	9.13482	9.72703	2629		[M+H+CF3COOH]+ 100.122	65	M235T10_3	4916.74	5566.35	9929.24	8325.19	4646.82	4896.35	4595.42	4569.54	5347.96	5063.01	5075.02	4544.87	4309.46	4735.09	5241.81	9173.74	5576.82	4612.24	8140.93	5233.9	4297.08	3917.31	18149.2	10371.4	11646.4	5646.39	6394.26	13329.5	8175.65	7343.58	30	15
22088	1.49211	0.577356	2.36929	0.0265827	0.0156385	UP	222.183	222.182	222.184	18.5616	18.5205	18.595	2162		[M+Na]+ 199.194	484	M222T19	2536.33	2921.89	5533.12	3279.23	2191.14	3597.68	2730.5	2485.31	2869.12	2708.29	2716.39	1881	6386.14	2527.2	1680.29	4720.22	3479.81	3087.44	4438.32	2289.88	2748.66	3821.52	5971.47	4437.82	4598.1	10416.1	3796.48	7512.78	2458.27	4925.44	30	15
12590	1.48944	-0.57477	-3.37798	0.00218	0.00225063	DOWN	171.028	171.025	171.03	0.942867	0.682717	1.32238	2050			16	M171T1_3	3633.25	3750.78	5710.54	5621.8	6157.24	7607.24	4223.46	4622.88	6566.6	3902.79	6465.08	4834.61	3290.38	4749.98	4222.58	4855.8	2356.37	3345.18	4403.33	3294.7	3030.84	2382.06	2539.19	3071.33	1163.25	2528.03	6577.66	2522.06	5524.45	3001.44	30	15
22540	1.48922	0.574552	2.40009	0.0294267	0.0169684	UP	925.271	925.269	925.274	32.9241	32.895	32.9707	4363		[M+H+NH3]+ 907.238	151	M925T33_2	5155.24	5431.84	4990.99	5126.53	5427.49	6385.66	5061.59	6716	6953.61	5734.45	6871.47	7252.14	8880.84	6509.9	6252.25	24302.1	7968.33	9654.76	6206.41	6562.89	5488.27	5209.17	12733.6	9155.12	12144.1	7381.28	10292.8	8161.31	6400.33	6464.23	30	15
17876	1.48463	0.570107	2.87441	0.0094736	0.00689018	UP	934.223	934.22	934.226	32.9242	32.895	32.987	793			151	M934T33	937.2	1624.32	1093.82	1073.07	1208.44	1391.62	836.67	907	1773.36	1379.97	1652.7	754.005	1637.34	1818.92	1441.6	4346.55	1852.47	1433.2	1257.29	1762.64	1339.11	1523.17	2148.68	2162.75	2692.95	2102.09	1590.03	1508.01	1436.05	1839.95	30	15
4167	1.48344	0.568942	5.00803	2.71328e-05	8.45064e-05	UP	1097.27	1097.27	1097.27	15.6826	15.6229	15.6914	931	[7420][M]+	[M+H]+ 1096.27	29	M1097T16	2203.58	3116.04	2036.7	2766.84	2123.65	2994.99	2827.67	2042.88	3296.33	2457.56	3089.4	1585.71	3403.7	1078.26	2786.76	3462.41	3655.3	3120.23	3475.17	3268.14	3868	3754.83	5088.27	4671.99	2772.53	4437.43	3972.1	3174.48	4383.13	2984.77	30	15
459	1.48262	0.568145	8.58976	4.39369e-09	1.2357e-07	UP	1070.35	1070.35	1070.35	0.0832833	0.0734	0.0915833	1045	[7395][M]+		19	M1070T0_2	1771.54	1652.65	1643.55	1919.85	1611.61	1291.93	1296.23	1528.5	1401.5	1660.99	1498.07	1187.87	1365.89	1382.6	1484.09	2178.01	1792.74	2153.73	2185.73	2090.15	1931.93	2008.01	2283.61	2625.91	2731.06	2376.06	2134.31	2164.24	2592.17	2403.1	30	15
16783	1.48188	0.567426	2.90436	0.00725677	0.00561885	UP	697.26	697.257	697.261	23.7228	23.7063	23.733	14010	[5344][M]+	[M+Na+NaCOOH]+ 606.279	37	M697T24_2	34408.7	43309.8	10146.8	37003.8	20154.2	30414.8	48190.9	38650.5	57626	12717.5	42382.5	23409.2	57298	30219.2	39287.8	34017.7	54696.8	19724.3	40925.6	54314.3	75837.1	68777.9	45670.8	48279.3	62015.2	83275.8	58236.6	51968.2	55055.9	25515.8	30	15
20992	1.48106	0.56663	2.54009	0.0203645	0.0126097	UP	486.278	486.275	486.279	27.4605	27.4522	27.4608	4980	[2936][M]+		21	M486T27_2	5184.09	5996	7290.32	10325.9	4122.88	5065.24	6169	4967	5666.5	4125.99	4263.01	4977.13	5774.4	6223.05	5597.45	17811.5	6068.16	5241.98	5384.93	4376.72	5485.95	5794.95	14707.8	9776.95	11140.2	11480.5	5817.44	8757.42	6696.55	8456.85	30	15
12211	1.47894	0.564568	3.62324	0.00193281	0.00205655	UP	359.233	359.232	359.234	7.34023	7.23243	7.36592	13849		[M+H+K]2+ 678.504	20	M359T7_4	20507.2	23764.2	36187.3	23060.3	22877	24726.8	23182.8	25053.6	21761.3	24218.2	18936.2	16389.4	26884.8	25839.2	26983.4	32026.4	38116.4	28723.4	25762.5	24278.3	26234.4	28158.9	63899.9	36941.2	33153.3	36609.2	33721.4	59668.6	32016.1	33659.6	30	15
13424	1.47742	0.563076	3.47487	0.00286579	0.00277493	UP	510.301	510.299	510.304	27.9988	27.9532	28.1032	869		[M+2H-CH3]2+ 1033.61	81	M510T28_2	1798.99	1911	1605.91	2470.61	1687.09	1122.49	1487.79	1737.39	1822.5	1970	1534.05	1885.42	1823.31	2134.82	1920.11	3743.9	1872.43	1960.35	3398.22	1537.42	2293.82	2271.77	3468.47	2605.97	2648.44	4121.83	1168.62	2721.43	2008.72	3938.07	30	15
5869	1.47655	0.56223	4.58434	0.000104744	0.000232013	UP	115.003	115.002	115.003	0.944817	0.928983	1.07218	3419			16	M115T1_3	3840.62	3915.28	3919.44	5884.08	4306.98	5596.67	2051.73	4021.71	4848.27	5965.91	4035.55	5812.58	3745.25	1183.7	3386.76	6680.38	7069.1	5891.44	5978.85	5392.19	4280.1	4772.99	6427.94	5829.09	7802.62	7025.45	5478.38	6380.99	7569.28	5727.09	30	15
32602	1.47621	-0.5619	-1.23547	0.23589	0.0940304	DOWN	114.055	114.055	114.056	0.9365	0.725967	0.954417	8300			16	M114T1_4	4009.91	2260.86	2484.72	3280.41	3572.13	3670.33	3022.65	3092.38	4784.28	2872.59	2142.54	3079.15	4099.84	19447.5	2324.15	3041.21	2881.32	1437.89	3751.61	3340.5	3568.12	1893.2	2917.04	2425.05	3296.34	4170.59	2561.59	3002.57	3107.74	2056.61	30	15
700	1.476	-0.561688	-8.35511	2.52675e-08	4.66107e-07	DOWN	177.054	177.054	177.055	0.083175	0.0654667	0.0946333	962			19	M177T0_2	2667.95	2618.61	2883.78	2662.55	2846.24	1865.96	2029.21	2364.5	2492.28	2257.96	2426.12	2239.52	2218.56	2007.39	2171.85	1525.82	1767.62	1831.57	1488.36	1380.57	1656.65	1680.08	1818.82	1934.47	1635.95	1354.62	1427.53	1598.34	1431.86	1690.36	30	15
16973	1.47362	0.559365	3.02061	0.00758983	0.00581416	UP	368.389	368.387	368.391	33.3128	33.2287	33.4797	2445	[1688][M]+		775	M368T33	6077.61	6737.41	5971.73	5482.26	6148.52	5270.02	6042.05	6931.19	6942.99	5737.05	10166	9096.02	6904.18	7938.75	6405.96	20836	7197.97	9138.04	7234.98	8056.88	6703.72	7136.26	15886.3	12833.8	11114.3	10536.7	9182.6	8111.85	7892.68	8228.75	30	15
34804	1.47348	-0.559232	-0.992447	0.332571	0.124221	DOWN	209.201	209.2	209.202	8.47945	8.46755	8.7091	123285	[350][M]+		280	M209T8_2	78282.3	135401	88362.9	592083	40107.3	122900	247314	35135.5	44876.9	21221.6	65250.4	29245.4	38127.1	259585	191779	67889	50436.1	74134.7	52061.7	128968	78436.8	318425	43771.6	53701.6	75580.1	29447.8	27814.8	175588	84077.9	89983.7	30	15
21116	1.47185	0.55763	2.4764	0.0209384	0.0128914	UP	544.359	544.357	544.361	29.7451	29.7303	29.7632	6197		[M+Na+K]2+ 1026.77	178	M544T30_1	2232.5	1823.14	10653.1	5706.39	5567.44	5398.8	5550.39	5941.91	5591.65	2641.02	6561.71	7083.13	6491.8	6358.91	7392.36	4894.52	9202.13	8351.33	8176.16	7058.4	7213.1	6934.73	15454.8	6211.13	4638.12	8335.41	8330.59	17329.2	7708.76	5260.25	30	15
2089	1.4711	-0.5569	-7.0126	1.65022e-06	1.02496e-05	DOWN	654.332	654.332	654.333	0.0832917	0.0797667	0.09175	15368	[4817][M]+		19	M654T0_4	45353.6	44666.3	46101.5	43991.4	42745.9	40558.1	40549.5	41496.5	40049.9	41023.3	41763.1	38791.8	38524.6	39104.6	38280.6	17777.6	36381	35884.6	35262.5	34822.8	34557	34154.1	19455.7	20737.6	20485.2	19936.4	28694.8	27824	28830.6	28688.1	30	15
2374	1.4696	0.555423	5.86151	2.84627e-06	1.55235e-05	UP	378.059	378.056	378.061	17.7192	17.6825	17.7535	512			692	M378T18_1	1397.14	1522.65	1175.76	918.411	1145.58	1279.69	1027.58	1074.5	1648	1044.6	746	1466.66	1039.39	764.526	1480.61	1931.26	1990.48	1462	1846.91	1612.59	1738.5	1682.24	1593.24	1599.96	2043.22	1862.64	1389.48	1396.14	1703.85	2205.09	30	15
2260	1.46931	0.555142	6.06378	2.28804e-06	1.31263e-05	UP	614.25	614.248	614.252	28.9802	28.967	28.9977	5131	[4339][M]+	[M+Na+NaCOOH]+ 523.276	8	M614T29_3	8400.48	9685.68	7645.64	8476.14	8489.92	8681.15	5647.02	8064.5	10020.5	9818.5	8813.59	4937.16	7017.01	9235.03	8748.42	14959.9	11303.2	10463.4	10641	10190.1	10222.5	9928.76	14088.6	16547.3	13436	13766.2	11499.1	10634	12129.3	11916.5	30	15
17827	1.46927	0.555095	2.88783	0.00935724	0.00682442	UP	329.115	329.114	329.116	13.9451	13.8906	13.9816	7145		[M+Na]+ 306.126	248	M329T14_2	12251.4	8697.72	9547.32	7565.94	10710.9	7645.84	8201.92	10702.9	6076.62	5036.67	6307.51	12232	8407.93	6774.15	9538.54	26076.6	11661.9	11644.6	9387.24	9115.46	8201.78	10530.8	18726.3	17974.2	12250.9	14503.2	9367.2	9154.91	7778.46	14186.3	30	15
20220	1.46903	0.554862	2.65613	0.0169477	0.010891	UP	552.197	552.194	552.199	29.9187	29.8878	29.9358	1699		[M+Na]+ 529.203 [M+H+NH3]+ 534.163	70	M552T30_1	1468	1009	1390.97	1384	1281.7	1292.5	935.5	1778.44	1886.68	1219.04	1685.59	1454.22	1743	1782.45	1573.99	3765.33	1728.5	1492.98	1399.54	2120.5	1575.49	1882.5	2015.16	2227.54	2880.25	4640.13	1884.5	2005.5	1585.52	946.36	30	15
7482	1.46886	0.554696	4.33746	0.000287041	0.000497486	UP	507.138	507.137	507.139	19.9138	19.859	20.3198	2775			396	M507T20_1	10314.6	10914.7	10243.1	10681	9622.87	9606.67	7269.11	12692.4	13795.6	9507.83	9264.73	6466.74	13642.2	10773.6	10871.2	24505.6	15514	13458	12636.5	12818.1	11857.4	12346	21233.4	15185.4	17830.8	17615.6	9268.84	15799.5	14153.4	14429.3	30	15
12929	1.46862	0.554465	3.44082	0.00243385	0.00244783	UP	472.318	472.316	472.318	7.73585	7.73058	7.74595	10332		[M+H+K]2+ 904.671	28	M472T8_3	13865.7	16574.7	22737.5	11850.7	10114.5	11031.8	10916.3	11035.7	12411.8	14490.8	12185.1	10613	11727.6	12373.2	12695.4	14410.1	18266.5	16263.1	12994.3	12682.9	15699.3	16444.8	31745	19586.8	21574.9	17565.1	14912	31144.1	16460.4	26079.8	30	15
31596	1.46745	0.553316	1.3472	0.197511	0.0812596	UP	429.373	429.371	429.375	29.8711	29.8617	29.8977	7266	[2354][M]+	[M+H]+ 428.363	178	M429T30	6616.84	4841.54	5374.16	5341.28	3897.37	3516.5	3911.71	3307.9	5358.19	1414.85	3780.05	5376.17	4611.64	3482.95	5149.93	4198.62	12208.5	1853.89	4009.92	5025.67	3964.31	4319.29	24710.5	3028.32	4877.25	5290.19	10827.2	3575.47	6028.53	2906.5	30	15
1266	1.46726	-0.553125	-7.20405	2.61659e-07	2.68747e-06	DOWN	613.303	613.302	613.303	0.0832833	0.0797667	0.0914167	5021	[4327][M]+		19	M613T0_4	12871.4	14012.5	14199.9	14037	13692.8	11577.3	11154.3	11710.3	11749.6	12597	11995	12206.9	11527.2	11501	11343.9	5527.47	10546	10693.4	10351.3	10480.3	10015	10329.6	6471.31	6944.21	6335.55	6525.27	7938.83	8556.18	7792.88	8379.51	30	15
5298	1.46713	-0.552995	-4.70964	6.85722e-05	0.000168219	DOWN	916.657	916.654	916.659	27.5364	27.5183	27.5535	4076	[6973][M]+	[M+H+NH3]+ 898.622	118	M917T28_1	8994.5	8951.5	12434.1	8887.6	8639.82	8705.21	12289	9545.12	7395	6421.81	8911.92	12952.4	12539.9	8604.46	9266.84	4860.43	7797.48	8410.7	7767.34	7330.96	7918.81	6881.32	7457.14	4570.02	5027.62	6868.15	3552.41	8681.09	5279.7	6115.22	30	15
17368	1.46646	0.552341	2.86832	0.00835216	0.00625113	UP	296.044	296.043	296.044	0.841967	0.825483	0.864033	4487	[915][M]+		31	M296T1_4	11554.6	7051.52	7998.95	6886.52	4469.87	3229.16	3458.89	4547.35	7677.68	5281.29	6967	5257.39	9140.88	6473.84	4973.07	14181.8	8113.67	8606.03	6251.86	11336.4	6166.81	9173.89	5508.62	6940.35	7914.65	16061	14793.4	8622.93	8594.18	7001.39	30	15
13359	1.46398	-0.549895	-3.27712	0.00280561	0.0027308	DOWN	677.458	677.456	677.46	15.791	14.8473	15.9455	1614	[5121][M]+	[3M+Na]+ 218.165	668	M677T16_1	8161.13	13730.2	7907.72	7501.72	6607.77	12044.5	5404.4	7623.52	11710.9	5930.34	7849.8	9783.03	8875.85	7017.97	9374.75	4750.25	9054.99	8316.01	10547	5941.99	7058.18	7647.14	3465.73	2548.05	5095.86	5805.26	3740.22	4680.35	4527.23	5295.35	30	15
24969	1.46187	0.547818	2.08818	0.0509023	0.0264823	UP	553.241	553.239	553.242	8.29114	8.26788	8.30015	7459	[3642][M]+	[M+K]+ 514.28	145	M553T8_3	10740.7	10212.1	6635.14	7562.84	5286.81	8134.26	6214.27	5070.53	10413.8	7431.85	5302.44	3813.14	4801.99	4612.36	7668.53	6499.55	9184.93	7601.05	11158.9	6869.57	12682.9	8203.1	5557.09	4872.97	21801.9	15345.6	6326.63	7470.67	21756	6558.9	30	15
18367	1.46162	0.547566	2.77836	0.0107316	0.0075943	UP	644.373	644.37	644.375	29.1809	29.1747	29.2037	3238		[M+K]+ 605.411	431	M644T29_4	1927.35	1804.8	5966.51	3942.63	4143.52	3670.31	4893.48	4257.63	3619.25	1470.43	3247.99	4286.58	4287.71	3113.44	3803.97	5741.98	5635.54	4979.19	4652.19	3926.79	3860.42	3593.99	10569.9	3768.2	4304.95	5456.28	5387.83	9116.9	4942.32	3627.54	30	15
1870	1.46064	-0.546603	-6.41222	1.14377e-06	7.93749e-06	DOWN	436.197	436.196	436.198	0.0834	0.0802	0.0916667	1216			19	M436T0_1	3556.1	3290.13	3434.86	3288.75	3391.59	2978.79	2680.85	2865.28	3047.76	3209.07	3236.23	2610.55	2847.75	2774.04	2521.03	1436.86	2553.08	2319.78	2619.07	2740.83	2792.96	2402.2	1558.06	1521.02	1414.64	1709.4	1858.89	2062.66	2172.77	2147.84	30	15
16697	1.45991	-0.545883	-2.94348	0.00708185	0.00551459	DOWN	165.055	165.053	165.055	0.946683	0.928983	1.0431	25779	[160][M]+		16	M165T1_8	63673.9	41659.1	51747.1	28578.9	36552.3	41240.4	36173.6	61048.9	41436.3	40394.6	37405.8	49510.4	41140.3	32260.4	44353.6	13670.9	20687.8	60077	48400.9	21134.7	35432.2	54454.8	13354.8	12204	25164	25140.8	35161.8	33895.6	26820	17697.8	30	15
103	1.45928	-0.545254	-12.7018	2.12941e-11	2.68882e-09	DOWN	368.316	368.315	368.318	0.0832583	0.0797667	0.092	1672			19	M368T0_1	3277.54	3254.11	3539.36	3607.1	2960.46	3612.91	3681.35	3908	3789.58	4044.04	3829.55	3656.18	4044.88	3961.48	3868.36	2227.45	2683.85	2473.17	2627.08	2619.58	2743.84	2573.93	2439.44	2707.51	2554.1	2302.63	2571.49	2505.71	2210.35	2473.7	30	15
15447	1.45865	0.544633	3.09828	0.00501388	0.00421961	UP	621.161	621.16	621.162	19.6415	19.6183	19.6725	8875	[4410][M]+	[M+H]+ 620.153	480	M621T20_1	10952	10173.5	29312	12940.1	13909.9	14769.6	15888	13693	12843	11222	15210	14602.7	15497.2	15836.7	18934	14671.5	24287.1	22924.1	18334.3	16424.8	16057	19694.7	36459.7	17108	19681.9	22532.9	20288.8	40760.1	17978.2	22136.1	30	15
16856	1.45711	-0.543107	-2.92712	0.00736865	0.00568493	DOWN	360.325	360.317	360.328	28.5089	28.078	28.5213	32862	[1602][M]+	[M+Na]+ 337.335	89	M360T29_2	39282.3	34424	41956.1	44819.5	46611.9	45469.5	47811	51776.4	50064.7	21925.2	79209.9	73625.5	78366.4	83703.6	42950.6	62469.8	39953.2	22973.1	29180.8	31505.3	23240.9	50831	37764.1	23694	42669.4	38659.7	32726.1	49406.3	27512.8	24090.9	30	15
22872	1.45673	0.542735	2.27127	0.0315045	0.0179073	UP	142.086	142.086	142.087	0.860033	0.82605	0.943567	4080			48	M142T1_6	3359.23	7759.07	8169.7	8187.54	3567.94	7123.81	2724.55	3734.02	11055.4	2652.66	2389.89	8106.18	9552.57	5604.47	4520.02	8068.6	8082.63	11538.9	11749.6	14363.8	7817.28	6807.82	4048.62	6569.11	4116.16	15993.3	10092.7	4521.64	9490.93	5669.93	30	15
947	1.45655	-0.542554	-7.14691	9.06666e-08	1.24343e-06	DOWN	501.467	501.466	501.468	0.0832667	0.0726	0.0914167	3078			19	M501T0_7	7523.52	7656.95	7829.55	7608.6	7766.5	6323.83	6040.15	6387	6121.72	6173.56	6107.76	6202.38	5661.35	6082.14	5571.63	3473.41	5323.88	4907.46	5348.71	5318.81	5224.8	5680.56	3639.14	3798.22	3647.05	3480.71	4626.31	4676.84	4265.47	4596.38	30	15
232	1.45654	-0.542542	-10.9673	3.58986e-10	2.00364e-08	DOWN	1226.81	1226.81	1226.81	0.0828417	0.06425	0.0914167	959	[7539][M]+		19	M1227T0	2354.2	2197.2	2565.99	2667.05	1738.2	2392.75	2094.22	2365	2082.16	2435.85	2295.52	2105.2	2386.79	2222.49	2303.59	1500.5	1776.87	1601.99	1624.02	1703.77	1759.34	1579.08	1518.51	1493.71	1630.62	1504.67	1422.63	1393.59	1451.54	1523.78	30	15
4575	1.45618	-0.542184	-5.35985	3.8541e-05	0.000109396	DOWN	207.211	207.21	207.211	0.0832667	0.0797667	0.0914167	1165			19	M207T0_6	3356.7	3178.45	3497.48	3140.36	3499.06	2432.64	2337.23	2247.5	2586.66	2451.94	2535.38	1986.59	2115.69	2189.23	1941.84	1319.87	1988.15	1972.01	2240.57	2082.58	1762.26	1718.21	1988.31	1776.78	1782.23	1676.63	1776.76	1610.21	1851.87	1577.2	30	15
9371	1.45577	0.541787	4.15713	0.000664787	0.000922185	UP	318.907	318.905	318.909	38.4142	38.2903	38.4592	1873			135	M319T38_2	4607.7	4589.16	6655.49	6198.6	4901.87	5336.38	5445.5	4846.56	5127.5	6677.26	5832.83	4486.27	5710.63	5111.37	5787.56	13080.9	7539.06	6870.71	5903.42	7606.81	7859.81	3531.06	10027.6	10842	8011.42	8246.24	7733.04	6994.64	6665.15	7463.97	30	15
125	1.45571	-0.541726	-11.4516	6.23428e-11	6.28819e-09	DOWN	532.511	532.509	532.512	0.0814667	0.0731833	0.0919	3184			19	M533T0_1	7925.89	6889.15	7675.32	7683.68	6874.65	8430.16	7497.02	7801.8	7440.85	7653.05	7323.75	7453.81	7539.19	6966.06	7490.89	4928.81	5588.37	3553.27	5526.38	5902.26	5131.7	5346.34	5261.21	3760.51	5586.22	4969.9	5770.48	5676.21	5483.03	4896.83	30	15
13262	1.45524	-0.541255	-3.31393	0.00273143	0.00267577	DOWN	148.06	148.06	148.061	0.809167	0.792017	0.822783	651974			5	M148T1_8	1.32417e+06	1.64442e+06	1.35738e+06	1.49625e+06	1.13778e+06	989883	1.53872e+06	2.05067e+06	1.20626e+06	817319	1.485e+06	1.61074e+06	1.2016e+06	1.2952e+06	1.28014e+06	1.56216e+06	1.22278e+06	1.30717e+06	1.0054e+06	1.09886e+06	1.33407e+06	628971	707496	591798	1.20248e+06	475454	412180	465458	574386	1.45407e+06	30	15
19567	1.45457	-0.540593	-2.64775	0.0145015	0.00963467	DOWN	410.339	410.334	410.34	29.4788	29.2523	29.5118	4784	[2147][M]+	[M+Na]+ 387.352 [M+H]+ 409.333 [M+H-HCOOH]+ 455.337	655	M410T29_4	5298.1	5082.5	4440.39	5825.63	4425.8	7062.35	6004.5	9736.25	7610.5	2765.46	10376	8585.03	11439.1	11663.1	4994.56	8921.73	5825.57	3849.6	3906	5019.68	3453.47	6362.09	3811.5	2533.56	5267.66	5602.17	5328.18	5849.73	3660.43	3007.46	30	15
9702	1.45409	0.540119	3.83496	0.000755568	0.00101281	UP	251.125	251.124	251.127	18.1275	18.0858	18.1507	1674			435	M251T18_2	3822.14	4445.92	3565.62	3820.86	4265.1	4509.5	3578.89	4932.5	4850.26	5077.41	4392.85	2982.91	3527.71	2723.68	7430.9	5134.41	4498.19	5336.26	4711.9	4446.72	6870.13	4633.81	9643.88	7996.2	6958.08	5419.52	5803.97	8490.91	5746.97	7263.68	30	15
13195	1.4537	0.539725	3.39092	0.00267725	0.00263512	UP	835.77	835.762	835.774	38.2342	38.2123	38.2643	892		[M+H-CH3]+ 849.794	401	M836T38_3	1095.29	911.597	1069.17	581	788.747	673	1237	1206.5	948.5	1351.4	1136.52	648.5	1348.95	993.5	1210.86	1322.9	1602.05	1129.22	1053	913.535	950.871	986.46	1588	2129.22	2393.92	2200.99	1485.29	1463.24	1454.07	1424.16	30	15
10793	1.45337	0.539398	3.65058	0.00118199	0.00142228	UP	655.112	655.11	655.113	20.2038	20.1752	20.2352	3490	[4833][M]+	[M+H-COCH2]+ 696.125	249	M655T20_1	5899	5431.5	14136.7	6569.8	6414.12	7356.35	7302	7180.59	6790.64	5858	7313.22	6201.52	7894.76	8206.61	9233.97	7035.81	12190	11986.2	9735.67	8224.42	8369.3	10653.3	16553.5	8303.07	10617.8	10946.3	10257	17552.2	9488.44	10557	30	15
24825	1.45227	-0.538308	-2.09684	0.0490226	0.0256704	DOWN	533.502	533.5	533.504	26.5092	26.4753	26.547	6589	[3418][M]+	[2M+Na]+ 255.256	291	M534T27_1	8852.6	9655.27	6056.8	8011.83	6266.32	9722	6277.7	15728.4	9865.5	5933.11	19841	7365.25	17945.9	23278.7	6928.53	9091.97	6835.37	4591.14	6724.83	5927.86	4434.05	6151.83	8127.52	5625.36	12199.9	10011.4	5844.22	13098.9	7378.33	5320.35	30	15
6485	1.45156	0.537605	4.62341	0.000159364	0.000319054	UP	612.164	612.162	612.165	29.9208	29.8955	29.932	4846		[M+H+NH3]+ 594.13	70	M612T30_3	6676.39	5545.5	8206.65	7491.85	7543.09	7244.33	6698.29	8887.18	9029.38	6416.57	7374.02	4680.86	6871.5	7489.68	8728.12	14013.2	9108	8108.06	8448.75	12011.1	8178.11	12285.9	7771.44	13690.1	13948.1	10205.6	12090.6	8327.38	12468.8	7395.86	30	15
17991	1.45029	0.536344	2.77954	0.00976497	0.00705537	UP	112.896	112.895	112.896	0.767383	0.7501	0.7854	34561			9	M113T1_1	12145.5	31529	19627.9	42092.5	29869.3	29480.8	6226.27	13832	31951.2	19586.9	19933.6	37878.8	18784.7	9508.58	13528.3	42545.7	31988.3	33432.3	32686.2	37293.9	23084.5	27938.6	26608.6	20853.5	24705.9	52389.6	47201.6	26564.8	32443.6	27525.5	30	15
13749	1.44857	0.534626	3.53159	0.00315614	0.00298227	UP	267.097	267.096	267.098	11.8886	11.8291	11.9182	1375		[M+2Na-H]+ 222.127 [M+Na]+ 244.107	157	M267T12_2	2469.61	2341.06	2546.45	2547.45	2620.73	2465.25	2684.91	2372.53	2901.63	2504.5	2402.84	2451.46	2771.56	2745.93	2331.77	6074.81	4110.52	2126.43	2035.04	2098.05	2246.4	2465.22	4276.74	5125.67	4478.18	4470.98	3610.93	3710.52	3953.5	4490.97	30	15
10082	1.44835	0.534409	3.74089	0.000882902	0.00113887	UP	502.448	502.446	502.45	28.1493	28.1065	28.1622	1301	[3090][M]+	[M+Na]+ 479.451	129	M502T28_3	1606.71	2446.5	1983.9	643.137	1772.05	2694.98	679.5	1938.02	2407.34	1928.28	2235.96	1020	1385.57	1376.93	2309.61	3543.5	2239.47	2532.62	2426.4	2120.73	2281.64	1716.43	3295	2305	3278.39	3060.55	2383.28	2106.17	2508	2480.45	30	15
23569	1.4483	-0.534363	-2.20634	0.0365737	0.0201787	DOWN	317.12	317.119	317.122	36.8972	36.6107	37.3115	268897			142	M317T37_1	1.5047e+06	1.35578e+06	2.64391e+06	5.50055e+06	3.98293e+06	3.49796e+06	5.22308e+06	3.67137e+06	6.66313e+06	3.03938e+06	5.18855e+06	6.17566e+06	1.69984e+06	6.49049e+06	5.26305e+06	4.97781e+06	2.06904e+06	2.43131e+06	2.67466e+06	1.93409e+06	2.05456e+06	2.0438e+06	4.37923e+06	5.76886e+06	2.58685e+06	3.00216e+06	2.24447e+06	2.43268e+06	3.49174e+06	648674	30	15
1728	1.44563	-0.531694	-6.97905	8.55403e-07	6.41539e-06	DOWN	343.154	343.154	343.155	0.0832417	0.0797667	0.0918667	2164			19	M343T0_1	3736.79	4163.83	4237.46	4029.37	4022.25	3750.66	4617.22	5209.42	5138.84	5544.57	5214.71	5225.62	5535.27	5752.98	5700.51	2670.83	3176.23	3195.46	3196.61	2998.69	3458.52	2849.35	3763.76	3699.7	3902.65	3415.84	3244.04	2975.46	3573.85	3601.09	30	15
2777	1.44548	-0.531546	-5.63257	5.305e-06	2.48015e-05	DOWN	241.177	241.176	241.178	9.23504	9.21633	9.35983	2328			680	M241T9_3	4801.08	5005.33	5910.58	4446.16	5564.68	5260.58	4598.15	6617.61	5105.34	5629.06	4932.86	3969.36	4210.6	4853.93	5898.87	4421.83	3293.57	4538.38	4780.13	3964.63	3598.08	3449.51	4407.83	2066.12	2789.08	2574.27	2928.85	3409.57	2734.46	4177.84	30	15
941	1.44523	-0.5313	-7.64127	8.88734e-08	1.2259e-06	DOWN	247.227	247.226	247.227	0.0832667	0.0797667	0.0914167	7992	[573][M]+		19	M247T0_3	21352.1	20479.6	20053.2	19651.6	20203.7	17979.9	17883.5	18182.4	17545.2	18272.8	18304	16775.7	16951.9	16491.4	17140.9	9271.31	15342	15758.1	15093.6	15518.7	14492.7	15030.5	9999.69	10012.4	9287.61	9888.81	13134.2	12906.3	12837	13277.4	30	15
16594	1.44353	0.529601	2.98308	0.00688397	0.0053952	UP	579.293	579.292	579.294	21.9839	21.9667	21.9963	30648	[3939][M]+	[2M+Na]+ 278.152	286	M579T22_2	54248.1	49418	90772	52464.8	46674.1	52821.9	43278.9	45967.1	47189.5	67170.9	43107.5	69126.1	92206.8	58872.9	45132.7	83564.6	66386.7	64082.8	65270.8	57433.6	56032.8	68254.9	167283	100559	103791	98164.7	95995.9	85985.7	58672.3	67722.3	30	15
12292	1.44308	0.529155	3.74711	0.00198429	0.00209731	UP	402.358	402.356	402.359	23.3546	23.322	23.4438	3718	[2056][M]+		848	M402T23	9211.33	11399.2	8949.39	10728.4	9263.12	9871.66	9383	10621	9661.43	9888.5	9392.4	9119.5	8722.83	9998.97	10334.5	27184.9	12040.5	13379.4	10113.4	10575.1	10842.4	10504	19146.6	16546.8	15149.2	13580.6	13679.8	15030.6	12438.3	11265.6	30	15
26049	1.44254	0.528613	1.95921	0.0653294	0.0325917	UP	586.325	586.322	586.33	26.0248	25.8663	26.042	1881	[4017][M]+		593	M586T26	1722.5	2577.29	1198.66	2265.71	1202.9	2499.5	1394.98	1348.5	1707.5	707.5	1022.55	2168.11	1490.72	1655.67	1946.05	5693.83	1947.76	1756.01	1402.11	1657.33	930.062	1603.2	4458.15	3323.03	2092	3546.9	1402	3089.14	1567	1462.5	30	15
13577	1.4423	0.528372	3.39841	0.0029984	0.00287065	UP	571.288	571.285	571.291	15.7577	15.616	15.7665	1583	[3843][M]+	[M+K]+ 532.326	348	M571T16_2	2735.01	2027.79	2500.87	2456.27	2611.41	2738.95	2302.85	1531.72	2217.95	1999.22	2448.35	2868.13	2287.16	2733.07	1214.17	5387.94	2115.67	3570.05	3522.53	2213.22	1816.97	2242.36	5486.08	3794.18	3024.22	3194.35	3056.16	3233.99	3966.35	3384.74	30	15
4637	1.44221	-0.52828	-4.93519	4.02904e-05	0.000112967	DOWN	784.581	784.576	784.582	0.0814167	0.0652	0.0915833	1943	[6205][M]+		19	M785T0_1	4078.95	4361.94	4359.77	4340.28	3824.87	3688.04	4010.51	4431.52	3964.28	3902.57	3181.8	3315.15	3254.14	2957.14	2796.89	1928.79	2595.98	3619.53	3777.37	3702.43	3421.47	3233.73	1744.24	2065.36	1906.85	2293.43	2141.78	2108.66	2310.04	2304.08	30	15
6248	1.44205	0.528123	4.5759	0.000134077	0.000279097	UP	175.024	175.023	175.024	0.944817	0.928983	1.0882	206441	[201][M]+		16	M175T1_6	226161	330715	307860	392290	293359	393345	140484	308152	388843	398670	280595	398628	296370	89699.7	220810	477004	453941	445294	400736	379399	369504	319844	436256	436381	549297	480608	360068	427560	478079	426207	30	15
6080	1.44192	0.527987	4.47119	0.000120482	0.000257642	UP	514.273	514.271	514.275	28.6977	28.6728	28.7403	1728	[3220][M]+	[M+H-C2H4]+ 541.29	200	M514T29_2	3510.88	4027.47	4654.22	4762.4	4233.89	3955.9	1381.96	3939.23	5762.51	5391.17	5241.46	2993.46	4164.23	4995.08	4793.32	8222.65	5730.9	5518.52	5023.53	5728.63	4940.72	4831.52	8632.62	7893.58	6616.03	6441.52	5566.08	5072.16	5778.64	6007.49	30	15
9326	1.44179	0.527859	3.84425	0.000653449	0.000910663	UP	604.14	604.137	604.143	27.7021	27.6708	27.7143	799			329	M604T28_4	737	974.5	768.69	541	585.445	785.459	444.5	838.09	1196.5	1036.5	1119.98	722.301	769.419	1230.96	1203.67	1119.45	1068.5	853.5	778.217	1007.73	1053.13	1121	1345.48	1199.16	1863.22	1301.5	1418.14	1546.09	1447.71	1554.1	30	15
8717	1.44073	0.526801	4.34108	0.000506381	0.000755258	UP	116.082	116.081	116.083	38.2446	38.2312	38.2632	5169		[M+H-CH2]+ 129.09	401	M116T38_5	31251.7	23361.1	24993.4	24000.6	23250.8	23419.7	26163.5	25206.6	22763.7	23443.7	25323.7	22892.7	20722.5	23519.7	21326.6	58088	32768.6	27224.6	26516.7	24095.5	27450.3	28700.4	46165.5	44588.7	34744.5	36654.3	31748.6	38487	28155.1	35637.8	30	15
508	1.43966	-0.525724	-10.5299	6.90607e-09	1.76161e-07	DOWN	209.154	209.153	209.154	0.0832667	0.0797667	0.0914167	18177	[347][M]+		19	M209T0_3	55763.7	52239.9	56903.2	54341.4	54194.6	50856	53792.6	53184.8	51530.2	53010.8	52648.6	52203.5	50238.8	52120.3	50478.2	28070.5	42718.7	42814.8	42173.5	41533.8	41800.8	42755.6	30684.4	30263.8	29193.3	30203.3	38609.9	37508.9	36152.4	36694.3	30	15
27896	1.43962	0.525689	1.72042	0.0974085	0.0453957	UP	495.238	495.237	495.239	12.2852	12.2433	12.3263	9702	[3027][M]+	[M+H-H20]+ 512.242	140	M495T12_2	18514.6	10155.5	3564.11	16618	7205.19	7240.45	13320	3527.13	15821.7	2765.25	10511.9	2392.29	12019	22673.4	12964.3	4646.61	7116.74	13990.5	13517.6	10784.5	16059.3	22579.7	14851.5	6829.13	33980.8	11048.8	21156.2	19060.3	28177.8	5521.82	30	15
20321	1.43845	0.524511	2.66775	0.01737	0.0111075	UP	452.519	452.517	452.52	0.0832833	0.0797667	0.09185	1579			19	M453T0_1	1526.55	1694.19	1600.5	1664.91	1336.79	1400.1	1423.55	1717.07	1277.05	1538.3	1233.2	1957.41	1640.84	1752.27	1810.16	3063.93	1504.07	1476.29	1329.66	1268.11	1397.8	1485.48	3614.41	3727.64	3803.93	3504.89	1888.33	1814.72	2068.13	1960.94	30	15
112	1.43743	-0.523491	-10.4248	3.88671e-11	4.42534e-09	DOWN	107.086	107.086	107.086	0.0833417	0.0797667	0.0918333	2110			19	M107T0_4	6849.11	6672.78	6323.52	6464.64	6487.36	5497.01	5651.68	6551.37	6206.71	6293.06	5649.25	5781.62	5241.77	5777.42	5588.44	3220.91	4725.79	4870.01	4883.83	4528.1	4419.35	4329.32	3959.64	3801.67	3527.9	3894.27	4122.23	4379.99	4391.68	4277.6	30	15
3581	1.4362	-0.522253	-5.51899	1.45312e-05	5.26424e-05	DOWN	219.137	219.137	219.138	0.089425	0.081	0.0995833	2064			19	M219T0_4	8899.35	9104.23	9735.46	8530.36	8776.76	6557.21	7179.9	6644.82	7151.77	6393.35	6030.83	5632.87	6631.25	5819.01	6226.43	4339.91	5965.4	5860.48	6042.77	5861.86	5874.03	4354.19	5035.47	5015.57	5299.13	4759.11	4330.57	4998.98	5013.51	3362.3	30	15
2770	1.43618	-0.52224	-6.16762	5.25908e-06	2.46419e-05	DOWN	466.175	466.174	466.176	0.0915917	0.0880833	0.103	1821	[2721][M]+		19	M466T0_1	4576.22	4539.65	4433.85	4322.91	4442.37	4096.94	4083.15	4168.33	3770.77	4024.33	4163.66	3632.53	3588.46	3716.42	3834.42	1969.12	3652.33	3768.52	3566.2	3431.8	3584.73	3191.19	2432.21	1329.21	2316.16	2176.11	2794.52	2773.03	2921.91	2840.97	30	15
14591	1.4356	0.521655	3.179	0.00396551	0.00353283	UP	292.167	292.166	292.169	18.0332	17.6047	18.0625	539		[M+Na]+ 269.178	421	M292T18_1	840.398	1351.37	1442.22	1052.12	1024.05	1508.3	1488.5	798.5	1301	545.088	639.418	1185.32	1110.5	1061.13	664.407	1909.72	1667.88	1364.32	1121.74	738.638	1318.76	1339.56	2288.69	1411.35	2253.5	2202.75	892.726	1659.26	1367.98	1450.43	30	15
27495	1.43526	0.521314	1.78527	0.0895623	0.0423501	UP	663.236	663.231	663.244	0.83095	0.817133	0.849483	7488			5	M663T1_6	8333.64	4896.6	4561.7	4375.75	3627.63	4551.55	5400.11	4270.77	6992.89	4954.49	3539.93	1955.1	2284.59	6543.23	9040.04	5939.86	7163.3	17673.8	9491.06	3970.93	7198.48	16033.2	3764.51	4476.25	6141.76	7228.03	2480.75	4304.09	5587.88	6661.58	30	15
12891	1.43526	0.52131	3.57396	0.00240626	0.00242639	UP	602.25	602.248	602.252	28.41	28.3757	28.437	3568	[4195][M]+	[M+Na+NaCOOH]+ 511.275	139	M602T28_2	9163.42	8433.5	9882.68	9233.79	10926.1	10150.2	7364	9229.86	9784	7564.39	9482.67	8664.97	8593.65	11014.1	6536.23	19467.4	8539.43	10498.1	10785.5	8430.87	8856.43	7085.36	19990	16448.6	16342.2	16796.4	13689.8	12043.8	13496	12759.3	30	15
86	1.43493	-0.520982	-11.2365	7.96341e-12	1.20432e-09	DOWN	756.635	756.633	756.636	0.0832417	0.0797667	0.0914167	1867	[5972][M]+		19	M757T0_1	4573.64	4468.49	4537.66	4134.72	4336.74	3596.61	4462.41	4544.5	4451.89	4550.32	4656.07	3802.09	4403.76	4258.06	4088.64	2488.15	2893.11	3450.1	3138.92	3597.29	3540.04	3320.42	2860.41	2820.61	2620.73	2760.63	2945.41	3022.03	2719.25	3027.53	30	15
22834	1.43487	-0.520917	-2.2887	0.03125	0.0177937	DOWN	611.609	611.606	611.611	27.4607	27.4558	27.4693	2879	[4307][M]+	[M+H]+ 610.602	21	M612T27	2563.62	4369.5	2374.81	5682.31	2271	4394.77	3016.46	3338.31	3690.5	1337.15	5627.71	2827	5488.46	7187.88	2528.55	4341.16	2878.88	2138.74	2048.04	1912.82	1870.65	3919	3671.33	1064	3358.5	3433.68	1663.19	3874.23	1648.5	1691.75	30	15
17326	1.43447	0.520518	2.85135	0.00827572	0.00620814	UP	465.194	465.192	465.196	0.951308	0.934683	0.96255	4182	[2716][M]+		16	M465T1_7	6508.77	6790.7	2714.62	6235.47	4479.22	4270.77	4731.17	4983.98	4619.03	4921.73	10018.9	3277.39	4541.56	7596.64	9562.09	3794.07	10291.1	5138.12	10349.3	5714.09	10614.9	11007.2	8675.23	7580.77	8470.97	4047.97	10595.7	10832.8	9370.7	5808.59	30	15
2926	1.43434	-0.520383	-5.92255	6.51286e-06	2.88585e-05	DOWN	165.164	165.163	165.164	0.0832833	0.0751667	0.092	1910			19	M165T0_7	5505.71	5602.49	5751.48	5251.75	5297.56	4267.39	4297.02	4658.86	3819.62	4155.8	3519.02	3672.17	4007.64	3778.62	3790.25	2981.01	3730.09	3099.51	3667.78	3291.55	3792.41	3554.56	2894.13	2969.27	2776.96	2287.93	3233.46	3016.57	2981.46	2696.54	30	15
14186	1.43369	-0.519736	-3.21524	0.00354466	0.00324888	DOWN	889.499	889.494	889.501	30.4906	30.4567	30.7678	1665	[6863][M]+	[M+Na+HCOOH]+ 820.504	230	M889T30	7247.56	8767.51	14142.4	14385.2	8512.08	9608.18	7333.87	11510.5	10884.9	12336	12240.3	12162.4	9814.52	13076.4	12698.4	3020.24	8618.84	8963.46	7684.34	8848.37	10049.3	16422.3	3553.41	4164.93	5213.76	8774.72	8821.51	6007.93	7210	7539.05	30	15
534	1.43354	-0.519581	-8.08856	8.36314e-09	2.03186e-07	DOWN	658.517	658.514	658.521	0.0833417	0.0797667	0.092	2227			19	M659T0_1	4389.01	4985.21	4693.79	5133.34	4952.19	4930.38	4794.96	5690.43	5052.08	5297.07	5500.87	5689.84	4678.17	5496.34	3734.71	3828.17	2989.98	3992.12	3722.15	3679.93	4143.52	2333.88	3509.63	3791.84	3484.45	2605.6	3560.53	3269.53	3523.53	3896.05	30	15
3954	1.43233	0.518369	5.22116	2.15768e-05	7.09648e-05	UP	287.126	287.125	287.127	19.6667	19.6455	19.6975	950		[M+K]+ 248.16 [M+Na]+ 264.137	469	M287T20_2	2764	2007.5	2659.66	2248.71	2365.24	2722.9	1976.5	2502.12	2472.5	1869.49	1919.24	4369.68	3816.46	2834.79	2576.86	3054.39	3519.2	3353.44	3029.05	3436.12	3764.91	3487.17	4052.2	4288.28	3937.64	4162.16	4771.27	3681.66	3491.71	3983.19	30	15
20810	1.4321	-0.518136	-2.48079	0.0195272	0.0121975	DOWN	463.303	463.301	463.311	28.4791	28.442	28.8885	102882	[2703][M]+	[M+Na]+ 440.314	213	M463T28_3	120066	87310	333897	187753	164242	148910	169681	95376.9	151416	169657	168302	140084	198096	131082	138268	114383	80739.7	160667	93789.1	66994.9	136915	121693	153807	62348	41827.7	91617.9	105896	240935	129356	77777.9	30	15
27740	1.43121	-0.517235	-1.75112	0.0941559	0.0441373	DOWN	579.434	579.426	579.436	27.8831	27.746	27.8933	10163	[3944][M]+	[2M+Na]+ 278.222	233	M579T28_3	9498.74	3922.5	16082.7	7315.74	6269.38	5255.5	18298	16681	7195.26	6390	10543.5	25467.3	17787.3	4231.5	8915.22	6261.34	6586.88	4998.5	4648.44	4892.01	4989.56	3862.51	14383.6	5348.21	8537.66	8706.66	15218.9	10620.3	8412.7	7019	30	15
2206	1.43064	-0.516661	-6.04945	2.01566e-06	1.18719e-05	DOWN	333.279	333.277	333.28	0.0826667	0.0668667	0.100067	1272			19	M333T0_4	3577.64	3348.54	3139.27	3902.46	3173.7	3043.86	3375.18	3606	3939.36	3271.53	3285.54	2761.96	2451.11	3350.19	3645.49	2157.53	1868.8	2778.32	2026.14	2538.27	2240.48	2570.42	2297.03	1404.37	1644.48	3012.01	2507.42	2111.25	3354.14	2349.15	30	15
1145	1.43043	-0.516452	-6.97369	1.88736e-07	2.132e-06	DOWN	221.19	221.189	221.19	0.0832667	0.0797667	0.0914167	7535			19	M221T0_6	25688.1	25582.3	26041.9	24691.4	25358	19072.5	20394.2	21351	19922.4	21496.4	20610.7	18508.1	20755.4	18157	19228	11171.5	17676.2	17657.9	17457.3	17622.5	17577.1	17076.5	13416.2	13679.1	11695.1	13143	15409.2	14933.3	15105.1	14882.3	30	15
7752	1.42882	0.514821	4.38247	0.000326974	0.000548397	UP	613.165	613.163	613.167	29.9206	29.8955	29.9358	2937			70	M613T30_2	3440.22	3140.73	4513.19	4154.54	4339.22	4005.15	4028.19	5156.92	4824.53	3419.36	4216.01	3450.08	4395	4209	5129.38	8171.38	5368.5	4247.07	4810.89	7377.52	4592.58	6778.17	4121.36	7830.33	7669.28	5743.19	6620.94	5096.33	6765.15	3996.25	30	15
14148	1.42842	-0.51442	-3.23435	0.0035069	0.00322272	DOWN	292.227	292.225	292.228	9.43534	9.41265	9.55178	1188			225	M292T9_2	1588.97	1436.59	1536.57	1524.69	1247.66	1479.63	1450.17	1806.4	1341.3	970.437	1679.43	2418.54	2756.39	1999.99	963.944	1506.01	1380.25	1172.84	1002.5	999.21	894.03	932.565	1695.51	978.51	1397.59	1152.15	443.739	1490.98	1000.93	895.49	30	15
9566	1.42832	0.514319	4.1804	0.00071578	0.000972909	UP	528.29	528.288	528.291	12.4523	12.4016	12.4926	1070			518	M528T12_1	1710.23	1796.52	1602.7	1720.88	1685.98	1701.4	1745.66	1612	1808.8	1407.94	1563.12	1672.94	2135.28	1874.96	1495.99	3532.55	2402.86	2772.31	1616.93	2166.47	2324.41	1341.95	3736.49	2659.72	2966.41	1931.86	2425.23	2604.83	2085.41	1903.85	30	15
19501	1.42747	0.513465	2.72333	0.0142759	0.00951629	UP	708.433	708.431	708.438	29.6055	29.387	29.7057	2793	[5480][M]+	[M+Na+NaCOOH]+ 617.457	105	M708T30_3	7455.91	9521.14	7173.94	6661.58	7841.86	8279.36	11742.7	6662.05	7309.61	5299.42	7422.85	6965.09	7311.27	6290.42	6793.83	19965.2	11066.4	10181.5	8134.33	7745.27	7064.1	7783.27	17894	14949.7	8364.07	14133.1	3876.34	9169.17	9525.55	11068.6	30	15
32428	1.42717	-0.513155	-1.23588	0.22767	0.0913116	DOWN	576.463	576.46	576.465	27.094	27.0763	27.1465	6710	[3912][M]+		572	M576T27	1395.82	7527.07	2294.05	7795.79	11368	12554.8	3026	2237.2	22188.5	9597.82	5599.19	11403.3	27597.5	14962.4	24012.9	7567.6	3601	5067.64	5052.61	9306.83	4252.93	2302.57	7639.48	5918.75	7670.11	10025.1	26478.5	1096.99	5437.42	13187.4	30	15
7998	1.42715	0.513132	4.28249	0.000370964	0.000602807	UP	614.163	614.16	614.165	29.9206	29.8955	29.9385	2188	[4337][M]+	[M+K+HCOOH]+ 529.203	70	M614T30_1	2722.68	2656.42	3542.43	2710.66	3392.21	3086.14	3318	3996.14	4001.65	2728.87	2767.02	2277.29	3034	3251.41	3659.14	6408.34	3841.5	3217.84	4036.72	5437.35	3341.6	5134.04	3245.4	5912.22	5860.86	4196.98	4740.89	3823.87	5032.73	3051.08	30	15
16024	1.42704	0.513026	3.22	0.0058889	0.00477957	UP	339.326	339.325	339.328	28.6964	28.6728	28.7098	5294	[1366][M]+		200	M339T29_1	7368.5	8108.01	8340.08	8321.58	9344.85	9429.01	7625.27	8581.78	9315.31	9181.73	7899.24	8592.7	8380.44	8809.27	9122.51	21351.2	8674.43	8603.08	9385.42	8394.9	9951.82	9344.94	20893.1	18038	13268.1	12515.7	10993.1	10213	10580.6	11053.7	30	15
12062	1.42634	-0.512315	-3.53088	0.00183249	0.00197551	DOWN	394.271	394.269	394.272	13.9649	13.9154	13.9821	1008			451	M394T14_2	1636.45	1800.09	2075.35	2809.11	2552.59	2660.72	2621.62	2677.15	2581.68	2287.94	2302.8	3147.28	2552.85	2242.44	2898.93	3783.53	1342.16	860.906	1339.96	1588.25	1656.13	1253	1949.77	1852.36	2103.88	1425.37	1982.13	1344.29	1065.7	2285.87	30	15
7277	1.42602	0.51199	4.19635	0.000253848	0.000453244	UP	309.166	309.164	309.169	0.734117	0.7167	0.946	1163			9	M309T1_9	1124.56	911.152	889.281	1167.77	1132.04	969.435	1039.58	894.637	1382.51	1258.51	808.146	1070.64	1507.29	1988.19	1121.48	1676.91	1599.06	1920.93	1879.68	1649.74	1577	1786.36	1180.51	1434.6	1121.99	2220.8	1855.87	1082.24	2106	1528.77	30	15
21827	1.42586	0.511833	2.37123	0.0248453	0.0147992	UP	854.337	854.335	854.341	17.0426	17.011	17.067	3410	[6676][M]+	[M+Na]+ 831.348	884	M854T17	13278.8	3654	10146.3	5826.92	3848	7594.34	3848	7886.5	8856.29	5328.15	5402.35	4570.87	6134.71	927.102	5256.56	4784.11	8698.86	7928.16	8125.02	7608.94	9794.78	15060.1	5798.52	4561.19	14094.6	9501.96	11073.1	10407.8	8508.47	6030.54	30	15
1032	1.42522	0.511182	7.08907	1.28529e-07	1.60486e-06	UP	529.12	529.117	529.123	26.0154	25.98	26.0337	557			602	M529T26_1	735.5	937	930.858	1044.9	1091.68	751.166	872.5	974.5	1030	784.234	1133.76	840.025	868.426	919.038	1195.83	1376.25	1393.05	1147.54	1405.34	1284.06	1237.06	1276.55	1086.33	1276.55	1623.74	1169.59	1250	1551.32	1366.5	1665.11	30	15
16531	1.42352	-0.509465	-2.94456	0.00679334	0.00534045	DOWN	508.369	508.368	508.371	29.2952	29.2827	29.3265	14085		[M+H-C4H8]+ 563.431	204	M508T29_7	11133.3	11071.7	39843.7	20282.3	24344.2	22658.2	22263.7	27178	22020.5	13244.5	24349.7	22495.5	24304.6	23921.9	26330.4	9057.06	18485.7	18360.4	17523.6	15830.1	16451.5	14501.3	21398.5	8218.16	10805	14666.3	15525.8	28950.5	14271.5	11597	30	15
14858	1.42341	0.509351	3.34224	0.00426492	0.00373117	UP	223.064	223.061	223.065	26.0092	25.98	26.0535	932		[M+2H-H20]2+ 462.125	602	M223T26_1	1633.17	1500.5	1422.78	1599.4	1670.28	1457.42	1206.69	1383.63	1718.5	1532.19	1533.55	1638.82	1703.33	1455.32	1967.86	4174.08	2414.82	1444.38	1860.98	1490.47	1635.97	1912.94	3075.67	2671.83	2390.17	2945.34	1802.5	2031.69	1936.72	1553.6	30	15
20324	1.42316	0.509094	2.6119	0.0173774	0.0111113	UP	473.265	473.262	473.267	15.7499	15.7409	15.7586	672		[2M+Na+K]2+ 442.296	348	M473T16	1060.62	1093.36	613.182	1264.25	810.262	1153.54	875.799	496.283	1048.33	752.335	1132.2	1228.86	1228.43	1018.53	892.62	2489.96	611.568	1163.59	1610.4	801.422	636.226	1173.73	2627	1587.09	1327.45	1429.09	1385.76	1219.73	1546.43	1266.24	30	15
10491	1.4231	-0.509037	-3.88409	0.00104503	0.00129503	DOWN	422.303	422.295	422.305	28.0697	28.0208	28.2873	8057	[2266][M]+	[M+K]+ 383.341	54	M422T28_1	8626.57	8436	8045.38	10022.6	9287.09	9457.88	18971.4	12004.3	8677.73	8515	10394.9	9232.93	8717.24	8246.29	9387.08	7138.96	7818.16	7767.63	5990.48	5850.74	6037.98	7639.54	7106.34	6627.62	6147.19	6488.84	9922.77	5515.01	6819.84	7142.97	30	15
8024	1.42191	0.507828	4.04523	0.000374625	0.000607201	UP	481.354	481.351	481.356	26.638	26.6178	26.6877	1472	[2881][M]+	[M+H]+ 480.345	256	M481T27_5	3077.34	3130	2096	3124	2942.38	3539.55	1478.46	3076.5	4191.9	3029.79	4625.53	1838.74	2490.12	4581.18	3758.36	5824.27	4045.77	2931.5	3653.41	4310.22	3670.14	3893.68	5784.83	4580.1	5295.07	5152.92	4893.51	4999.16	4315.66	3450.8	30	15
2992	1.42182	-0.50774	-5.49925	7.09871e-06	3.07875e-05	DOWN	487.451	487.449	487.452	0.0832667	0.0797667	0.0914167	2817			19	M487T0_3	7571.79	7505.25	8087.64	7469.96	7466.26	6139.53	5709.83	6316	6052.58	6079.66	5615.64	5304.03	5565.38	5222.5	6000.23	3198.08	5498.23	5527.03	5485.36	5496.99	5472.94	5498.99	3821.47	2927.19	3600.03	3472.2	4249.69	4474.24	4385.02	4486.33	30	15
2023	1.42064	-0.506543	-6.30375	1.47552e-06	9.48189e-06	DOWN	207.174	207.174	207.174	0.0832833	0.0797667	0.0914167	6582			19	M207T0_5	19576.7	21014.1	20500.6	19897.5	19418.5	15324	15443.6	16631.7	15949.5	15490.9	15457.6	15008.5	14064.6	14012.5	14045	9388.47	14057.8	14098.4	13289.8	13760.1	13459.5	13305.5	10317.4	10007	10250.2	9698.57	12036	11192.2	11150.6	11257.1	30	15
22448	1.42063	-0.506526	-2.30963	0.0289456	0.0167472	DOWN	1041.73	1041.72	1041.73	29.2539	29.247	29.2917	2541	[7352][M]+	[M+Na]+ 1018.74 [M+H]+ 1040.72	76	M1042T29	2272.62	2096.12	7515.83	4586.61	4728.8	4335.21	7446.42	5144.66	3860	2208.17	4244.02	6970.38	6860.29	3550.95	4420.81	2004.86	3754.41	3169.52	4043.55	3017.13	3539.93	2812.6	4725.24	1685.81	2014.16	2456.9	3041.02	7588.94	2949.35	2640.2	30	15
27021	1.42011	0.506003	1.81118	0.0808888	0.0389249	UP	309.237	309.236	309.238	7.34862	7.07175	7.36592	4352			20	M309T7_6	14344.6	8071.3	7329.63	5356.13	5066.09	3844.27	3653.59	3536.14	1653.23	7448.11	3630.04	2682.5	2554.24	3570.18	4243.95	4818.62	5391.76	5579.19	3513.89	4769.39	4612.28	4311.92	12216.4	13488.3	9329.31	7253.99	4525.83	9490.49	7387.02	12637.3	30	15
26147	1.41905	-0.504922	-1.91921	0.0669297	0.0332521	DOWN	711.601	711.599	711.603	27.4272	27.4267	27.4355	9901	[5518][M]+	[M+Na]+ 688.612	478	M712T27_3	8038.88	9967.5	4847.8	16521.4	4788.56	12340	9020.94	12650	10031	4904	16772.8	8060.59	18540.6	25010.7	9858.4	8658.37	9144.72	6630.53	5362.73	7179.95	6525.84	17786.4	9718.67	4184.35	8847.5	7344.9	4814.74	14165.3	5359.23	5029.04	30	15
27652	1.41867	0.504537	1.76313	0.092454	0.0434768	UP	479.296	479.295	479.298	18.8562	18.8348	18.9293	1837			627	M479T19_1	1944.23	3156.63	2178.5	1294.85	1670.07	2782.03	2626.5	3015.8	1877.5	820.672	3424.04	1985.78	1884.01	5032.16	2321.36	4071.28	2758.24	7134	918	2684.33	1881.68	1530.78	2340.12	4535.04	5742.25	5394.68	1301.16	6192.73	2030.62	2577.18	30	15
21737	1.41707	0.502911	2.42315	0.02428	0.0145215	UP	481.386	481.379	481.388	29.3347	29.1763	29.5367	1331			201	M481T29_7	578	987	2141	1681.24	1830.29	1245.99	1534	862	1556	1191.85	1439.72	1816.52	1279.65	2039.2	1019.5	1620.5	3266.43	1482.79	1766.21	1239.38	1584.5	2798.98	2305.38	1699.33	1571.64	2589.89	1584.51	4021.68	1043	1470.43	30	15
491	1.41663	-0.502466	-9.1765	5.98904e-09	1.57725e-07	DOWN	135.117	135.117	135.117	0.0832667	0.0802	0.0916667	1857			19	M135T0_7	5273.72	5160.17	5599.41	5097.98	4935.67	4172.94	4731.8	4384.75	4538.56	4612.71	4585.89	4342.52	3930.27	3848.21	4280.26	2733.37	3690.53	3496.11	3427.22	3601.3	3255.2	3263.37	3435.79	3203.57	3068.07	3610.91	2851.43	3226.94	3026.64	3165.93	30	15
15293	1.41605	0.501876	3.29076	0.00480583	0.00408512	UP	130.098	130.096	130.099	38.2309	38.1827	38.2595	2500		[M+H+HCOOH]+ 83.0923 [M+H]+ 129.09	401	M130T38_4	10449.5	8818.74	9826.88	8824.18	9256.36	8950.39	8783.91	9853.76	9031	9545.38	6770.29	9346.13	7403.82	10084.1	8451	17644.1	11053.2	9623	8036.04	9341.12	10701.8	10347.2	15194.6	21788.3	19160.9	16103.1	12749.1	11587.5	11788	6609.25	30	15
27357	1.41519	0.500995	1.79868	0.0868105	0.0412686	UP	361.147	361.145	361.149	36.6254	36.4022	36.8442	137515			259	M361T37_1	2.76941e+06	2.43847e+06	1.006e+06	2.10691e+06	915146	1.50539e+06	1577802	989327	1.6107e+06	1.11341e+06	790228	1.1992e+06	1.34999e+06	1.68855e+06	2.50104e+06	2.13906e+06	1.25415e+06	2.02148e+06	2.38092e+06	202465	1.32179e+06	3.41063e+06	3.42763e+06	3.28961e+06	3.28611e+06	1.19481e+06	1.4437e+06	5.04681e+06	1.06093e+06	1.864e+06	30	15
2956	1.41494	-0.500744	-6.18308	6.76247e-06	2.96905e-05	DOWN	195.122	195.122	195.122	0.0832833	0.0797667	0.0914167	123692			19	M195T0_5	363944	367160	358553	366905	368649	322505	319917	328063	332410	335369	322549	305807	312727	309816	313385	149895	292045	292195	291058	290061	290059	289084	160922	169633	164260	170856	249496	248696	244654	250417	30	15
9044	1.4146	0.500395	3.87747	0.000583102	0.000837813	UP	1080.28	1080.28	1080.28	15.6754	15.6397	15.6831	991	[7406][M]+	[M+K+NaCOOH]+ 973.323	29	M1080T16	2616.88	3695.4	2269.18	3441.97	2563.46	3131.41	3218.29	2150.98	3722.68	2540.4	3450.48	1651	3923.91	982.243	3325.07	2483.66	3763.42	3020.46	3635.16	2856.48	3872.27	4298.75	4645.3	4306.09	5063.09	5076.47	4535.92	3969.95	5255.14	3597.75	30	15
29304	1.41394	-0.499721	-1.56404	0.129043	0.0572313	DOWN	383.28	383.277	383.281	25.2568	25.2415	25.2655	11443	[1828][M]+	[M+H]+ 382.274	67	M383T25_2	30724.4	20785.5	12247.8	29105.8	14227.5	24284.6	26867.8	24115.8	15539.2	11446.9	45476.5	21130.7	51546	41836.5	8552.57	39815.9	9778.09	6448.55	6292.98	11366.2	3591.49	15134.9	30702.8	16002.7	34651	13703.4	14953.2	42385.9	19051.2	3380.22	30	15
32750	1.41232	0.498068	1.21234	0.241718	0.0959385	UP	290.135	290.133	290.135	0.93475	0.9178	0.953717	97080			16	M290T1_5	18261.4	30329.4	31457.4	33081.9	45283.6	80172.4	33707.4	28391.2	29435.6	42473.1	45608.6	37586.7	18915.4	28618.3	23116.6	72690.1	50379.8	181925	58204.3	45783.4	19319.8	30928.2	18564.9	16471.7	56632.6	79804.6	7863.47	4875.65	67351.2	32706	30	15
23666	1.41231	0.498058	2.18774	0.0374603	0.0205781	UP	205.17	205.169	205.171	8.18308	8.16762	8.19245	6013	[333][M]+		810	M205T8_5	9629.44	16038.9	5364.04	4690.71	2804.09	9155.06	6399.76	5494.92	11725.2	3166.77	4349.82	3739.6	2523.99	10554.8	9287.69	10581.6	16272	8377.88	8736.26	7717.9	8226.15	11596.6	9832.07	4808.1	16951.4	9291.87	7401.09	11165	10680.5	6548.06	30	15
17791	1.41216	0.497905	2.94395	0.00926701	0.00677318	UP	458.247	458.245	458.248	25.2435	25.233	25.2488	2522	[2646][M]+		67	M458T25	4090.54	4955	4071.03	5517.09	3427.56	4248.22	3862.32	3287.1	3952	3020.5	3517.76	3900.37	3679.82	3849.54	4103.73	10846.8	5008.27	4108.14	4432.21	3071.72	3827.96	4250.72	8473.61	6073.24	6649.88	7055.92	3744.9	6038.17	4577.31	5840.14	30	15
15536	1.41158	-0.497312	-3.04499	0.00514463	0.0043047	DOWN	400.285	400.283	400.286	15.0824	15.0725	15.1271	3883		[M+K+HCOOH]+ 315.32 [M+Na+HCOOH]+ 331.294	164	M400T15_4	11116	10455.8	8937.34	9173.31	8596.37	9033.24	10004.7	7849.85	7003.7	7136.9	14443	8899.18	13889.1	15741.2	6064.59	11818.4	5761.29	5602.4	6230.75	5871.71	5354.69	5561.99	9903.82	5992.75	9248.31	6389.34	3919.93	11110.5	6227.09	6098.03	30	15
621	1.41006	0.495753	7.83882	1.58308e-08	3.29214e-07	UP	263.082	263.081	263.082	0.0832667	0.0797667	0.0914167	3793	[665][M]+		19	M263T0_1	5497.79	5049.61	5166.31	4952.59	5527.95	6517.76	6395.52	6673.5	6799.61	6798.97	7718.17	7715.21	6823.12	7349.3	7150.77	8941.37	7523.75	7883.35	7754.17	8276.17	8420.31	8788.39	9749.86	9902.87	9620.28	9291.42	10245.9	9499.11	9530.94	10129.5	30	15
15151	1.40998	-0.49567	-3.13917	0.0046374	0.00397708	DOWN	147.991	147.99	147.998	0.717383	0.66905	0.896267	2957			63	M148T1_4	2526.32	3354.62	3829.23	3342.67	4903.78	4853.77	2260.51	3090.55	5478.69	3781.79	4510.86	5292.2	2821.04	2052.32	2659.19	2213.91	3334.64	1830.15	1823.24	2661.43	1960.25	3309.43	3154.55	3398.28	3152.7	2086.66	3631.64	2297.15	1855.48	2126.28	30	15
6535	1.40922	-0.494893	-4.37805	0.000164523	0.000326845	DOWN	527.183	527.181	527.185	25.294	25.173	25.3018	1058	[3339][M]+	[M+K]+ 488.22	511	M527T25_1	1884.92	2257.1	1935.86	1991.94	2266.77	2491.14	2275.5	2856.8	2335.5	2397.49	2682.46	2532.89	3267.52	2889.62	3729.96	1228.45	1758.69	2183.96	2067.75	2047.72	1983.3	1492.71	1060.14	1375.5	1619.94	1540.92	2180.63	1651.75	2169.62	2459.14	30	15
18631	1.40916	0.494832	2.81098	0.011461	0.0079977	UP	249.11	249.109	249.111	8.57774	8.55987	8.5889	1467			83	M249T9_3	1802.2	1969.66	2587.73	1349.9	1426.54	1649.04	1285.64	1524.3	2014.24	1220.79	1621.53	2019.83	1675.74	1788.69	1599.51	3273.72	1930.58	1558.37	2126.58	1848.28	2032.37	1166.85	4492.98	2400.14	2987.26	2338.36	2184.78	3802.88	1578.39	2261.76	30	15
19203	1.40839	-0.494048	-2.64786	0.0132458	0.00896794	DOWN	645.389	645.384	645.391	23.4713	23.4532	23.4865	772	[4713][M]+	[M+Na+K-H]+ 584.444 [M+2Na-H]+ 600.418	345	M645T23_3	1414.5	2838	2738.3	1773.05	1301.39	2525.86	1339	1800	2284.07	1424.62	1577.42	2528.11	2009.18	792.257	2312.55	1312.38	2148.36	1353.4	1568.35	333.328	1046.5	1145.79	2010.5	712.923	1966.5	1326	619	1559.6	1305.87	1939.77	30	15
25879	1.40828	-0.493932	-1.9393	0.0626034	0.031454	DOWN	248.105	248.104	248.106	13.2942	13.2425	13.3061	52888	[578][M]+	[M+Na]+ 225.115	434	M248T13	118821	111300	69872.3	139577	89525.2	112919	120734	135996	125257	66147.6	221907	114279	221018	221727	74378.7	161201	82099.7	27166.6	36882.1	75033.4	37065.2	93379	202983	95355.1	124736	78609	67615.9	177991	81265.5	38641.5	30	15
14375	1.40803	0.493677	3.17171	0.00374125	0.00338314	UP	261.037	261.037	261.037	0.8282	0.80875	0.84675	21253			5	M261T1_7	42258.3	28733.9	36598.8	35346.2	48848.8	47222.6	31186.5	33021.5	19253.7	49386.1	32788.2	17499.7	15781.5	46392.1	35734.6	39540.1	51620.2	30050.6	53334.7	36393.1	45827.4	79846.4	50920.9	52145	71545.8	33130	45597.4	42032.2	53912.4	46352.7	30	15
1135	1.40777	-0.493415	-7.19666	1.80323e-07	2.06172e-06	DOWN	404.207	404.207	404.207	0.0875167	0.0797667	0.0975833	47791	[2068][M]+		19	M404T0_3	143813	143707	148338	146145	146540	125768	125855	130010	123776	126799	130287	121724	119628	119721	116029	65404.5	111648	110577	111551	111815	109001	109817	70654.6	74732.9	77618.7	74495.1	92789.4	92262.2	92070.5	93615	30	15
32530	1.40519	0.490761	1.23031	0.233031	0.0930885	UP	531.22	531.219	531.221	8.58792	8.56095	8.60065	72198	[3388][M]+	[M+K]+ 492.26	83	M531T9_2	80514.1	40265.2	22856.1	56512.8	21092.7	57447.9	23390	35579	67602.5	13193.1	27953.6	26054.2	19291.5	30838.4	29325	32480.1	39002.6	22665.8	31962.8	58972.5	36095	31591.6	10970.8	24476.8	60388.9	94284.6	55726.1	41637.4	47607.3	187682	30	15
22550	1.40514	-0.490712	-2.35099	0.0294579	0.0169827	DOWN	256.263	256.262	256.265	28.4276	28.0678	28.838	184057		[2M+H+Na]2+ 244.274	139	M256T28_4	466942	483931	299545	423228	475989	362844	495495	466128	379968	688627	442011	467869	445319	448164	364586	431165	253475	273904	336030	313111	321492	300189	110439	186335	922650	284120	177709	158428	225067	481677	30	15
2257	1.40496	-0.490529	-6.16944	2.27766e-06	1.30793e-05	DOWN	181.122	181.12	181.122	0.087775	0.0735	0.1769	3301			19	M181T0_5	12096.6	12318.6	13075.2	11090.8	11399.3	9519.44	10109.6	9648.76	8548.06	9628.62	9539.97	7983.16	8316.6	9586.73	8950.36	5635.49	8800.55	8333.85	8542.11	6990.31	6889.15	7947.2	6926.83	5822.9	6874.87	5749.39	6908.23	7846.16	7045.13	7742.02	30	15
1838	1.40464	-0.490197	-6.8199	1.08575e-06	7.64621e-06	DOWN	310.202	310.201	310.202	0.0832667	0.0797667	0.0914167	9814	[1047][M]+		19	M310T0_3	27339.6	27265.9	27513.9	27635.1	27982.2	23934.9	24514.1	25834.2	24160.1	25527.2	26067.2	23392.9	24001.6	22978.2	22646.6	12103.5	22356	20728.6	21596.2	21769.1	21610.2	21821	13338.1	13403.6	13783.2	14386.8	18136.7	17474.4	18895.2	19695.1	30	15
30072	1.40441	0.489963	1.48583	0.14852	0.0642227	UP	685.25	685.247	685.251	17.6447	17.6148	17.6645	4327	[5205][M]+	[M+Na]+ 662.265	300	M685T18_1	6767.01	5788	15044	3352.46	3034.04	12918.1	1596.9	4648.5	18036	3019	12335.6	1198.68	7542.37	1652.49	7556.76	5286.1	10240.5	4367.32	10799.5	13081.1	17811.4	2568.38	11870.5	3723.24	9623.72	18323.5	13459.8	8680.17	13478.8	3432.57	30	15
4233	1.40408	-0.489627	-5.1823	2.92134e-05	8.93894e-05	DOWN	123.044	123.043	123.045	5.8759	5.8139	5.96002	3592			783	M123T6	17097.5	19822.8	21222.5	28981.8	17212.1	21414.7	15939.8	17022	16949.6	16590.6	17046.8	21730	19049	15605.6	16971	13041.9	16884	14708.8	14682.9	13718.1	13449.9	13908.2	14875	10984.7	13704.5	14642.6	7389.82	13297	12717.6	13305.2	30	15
7667	1.40351	0.489038	4.35352	0.000312759	0.000530462	UP	551.504	551.501	551.505	0.074875	0.0652	0.0832833	2233			413	M552T0_1	3310.51	3044.88	2800.85	2923.72	3148.19	1872.36	2883.76	2521.5	2569.63	1849.06	2784.2	2782.82	3137.51	2886.9	2899.14	4775.13	3219.86	2834.41	2971.93	3094.83	3551.23	3386.46	5321.82	5332.6	4853.65	4963.94	3382.5	3402.29	3282.05	3753.63	30	15
13823	1.40293	0.488439	3.23069	0.00322304	0.00302874	UP	294.221	294.219	294.223	27.3149	27.2937	27.3353	1443			208	M294T27	2125.3	2238.5	1645.49	1578.93	1229.39	2306.19	3916	2195	3258.06	633	2011.52	2332.59	2053.6	1661.52	2610.24	3495.32	3200.81	2409.87	2596.68	1756	2265.02	3669.61	3852.41	2801.5	3284.97	4037.72	2421.53	2868.27	2489.97	3456.77	30	15
34846	1.40273	0.488242	0.989336	0.334567	0.124813	UP	360.363	360.361	360.364	26.1084	26.0808	26.1283	30687	[1603][M]+		537	M360T26	32134.6	18663.3	16349.8	19105.6	6140.11	24855.8	15784.5	25280.5	25023.5	21931.4	31484.8	87674.2	38298.3	24067.5	37528.9	19918.9	9794.22	153475	35136.6	19386.2	9236.76	13543.5	58128	15386.9	41593.1	107673	21329.6	49787.2	15947.3	24876.7	30	15
26154	1.40095	-0.486402	-1.93796	0.0669891	0.0332765	DOWN	127.073	127.072	127.075	0.822275	0.783883	0.968	3930			5	M127T1_5	4230.05	3370.97	5671.56	3583.56	3452.86	2776.43	1833.88	2017.24	2619.73	1793.22	9015.79	2593.61	2797.94	3066.86	4849.69	3220.85	2076.32	1127.7	1193.36	3414.34	1776.05	1840.06	3472.97	1488.36	3502.69	2917.21	2977.85	2987.96	3151.58	3164.92	30	15
10770	1.40052	-0.485963	-3.80935	0.00116698	0.00140846	DOWN	277.105	277.104	277.106	8.69241	8.66363	8.7098	827		[M+2Na+K-H]2+ 470.273 [M+2Na]2+ 508.23	224	M277T9_2	1945.16	2522.74	2440.89	2478.12	2494.8	2566.85	2633.72	2034.54	3126.37	2418.22	2184.39	2317.68	2718.25	2353.62	2662.04	3512.01	1521.22	970.921	1544.29	1924.46	1097.44	2096.68	2239.47	1206.69	1845.76	2291.27	2134.85	1085.08	1401.36	1473.98	30	15
25348	1.39881	-0.484204	-2.06634	0.054975	0.0282058	DOWN	114.128	114.128	114.128	0.948725	0.928983	0.96255	14442			16	M114T1_7	29806.8	12593.4	8410.48	11492.9	6125.08	8016.09	9407.24	9833.32	9748.13	6262	10095.5	9926.01	15564.1	9068.11	9796.6	7771.39	8941.23	8054.08	9047.36	8309.1	8992.96	8012.37	10065	5657.67	7649.82	7004.03	3445.66	9514.78	7190.85	9119.84	30	15
17785	1.39867	0.484054	2.83046	0.00924921	0.00676305	UP	600.357	600.355	600.358	7.88181	7.86767	7.89038	23699			117	M600T8_4	36890.6	42677.5	42852.4	26994.2	18689.8	20727.2	23623.3	18966	30782.2	36730.9	17737.5	22691.3	29122	25427.4	30046.5	20691.3	36421.7	36205.8	29526.1	28280.4	29028.3	41806.9	49664.6	35328.8	56790.5	37570.1	32793.5	58525.6	33281	67062.9	30	15
8028	1.398	-0.483365	-4.26612	0.000375394	0.00060812	DOWN	557.22	557.219	557.222	10.0793	10.0456	10.1986	1257			911	M557T10_2	2610.68	3185.7	2919.09	2823.2	2621.33	2461.37	2789.56	2783.89	3448.88	2971.89	3206.99	3403.4	3290.03	3547.32	3212.88	802.101	2382.76	2389.47	2420.54	2609.91	3257.93	2978.44	967.255	1304.54	2293.16	1921.29	2009.68	1979.23	2911.08	2159.02	30	15
31563	1.39784	-0.483199	-1.33015	0.19641	0.0808897	DOWN	382.228	382.226	382.229	8.90542	8.52883	8.94103	2111			943	M382T9_3	6465.32	3434.5	1018.83	1775.54	4819.12	1593.18	1393.43	5389.71	1240.3	803.303	733.708	6200.06	3061.14	1746.76	2645.02	4578.71	2505.85	3250.12	1150.22	2407.26	322.386	2956.44	1495.21	2845.29	536.571	3262.01	1144.87	1940.99	1080.01	799.299	30	15
24293	1.39767	0.48302	2.16078	0.0432804	0.0231671	UP	487.297	487.294	487.3	22.5233	22.4862	22.8365	988		[M+H]+ 486.29	386	M487T23_1	3434.98	1526.81	1361.81	1881.17	2029.7	2073.1	2228.44	1641.34	1592	1513.78	1451.71	1877.91	1443.89	1253.17	2259.01	1782.87	2257	1548.06	2318.32	2115.22	1477.64	2328.82	4788.06	4655.78	2676.67	1466.09	2779.42	4706.04	1398.14	2233.85	30	15
27257	1.3975	-0.482848	-1.78631	0.0852578	0.0406591	DOWN	384.29	384.287	384.291	16.082	16.0709	16.3834	211162	[1839][M]+		197	M384T16_2	518747	466073	240720	365968	220242	421784	455952	341018	311874	191431	733257	361749	679710	914894	271219	614089	236018	220897	200960	197290	116720	319862	441197	187518	576905	260113	225081	616775	300167	133737	30	15
16186	1.39707	0.482405	2.98039	0.00615836	0.00494722	UP	295.988	295.987	295.99	0.993583	0.96815	1.3803	2347	[914][M]+	[M+H]+ 294.979	94	M296T1_3	10226.7	7508.24	8067.6	6102.06	7039.22	6448.01	7482.95	5717.21	11572.4	10358.2	6109.63	8094.35	6293.38	3053.64	4385.44	8779.88	8383.95	8016.73	7168.3	7137.75	8083.7	10508.4	7168.36	9915.88	16858.4	11348.5	13367.9	10782.9	8926.87	15077.4	30	15
1844	1.39658	-0.4819	-6.71687	1.10005e-06	7.71882e-06	DOWN	293.175	293.175	293.175	0.0832667	0.0797667	0.0914167	35903	[894][M]+		19	M293T0_3	101769	105612	103845	103371	101217	90258.2	88669.6	92339.4	88983.9	89878.9	90819.5	86724.5	87364.9	88648.7	85314.4	46551	81836.6	79274.3	80777.4	79107.3	79524.5	79384.3	48024.5	50873	52128.8	51020.6	70044	68325.9	67559.4	71463.7	30	15
2498	1.3963	-0.481614	-6.58262	3.43509e-06	1.7864e-05	DOWN	599.39	599.388	599.391	0.0899417	0.0797667	0.0995833	1286			19	M599T0_3	2774.65	2868.04	3103.68	3185.27	2734.55	2731.91	3111.19	3196.5	3300.29	3088.28	3061.84	3070.4	3184.01	3182.93	3162.96	977	2611.98	1988.46	2835.65	2472.46	2610.61	2760.51	2010.91	1836.29	1722.78	2197.63	2443.8	2164.65	2018.53	2118.46	30	15
5304	1.39551	-0.480795	-4.84392	6.87867e-05	0.000168619	DOWN	251.068	251.067	251.069	9.12668	9.08488	9.18347	1658	[591][M]+	[M+Na]+ 228.078	84	M251T9_2	2929.2	3531.47	3579.14	3338.16	3528.14	3922.41	3698.54	3814.29	3322.03	2921.41	3447.19	4002.09	3585.58	2508.95	3293.69	2147.5	3028.54	3187.36	3072.41	3102.96	3089.59	2795.96	1948.28	1292.82	2261.51	2593.95	1111.22	2459.4	1912.2	2844.63	30	15
31593	1.39443	0.479672	1.33368	0.197426	0.081231	UP	617.237	617.236	617.241	6.42251	6.4055	6.60628	22068	[4374][M]+	[M+K]+ 578.275	82	M617T6_1	26064.7	18971.7	34331.5	15339	15240.2	14169.8	19106.9	13428.9	2538.4	16962.5	16719.8	1515.59	19448.4	25386.1	15186.3	14884	29922	10116.8	13987.6	3028.04	1679.85	18477.8	22279.6	22549	64847	46821.5	33662.2	32815.6	3113.39	36571	30	15
4196	1.39379	0.479016	5.62891	2.79921e-05	8.65441e-05	UP	142.123	142.122	142.123	0.0832917	0.0804667	0.0995833	2158			19	M142T0_1	3376.74	3337.98	3394.77	3832.74	3687.64	2854.06	3076.64	3255.7	3138.76	3096.14	2988.49	2906.51	3143.49	3175.24	2845.97	4638.44	3622.79	3967.5	3466.12	3794.81	3616.32	3951.45	5177.95	5698.24	5881.31	5665.79	4142.35	4246.98	5015.33	4171.25	30	15
19535	1.3936	0.478819	2.75381	0.0143944	0.00957859	UP	382.441	382.44	382.442	0.0832917	0.0797667	0.0975833	1470			19	M382T0_6	1405.61	1390.89	1509.72	1602.8	1244.07	1728.09	1499.24	1470.63	1514.52	1618.92	1528.88	1826.65	1827.69	1795.53	2009.51	2897.1	1691.61	1578.44	1450.24	1534.68	1395.3	1454.95	3732.99	3181.03	3497.28	3477.67	1953.9	1854.79	1818.68	1889.83	30	15
1207	1.39333	0.478542	6.85368	2.24096e-07	2.41125e-06	UP	383.33	383.328	383.331	0.0832583	0.0772833	0.0915833	2915			19	M383T0_4	6554.4	5790.76	6018.1	5673.71	5797.57	3876.88	4917.36	5273.58	4844.38	5272.93	4840.73	4271.13	4466.19	4626.28	4650.36	7748.09	5642.22	6264.58	6356.69	6392.47	6708.46	6642.15	8502.36	8532.49	8001.29	8129.98	6793.53	7148.14	7303.87	6945.4	30	15
3155	1.39283	-0.478016	-6.43811	8.68822e-06	3.57262e-05	DOWN	118.086	118.086	118.086	0.0915667	0.0874667	0.0995833	253213	[59][M]+		19	M118T0_3	740572	732468	738979	725412	717966	686000	678373	687589	694294	702726	669592	678543	655425	658446	668113	312745	594875	626340	616053	611934	604278	607169	354535	364891	373237	367432	519206	490736	517395	530767	30	15
4865	1.39271	-0.477893	-4.79815	4.93316e-05	0.000131691	DOWN	431.389	431.388	431.39	0.0832417	0.0797667	0.0914167	2907	[2385][M]+		19	M431T0_4	7730.93	7627.69	7901.27	7796.58	7487.8	5789.27	5958.43	6200.5	5945.92	6023.2	6305.01	5605.75	5427.8	5309.45	5360.01	2722.29	5736.83	5543.11	5912.23	5239.83	5715.34	6053.55	3268.26	3561.45	3547.29	3493.88	4306.69	4628.74	4680.65	4857.54	30	15
20518	1.39193	0.477087	2.64666	0.0181946	0.0115262	UP	229.12	229.119	229.131	9.70313	9.47387	9.84908	3197		[M+K+NH3]+ 173.125	123	M229T10_3	3175.36	2979.58	2368.73	3401.48	2901.83	2706.7	2649.41	3385.26	3423.87	2886.76	3120.71	3328.38	3312.07	3422.76	3644.72	5054.26	4059.09	4107.28	2486.4	4012.66	3995.04	2526.61	9581.26	4968.63	3469.86	2856.44	4495.47	5983.88	3023.03	4393.81	30	15
739	1.39031	-0.475405	-7.56058	3.16818e-08	5.52087e-07	DOWN	272.295	272.294	272.295	0.0834	0.0804667	0.0995833	6157			19	M272T0_5	16450.8	15566.7	17409.8	17327.8	16535.8	13976.4	14217.2	14537.5	14956.4	14790.6	14275	13453.6	13293.3	12888.1	13531.9	8073.41	12238.6	11884.2	12186.7	12242.2	12593.5	12389.7	9279.43	8940.86	8740.86	9050.04	10696.4	10755.5	10202.1	11274.3	30	15
4932	1.39027	-0.475367	-5.06384	5.19263e-05	0.000136899	DOWN	360.203	360.202	360.205	0.0836083	0.081	0.0995833	1645			19	M360T0_3	4931.09	4412.51	4493.78	4696.69	4348.9	3784.17	4414.58	4385.5	3795.82	4114.7	4504.75	4095.71	3935.14	3410.66	3713.59	1727.62	3616.51	3602.58	3758.5	3825.79	3638.13	3646.86	3023.52	2067.8	1712.6	1793.29	3258.06	3416.44	2731.77	3522.42	30	15
27933	1.38928	0.474341	1.73892	0.0981739	0.0456898	UP	256.129	256.124	256.13	0.91755	0.725033	0.93785	25648	[622][M]+	[M+H-C6H8O6]+ 431.156	78	M256T1_9	8976.67	12151.2	11867.9	13649.6	10665.7	10728.9	7829.95	24108.6	8621.39	14660.6	12642.7	12491.7	21442.8	11412.2	12219.6	23986.2	9158.12	13593.7	12389.2	27649.3	12018.3	13296.5	7342.77	10466.1	16155	36468.1	41090.3	15810.1	21169.7	8190.46	30	15
21155	1.38873	0.473763	2.51531	0.0211011	0.0129718	UP	158.074	158.074	158.075	11.102	11.0785	11.1227	1861		[M+Na+NH3]+ 118.049	394	M158T11	3258	3364.8	3459.26	1818.74	1792.39	2389.27	2372.38	2122.23	2195.4	2423.22	1774.86	2054.86	2971	2358.87	2093.18	3944.77	3420.31	2533.17	2133.11	2295.43	1985.66	2273.84	6455.38	4966.79	3272	3157.8	2329.81	5137.17	2377.38	4334.32	30	15
2075	1.38866	-0.473692	-6.45093	1.61024e-06	1.00784e-05	DOWN	193.195	193.195	193.195	0.0834	0.0804667	0.092	1850			19	M193T0_5	6375.84	6357.19	6675.32	6593.88	6792.85	4743.38	5052.49	4931.97	5108.88	5037.7	5328.84	4911.19	4966.91	4682.21	4841.45	3728	4215.81	4445.27	4949.64	4059.63	4089.53	4435.2	3644.93	4005.37	3723.4	2988.58	3938.34	3837.25	3490.66	3786.32	30	15
16979	1.38729	-0.472265	-2.96612	0.00760008	0.00582011	DOWN	393.31	393.299	393.314	27.2685	27.2517	27.5693	11037	[1956][M]+		581	M393T27_3	25978	29852.5	33818	2518.85	26032.6	28230.9	18117	23291	24284.5	17267.3	26360.8	21462.5	27672.3	16742	18762.8	15133.5	16063.6	17822.2	21930.9	15215.3	18560.4	10635.5	17210.6	12516.5	17237.7	22260	10238	17815.9	13617.2	19107.7	30	15
2949	1.38727	-0.472248	-5.52651	6.70255e-06	2.94921e-05	DOWN	235.132	235.131	235.133	0.0903167	0.0814333	0.09905	2577			19	M235T0_5	8925.13	9529.38	9982.93	10254.8	9459.4	7338.11	8297.31	8256.35	6122.03	8332.13	7125.06	7679.41	7651.68	7033.48	7821.29	4284.43	7153.27	7846.88	6271.17	7181.24	6796.82	7385.32	4602.19	5806.85	5168.35	4951.4	5353.65	5169.82	5886.01	5388.72	30	15
14247	1.38707	-0.472036	-3.18178	0.00360541	0.00329067	DOWN	169.12	169.119	169.121	5.97181	5.7906	6.02445	2614			843	M169T6	8482.68	9997.55	8380.08	9896.63	12245.3	10965.5	10157.8	10568.9	17533.6	11073.2	9519.95	6939.37	6929.57	8111.19	11407.9	11371.1	7436.63	9655.85	10038	7669.49	6754.12	8300.41	9008.38	3593.49	4180.87	5363.87	4106.79	6440.58	8029.53	7785.57	30	15
20677	1.38698	0.471946	2.49399	0.0189194	0.0118936	UP	394.405	394.403	394.406	31.058	31.0468	31.067	1513	[1967][M]+		175	M394T31	1435.87	2769.61	2128.5	745	1543.8	3488.14	995.5	2739.28	4587.57	1815.69	3931.7	2155.09	3762.22	2440.43	2312.8	4367.32	3142.98	2876.42	3146.71	2464.6	2701.65	1858.87	5943.42	3091.91	4450.68	3992.7	3465.32	3163.7	3401.22	3044.34	30	15
24047	1.38618	0.471119	2.15361	0.0408222	0.0220715	UP	273.131	273.129	273.133	17.4265	17.4045	17.4532	5349	[739][M]+	[M+Na]+ 250.143	677	M273T17_2	19768.7	21461.1	10621.5	9085.49	7968.08	8693.46	10280.7	11520.7	10170.7	13018.6	6760.2	6915.55	8858.34	8329.5	6969.33	15547.1	11877.2	10668.9	12696.5	8798.27	11691.7	12516.3	18555.7	17689.7	28969.1	13287.4	7526.31	21094.6	8667.42	22788.3	30	15
12622	1.38578	0.470696	3.41713	0.00219993	0.00226605	UP	741.211	741.207	741.213	27.4605	27.4522	27.4693	760		[M+K]+ 702.244 [M+Na]+ 718.218 [M+H]+ 740.201	21	M741T27_3	1162.11	1297.5	806.789	1711.78	1069	1282.83	831.334	1297	1713	1237.5	1183.15	691.5	1144.08	1552.66	1362.47	2304.04	1617.19	1401.54	1422.22	1125.37	1223.22	1491.48	2328.58	1917.98	2322.31	2172.69	1064.27	1906.35	1389.5	1732.14	30	15
35864	1.38462	0.469489	0.886755	0.385661	0.139849	UP	337.201	337.199	337.202	0.951583	0.928983	0.9675	7080			16	M337T1_12	3337.33	3995.67	1804.35	3280.09	2336.18	3320.06	2203.43	2252.25	2350.85	3374.99	2295.07	1635.44	4138.01	11846.7	2490.92	1726.47	1467.43	2885.12	2059.52	2346.27	2752.99	18593.7	1857.24	2537.56	5245.56	1828.55	3340.43	3775.53	4553.5	15176.8	30	15
30686	1.38401	0.468857	1.43747	0.167608	0.0710165	UP	407.147	407.145	407.148	17.2177	17.1695	17.2432	14940	[2107][M]+	[M+Na]+ 384.159	442	M407T17	21926.4	6877.08	15453.8	11401.3	4753.66	17498.3	19154.9	21806.5	21282.5	25031.7	21985.4	14011.6	20725.9	8441.5	18021.5	30094.1	15645.7	12164.6	1615.1	20034.4	7154.02	17825.6	69875.3	23519.8	29179.7	20888.2	22487.3	37194	10560.7	25511.4	30	15
881	1.38269	-0.467474	-7.24696	6.93152e-08	1.02075e-06	DOWN	99.0805	99.0804	99.0806	0.0833417	0.0802	0.0918667	5038			19	M99T0_3	15094.5	15988.3	15255.5	16226.1	15309	13218.4	13283.2	13907.1	13356.4	13343.8	12465.3	12146.3	12794.5	11896.5	12033.7	7891.37	11634.9	10846	11341.7	11819.7	11066.2	11253.5	7899.81	8384.55	8317.57	8485.44	10159.4	9861.68	9896.56	10357.3	30	15
21772	1.38237	0.467145	2.46611	0.0245151	0.0146373	UP	517.273	517.268	517.28	28.404	28.151	28.5408	10711	[3251][M]+		139	M517T28_3	22260.9	17083	23902.7	20417.5	24028	21991.4	20985.5	20802.1	21379	11577.7	23243.5	22105.1	22541.5	24234.9	12332.8	47238.7	16058.7	18996.4	22064	16104.9	17654.1	12850	49765.7	36378.6	34974.3	42666.1	29638.3	25925.5	30007.1	26672.2	30	15
30939	1.38214	-0.466903	-1.39104	0.175424	0.0737342	DOWN	784.344	784.343	784.347	7.12112	6.98995	7.14627	3361	[6198][M]+	[M+K]+ 745.376 [M+Na]+ 761.357	218	M784T7	5441.12	6806.63	5744.13	7974.74	8450.6	3286.12	939.711	7465.5	10925.9	861.658	3093.41	2107.22	5132.55	8085.64	2198.3	684.49	4498.47	9428.99	2969.3	4771.5	2540.33	1577.65	3159.48	3299.91	6392.12	1814.33	2070.17	2265.72	2309.84	9023.29	30	15
532	1.38186	-0.466611	-8.09682	8.31677e-09	2.02365e-07	DOWN	310.238	310.237	310.238	0.0832667	0.0797667	0.0914167	8861	[1048][M]+		19	M310T0_4	25626.5	26278	26661.8	26336.1	26147.8	22966	22621.6	22885.5	23031.5	22966.3	22502.5	21600.6	20313.3	21160.7	21386.2	13159.1	19799.9	17938	19069.7	19496.3	20097.1	19013.3	13701.8	15770.8	14868.3	14619.2	16736.1	17148.9	16213.2	17448.3	30	15
32744	1.38045	0.465139	1.1982	0.241517	0.0958729	UP	672.338	672.334	672.34	9.03074	8.59235	9.38985	7199	[5058][M]+	[M+H+HCOOH]+ 625.327	24	M672T9_3	5497.05	11449.5	10776.8	9358.95	5219.42	16106.1	12855.2	7781.06	683.364	964.926	1068.44	2051.84	2347.13	12959.9	3325.15	9246.75	6657.64	6947.3	6277.53	8618.35	8406.88	2960.96	21308.2	1462.92	10330	19951.1	22061.5	9881.04	5720.14	1589.67	30	15
1275	1.38003	-0.464701	-6.99378	2.73659e-07	2.7756e-06	DOWN	760.221	760.22	760.223	0.0832417	0.0797667	0.092	2566	[5998][M]+		19	M760T0_2	4196.3	3949.95	4125.41	4025.36	4380.8	3970.55	4681.34	5409	5196.42	5349.18	5452.42	4869.06	5300.25	5266.34	5394.57	3401.1	2816.25	2980.93	3316.64	3134.17	3231.3	3139.68	4022.68	3968.4	4082.55	3931.86	3263.07	3214.78	3592.17	3763.34	30	15
6832	1.37982	0.464484	4.31599	0.000196418	0.000373579	UP	545.099	545.097	545.101	29.0993	29.075	29.1152	1172	[3546][M]+	[M+Na]+ 522.109	308	M545T29_1	1925.75	1268.5	2526.86	2002.33	2553.4	1993.84	1834.12	2909.13	2357.14	1801.57	2219.46	1704.43	1882.85	2340.62	2893.35	3460.61	2938.91	2261.5	2570.84	3170.22	2552.77	3484.64	2155.69	3794.24	3142.92	2465.56	3314.77	2715.62	4020.02	2400.42	30	15
2177	1.37969	-0.464349	-6.12681	1.88549e-06	1.1258e-05	DOWN	177.112	177.112	177.112	0.0833417	0.0797667	0.0975833	3084			19	M177T0_4	7869.95	8250.6	8487.94	7525.02	7440.06	6894.01	6945.36	6639.34	6667.32	6751.48	6973.47	6236.69	7554.81	6992.96	5753.21	3689.81	6179.87	6163.76	6039.88	6310.32	6039.65	5915.41	3904.9	4144.1	3989.85	3726.08	4966.94	5480.23	5520.52	5469.19	30	15
5162	1.37957	0.464214	4.77472	6.2255e-05	0.000156696	UP	223.096	223.095	223.097	21.7372	21.7228	21.7492	5681	[426][M]+	[M+H-C4H8]+ 278.152	110	M223T22	18566.9	18056.8	18262	16708.4	16594.1	17137	14770.2	16672.2	19286	13378.2	14995.5	29693.6	28013.9	21369.6	15616	21556.9	25276.8	24922.5	21666.4	25204.9	27192.2	26201.1	27020	26321.9	29380.4	32050.9	30946.7	24504.3	22691.1	20128.9	30	15
22412	1.37953	-0.46418	-2.33724	0.0286789	0.0166239	DOWN	684.476	684.471	684.477	29.0134	28.9973	29.0218	4420			8	M684T29_7	2453.58	2646.44	11922.4	6358.47	6245.41	5367.4	6981	8599.24	4420.69	3739.89	6355.08	8637.78	7342.24	6253.44	5641.63	2732.2	5227.27	5179.4	4778.09	4820.02	6321.92	4278.04	5532.49	1851.7	3604.85	3617.02	4956.41	7328.99	4366.13	2793.99	30	15
23431	1.37952	-0.464168	-2.28732	0.0354884	0.0196879	DOWN	137.132	137.131	137.134	27.8843	27.8455	27.892	2998			233	M137T28_1	5755.69	3153.5	7507.37	4638.95	3482.12	3613.81	8465	6406	3245.49	3944.5	5099.5	10919	7936.29	2703.6	4012.22	4163.39	4085.59	3444.29	3241.08	3446.6	3412.76	3452.06	5397.74	3194.06	3860.56	3825.74	5585.47	4569.39	3739.98	3212.51	30	15
337	1.37935	-0.463992	-9.6815	1.33376e-09	5.12288e-08	DOWN	485.358	485.357	485.359	0.0915667	0.0802	0.100067	3147	[2927][M]+		19	M485T0_1	7036.04	6729.96	6946.63	6784.78	6931.57	5869.92	6981.22	7148.2	6720.31	7369.47	7423.99	6673.73	6887.3	7287.28	7474.42	4180.49	5678.98	5285.8	5508.5	5900.66	6012.39	5702.09	4312.31	4143.02	4111.16	4761.13	5308.83	4821.5	4982.44	4880.31	30	15
13522	1.37907	0.463695	3.30256	0.0029477	0.00283427	UP	291.011	291.007	291.02	0.943308	0.7327	1.07218	3229			16	M291T1_6	3733.33	4911.7	6154.7	5501.56	4796.8	6770.53	2210.36	5458.5	4525.08	6499.2	4967.91	7896.26	5667.55	1121.57	2792.04	8397.76	7202.34	5543.23	6222.27	5233.61	5357.18	5481.72	6582.2	6234.82	9714.94	6988.45	6590.39	6666.15	7019.78	7447.02	30	15
1593	1.37878	-0.463391	-6.72397	6.35734e-07	5.18461e-06	DOWN	161.081	161.081	161.081	0.0832833	0.0797667	0.0914167	17717	[149][M]+		19	M161T0_2	56018.9	59764.9	57133.8	56226.7	55590	51587.8	51961.2	52757.6	49672.7	49535.9	51408.8	48380.4	45005.3	45360.4	47777.6	26466.9	44566.4	44843.9	44927.6	44260.9	44008.8	45827.6	29064.6	30264.8	28871.3	31628.6	38525.8	37853.6	36100.3	37188.6	30	15
2746	1.37847	-0.463071	-6.39237	5.08518e-06	2.4031e-05	DOWN	416.228	416.227	416.229	0.0834417	0.0797667	0.0975833	2164	[2207][M]+		19	M416T0_4	5951.4	5433.48	6584.55	6180.67	5861.2	5486.96	5596.14	6130.55	5716.8	5975.9	5851.88	5817.9	5351.37	5469.42	5430.54	2521.38	4957.09	5018.05	5070.62	5057.07	5071.95	4865.36	3485.98	3399.09	3387.01	2869.28	4878.27	3653.67	4093.49	4668.03	30	15
912	1.3784	-0.462999	-7.20522	8.04499e-08	1.14077e-06	DOWN	275.237	275.236	275.237	0.0832667	0.0797667	0.0914167	6168			19	M275T0_4	17901.7	17597.2	18275.8	18292.9	17936.2	14957.9	15514.2	15238.9	14536.7	15358.7	15294.4	14554	14498.4	14048.6	14690.7	8935.75	13296.9	13619.3	13682.3	13325.2	12528.2	12572	9666.52	9551.26	9525.95	9211.89	12151.6	12360.7	11170.2	11570.5	30	15
4014	1.37735	0.4619	5.91417	2.29879e-05	7.44245e-05	UP	507.272	507.27	507.274	25.6577	25.6372	25.6715	2900	[3141][M]+	[M+Na]+ 484.283	768	M507T26_2	5360.15	5089.28	5317.64	5024.86	5090.5	5057.21	4427.4	5258.5	5314.63	4724.4	5549.93	5278.89	5638.26	5536.37	5286.56	8273.68	6060.12	5814.45	6107.88	6325.92	5865.6	5358.13	8353.02	8429.71	9555.19	8406.38	7718.62	7007.14	6940.79	7154.44	30	15
11980	1.37684	0.461358	3.59669	0.00178317	0.00193489	UP	371.117	371.116	371.118	8.03303	8.01107	8.04243	1973	[1712][M]+		79	M371T8_1	3299.34	3545.63	3021	3845.08	3180.93	3171.41	3072.32	2461.59	2585.41	2137.6	2634.51	2121.39	2668.27	3406.95	2505.14	5716.06	4443.95	2908.22	3392.09	3086.62	2612.53	3654.97	4604.37	4549.73	5182.34	4771.15	2418.12	5617.35	3323.83	3826.68	30	15
29026	1.3767	0.461218	1.59746	0.121596	0.0544804	UP	519.393	519.392	519.394	7.49047	7.2491	7.50772	35758		[M+H]+ 518.386	410	M519T7_7	113453	70266.2	52203.9	40718	46157.6	26224.1	28877.5	34172.2	19779.4	55104	25537.5	19076.1	23555.2	33421.7	28921.9	22146.4	49531.4	43959.4	37854.2	44929.5	35180.2	35624.3	80633.8	77486.6	84945.8	40759.9	39848.7	79271.3	47098.4	130801	30	15
145	1.37555	-0.460009	-10.472	9.70133e-11	8.53248e-09	DOWN	502.374	502.374	502.375	0.0832667	0.0797667	0.0916667	4002			19	M502T0_4	8697.79	8995.69	8772.12	9598.59	9151.71	7135.16	7793.56	7819.5	8048.72	8770.75	7649.91	8355.51	7894	8128.82	7665.33	5087.68	6432.06	6740.43	6079.94	6544.71	6662.87	6667.16	5498.66	5903.55	5758.27	5837.74	6057.07	5864.91	5467.41	5890.15	30	15
6871	1.3749	-0.459329	-4.27332	0.000201147	0.000380389	DOWN	403.189	403.188	403.19	21.8501	21.8158	21.8978	1551	[2058][M]+	[M+Na+K-H]+ 342.244	609	M403T22_2	7485.81	5904.55	5455.1	7793.59	7994.51	7977.41	8457.99	8321.42	7760.5	6751.48	7566.18	11432.3	7368.8	6952.86	7861.19	8297.4	6809.09	4843.38	5741.28	5203.54	4532.55	5965.82	7882.73	4513.01	6324.86	4954.49	3104.63	5064.09	4742.52	5723.79	30	15
23262	1.37414	0.458529	2.32886	0.0342169	0.019122	UP	777.234	777.231	777.235	30.4612	30.4337	30.4745	17699			230	M777T30_2	17608.6	20531.5	15963.4	21617	17519.4	17524	22643.7	22326.5	22630.8	19043.6	20654.6	18871.7	24389.6	20896.7	20648.9	66904.4	24433.8	19720.9	19181.3	23120.6	20958.9	23253.4	39130.1	26471.1	33899.2	27628.1	21947.3	30589.1	16905.6	22042	30	15
20640	1.3729	0.457225	2.62854	0.0187761	0.0118215	UP	255.159	255.157	255.16	12.383	12.3264	12.5197	1489		[M+H]+ 254.152	40	M255T12	2125.03	2756.47	2415.12	2513.96	2026.81	2356.58	2449.33	2355.22	3074.29	2410.53	2587.88	2185.37	2825.83	2409.71	2175.17	6748.11	3515.2	2661.3	2073.48	1955.23	2205.96	1940.52	5329.08	4211.41	3631.25	3567.25	3099.95	3375.72	2729.19	3296.85	30	15
22929	1.3725	-0.456806	-2.33703	0.031841	0.0180579	DOWN	221.226	221.225	221.228	27.8833	27.8375	27.895	3706		[M+2H-COCH2]2+ 482.452	233	M221T28_2	6836.53	4009	8930.65	5302.62	5018.39	4370.82	10434.5	9035	4738	4667.18	6215	13518.9	10043.1	3894.19	5105.3	5334.11	4735.81	4340.82	4108.64	3917.39	4526.32	3773.21	7088.35	4552.55	5348.28	5061.12	6500.64	6182.71	4690.75	4243.05	30	15
32082	1.37226	0.456554	1.28075	0.214206	0.0868344	UP	144.102	144.102	144.102	0.861	0.833	0.888567	127525	[111][M]+		48	M144T1_10	61665.9	84582.8	92430.2	132538	55374.4	81954.1	80162.7	76272.5	173168	25979.6	44749.5	151640	188941	45950.2	101025	44326.9	106745	209700	128046	401090	130413	124995	52812.6	64566.1	55779.6	119729	221738	119478	94462.8	42390.4	30	15
9766	1.37224	0.456537	3.82473	0.000775783	0.00103312	UP	274.086	274.085	274.093	0.835033	0.817133	0.92565	1491			5	M274T1_5	2835.16	2906.92	2027.34	2010.34	3635.58	2375.77	913.049	2156.81	2564.21	3464.92	3843.95	2908.81	1816.22	1816.45	2571.65	2944.99	4209.44	2732.95	3783.42	4227.99	3635.44	3480.95	3028.9	3100.54	3777.54	3919.07	2699.49	3721.43	3951.6	2721.83	30	15
3895	1.37222	-0.456516	-5.55761	2.03388e-05	6.78598e-05	DOWN	392.295	392.29	392.296	28.2872	28.2523	28.4192	30307	[1940][M]+		455	M392T28_1	76171.6	73816.4	77397.4	72952.2	68907.3	65085.7	74847.6	69465.1	69929	57938.4	65016.1	68815.9	80186.5	70363.8	68113.1	30088.7	61258.2	58931.3	61806.5	65034.7	65849.8	66514.8	34222	39380.2	39975.9	43842.1	47240.7	47599.5	51114.7	58885.2	30	15
2011	1.37158	-0.455843	-6.10811	1.45291e-06	9.37864e-06	DOWN	109.065	109.065	109.065	0.0835	0.0797667	0.0918667	1795			19	M109T0_3	5931.69	5685.92	6084.65	5967.33	5847.44	4475.43	5152.05	4920.11	4632.06	5151.06	5156.05	4669.49	4287.95	4291.4	4344.17	3000.08	4505.19	4384.27	4157.07	4508.5	4115.06	4323.05	3062.54	2994.09	2981.91	3337.16	3762.01	3664.29	3746.55	3303.71	30	15
2987	1.37087	-0.455088	-5.83337	7.03523e-06	3.05824e-05	DOWN	133.086	133.086	133.086	0.0833417	0.0797667	0.0915833	6809			19	M133T0_3	18437	19048.5	18993.5	19114.6	18128.7	15553.4	15979.8	15867.5	16726.3	15658.4	16511.2	14695.2	15836.8	16208.8	15715.4	8023.43	15172.3	14811	14237.1	15089.6	14532.5	14289.3	8669.37	9452.44	8792.09	9533.43	12856.2	12667.8	12358.1	13687.4	30	15
4269	1.37078	-0.455001	-5.20337	3.02053e-05	9.16575e-05	DOWN	236.141	236.14	236.141	0.0832833	0.0797667	0.0995833	2304			19	M236T0_4	5532.77	6026.35	5787.2	6432.43	6822.57	5379.47	5828.95	5583.5	5589.16	5928.33	4750.56	5004.77	5590.75	5032.55	4896.21	2743.28	4833.24	5007.82	5503.99	5162.56	4816.68	5111.06	2961.69	2664.39	3232.81	3049.66	3806.2	4405.09	4315.53	3800.21	30	15
1220	1.37051	-0.454714	-6.78329	2.3519e-07	2.49553e-06	DOWN	83.0493	83.0492	83.0495	0.0835083	0.0802	0.0918333	2276			19	M83T0_3	7221.22	7028.98	6940.62	7304.44	7385.82	5880.9	6107.62	6452.72	6750.31	5813.55	6241.63	5823.58	5267.17	5789.02	5835.65	3795.87	5280.33	5539.53	5241.11	5422.01	5414.71	5696.82	3943.75	3435.4	4116.13	4111.58	4662.31	4386.93	4623.11	4262.88	30	15
19621	1.37043	-0.454627	-2.66477	0.0146741	0.00972478	DOWN	705.133	705.131	705.135	33.9265	33.8847	33.989	1065		[M+K]+ 666.169	560	M705T34	1040.23	2326.73	3257	2334.59	2270.16	1894.73	5053.17	3703.61	3210.06	2054.24	3297.37	1833.32	2536.17	2672.77	2984.81	2125.15	2393.53	922.174	1311.02	2256.15	1829.04	2034.4	2361.04	2317.16	2005.67	2090.21	1589.89	1866.46	2811.1	1617.15	30	15
36000	1.37042	-0.45462	-0.869242	0.393438	0.142107	DOWN	435.184	435.183	435.185	5.57189	5.547	5.7805	53767	[2412][M]+	[M+Na]+ 412.195	304	M435T6	68758.2	37780.2	25153.4	63557.8	37995.9	80720.4	26377.6	25366.5	79970.8	43359	8242.74	2157.88	24391.3	242296	86286.4	33716.1	100369	4869.17	12477.5	40120.1	29987	23103	125115	87136	26559	5278.41	18323.1	48915.8	7859.8	58179	30	15
30900	1.36942	0.453566	1.42841	0.174148	0.073292	UP	324.16	324.159	324.161	12.2738	12.2019	12.3013	2202		[M+H+NH3]+ 306.125	35	M324T12	1368.14	1905.81	1608.21	1607.92	1299.37	1393.21	1554.98	1587.94	1312.4	1050.18	1376.5	1750.1	1788.6	1306.96	1433.36	6162.82	1869.47	1405.04	1640.27	1317.89	1140.28	1406.97	4554.3	2826.73	1960.91	1987.15	552.879	1510.22	980.674	1282.28	30	15
714	1.36939	-0.453533	-7.61573	2.73752e-08	4.95449e-07	DOWN	267.173	267.172	267.175	0.0833833	0.0797667	0.0975833	1945			19	M267T0_2	3150	4794.63	3994.62	4047.54	4559.19	4055.57	4169.91	4219.3	4420.32	4720.36	4798.84	4499.49	3966.38	4055.59	4198.33	3029.03	3406.04	3875.32	3075.84	2884.84	3053.05	2837.74	2554.19	3778.33	3406.36	2585.58	2897.13	3280.18	3204.4	2612.58	30	15
29480	1.36929	-0.453426	-1.54757	0.133327	0.0587892	DOWN	541.325	541.313	541.326	9.12754	9.00215	9.23608	1536		[M+K]+ 502.356	84	M541T9_2	4114.45	3315.12	1085.89	2243.13	666.064	2586.97	4397.69	2532.19	903.443	733.297	2979.75	3917.48	3454.39	4028.02	1391.99	4861.7	976.801	1670.57	907.812	1138.14	407.5	1620.35	2923.61	1263.02	2548.26	1629.25	1822.35	2406.75	2722.22	1108.85	30	15
17479	1.36924	0.453373	2.85316	0.00855951	0.00636695	UP	563.429	563.426	563.43	31.4092	31.3935	31.4257	1514	[3763][M]+	[M+H-HCOOH]+ 608.427	277	M563T31_1	829.5	1351.5	3526.5	2009.15	2723.03	2415.75	2491.84	2552.5	2309.84	1582.33	1984.8	2496.32	2089.29	2647.91	2212.18	2690.36	4595.06	2965.85	2819.65	1980.09	2698.99	3974.1	2484.82	2152.41	2407.2	4794.36	3143.48	4014.94	2878.83	1889.27	30	15
4108	1.36918	-0.453317	-5.26142	2.53326e-05	8.01491e-05	DOWN	111.044	111.044	111.044	0.07515	0.07195	0.0914167	3903			413	M111T0_2	11145.7	11772.1	10997.6	12034	11339.4	9325.54	9541.25	10322.6	10392.7	9003.48	8978.98	9463.19	9081.21	10050.1	11010.4	5039.96	10043.5	9756.64	9418.32	8102.79	10280.4	8364.07	5566.27	6043.85	5624.23	5708.63	6971.87	7493.09	7458.89	6937.74	30	15
17361	1.36818	0.452255	2.84621	0.00834235	0.00624563	UP	225.016	225.015	225.016	0.8282	0.80875	0.84675	3696			5	M225T1_2	6763.66	4662.5	6349.12	5810.14	8395.57	7943.63	4868.96	5717.21	3233.61	8200.85	5656.04	3150.24	2632.56	7758.05	5960.14	6374.14	8491.97	4743.33	8565.58	5978.19	7362.11	13618.3	8278.23	8183.38	11351.2	5226.47	7543.18	7139.91	8712.91	7602.44	30	15
32979	1.36803	0.452104	1.18436	0.250741	0.0988602	UP	498.244	498.242	498.246	28.9592	28.9422	28.9723	2983			188	M498T29_1	1122.7	1012.5	1061.23	1098.15	1177.46	676.194	607.017	1137.5	1485.5	2891.5	930.5	646.5	1300	1882.5	838.522	1470	2005.21	1088.81	1804.64	1479.77	916.11	1103	1205.5	1214.35	1973.28	6178	1212.7	764.54	1075.38	952.401	30	15
13561	1.36776	-0.451811	-3.28536	0.0029799	0.00285736	DOWN	330.336	330.335	330.337	0.0832917	0.0797667	0.1001	1286			19	M330T0_8	1784.96	1321.38	1642.05	1615.15	1618.91	1901.37	1652.12	1817.55	1836.16	1710.06	1779.29	2949.08	2506.56	2892.27	2675.17	1886.11	1243.17	1506.26	793.634	1325.32	1119.14	1218.22	2078.38	1770.46	1692.38	1926.64	1435.15	984.287	1359.71	1377.06	30	15
18935	1.36771	0.45176	2.67391	0.0123818	0.00850088	UP	459.293	459.291	459.295	27.2572	27.235	27.2915	2218		[M+Na+K]2+ 856.633 [M+2Na]2+ 872.607	301	M459T27_1	1239	2726.5	3416.98	2777.62	3014.63	3826.38	1057.5	3627	3449	2185.5	3609.54	1147.5	1949.32	3591.02	3976.17	3596.68	4214.97	3633.59	3798.89	3354.59	3345.64	3207.34	6278.36	2861	3123.66	4210	2253.5	5980.53	3638.09	3391.14	30	15
12586	1.36727	0.4513	3.57241	0.00217815	0.00224919	UP	764.675	764.671	764.678	0.0832417	0.0733833	0.10555	1805			19	M765T0_2	2657.3	2520.02	1684.52	2507.38	2316.81	2018.52	2052.12	2145	2189.87	2015.52	2260.06	1490.98	2006.51	2209.46	2336.58	3878.06	2287.36	2338.83	2180.22	2369.64	2236.23	2173.67	4096.23	4067.51	4132.25	3951.89	2600.9	2718.32	2623.58	2659.48	30	15
35824	1.36707	-0.451087	-0.896101	0.383966	0.13936	DOWN	336.165	336.164	336.167	0.851717	0.83385	0.943567	5827			378	M336T1_8	1831.34	2716.12	3258.98	4667.85	4217.42	1998.26	2084.24	3480.48	2347.69	3212.61	2317.43	5979.44	2605.78	22013.5	3488.09	834.691	4344.54	3322.63	3252.97	4567.53	3619.72	2192.65	3411.03	5318.63	2527.55	3360.59	1598.48	2949.78	3464.64	3673.39	30	15
7888	1.367	0.451015	4.26943	0.000351111	0.000578583	UP	403.233	403.233	403.234	0.0832667	0.0797667	0.0914167	5304			19	M403T0_3	7629.73	7755.88	8109.92	8448.89	8234.17	6546.81	9479.85	10932.4	10224.9	10494.2	10640.2	7680.78	8169.64	8372.09	8138.24	12329.8	8691.9	9530.59	9057.47	9250.74	9765.5	9734.22	15037.6	15953.3	15194.3	15800	11472.3	11766.9	12457.3	12840.7	30	15
15115	1.36695	0.450959	3.27575	0.0046029	0.00395471	UP	806.723	806.722	806.725	0.0832417	0.0797667	0.0914167	3988	[6380][M]+		19	M807T0_2	5626.48	5383.39	5315.64	5518.85	5382.88	4559.59	4122.78	4748.5	4265.51	4768.52	4079.52	4324.22	4412.21	4564.13	3786.11	8596.89	5109.3	4607.49	4629.78	4724.25	4895.02	4970.12	9219.64	9380.41	9208.42	9022.01	5782.66	5671.06	5507.99	5534.6	30	15
22793	1.3664	-0.450377	-2.27209	0.0309665	0.0176668	DOWN	579.387	579.385	579.389	29.0816	29.0667	29.0922	3715	[3943][M]+		308	M579T29_6	7156.03	5056.94	16144.6	10043.6	7807.08	8032.37	8671.66	4530.03	8251.66	10777	9826.68	6964.46	10208.2	6313.82	7585.27	6451.38	4484.98	8276.23	4346.56	3692.76	7162.8	6313.88	8086.5	4140.7	3339.71	4548.05	6075.63	14066	7426.12	4804.15	30	15
5790	1.36594	0.449897	4.71381	9.91736e-05	0.000222589	UP	355.246	355.243	355.247	22.6914	22.6643	22.7198	639		[M+H]+ 354.242	922	M355T23_2	1695.88	1394	2330.09	1474.77	1592.5	1462.25	1753.68	1596.4	1488.79	1295.85	1866.14	1806.74	1812.13	1753	1529.36	2341.12	2151.87	2417.08	1812.91	2077.36	1674.71	1720.02	3239.97	2283.07	2408.56	2499.77	2186.07	3004.66	2052.82	2075.8	30	15
975	1.36565	-0.449587	-7.20008	1.0113e-07	1.34226e-06	DOWN	300.326	300.325	300.326	0.0832667	0.0797667	0.092	3267	[960][M]+		19	M300T0_5	8673.24	8138.51	8619.64	8502.58	8470.22	6970.02	7376.05	7592.46	6817.03	6653.61	7136.13	6419.03	6540.86	6710.39	6800.43	4524.99	6712.22	6027.8	5863.64	5634.38	5904.43	6458.45	4714.21	4494.49	5022.52	5070.08	5533.59	5030.04	5105.21	5491.68	30	15
1305	1.36498	-0.448877	-6.75155	2.9216e-07	2.90864e-06	DOWN	129.055	129.052	129.055	0.0835333	0.0802	0.454033	30372	[79][M]+		19	M129T0_2	116794	119093	121010	119418	117351	96729	99901.7	101165	103391	103948	99171.4	95644.3	93439.6	94236.5	97203.5	56738.2	89298.6	91620.1	89707.2	88554.1	89246	88887.7	62976.6	66466.5	63489.4	59933.1	79383.8	76468.7	76538.2	77118.7	30	15
3504	1.36473	-0.448614	-5.64358	1.31777e-05	4.88396e-05	DOWN	180.048	180.047	180.048	0.0832833	0.07475	0.09615	792			19	M180T0_1	1877.37	1956.71	1961.05	1767.25	2059.29	1868.8	1654.12	1966.5	1611.65	1707.41	1831.33	1705.15	1530.29	1797.09	1661.45	1039.81	1641.19	1637.58	1609.92	1391.45	1541.57	1543.54	1047.05	1173.38	1223.44	627.502	1051.89	1329.86	1310.88	1582.46	30	15
1777	1.36468	-0.448566	-6.3593	9.4607e-07	6.90836e-06	DOWN	143.07	143.07	143.07	0.0832667	0.0797667	0.0914167	16309	[105][M]+		19	M143T0_3	59243.6	57923	59353	60122	60033.4	50072.6	49403.3	53292.3	50105.7	50767.8	50260.6	47111	47620.6	47715.2	46406.6	28297.9	46652.9	45761	46019.2	45788.1	44353.9	43677	30924.1	30980.2	30588.7	29962.5	40146.8	38503.4	37448.3	39367.9	30	15
23781	1.36466	0.448542	2.17397	0.0384837	0.0210348	UP	278.124	278.122	278.126	0.859883	0.809083	0.918483	4292			48	M278T1_6	3115.88	4119.8	1923.43	4929.64	6190.93	6598.08	2625.22	4990.36	7707.85	6320.47	5522.38	2874.2	1792.67	4513.19	2382.69	3912.39	5824.12	9139.24	5623.99	6210.55	5225.13	5759.18	3756.19	4415.67	6425.42	5060.17	12065.8	4334.32	6593.2	5185.59	30	15
27583	1.36463	0.448511	1.75977	0.0911488	0.042969	UP	575.377	575.375	575.379	22.3293	22.2933	22.3773	708		[M+H-CH4]+ 590.392	342	M575T22	1050.11	1208.22	2597.38	1081.66	1066.94	646	1105.5	1265	480.5	466.431	1356	1342.12	1160.43	1147.03	944.214	1145.51	1259.1	1652.38	1112.7	964.96	942.21	962.452	3564.46	1056.12	1837.29	1562.9	1608.47	2872.32	916.329	1629	30	15
1647	1.36416	-0.448008	-6.35765	7.14367e-07	5.63119e-06	DOWN	93.07	93.0698	93.0703	0.089425	0.0802	0.0981833	1734			19	M93T0_3	7109.49	6447.04	6721.66	6478.28	6384.93	5081.08	5368.65	5338.87	5057.27	5617.12	5719.07	5316.05	5320.71	4911.02	5737.12	2576.21	4971.76	4605.41	4569.16	4742.55	4756.83	4818.33	4273.2	4085.15	3475.5	4124.67	3779.97	3621.23	4522.6	4566.08	30	15
10075	1.36406	-0.447907	-3.7419	0.000880906	0.00113687	DOWN	733.607	733.605	733.609	27.826	27.7808	27.8345	8614	[5741][M]+	[M+Na]+ 710.621	278	M734T28_3	14285	21140.5	14604.9	11132.4	16423.7	17518	16490.5	17142.5	16216.4	16949.3	25697.4	23328.6	20250.5	17498.3	13888	12184.9	11603.1	12135	14168.3	16048.7	12033.7	16795	7588.42	7543.31	16574.3	15737.9	11283.6	13310	9796.43	15686.1	30	15
31093	1.36395	-0.447793	-1.37254	0.180835	0.0756036	DOWN	135.029	135.028	135.029	0.892708	0.87575	0.9051	12682		[M+2H]2+ 268.036	47	M135T1_2	14808.5	12747.7	10453.2	16225.6	9105.04	12995.4	6717	24022.7	9960.69	7786.01	10627.7	26178.9	7970.55	1534.3	13381.2	6944.34	8691.51	4243.87	9873.02	9799.33	6091.17	31970.6	6302.19	9017.88	11960.3	7507.43	3771.45	4001.78	7752.06	7352.44	30	15
11467	1.36301	0.446794	3.80878	0.0015021	0.0017015	UP	572.526	572.525	572.529	0.0832417	0.0797667	0.0914167	3774	[3861][M]+		19	M573T0_1	5735.72	5703.5	6259.72	6002.5	5522.02	4441.15	5315.76	5427	5001.56	5477.93	5028.73	4635.63	4569.92	5002.2	4855.98	9627.86	5962.44	5980.91	5806.52	5908.87	5909.87	5607.97	9522.84	9739.81	9418.88	10218.8	5683.83	5735.68	6060.6	6464.54	30	15
21219	1.36258	0.446344	2.45873	0.021466	0.013151	UP	601.36	601.358	601.361	7.8798	7.8618	7.89038	2308		[M+Na+NaCOOH]+ 510.384	117	M601T8_7	3812.29	4191.56	3927.69	2700.31	1690.34	1994.81	2326.42	1971.94	2793.97	3405.22	1587.35	1970.17	2531.07	2169.77	2695.45	1800.09	2988.47	3241.55	2654.39	2438.29	2608.55	3987.24	5338.85	3193.46	4699.88	3802.71	3013.81	5474.93	2821.19	6124.28	30	15
1068	1.36156	-0.445262	-6.97196	1.41454e-07	1.7226e-06	DOWN	141.091	141.091	141.091	0.0834417	0.0804667	0.092	4689			19	M141T0_3	15932.8	15998.5	15671.3	16348	15243.9	12980.5	13407.9	14303.1	13617.5	14148.8	13934.9	12062.9	12458.9	12106	13531.5	7795.83	11888.5	11924.8	12089.9	11703.1	11983.1	12200.3	9034.9	8707.92	9265.84	8545.12	10222	9759.98	9919.48	10476.5	30	15
11618	1.3608	0.44445	3.68101	0.00157202	0.00175914	UP	687.228	687.225	687.23	28.4122	28.3757	28.4458	1978	[5226][M]+		139	M687T28_4	6358.9	5855.5	7263.64	6517.21	7173.86	6328.03	4822.5	6635.6	7999.83	5556.32	7362.32	4746.24	6419.81	7112.93	5217.99	11410.9	6224.42	6511.5	7578.61	6199.19	6389.3	5452.19	11977.4	10247	10429.5	11804.2	9603.33	8463.09	9111.5	8377.93	30	15
28396	1.36029	-0.443914	-1.69416	0.107513	0.0492414	DOWN	961.298	961.296	961.3	17.6433	17.6065	17.6557	4180	[7147][M]+		300	M961T18	19367.7	4750.5	5576.87	9527.52	4274.16	6367.98	10417.9	7076	7114	4378.97	4594.24	3200.62	11986.8	4955.36	6334.91	2295.82	5602.96	6414.62	7557.95	5444.78	6391.22	7228.53	3577.26	2763.24	6132.79	5536.01	6296.28	6636.8	4704.5	4226.13	30	15
1940	1.35932	-0.442888	-6.92156	1.28475e-06	8.61111e-06	DOWN	273.185	273.184	273.185	0.0832667	0.0802	0.0914167	2732			19	M273T0_3	7277.8	8093.66	7757.07	7364.86	6968.41	6707.05	7089.08	7531.74	7456.37	6993.35	7315.89	6661.35	6821.56	7041.06	6573.81	3837.72	6341	6283.47	6236.82	5593.88	6044.05	6465.47	4663.16	4399.28	3952.51	3605.9	5570.27	5050.35	5550.5	5601.7	30	15
19068	1.35929	0.442856	2.66165	0.0127932	0.00872468	UP	560.4	560.398	560.402	25.6147	24.9937	25.6662	1849		[M+H]+ 559.393	701	M560T26_4	3342.17	5909.5	4964.01	3262.84	1964.8	4064.8	4500.56	2131.5	4303.28	1760.01	4117.63	2187.62	4455.74	2406.4	4094.71	7341.15	4324.4	3278.27	4662.17	2505.85	4037.74	4199.99	5583.7	4158.3	6234.02	6274.23	3915.6	4551.35	4472.08	7136.5	30	15
866	1.35925	-0.442807	-7.33532	6.47705e-08	9.69409e-07	DOWN	201.148	201.148	201.149	0.0832417	0.0734	0.0914167	1718			19	M201T0_2	4080.55	4303.28	4862.71	4054.58	4560.1	4060.71	3834.52	4895.4	4081.35	3923.25	4003.7	3817.35	3952.18	3910.54	3616.32	2313.47	3374.71	3586.54	3658.64	3421.42	3654.87	3289.79	2622.47	2778.58	2556.33	2566.85	2969.34	2871.8	2790.37	3126.36	30	15
8115	1.35828	-0.441778	-4.2978	0.00039283	0.000628784	DOWN	358.368	358.367	358.369	0.0832833	0.0797667	0.0914167	2186			19	M358T0_3	3449.15	3376.7	3816.36	3368.49	3295.12	4172.07	3933.35	3808.48	4253.95	4414.69	3957.53	5803.93	5812.21	5937.85	5316.67	3656.87	2888.35	3068.16	2962.1	3323.43	2942.42	2873.83	3120.34	3815.81	3969.8	3649.37	2862.14	2835.03	2802.59	2875.81	30	15
29386	1.35804	0.441527	1.58048	0.130929	0.0579196	UP	892.268	892.266	892.27	13.7229	13.6845	13.743	1850	[6877][M]+	[M+Na]+ 869.274	59	M892T14_1	2619.97	3036.53	1929.67	2487.47	2134.45	1971.51	2723.1	2612.18	4453.45	1627.5	2545.99	1452.62	3677.08	1371.65	2899.56	1264.77	2542.04	2413.95	4207.47	1878.57	4459.51	7505.49	1807.12	1841.68	7491.94	3758.93	2988.61	2938.61	4950.88	934.987	30	15
30302	1.3574	-0.440844	-1.45833	0.155948	0.0668912	DOWN	388.254	388.253	388.256	5.90909	5.89712	5.92735	8243	[1898][M]+	[M+H+NH3]+ 370.219	102	M388T6_2	18737.6	15943.1	27673.7	13071.9	12950.4	12516.2	16719.2	10416.3	1784.92	15127.2	15601.2	861.35	17878	22881.8	14239.1	3795.16	16755.9	6921.09	9003.23	1555.67	896.253	13595.6	5119.15	7620.21	23764.1	18414.9	16547.7	15831.9	1207.63	18395.6	30	15
1556	1.35712	-0.440547	-6.47431	5.94613e-07	4.93855e-06	DOWN	115.075	115.075	115.075	0.087775	0.0812167	0.0995833	12741			19	M115T0_2	45247.9	47386.8	46852.5	44628.3	46281.6	38058.7	38733.4	38209.6	39870	41614.4	37518.4	36970.9	37053.6	36294.5	37086	21720.4	34995.1	35253	34926.6	35419.5	34779.8	34779.4	26237	24112.6	25047.4	23459.7	31391.1	29668.4	29487.3	29535.7	30	15
7565	1.35636	0.439739	4.40284	0.000298812	0.000512749	UP	386.399	386.397	386.401	27.5701	27.5437	27.603	1459	[1873][M]+	[M+H]+ 385.396	118	M386T28_5	7190.63	7278.8	6007.17	5989.48	5774.11	5482.94	7209.5	6461	8397.5	7443.49	5568.59	6352.05	7280.11	6835.5	7497.86	11586	7146.89	8237.94	7381.84	7999.59	7695.98	6169.73	10912.1	11729.2	11926.5	9488.16	10471.1	8980.7	10147.5	6805.44	30	15
[truncated: 6,360 more rows]
[truncated: 1 more columns]

## Sheet: Supplementary Data 14
Supplementary Data 14-Statistical analysis result for LC-MS
m/z, rt	Statistic Analysis
	VIPa	SAMb	EBAMc	volcanod
				FC	#NAME?
101.0597,0.8	1.59332	7.7887	7.7887	0.16204	7.7578
102.0550,0.82	1.6122	7.1173	7.1173	0.43096	7.0177
[truncated: 1,700 more rows]

## Sheet: Supplementary Data 15
Supplementary Data 15-Metabolites identification of LC-MS
[truncated: 968 more rows]

[truncated: 3 more sheets: Supplementary Data 16, Supplementary Data 17, Supplementary Data 18]
